# Supplementary material for: A hybrid DDA/DIA-PASEF based assay library for a deep proteotyping of triple-negative breast cancer
Source: Sci Data. 2024 Jul 18;11:794. doi: 10.1038/s41597-024-03632-2 (PMC11258311; doi:10.1038/s41597-024-03632-2)
Supplement: Supplementary file 2 — Supplementary File 1 [file 41597_2024_3632_MOESM2_ESM.xlsx]

## Sheet: S1 Patient_characterisrics
Supplementary Table S1. Characteristics of the 105 TNBC patient cohort and a subgroup of 16 TNBC patients.
		cohort 105		cohort 16
median age at diagnosis [years]		60.0 ± 12.6		58.3 ± 11.6
		count	%	count	%
TN	T1	26	24.7619	2	12.5
	T2	57	54.2857	10	62.5
	T3	16	15.2381	3	18.75
	T4	4	3.80952	0	0
	x	2	1.90476	1	6.25
	N0	45	42.8571	5	31.25
	N1	34	32.381	7	43.75
	unknown status	26	24.7619	4	25
relapse	yes	45	42.8571	6	37.5
	distant	42	40	6	37.5
	no	59	56.1905	10	62.5
	unknown status	1	0.952381	0	0
grade	1	1	0.952381	0	0
	2	6	5.71429	0	0
	3	89	84.7619	15	93.75
	unknown status	9	8.57143	1	6.25
