# Supplementary material for: A hybrid DDA/DIA-PASEF based assay library for a deep proteotyping of triple-negative breast cancer
Source: Sci Data. 2024 Jul 18;11:794. doi: 10.1038/s41597-024-03632-2 (PMC11258311; doi:10.1038/s41597-024-03632-2)
Supplement: Supplementary file 3 — Supplementary File 2 [file 41597_2024_3632_MOESM3_ESM.xlsx]

## Sheet: S2_DIA_windows
Supplementary Table S2. The m/z precursor range windows used for LC-MS/MS measurements in DIA-PASEF mode.
#ExpType	Repetitions	KA	m1	m2	CEA	KB	m3	m4	CEB	Steps
MS1	1	-	-	-	-	-	-	-	-	-
PASEF	1	0.6	400	426	100	1.15	750	-1	100	2
PASEF	1	0.62	425	451	100	1.17	775	-1	100	2
PASEF	1	0.64	450	476	100	1.19	800	-1	100	2
PASEF	1	0.66	475	501	100	1.2	825	-1	100	2
PASEF	1	0.68	500	526	100	1.22	850	-1	100	2
PASEF	1	0.7	525	551	100	1.24	875	-1	100	2
PASEF	1	0.72	550	576	100	1.26	900	-1	100	2
PASEF	1	0.74	575	601	100	1.28	925	-1	100	2
PASEF	1	0.76	600	626	100	1.3	950	-1	100	2
PASEF	1	0.78	625	651	100	1.32	975	-1	100	2
PASEF	1	0.8	650	676	100	1.34	1000	-1	100	2
PASEF	1	0.81	675	701	100	1.36	1025	-1	100	2
PASEF	1	0.83	700	726	100	1.38	1050	-1	100	2
PASEF	1	0.85	725	751	100	1.4	1075	-1	100	2
