# Supplementary material for: A hybrid DDA/DIA-PASEF based assay library for a deep proteotyping of triple-negative breast cancer
Source: Sci Data. 2024 Jul 18;11:794. doi: 10.1038/s41597-024-03632-2 (PMC11258311; doi:10.1038/s41597-024-03632-2)
Supplement: Supplementary file 4 — Supplementary File 3 [file 41597_2024_3632_MOESM4_ESM.xlsx]

## Sheet: S3A_Library_fractions
Supplementary table S3A. Overview of the raw files from DDA-PASEF measurements of HILIC fractions generated from peptide pool sample of 105 TNBC tissues used for generating the spectral library.
fraction #	LC-MS run name
01	4223_TIMS1_fr01_2_Slot1-19_1_2450.d
02	4223_TIMS1_fr02_1_Slot1-20_1_2451.d
03	4223_TIMS1_fr03_1_Slot1-21_1_2452.d
04	4223_TIMS1_fr04_1_Slot1-22_1_2453.d
05	4223_TIMS1_fr05_1_Slot1-23_1_2454.d
06	4223_TIMS1_fr06_1_Slot1-24_1_2455.d
07	4223_TIMS1_fr07_1_Slot1-25_1_2456.d
08	4223_TIMS1_fr08_1_Slot1-26_1_2457.d
09	4223_TIMS1_fr09_1_Slot1-27_1_2458.d
10	4223_TIMS1_fr10_1_Slot1-28_1_2459.d
11	4223_TIMS1_fr11_1_Slot1-29_1_2460.d
12	4223_TIMS1_fr12_1_Slot1-30_1_2461.d

## Sheet: S3B_Individual_samples
Supplementary table S3B. Overview of the raw files from DIA-PASEF measurements of 16 individual TNBC samples used for spectral library generation asi well as for quantitative data extraction in Spectronaut and DIA-NN.
sample #	LC-MS run name
01	4223_TIMS2_001_4_Slot2-1_1_2869.d
02	4223_TIMS2_002_2_Slot2-2_1_2864.d
03	4223_TIMS2_003_2_Slot2-3_1_2866.d
04	4223_TIMS2_005_2_Slot2-5_1_2873.d
05	4223_TIMS2_006_2_Slot2-6_1_2877.d
06	4223_TIMS2_007_2_Slot2-7_1_2879.d
07	4223_TIMS2_008_2_Slot2-8_1_2881.d
08	4223_TIMS2_009_2_Slot2-9_1_2883.d
09	4223_TIMS2_010_2_Slot2-10_1_2885.d
10	4223_TIMS2_011_2_Slot2-11_1_2887.d
11	4223_TIMS2_012_2_Slot2-12_1_2889.d
12	4223_TIMS2_013_3_Slot2-13_1_2892.d
13	4223_TIMS2_014_2_Slot2-14_1_2894.d
14	4223_TIMS2_015_4_Slot2-15_1_2923.d
15	4223_TIMS2_017_2_Slot2-17_1_2907.d
16	4223_TIMS2_018_2_Slot2-18_1_2909.d

## Sheet: S3C_Processed files
Supplementary table S3C. Characteristics of the processed data files.
number	Description	Archive name
01	A Pulsar archive file generated from DDA-PASEF runs of 12 HILIC fractions	TNBC2020_4223_library_IndFr_2210_122E2052415320221130_121544.psar
02	A Pulsar archive file generated from DIA-PASEF runs of 16 individual samples	TNBC2020_4223_001-018_fractions_library_2312_p_4A0B2052415320231219_231006.psar
03	The assay library exported from Spectronaut 16.0 in a .tsv format	TNBC2020_4223_001-018_fractions_library_2312.tsv
04	The assay library exported from Spectronaut 16.0 in a .kit format	TNBC2020_4223_001-018_fractions_library_2312.kit
05	A Spectronaut 18.5 analysis file of the DIA data extraction from the 16 individual samples using our TNBC library	20231221_154108_TNBC2020_4223_Spectronaut18-5_library_based.sne
06	A Spectronaut 18.5 analysis file of the DIA data extraction from the 16 individual samples with the directDIA approach	20231222_222009_TNBC2020_4223_Spectronaut18-5_library_free_directDIA.sne
07	A DIA-NN 1.8.1 analysis folder of the DIA data extraction from the 16 individual samples using our TNBC library	12_MainSearch_4223_DIA-NN_1.8.1_library_based.zip
08	A DIA-NN 1.8.1 analysis folder of the DIA data extraction from the 16 individual samples using in silico generated spectral library	14_MainSearch_4223_DIA-NN_1.8.1_library_free.zip
