# Supplementary material for: A hybrid DDA/DIA-PASEF based assay library for a deep proteotyping of triple-negative breast cancer
Source: Sci Data. 2024 Jul 18;11:794. doi: 10.1038/s41597-024-03632-2 (PMC11258311; doi:10.1038/s41597-024-03632-2)
Supplement: Supplementary file 5 — Supplementary File 4 [file 41597_2024_3632_MOESM5_ESM.xlsx]

## Sheet: S4A_Summary
Supplementary Table S4A. Summary of targeted data extraction from 16 TNBC DIA-PASEF samples extracted in Spectronaut 18.5 software in library-based approach using our TNBC-specific hybrid library.
RunNr	FileName	Condition	Replicate	Precursors	ModifiedSequences	Peptides	ProteinGroups	Proteins
1	4223_TIMS2_001_4_Slot2-1_1_2869.d	Not Defined	1	111053	90763	86747	8643	8705
2	4223_TIMS2_002_2_Slot2-2_1_2864.d	Not Defined	2	130311	104752	100183	9192	9255
3	4223_TIMS2_003_2_Slot2-3_1_2866.d	Not Defined	3	117531	94418	90674	9048	9118
4	4223_TIMS2_005_2_Slot2-5_1_2873.d	Not Defined	4	146521	117730	112338	9456	9530
5	4223_TIMS2_006_2_Slot2-6_1_2877.d	Not Defined	5	117336	93736	90134	9103	9172
6	4223_TIMS2_007_2_Slot2-7_1_2879.d	Not Defined	6	119863	95866	92239	9071	9136
7	4223_TIMS2_008_2_Slot2-8_1_2881.d	Not Defined	7	113388	90525	87121	8825	8888
8	4223_TIMS2_009_2_Slot2-9_1_2883.d	Not Defined	8	133877	107719	103014	9195	9260
9	4223_TIMS2_010_2_Slot2-10_1_2885.d	Not Defined	9	120307	97501	92954	8670	8738
10	4223_TIMS2_011_2_Slot2-11_1_2887.d	Not Defined	10	103155	83710	80207	8684	8742
11	4223_TIMS2_012_2_Slot2-12_1_2889.d	Not Defined	11	131808	105868	101190	9344	9418
12	4223_TIMS2_013_3_Slot2-13_1_2892.d	Not Defined	12	111378	91378	87543	8542	8604
13	4223_TIMS2_014_2_Slot2-14_1_2894.d	Not Defined	13	143644	115197	109502	9308	9375
14	4223_TIMS2_015_4_Slot2-15_1_2923.d	Not Defined	14	120272	98238	93288	8812	8876
15	4223_TIMS2_017_2_Slot2-17_1_2907.d	Not Defined	15	118262	96338	92243	8865	8928
16	4223_TIMS2_018_2_Slot2-18_1_2909.d	Not Defined	16	105491	86517	83324	8533	8597

## Sheet: S4B_ProteinGroups
Supplementary Table S4B. Mass spectrometry protein group level data for targeted data extraction from 16 TNBC DIA-PASEF samples extracted in Spectronaut 18.5 software in library-based approach using our TNBC-specific hybrid library.
PG.ProteinGroups	[1] 4223_TIMS2_001_4_Slot2-1_1_2869.d.PG.Quantity	[2] 4223_TIMS2_002_2_Slot2-2_1_2864.d.PG.Quantity	[3] 4223_TIMS2_003_2_Slot2-3_1_2866.d.PG.Quantity	[4] 4223_TIMS2_005_2_Slot2-5_1_2873.d.PG.Quantity	[5] 4223_TIMS2_006_2_Slot2-6_1_2877.d.PG.Quantity	[6] 4223_TIMS2_007_2_Slot2-7_1_2879.d.PG.Quantity	[7] 4223_TIMS2_008_2_Slot2-8_1_2881.d.PG.Quantity	[8] 4223_TIMS2_009_2_Slot2-9_1_2883.d.PG.Quantity	[9] 4223_TIMS2_010_2_Slot2-10_1_2885.d.PG.Quantity	[10] 4223_TIMS2_011_2_Slot2-11_1_2887.d.PG.Quantity	[11] 4223_TIMS2_012_2_Slot2-12_1_2889.d.PG.Quantity	[12] 4223_TIMS2_013_3_Slot2-13_1_2892.d.PG.Quantity	[13] 4223_TIMS2_014_2_Slot2-14_1_2894.d.PG.Quantity	[14] 4223_TIMS2_015_4_Slot2-15_1_2923.d.PG.Quantity	[15] 4223_TIMS2_017_2_Slot2-17_1_2907.d.PG.Quantity	[16] 4223_TIMS2_018_2_Slot2-18_1_2909.d.PG.Quantity
A0A075B6H7	835.046	NaN	NaN	489.264	NaN	NaN	NaN	NaN	926.836	NaN	NaN	7474.09	472.331	1515.63	NaN	NaN
A0A075B6H9	276.421	90.8881	131.161	61.0877	34.4972	53.2689	31.4529	579.002	137.311	351.681	225.006	648.054	23.1168	142.814	219.25	145.23
A0A075B6I0	1591.96	123.999	1028.5	518.924	414.907	241.594	1045.35	284.204	927.86	142.024	1237.55	745.62	93.1376	1048.53	369.391	2198.2
A0A075B6I1	296.638	NaN	NaN	NaN	NaN	NaN	NaN	NaN	NaN	NaN	130.632	590.419	NaN	308.107	NaN	NaN
A0A075B6J1	NaN	NaN	NaN	NaN	NaN	NaN	NaN	567.658	NaN	NaN	NaN	669.984	NaN	NaN	NaN	NaN
A0A075B6J9	158.512	NaN	NaN	55.6108	NaN	NaN	NaN	NaN	NaN	NaN	51.5666	229.499	NaN	247.939	NaN	NaN
A0A075B6K4	6655.64	2095.89	3084.82	1825.16	3420.33	2293.32	2737.24	7435.19	4711.48	1653.28	4423.59	11984.8	669.112	9183.12	8476.9	11130.5
A0A075B6K5	3440.12	818.757	712.092	594.015	194.467	591.577	313.224	555.187	1258.5	333.805	1399.04	6280.52	520.997	10388.3	2525.09	4458.95
A0A075B6P5;P01615	2443.63	172.65	120.985	362.317	75.6859	82.2881	127.718	456.364	869.628	234.996	464.846	3561.05	71.6608	1909.6	1457.38	5328.12
A0A075B6R2	4885	NaN	1859.56	341.933	NaN	1161.33	1242.39	1418.29	4337.46	885.377	6325.15	50173.8	988.075	9562.21	10181.3	80375.8
A0A075B6R9;A0A0C4DH68	909.146	59.0175	165.644	121.457	96.8003	121.873	47.4964	35.8369	143.714	48.6581	168.642	521.068	41.903	537.055	318.091	1450.16
A0A075B6S2	2881.09	433.741	677.857	581.812	298.015	432.748	555.719	342.392	1314.1	314.646	1618.72	2861.75	202.335	2969.98	2532.2	6778.69
A0A075B6S4	NaN	NaN	NaN	NaN	NaN	NaN	NaN	NaN	NaN	NaN	NaN	426.718	NaN	175.287	152.669	183.244
A0A075B6S5	304.03	56.0668	130.851	211.037	58.0548	82.3105	31.4297	101.508	201.133	32.9397	206.791	1527.26	20.2921	182.434	183.343	337.716
A0A075B6S6;P06310	NaN	NaN	NaN	1.99051	NaN	NaN	NaN	NaN	NaN	NaN	NaN	NaN	NaN	1.48647	NaN	2.26818
A0A075B6S9;P0DSN7	NaN	NaN	NaN	NaN	NaN	NaN	NaN	NaN	NaN	NaN	NaN	219.131	NaN	251.526	NaN	NaN
A0A087WSX0	336.916	48.6757	40.3103	25.4904	25.2639	44.4693	31.2949	26.0282	54.778	NaN	50.2248	185.321	NaN	103.198	43.4702	81.84
A0A087WSY4	563.502	190.165	169.932	123.798	84.8977	NaN	251.665	180.97	580.26	NaN	NaN	1889.09	NaN	541.051	296.166	513.884
A0A087WSZ0	786.482	122.854	NaN	261.366	NaN	NaN	NaN	173.312	624.742	NaN	138.713	1345.18	NaN	858.244	432.1	2772.3
A0A0A0MRZ8;P04433	2693.3	553.12	1127.09	900.164	712.11	852.03	972.116	801.159	1825.55	431.67	1109.84	5272.38	263.424	1259.25	2322.66	5296.86
A0A0A0MS14	NaN	NaN	NaN	NaN	NaN	NaN	NaN	NaN	NaN	NaN	NaN	395.958	NaN	NaN	509.497	319.187
A0A0A0MS15	1226.62	117.352	226.047	126.506	86.7965	117.656	191.425	97.8473	278.321	NaN	471.922	2551.34	171.091	1172.85	1992.93	3593.47
A0A0A0MT36	238.837	38.8126	82.3346	54.1146	NaN	NaN	80.178	27.7161	107.326	69.6831	212.463	699.066	35.8491	195.846	208.701	1004.41
A0A0A0MT89	1631.24	138.562	394.132	461.987	113.809	NaN	NaN	278.003	654.325	147.716	830.125	1299.73	255.373	1104.7	447.151	2135.68
A0A0B4J1U3	1480.27	NaN	NaN	80.7005	NaN	NaN	NaN	NaN	486.753	NaN	NaN	3553.29	215.244	518.667	173.662	1258.03
A0A0B4J1U7	5301.06	337.695	917.73	476.833	455.87	438.705	784.505	1727.34	1335.13	323.705	742.03	3481.42	113.514	1141.31	981.137	1405.65
A0A0B4J1V0	208.877	NaN	243.833	41.8989	128.939	128.116	421.332	381.289	111.925	NaN	158.52	269.13	NaN	294.819	636.736	424.726
A0A0B4J1V2	753.077	217.138	210.576	188.541	98.6868	197.041	287.548	48.0811	245.229	NaN	196.266	1465.95	47.4747	698.69	1445.53	717.134
A0A0B4J1V6	9556.8	1683.34	4577.33	1454.63	5642.85	1970.37	2626.34	2118.22	2188.67	1272.17	4019.35	6625.63	716.157	3410.21	1715.63	6316.08
A0A0B4J1X5	380.578	28.9259	44.4351	316.232	NaN	38.8107	NaN	36.5972	189.679	NaN	841.806	326.882	21.4444	385.84	288.241	423.158
A0A0B4J1X8	105.93	NaN	NaN	NaN	NaN	NaN	NaN	NaN	NaN	NaN	NaN	180.712	NaN	236.037	140.439	250.49
A0A0B4J1Y8	155.244	126.911	859.968	138.571	175.423	298.165	NaN	168.883	187.64	NaN	216.95	729.954	NaN	291.72	139.631	641.174
A0A0B4J1Y9	1578.4	56.0729	108.781	203.918	57.1848	55.236	NaN	621.891	571.278	NaN	303.693	1153.15	46.6252	499.726	207.741	611.024
A0A0B4J2D5;P0DPI2	1596.41	5548.36	4019.38	2683.77	4141.06	3509.53	3719.98	2972.64	8175.7	2313.22	1881.08	2054.73	3419.92	2772.5	3060.77	2188.89
A0A0B4J2D9;P0DP09	44.1784	NaN	123.749	10.812	NaN	10.3447	NaN	NaN	32.5716	165.52	14.448	912.483	NaN	12.1748	33.4074	230.63
A0A0B4J2F0	NaN	164.078	53.6837	210.096	NaN	NaN	NaN	125.232	243.08	NaN	241.006	652.466	564.517	627.812	277.748	345.795
A0A0B4J2H0	616.357	NaN	NaN	43.917	NaN	NaN	NaN	NaN	197.28	NaN	1694.13	1515.34	38.4318	223.949	314.136	454.241
A0A0C4DH24	NaN	NaN	NaN	NaN	NaN	NaN	NaN	NaN	NaN	NaN	NaN	194.597	94.8603	623.559	NaN	1158.92
A0A0C4DH25	1266.1	289.958	705.092	NaN	471.724	NaN	779.461	NaN	766.67	NaN	546.671	1850.21	159.674	377.78	673.86	2650.16
A0A0C4DH29	NaN	NaN	NaN	NaN	NaN	NaN	NaN	NaN	NaN	NaN	NaN	1177.04	NaN	NaN	NaN	NaN
A0A0C4DH31	99.0678	38.7277	35.9517	203.316	NaN	29.2949	NaN	52.695	245.757	NaN	498.605	2636.18	126.543	2048.9	407.947	460.309
A0A0C4DH32	770.874	226.084	288.9	260.594	127.832	310.06	260.988	173.924	206.959	NaN	562.536	2712.68	430.832	358.901	450.489	1332.32
A0A0C4DH33	240.75	58.3936	83.487	228.524	33.9567	60.7304	70.03	33.5792	101.759	NaN	56.8462	264.992	NaN	152.368	100.945	305.34
A0A0C4DH34	2272.85	887.499	1237.34	1329.69	660.08	1705.51	762.719	527.713	957.876	469.916	2386.48	6803.43	237.619	1513.56	1430.97	6447.39
A0A0C4DH35	88.2503	72.245	234.012	70.2061	96.4927	97.2937	82.7279	NaN	122.529	68.9664	68.9068	281.97	17.4789	99.9858	73.9926	287.877
A0A0C4DH36	NaN	NaN	NaN	NaN	NaN	NaN	NaN	NaN	NaN	NaN	NaN	210.124	NaN	569.46	218.944	520.328
A0A0C4DH38	3079.99	107.732	NaN	327.282	NaN	NaN	NaN	NaN	403.917	NaN	323.286	4845.8	138.832	1511.97	148.916	1041.37
A0A0C4DH43	464.311	56.3747	201.541	421.624	NaN	129.763	131.238	811.268	286.356	NaN	180.153	426.488	62.7004	NaN	141.129	276.032
A0A0C4DH67	857.694	142.741	402.573	153.951	160.674	407.447	182.549	210.591	377.264	31.5392	370.253	882.943	50.26	733.409	361.921	1918.94
A0A0C4DH72	2501.41	460.97	394.091	555.156	211.734	427.286	222.03	931.228	1730.27	106.849	1850.91	4353.89	332.59	2033.34	1277.59	3282.81
A0A0C4DH73;P01611	1228.79	236.197	493.26	226.241	146.457	240.288	1310.56	138.638	407.404	68.7926	842.411	1758.31	94.6459	527.73	486.707	1945.14
A0A0G2JMI3	153.48	NaN	NaN	NaN	NaN	NaN	NaN	NaN	NaN	NaN	1308.51	1339.91	NaN	151.567	NaN	395.496
A0A0J9YVY3	NaN	NaN	NaN	NaN	NaN	NaN	NaN	29.4272	NaN	NaN	NaN	NaN	NaN	NaN	NaN	NaN
A0A0J9YX35	NaN	NaN	NaN	118.848	NaN	NaN	NaN	83.3037	236.425	NaN	249.078	1504.26	NaN	529.202	284.886	1019.8
A0A0J9YXQ4	3031.97	348.281	446.988	288.91	NaN	1621.16	NaN	292.88	NaN	706.285	539.23	624.744	578.243	1058.4	1318.19	617.634
A0A0J9YXX1	1290.39	NaN	1325.65	124.131	269.353	492.408	520.39	541.526	1486.77	283.314	202.142	6363.98	464.066	2974.6	2370.42	929.786
A0A0U1RRE5	NaN	NaN	106.13	NaN	NaN	NaN	NaN	137.789	NaN	NaN	NaN	52.9361	NaN	NaN	NaN	NaN
A0A3B3IS91	134.675	47.8984	82.3602	60.1597	74.6346	63.0536	58.8811	43.9636	57.4414	66.4238	76.3969	106.571	NaN	28.9378	97.2778	30.5161
A0AV02	NaN	89.8826	NaN	NaN	NaN	NaN	NaN	53.1274	NaN	NaN	NaN	NaN	NaN	NaN	NaN	NaN
A0AV96	176.716	318.75	341.952	185.101	360.864	162.304	208.722	207.143	562.578	467.533	156.428	225.724	694.977	168.546	362.351	120.42
A0AVF1	266.483	317.931	293.673	217.526	NaN	NaN	269.04	256.109	213.022	240.151	153.55	249.947	180.964	221.64	147.473	191.263
A0AVK6	NaN	NaN	86.8151	48.752	148.363	NaN	NaN	67.8444	NaN	NaN	NaN	NaN	NaN	NaN	NaN	NaN
A0AVT1	1523.1	2735.3	1642.86	1844.41	1426.46	1969.92	1894.96	1915.48	1693.91	2713.96	1606.43	1643.62	2128.07	1244.02	1139.15	1455.33
A0FGR8	798.78	792.578	510.443	995.18	512.794	910.577	677.241	798.184	941.905	1619.95	616.526	984.838	721.344	879.263	697.79	1297.32
A0JLT2	51.3245	32.4102	93.8299	82.5099	NaN	NaN	NaN	105.37	260.309	NaN	NaN	NaN	73.094	NaN	NaN	NaN
A0JNW5	114.094	72.6017	68.0298	51.5406	88.3122	71.7536	78.4098	83.2016	113.817	97.4578	64.7191	82.7416	74.9786	105.834	73.5104	87.1662
A0M8Q6	9034.3	3232.52	456.584	2213.66	1003.14	1651.64	NaN	2103.74	6711.5	1047.43	2949.62	17694.3	2813.65	20189.3	11651.1	16771.6
A0MZ66	362.789	448.858	307.937	476.972	267.753	172.604	300.306	306.676	305.436	366.719	245.387	340.446	802.267	279.995	416.661	204.748
A0PJK1	NaN	NaN	NaN	NaN	NaN	NaN	NaN	NaN	1345.44	NaN	NaN	NaN	NaN	NaN	NaN	NaN
A0PJW6	163.247	132.597	256.169	166.905	351.964	232.966	408.187	155.935	162.668	204.703	84.9783	102.413	91.3897	96.9699	142.26	100.898
A0PJX8	NaN	NaN	NaN	NaN	NaN	NaN	NaN	NaN	241.839	NaN	NaN	NaN	NaN	NaN	NaN	NaN
A0PJZ3	91.2514	131.127	NaN	134.71	NaN	106.484	194.492	33.1493	NaN	70.1358	119.777	170.697	179.422	64.0356	63.7825	NaN
A0PK00	NaN	232.28	147.481	184.094	148.9	129.801	98.0248	90.2308	220.41	211.887	104.645	98.6458	145.502	143.296	168.232	131.658
A1A4S6	174.441	148.756	43.9847	107.36	167.144	115.78	158.902	142.979	201.917	215.668	160.926	292.651	222.412	229.709	151.563	221.892
A1A5D9	406.333	220.674	235.564	247.557	396.665	275.294	447.534	706.751	239.174	NaN	229.749	515.928	357.161	260.658	225.575	809.043
A1IGU5	118.909	87.1719	79.1353	50.3594	130.849	71.409	137.754	68.6242	193.3	NaN	107.746	NaN	80.03	90.7536	140.737	126.773
A1L020	497.16	521.869	721.713	576.069	379.619	312.251	350.986	265.191	478.802	403.985	324.778	421.424	180.025	452.653	384.194	229.548
A1L0T0	503.516	388.214	1712.33	377.32	1178.3	840.382	455.034	732.622	1201.3	398.717	583.373	508.797	984.105	596.634	764.852	603.448
A1L170	71.6839	122.711	311.027	136.809	115.524	51.8514	124.357	NaN	67.2698	127.954	146.191	NaN	NaN	131.266	63.1009	79.2938
A1L188	NaN	251.285	256.543	100.407	NaN	116.098	NaN	89.9471	193.594	104.155	103.712	NaN	76.5952	NaN	NaN	NaN
A1L390	156.683	216.582	223.939	128.893	148.881	136.603	93.9399	89.4142	608.497	111.497	97.4919	101.518	140.947	85.643	99.4145	141.794
A1L3X0	280.127	245.349	260.606	NaN	443.423	260.679	286.791	NaN	1412.5	323.087	NaN	NaN	221.743	NaN	NaN	NaN
A1L4H1	2221.09	1115.22	1018.14	594.98	NaN	1889.08	1349.49	824.712	945.581	738.749	710.077	3453.16	941.698	1833.08	2977.98	6665.19
A1X283	672.733	974.567	493.093	592.205	768.917	918.124	658.082	839.827	197.911	769.657	989.602	1583.76	778.791	1009.15	1433.07	1572.29
A1Z1Q3	NaN	83.259	127.447	NaN	105.269	NaN	68.5619	NaN	106.265	73.8067	105.279	171.696	NaN	122.431	245.853	154.508
A2A288	88.704	75.8863	NaN	83.2297	65.5572	50.2829	80.0362	130.287	60.3348	104.411	103.938	119.289	55.1183	108.719	NaN	NaN
A2A2Y4	NaN	42.7834	NaN	NaN	47.6914	NaN	NaN	NaN	27.2444	NaN	NaN	NaN	NaN	NaN	NaN	NaN
A2A3K4	60.7633	48.0074	40.8679	35.9226	32.912	34.3153	80.3173	23.8016	33.8714	47.429	40.5219	81.1514	38.3119	NaN	68.4329	NaN
A2AJT9	NaN	109.372	NaN	92.1387	104.106	137.935	216.675	170.016	123.831	NaN	108.23	170.443	86.2756	NaN	190.061	NaN
A2RRP1	355.378	287.145	371.292	263.631	416.957	352.133	369.041	326.238	433.922	433.661	365.866	333.673	412.537	367.947	322.739	397.82
A2RTX5	1572.57	950.029	951.151	999.692	1753.2	1540.87	1382.27	1270.64	1226.69	1549.04	1353.12	1437.86	1252.66	1301.49	1400.59	1111.59
A2RU67	NaN	129.38	NaN	NaN	110.268	442.483	356.333	36.9112	NaN	210.702	120.117	280.373	72.3381	NaN	NaN	NaN
A2RUC4	143.547	146.82	198.123	128.012	122.821	167.318	190.167	111.741	155.972	214.497	120.64	107.992	80.936	79.3392	93.4161	NaN
A2RUS2	273.483	204.216	152.567	162.03	342.218	188.678	276.623	238.043	229.106	193.261	265.505	249.362	143.251	289.566	238.741	431.986
A2VDF0	235.382	75.0438	171.858	212.932	82.046	120.519	403.038	200.87	174.451	139.148	124.322	123.375	95.0416	142.4	120.317	170.098
A2VDJ0	NaN	108.715	100.001	64.6858	205.132	157.302	169.036	54.8732	NaN	NaN	110.374	NaN	64.4181	NaN	NaN	NaN
A3KMH1	264.793	837.556	649.86	943.061	494.164	664.722	410.276	335.479	801.464	524.492	421.855	407.888	543.42	300.875	543.95	392.685
A3KN83	163.6	93.4285	273.754	90.4122	263.437	166.581	144.383	57.714	86.1357	127.569	68.4355	122.307	94.5176	61.0863	100.469	62.4864
A4D1E9	54.8963	161.072	180.988	118.314	182.456	195.961	117.594	86.0755	78.2103	82.4042	111.271	100.037	109.295	50.6331	133.195	52.4995
A4D1P6	264.618	232.384	290.711	210.96	264.294	287.202	265.69	280.26	673.466	483.642	291.509	509.402	296.122	383.745	298.389	407.249
A4D1S0	NaN	237.429	NaN	581.294	121.399	205.212	NaN	141.269	NaN	704.525	91.6724	NaN	NaN	NaN	108.077	NaN
A4D1S5	NaN	NaN	NaN	NaN	237.828	279.457	NaN	NaN	816.3	NaN	NaN	NaN	80.316	NaN	NaN	NaN
A4D1U4	NaN	NaN	NaN	86.5896	NaN	NaN	NaN	NaN	113.557	NaN	46.9214	NaN	29.0158	41.8222	NaN	NaN
A4UGR9	463.943	405.939	NaN	688.106	295.963	NaN	NaN	NaN	NaN	NaN	NaN	NaN	503.624	NaN	NaN	811.783
A5A3E0	17032	10825.9	5153.4	13343.4	5197.29	9790.17	7231.32	12397.3	12654.3	9619.26	13411.8	34410.2	13327.5	17899.7	18444	28453.3
A5D8T8;Q6UXF7;Q8NCF0	NaN	NaN	316.697	NaN	NaN	NaN	NaN	NaN	889.322	NaN	NaN	NaN	NaN	NaN	NaN	NaN
A5D8V6	1084.27	707.256	1169.77	883.354	1683.17	471.847	568.025	1033.22	1024.09	1068.09	720.142	883.627	1058.61	799.034	1173.87	877.58
A5LHX3	NaN	NaN	68.3644	49.2218	128.703	86.7814	NaN	NaN	31.6798	73.9491	NaN	NaN	61.4556	72.5866	NaN	NaN
A5PLL7	329.342	445.698	763.754	314.285	985.234	651.77	324.382	161.658	131.774	1648.6	489.837	191.802	375.218	265.036	79.2074	207.179
A5PLN9	162.667	216.234	139.279	195.95	251.073	197.663	276.371	162.167	153.137	258.307	212.069	222.78	197.516	176.879	275.689	183.42
A5YKK6	749.717	997.581	1472.12	818.389	1117.64	993.598	934.34	889.063	746.791	1431.8	850.996	785.571	856.602	747.331	599.059	726.896
A5YM69	89.6342	140.917	99.6527	98.5924	150.57	162.384	NaN	265.195	247.559	100.908	70.6397	52.095	106.871	86.7076	89.4818	58.6061
A6H8Y1	NaN	NaN	73.1362	NaN	89.3993	46.0664	65.1682	31.3631	NaN	72.6678	NaN	NaN	NaN	NaN	NaN	NaN
A6NC98	205.815	40.8893	87.6274	96.4007	174.081	99.433	130.804	152.395	84.5238	98.0348	203.262	131.651	35.4555	182.972	111.968	117.743
A6NCE7;Q9GZQ8	442.601	905.261	208.714	450.861	259.799	705.15	496.595	460.261	170.162	197.271	691.984	938.522	438.341	430.508	477.653	846.521
A6NCS6	NaN	NaN	NaN	61.3984	NaN	NaN	NaN	NaN	NaN	NaN	NaN	NaN	181.162	NaN	101.823	NaN
A6NCW0;A8MUK1;C9J2P7;C9JJH3;C9JLJ4;C9JPN9;C9JVI0;D6R901;D6R9N7;D6RA61;D6RBQ6;D6RCP7;D6RJB6;Q0WX57;Q7RTZ2	51304.5	18423.7	13367.2	18007.8	11172.8	20176.4	31895.5	4383.3	13778.2	13451.4	11340.2	47510.6	16600.4	31909.1	14747.1	19940.5
A6ND36	NaN	NaN	NaN	35.0612	43.6006	NaN	NaN	80.4843	NaN	NaN	NaN	NaN	NaN	NaN	48.2745	NaN
A6ND91	57.4699	NaN	NaN	NaN	NaN	NaN	NaN	NaN	1074.7	NaN	NaN	NaN	NaN	NaN	NaN	NaN
A6NDB9	NaN	NaN	311.587	NaN	125.338	NaN	NaN	NaN	282.72	NaN	NaN	NaN	83.2931	NaN	NaN	NaN
A6NDG6	330.141	217.654	101.764	251.229	118.646	281.952	114.229	144.92	236.31	223.112	178.84	260.221	237.515	185.628	132.099	152.807
A6NDU8	598.942	353.722	551.222	345.317	422.807	785.272	946.556	370.569	739.673	154.638	556.906	571.41	492.806	675.528	483.881	535.39
A6NED2	91.1337	117.706	163.843	85.9463	104.157	126.748	83.5702	113.812	137.041	121.258	91.8547	90.3791	83.6451	116.132	103.984	107.743
A6NFI3	269.287	151.851	727.163	273.005	315.38	314.503	242.936	343.374	113.881	309.628	267.071	211.738	210.633	261.291	244.933	177.05
A6NFQ2	222.148	202.372	65.776	601.345	123.795	724.665	479.197	617.477	520.797	665.825	407.191	150.059	68.3659	170.923	122.814	182.393
A6NGB9	NaN	17.6472	NaN	NaN	NaN	NaN	NaN	28.7561	24.5233	NaN	NaN	NaN	NaN	NaN	NaN	NaN
A6NH11	NaN	NaN	NaN	NaN	NaN	NaN	NaN	NaN	115.756	NaN	NaN	NaN	NaN	NaN	NaN	NaN
A6NHL2	8105.99	17610	9330.22	31116.6	5996.32	9880.94	5081.17	12284.5	22976.3	5518.31	10175.7	18706.6	16611	11877.8	34433.8	32559.8
A6NHQ2	53.4473	NaN	154.087	NaN	NaN	43.4144	24.4676	NaN	NaN	NaN	NaN	113.597	NaN	60.227	NaN	209.455
A6NHR9	2118.69	1917.93	2318.79	3671.86	3051.57	1651.65	1486.58	2566.31	853.582	2184.09	1712.75	1959.81	1321.45	2152.34	1832.64	2050.65
A6NHX0	146.279	441.949	418.538	296.196	197.698	282.927	209.176	406.215	313.849	134.905	276.18	227.81	358.648	237.025	185.747	69.1695
A6NI28	NaN	NaN	NaN	NaN	NaN	NaN	NaN	NaN	86.295	NaN	NaN	66.2348	NaN	NaN	112.568	84.589
A6NI79	NaN	NaN	NaN	NaN	NaN	NaN	NaN	NaN	NaN	NaN	NaN	181.254	NaN	150.574	NaN	99.6282
A6NIE6;Q9NYV6	NaN	NaN	NaN	37.3519	NaN	NaN	NaN	NaN	66.6605	NaN	NaN	NaN	NaN	NaN	NaN	NaN
A6NIH7	164.331	117.435	392.783	104.222	153.661	105.776	182.123	92.9983	356.356	180.921	88.2746	135.687	118.417	138.13	81.4927	189.592
A6NIX2	NaN	NaN	NaN	NaN	NaN	67.1919	NaN	57.0603	NaN	NaN	NaN	NaN	NaN	NaN	NaN	124.063
A6NJ78	108.402	248.433	477.841	189.26	261.172	238.073	167.771	256.982	188.858	286.316	147.375	180.244	151.06	127.421	162.608	155.418
A6NK58	NaN	NaN	253.899	93.0898	61.9055	NaN	94.8446	102.141	195.244	NaN	NaN	NaN	69.6725	46.4257	75.0239	99.5769
A6NK89	NaN	NaN	218.169	97.1091	68.6091	NaN	81.9797	94.4281	NaN	71.544	48.3181	NaN	NaN	NaN	61.557	NaN
A6NKD9	NaN	66.1261	179.048	144.2	120.022	82.4373	209.665	107.802	88.5663	93.1803	82.8729	NaN	110.94	NaN	102.162	66.0797
A6NKG5	NaN	NaN	NaN	NaN	NaN	NaN	100.717	NaN	NaN	NaN	NaN	NaN	NaN	NaN	492.757	NaN
A6NLP5	NaN	NaN	NaN	287.985	NaN	499.352	NaN	NaN	679.981	NaN	136.549	NaN	206.182	711.271	269.465	802.226
A6NM28	NaN	NaN	726.314	26.6007	52.9179	51.8703	NaN	47.2351	NaN	82.3689	NaN	NaN	62.7698	NaN	NaN	NaN
A6NMZ7	579.794	95.8861	97.6633	110.209	311.629	109.751	461.551	186.882	149.547	603.228	1049.39	1116.13	263.937	784.376	1507.27	508.581
A6NNL5	NaN	157.032	264.881	280.153	NaN	NaN	NaN	209.318	369.641	NaN	NaN	NaN	338.855	247.404	404.368	242.434
A6QL63	NaN	NaN	NaN	78.703	NaN	NaN	NaN	NaN	48.5195	NaN	NaN	NaN	49.5942	NaN	NaN	NaN
A6ZKI3	166.541	213.912	124.619	630.354	806.34	294.985	205.892	163.059	158.705	159.512	166.566	160.899	210.893	300.898	138.37	197.963
A7E2V4	85.8492	81.5539	106.641	66.03	78.3554	56.8844	88.0138	67.5667	64.9089	110.575	87.7639	138.342	85.8515	106.969	87.3139	132.992
A7KAX9	155.423	91.5449	125.847	77.707	129.459	107.249	122.541	49.414	131.332	96.9755	103.063	58.1796	162.232	48.6056	172.953	41.3598
A8CG34	196.144	219.559	185.077	256.293	259.816	151.976	154.795	203.941	113.052	177.19	184.773	184.305	160.502	174.224	187.883	212.519
A8K2U0	NaN	575.513	NaN	24.6645	2844.76	859.574	146.601	181.87	NaN	289.511	367.292	164.146	57.1049	56.0135	673.935	37.5018
A8K855	NaN	NaN	96.1662	NaN	NaN	NaN	73.1416	NaN	NaN	NaN	NaN	NaN	NaN	NaN	NaN	NaN
A8MPP1;Q96FC9	80.0091	34.5655	67.5375	51.5094	110.235	65.0787	44.7832	41.5581	NaN	75.2331	31.6994	NaN	NaN	NaN	NaN	299.113
A8MPS7	NaN	52.6545	NaN	NaN	NaN	NaN	NaN	NaN	NaN	NaN	NaN	NaN	22.9523	NaN	NaN	NaN
A8MT69	101.629	174.346	222.767	113.471	361.755	169.569	119.384	236.072	NaN	216.861	104.332	NaN	107.394	NaN	111.319	NaN
A8MTT3	NaN	84.078	129.198	NaN	86.569	NaN	NaN	NaN	NaN	131.535	106.85	206.278	107.162	166.593	NaN	NaN
A8MVW0	NaN	NaN	301.219	NaN	24.4828	36.0069	66.3812	NaN	NaN	NaN	NaN	NaN	NaN	NaN	27.6391	NaN
A8MW92	50.6336	123.431	110.661	108.796	151.246	160.898	74.8816	131.993	85.8018	143.959	64.3011	194.11	75.6336	37.4639	NaN	90.7561
A8MWD9;P62308	1347.51	2391.44	4308.12	1943.07	2553.46	2379.88	2050.15	2477.63	1366.5	2496.44	1634.27	1314.92	1571.11	799.603	1104.33	697.807
A8MXV4	295.206	448.986	308.231	593.322	358.234	476.509	392.976	273.282	519.478	444.366	404.803	313.504	614.083	403.724	386.46	278.541
A8MYP8	NaN	60.1552	111.13	NaN	NaN	NaN	NaN	170.365	NaN	NaN	50.2265	NaN	NaN	NaN	NaN	NaN
A9UHW6	243.996	178.157	108.882	158.986	192.139	205.015	262.007	164.029	137.755	237.055	146.079	224.616	159.565	288.016	251.501	281.529
B0FP48;E5RIL1	NaN	80.152	NaN	NaN	226.313	NaN	NaN	NaN	NaN	NaN	76.9935	NaN	NaN	NaN	NaN	NaN
B0I1T2	251.519	82.2116	47.6424	185.228	148.149	131.686	129.851	236.657	122.156	168.545	276.451	321.396	113.784	336.672	178.263	291.874
B0YJ81	NaN	1037.43	NaN	NaN	NaN	NaN	NaN	NaN	NaN	76.5714	NaN	128.35	NaN	NaN	NaN	NaN
B1AK53	170.147	148.164	330.433	93.0847	200.919	87.1995	210.264	221.49	306.503	110.321	65.3961	240.695	106.232	NaN	83.6297	NaN
B1AKI9	NaN	103.266	NaN	NaN	NaN	81.7194	53.354	153.927	53.8636	NaN	95.9384	NaN	228.486	NaN	NaN	NaN
B2RBV5	30.6205	274.096	72.8562	92.2973	298.616	252.328	NaN	NaN	NaN	127.204	NaN	NaN	107.296	NaN	62.3578	NaN
B2RTY4	79.1651	60.3956	NaN	58.5424	54.4216	47.1508	80.4123	52.8308	113.119	23.9618	56.0906	92.0859	54.9566	45.8747	35.8958	NaN
B2RUZ4	1026.66	226.837	951.821	141.193	108.524	75.2371	328.426	71.95	576.424	1746.82	94.0802	NaN	200.493	197.709	227.513	81.5484
B7ZAP0	557.709	450.595	243.583	418.739	297.953	259.642	278.242	433.5	440.782	344.508	456.413	473.317	467.355	464.635	650.487	405.607
B7ZAQ6;P0CG08	164.155	168.133	151.01	183.539	155.496	160.361	155.04	78.5237	180.353	154.38	119.833	69.2864	207.097	99.6824	139.819	108.599
B7ZBB8	267.37	103.459	256.9	64.8949	78.5051	223.655	175.078	247.857	1714.05	200.626	103.081	133.97	214.703	NaN	NaN	NaN
C4AMC7;Q6VEQ5	296.906	154.522	270.147	158.836	178.659	172.001	207.25	224.391	491.68	326.591	222.867	297.929	305.067	288.43	192.135	209.894
C9J798;O43374	90.141	78.5028	124.193	86.4038	73.0682	121.594	109.943	117.367	149.698	138.384	119.311	205.439	68.8699	221.969	168.721	237.658
C9JLW8	110.659	213.001	215.227	103.116	121.933	118.795	135.738	135.677	114.554	133.836	82.275	120.277	138.764	142.36	138.427	45.6444
C9JRZ8	413.653	257.981	468.188	180.333	267.436	589.715	1251.05	500.928	6199.95	422.896	512.714	571.798	646.052	407.942	286.63	557.761
D6REC4	NaN	1403.44	4117.05	1819.05	2170.42	1074.93	3219.65	3073.16	1627.22	1622.59	1590.4	1955.29	738.998	1688.17	3093.98	NaN
E7ETH6	6396.84	1542.88	2767.11	914.607	753.71	1076.55	1749.49	1011.17	3863.75	1129.31	1540.48	9037.49	722.765	5351.01	4898.48	3001.97
E9PAV3;Q13765	7703.53	4329.24	5757.79	9292.23	5835.68	6277.8	7013.37	6451.78	4083.02	2019.53	4702.69	8045.79	7613.08	9108.85	12933.9	8499.7
E9PRG8	980.937	527.699	704.802	701.697	1025.21	636.853	701.046	681.052	563.334	767.124	412.126	506.102	616.791	579.276	858.803	469.948
G3V0H7	NaN	NaN	NaN	NaN	NaN	NaN	NaN	NaN	NaN	NaN	NaN	NaN	101.531	NaN	NaN	NaN
G9CGD6;Q6P9H4	NaN	69.1814	NaN	43.874	52.9021	NaN	50.2252	54.3357	118.181	58.9651	NaN	NaN	NaN	NaN	NaN	NaN
K7EJ46	154.767	NaN	NaN	NaN	NaN	NaN	NaN	NaN	NaN	NaN	NaN	248.666	163.65	NaN	105.245	NaN
L0R6Q1	468.036	283.135	407.317	252.414	286.468	300.556	378.604	211.694	1128.54	419.686	261.869	355.205	135.272	368.598	326.725	259.269
L0R819	90.162	104.607	105.427	82.0341	NaN	87.5961	131.138	118.497	52.6743	NaN	NaN	98.5425	63.107	135.894	146.4	109.051
L0R8F8	NaN	31.6038	NaN	37.246	41.0999	50.1659	35.2658	NaN	NaN	NaN	NaN	55.2015	57.7298	NaN	NaN	NaN
O00115	1637.61	902.432	1360.26	1941.49	1104.5	959.448	543.103	1075.19	1157.29	1494.41	1165.29	1082.85	2421.16	664.784	1417.59	774.489
O00116	828.389	364.307	580.928	548.379	621.884	1397.28	692.177	518.518	660.401	765.067	644.89	598.175	292.844	681.815	569.918	592.977
O00124	NaN	NaN	94.6736	40.6698	88.1623	17.512	NaN	NaN	76.0104	NaN	NaN	107.437	37.9937	NaN	NaN	NaN
O00139	571.998	295.062	811.488	415.339	776.633	522.93	515.562	410.504	457.023	641.745	445.033	451.448	288.048	450	490.72	426.729
O00142	362.521	154.933	164.044	114.435	149.421	138.55	137.834	143.787	275.681	235.704	185.394	376.087	235.467	357.083	248.674	385.069
O00148	9563.18	13008.9	25652.2	16075.4	17217.1	15141.2	13194.4	17616.6	9309.67	16829.9	13086	13510.5	14774.1	9864.22	19078.2	10955.2
O00151	2015.15	1009.87	1216.96	1099.96	611.211	810.171	1024.37	2258.73	2610.38	1041.29	1199.87	3047.26	3718.86	2822.61	1815.01	2821.4
O00154	784.478	432.014	242.505	260.261	473.199	264.124	174.113	212.154	389.978	322.309	234.134	267.798	171.354	263.755	178.913	254.334
O00159	4219.61	2503.4	1662.35	1708.36	1781.19	2153.06	3227.73	2622.95	3694.05	2226.94	3607.66	6456.17	3509.84	11028.5	4563.2	7193.5
O00160	1761.6	769.11	397.248	987.802	905.832	847.382	1275.16	1450.11	893.991	1229.48	1515.43	1783.24	876.571	1954.23	1080.4	1669.02
O00161	400.498	179.076	208.784	272.432	396.658	277.52	379.086	170.737	255.496	314.084	310.736	252.656	363.773	285.451	203.624	184.606
O00165	88.1995	328.49	209.762	266.798	191.323	183.714	116.74	143.739	210.688	244.616	148.397	180.98	193.201	132.844	184.131	142.811
O00168	NaN	NaN	NaN	NaN	NaN	NaN	NaN	NaN	NaN	NaN	NaN	NaN	NaN	173.686	NaN	872.472
O00170	2492.33	2901.46	1743.59	1924.02	1799.55	1204.93	972.895	1845.45	1447.78	1251.31	1932.4	2220.82	1689.92	2128.11	1788.42	2234.24
O00178	513.628	810.421	499.086	590.403	677.202	507.858	490.007	599.911	405.144	473.257	689.696	508.637	529.907	528.268	611.292	560.632
O00180	NaN	73.6896	NaN	37.3703	NaN	97.5246	NaN	24.8186	NaN	NaN	40.3656	NaN	51.2227	NaN	NaN	NaN
O00182	177.67	127.989	153.317	112.552	102.187	110.19	173.537	153.876	126.729	124.382	236.386	308.011	86.9815	161.803	195.342	150.763
O00186	624.032	596.684	595.18	683.972	659.562	603.261	609.886	633.154	725.807	660.739	520.887	733.124	628.312	659.31	662.735	720.968
O00187	NaN	NaN	53.0516	84.6575	NaN	NaN	NaN	54.5778	91.8563	NaN	NaN	409.844	NaN	255.568	192.319	356.46
O00189	55.1742	58.6394	52.3676	46.0879	108.21	86.3376	101.386	54.4926	67.1571	74.7605	101.886	91.2327	82.9392	89.2373	64.3753	44.6279
O00192	130.669	196.277	530.178	217.418	168.539	156.096	538.107	179.264	370.518	562.15	133.241	140.143	169.514	154.207	132.925	175.875
O00193	484.626	655.364	1457.29	865.085	710.407	444.125	544.461	749.663	592.345	916.725	360.214	501.395	544.64	410.235	419.612	448.965
O00194	719.072	87.4061	77.5677	58.0712	170.791	134.61	205.459	88.8219	83.2437	105.231	166.094	158.686	221.809	240.538	665.343	167.668
O00203	753.898	800.698	625.253	554.14	754.291	888.847	728.749	908.22	1129.18	772.13	834.125	1103.63	841.856	672.232	1010.56	1277.21
O00204	112.04	94.6222	NaN	93.6774	129.811	45.243	NaN	96.2341	NaN	NaN	102.093	NaN	845.961	NaN	191.632	NaN
O00213	85.3828	92.8688	109.915	60.6329	111.392	67.062	143.224	91.9291	81.09	183.353	73.2644	87.5488	35.627	79.6474	45.6883	65.1282
O00214	358.141	197.639	276.811	180.412	614.299	162.113	188.117	394.489	513.537	227.393	247.731	297.507	514.791	261.436	436.329	308.888
O00217	2638.65	3579.58	2542.83	4254.77	3548.19	2712.44	4069.35	3787.12	4831.81	3202.36	4045.54	3429.28	2836.06	4162.58	5819.96	4082.1
O00220	93.6198	NaN	NaN	NaN	NaN	NaN	NaN	NaN	246.338	NaN	NaN	NaN	52.4244	NaN	NaN	NaN
O00221	284.031	214.184	116.813	221.783	261.452	211.612	270.86	214.001	167.558	208.709	202.042	285.274	165.096	233.957	202.289	306.523
O00231	2750.84	2683.33	3063.84	3160.41	3240.34	2770.47	2918.74	2795.28	3084.09	3048.76	2890.42	3452.38	3242.49	2934.88	2562.77	2283.12
O00232	1949.53	2222.28	2980.13	2270.7	3452.52	2968.08	2866.4	2144.77	2278.85	3059.34	2315.52	2307.91	2427.67	1931.99	1825.54	1412.14
O00233	1267.81	781.016	1410.01	509.681	1436.91	689.848	1160.43	831.836	1890.02	873.012	706.991	887.636	965.229	898.976	514.69	704.937
O00241	4.79239	26.2648	NaN	30.9819	10.538	13.403	17.2668	NaN	NaN	NaN	6.44024	2.62029	4.59308	16.0234	NaN	19.2758
O00244	2535.09	1021.92	1268.08	1957.03	1349.5	1836.46	1769.27	1544.92	5647.35	2527.12	2065.87	2115.33	1765.99	1155.68	4013.37	1526.09
O00255	163.386	172.206	310.286	174.884	248.378	217.834	244.59	155.718	107.869	268.062	163.503	191.477	143.339	240.663	214.347	228.802
O00257	94.7506	152.7	360.977	135.363	189.497	174.199	120.381	240.593	NaN	181.37	124.858	56.0775	118.341	90.3182	149.208	59.4538
O00264	2830.9	3053.58	2518.72	6793.84	4947.06	2611.12	3214.32	2861.18	9334.26	4984.45	3620.11	1986.26	5136.53	2749.47	3390.37	2067.48
O00267	337.382	458.163	946.42	471.051	605.597	548.846	486.95	597.211	278.93	338.463	465.484	376.961	468.329	344.927	427.701	328.377
O00268	247.993	217.702	522.956	336.721	318.718	210.3	339.253	281.2	228.167	269.792	197.946	330.607	213.019	245.923	276.14	238.174
O00273	259.09	247.623	941.806	262.705	466.635	359.175	308.364	337.327	277.262	296.49	359.435	324.055	250.525	370.281	316.789	327.496
O00287	112.467	17.9517	57.3628	29.2235	NaN	NaN	NaN	NaN	130.793	29.1567	77.2238	NaN	26.7296	87.2799	13.3755	42.3816
O00291	478.428	463.959	1195.38	234.808	430.215	549.964	570.4	446.699	319.377	365.288	387.212	549.252	403.675	544.795	388.008	544.958
O00299	15042.9	12069.2	6823.49	12683.8	13093.7	9728.14	5904.47	13807.4	15299.5	8052.98	11622.4	16927.3	13789.5	16975.3	14047.5	14072.1
O00300	3121.81	2075.12	1091.41	2532.08	2638.25	2225	3077.5	2530.07	3724.47	1081.97	2424.72	2304.59	1883.73	3579.35	2472.13	4568.87
O00303	619.173	755.187	818.965	733.422	970.132	639.814	610.776	895.162	409.171	854.784	627.468	767.312	647.774	624.945	698.635	650.956
O00308	247.202	148.111	76.0274	138.257	80.9571	93.5688	NaN	NaN	NaN	148.234	NaN	NaN	84.8366	NaN	NaN	NaN
O00311	NaN	NaN	109.142	54.192	160.88	86.2991	64.2109	58.6601	NaN	56.8342	28.094	NaN	NaN	NaN	NaN	NaN
O00329	2892.43	1779.71	2562.9	1658.34	2083.6	2230.85	2787.13	2865.12	2383.55	3097.87	2909.93	3577.13	1098.7	3983.22	2470.03	3377.85
O00330	718.504	1689.96	1100.81	1132.86	1238.51	983.28	1305.79	736.902	1540.7	1512.63	512.416	649.06	904.415	969.339	1174.81	899.639
O00337	NaN	NaN	NaN	NaN	NaN	NaN	NaN	NaN	324.987	NaN	NaN	NaN	NaN	NaN	NaN	NaN
O00338	NaN	NaN	142.948	NaN	NaN	NaN	NaN	101.104	793.959	NaN	NaN	NaN	NaN	NaN	NaN	251.351
O00339	159.275	405.228	104.991	124.369	80.3882	261.067	272.799	72.1911	323.477	96.5598	242.071	215.546	73.7471	375.287	159.717	288.14
O00391	411.076	358.068	209.357	330.452	232.616	500.418	406.036	241.655	120.789	359.973	310.257	717.48	176.995	312.296	703.755	794.334
O00399	123.128	91.3266	133.867	91.4142	182.69	126.992	157.878	125.476	105.764	40.9954	102.819	341.153	104.766	129.586	121.566	117.577
O00400	340.946	860.659	361.702	568.097	641.857	445.828	492.335	313.966	633.352	640.458	559.273	290.264	412.663	406	236.171	595.76
O00401	258.538	314.689	235.431	205.718	327.074	293.466	533.157	279.431	280.983	196.779	199.15	253.561	184.743	180.378	309.95	345.66
O00408	NaN	NaN	NaN	NaN	NaN	NaN	NaN	NaN	NaN	NaN	197.148	320.152	102.104	232.86	113.853	301.919
O00410	1273.02	2119.34	1403.82	1585.51	2760.06	1856.15	983.265	1942.81	1182.59	1575.61	1326.74	1231.02	1876.27	1009.43	1416.17	1315.54
O00411	130.114	227.763	221.679	286.067	313.339	663.254	249.125	333.109	198.895	255.028	131.748	67.6607	189.444	121.585	141.829	83.2501
O00418	82.2367	145.299	43.5916	72.7301	93.5673	88.023	138.037	118.347	74.494	141.221	70.671	109.863	49.5858	93.0277	74.3002	96.1996
O00422	759.381	669.958	1543.45	801.273	831.548	878.761	748.429	925.415	649.185	747.73	580.838	749.164	843.669	769.004	865.121	536.028
O00423	168.968	141.446	365.28	94.7937	119.203	155.715	175.096	112.043	241.738	147.837	218.709	386.889	206.971	293.469	171.514	317.986
O00425	188.655	NaN	81.8365	NaN	310.491	NaN	196.36	43.2529	349.598	NaN	29.546	104.161	NaN	117.747	NaN	154.55
O00429	2931.2	3721.28	3558.23	3331.54	2984.36	5276.03	2557.76	2471.16	2663.23	3694.48	2655.31	2495.39	1911.93	2287.09	2943.65	2483.33
O00442	758.737	486.864	857.088	696.855	901.865	644.007	984.839	625.988	1012.37	563.129	605.919	579.528	825.133	589.156	697.753	623.631
O00443	253.472	283.396	387.121	311.726	405.651	337.034	326.961	284.005	313.147	343.341	228.663	297.385	230.944	338.447	231.115	388.222
O00453	640.697	161.161	NaN	376.216	73.874	NaN	311.764	134.798	132.822	NaN	238.387	327.227	239.803	859.399	NaN	349.16
O00458	296.908	384.907	467.461	1558.04	602.938	724.878	947.585	411.341	NaN	604.923	218.536	364.425	478.875	146.77	146.629	NaN
O00459	99.0471	102.942	104.25	59.6653	117.773	136.948	95.133	84.1582	123.039	96.8317	61.2137	128.413	159.117	64.4475	78.0257	NaN
O00461	484.716	822.81	269.055	263.864	305.543	464.888	547.904	253.003	431.763	401.601	432.328	406.098	350.803	446.154	349.753	537.818
O00462	283.387	145.286	106.333	217.622	125.747	158.658	143.255	135.121	163.196	431.998	113.452	217.193	245.768	238.442	114.788	514.534
O00463	63.1364	32.9172	68.6346	64.364	75.469	50.9116	98.5649	41.7372	26.7428	NaN	68.3468	100.856	55.6977	54.8138	NaN	93.6802
O00468	556.524	900.487	1687.37	622.406	274.498	755.3	896.169	396.337	1586.82	1034.1	599.387	693.948	317.958	746.888	631.14	930.758
O00469	2321.53	2377.68	358.985	353.868	425.765	863.064	945.659	813.552	1665.69	1070.44	541.614	514.748	514.58	463.483	157.283	526.614
O00470	121.482	87.0099	1101.76	69.6585	139.484	69.2323	134.403	97.3373	129.386	NaN	99.9278	203.399	93.63	125.523	177.582	257.918
O00471	227.731	167.027	229.969	154.146	179.834	178.933	303.828	201.46	267.758	241.816	193.449	300.916	195.348	234.825	202.457	196.156
O00478	468.172	121.826	131.742	249.292	95.6671	111.555	296.032	247.85	343.423	189.946	466.414	509.358	119.963	403.654	303.076	327.24
O00479	1325.68	1110.88	2879.97	1167.16	1081.49	1123.35	1260.5	2699.51	1882.38	774.535	1419.79	1433.79	855.398	1108.54	953.383	1225
O00481	NaN	NaN	NaN	30.7927	NaN	NaN	NaN	NaN	79.0184	NaN	43.9324	NaN	NaN	NaN	NaN	NaN
O00483	2246.48	2410.84	2986.03	890.341	2529.91	1428.71	1832.81	2066.64	1496.75	1610.65	2842.17	2966.89	2465.75	2970.8	2971.44	2556.56
O00487	1538.94	1293.77	1837.71	1383.8	1732.16	1548.4	1474.18	1371.66	1450.35	1445.5	1447.2	1321.96	1303.91	1315.84	1230.34	1121.83
O00488	191.56	59.7859	88.2932	177.309	68.6867	106.092	NaN	147.793	NaN	NaN	NaN	NaN	120.472	NaN	NaN	NaN
O00499	1435.57	845.179	1283.12	546.626	1106.77	910.691	1724.76	896.003	1393.04	860.607	1293.47	2131.93	1372.76	2769.37	1166.23	1973.05
O00505	664.871	613.672	743.574	661.427	735.512	687.343	603.629	604.593	407.389	500.061	555.406	695.282	783.716	517.667	686.725	569.368
O00506	207.716	366.24	148.907	163.019	207.808	172.603	225.606	182.48	172.387	221.387	164.121	223.095	161.545	146.847	165.959	192.661
O00512	24.1339	103.715	339.952	72.0783	80.5027	119.223	90.6607	107.648	NaN	47.4763	NaN	108.957	81.0655	NaN	116.754	30.6334
O00515	154.31	269.12	263.435	140.765	865.229	608.733	260.085	459.541	352.24	204.546	378.55	205.746	187.746	319.437	256.796	121.134
O00519	222.06	120.843	99.1834	100.912	144.282	86.0178	NaN	122.986	847.006	79.1863	60.1272	108.765	323.419	118.354	229.507	NaN
O00522	105.207	77.2376	161.799	131.115	124.469	103.517	134.379	86.7945	81.1891	81.8201	103.816	109.298	96.551	101.073	111.483	134.501
O00533	171.835	97.6294	147.624	58.5017	NaN	146.933	NaN	NaN	NaN	101.486	230.864	333.108	76.8399	555.52	159.887	294.609
O00534	1188.96	893.511	1022.34	289.049	1714.59	709.368	2150.97	458.65	1199.57	521.72	791.195	1637.82	1433.92	1755.64	1280.51	1879.66
O00541	320.991	350.093	252.148	477.225	529.964	541.456	471.321	440.251	206.731	430.079	278.49	214.345	288.658	209.315	389.006	208.76
O00555	NaN	NaN	212.188	NaN	NaN	NaN	NaN	NaN	NaN	NaN	NaN	NaN	NaN	NaN	NaN	NaN
O00559	246.998	754.714	205.7	258.785	265.636	371.328	474.965	243.706	257.902	273.651	245.341	135.48	294.418	124.919	150.925	97.1479
O00560	762.171	756.321	660.243	1023.02	524.926	1093.58	244.284	611.383	708.359	1921.45	632.149	1328.76	564.838	858.727	781.337	858.834
O00562	96.9189	71.1974	90.6373	31.6541	66.4095	61.4488	47.4804	40.0533	68.579	28.9981	37.8398	64.6016	68.2513	NaN	48.7209	90.4965
O00566	175.43	152.715	314.828	197.001	347.421	242.69	281.299	266.502	97.8396	191.48	146.587	141.461	144.309	97.5666	160.909	98.0884
O00567	1250.82	1348.46	2724.99	2059.19	1221.73	1341.78	1306.3	1531.58	845.201	1366.2	1095.6	1281.5	1614.31	1053.83	2038.04	1241.59
O00571	9924.79	9105.42	7706.86	9962.01	13745.9	10158.3	9140.04	7961.93	7215.28	9445.3	10817.8	9956.64	11673.9	9182.44	10316.3	12103.1
O00584	1049.34	1089.91	1789.84	1050.55	1625.84	1436.62	1924.32	1067.79	1755.81	1123.02	1398.01	1156.44	2019.8	1050.4	1849.14	1158.84
O00585	104.087	NaN	NaN	18.6927	NaN	NaN	NaN	150.036	NaN	NaN	67.3207	211.45	NaN	94.1984	68.2	804.795
O00591	NaN	209.538	NaN	143.394	NaN	78.9479	NaN	NaN	NaN	53.0421	66.2215	NaN	NaN	NaN	134.887	NaN
O00592	237.998	533.068	2790.45	1331.45	994.21	724.768	1610.97	473.874	609.434	344.451	397.99	255.508	271.866	381.615	264.21	325.364
O00602	491.13	NaN	94.8519	233.458	490.612	207.217	NaN	111.575	113.821	154.296	318.742	710.674	NaN	534.069	210.456	307.138
O00622	167.279	128.072	70.8539	NaN	78.7738	338.576	805.18	127.963	NaN	118.434	87.2201	NaN	77.1799	52.313	49.6039	96.6088
O00623	NaN	19.202	19.7954	12.6864	7.03763	12.7799	23.1222	11.1277	23.2104	NaN	11.7921	NaN	21.6836	14.9417	13.3226	NaN
O00625	477.717	1087.96	2838.96	189.113	1432.47	717.885	1411.66	642.975	537.364	951.539	2209.49	1054.57	821.587	664.39	413.983	554.73
O00629	1202.98	1420.46	2314.32	1489.45	2175.92	1145.3	2047.25	1860.43	1005.5	1442.17	1344.24	889.617	1134.54	1043.46	1516.97	1156.64
O00635	256.102	167.729	193.053	165.523	369.626	193.87	202.354	161.572	505.346	114.488	283.136	355.155	189.472	374.271	284.149	373.678
O00712	156.339	645.093	205.532	952.879	178.514	249.158	430.991	1205.73	134.258	357.076	253.238	323.043	126.279	330.221	299.041	337.301
O00716	NaN	117.252	198.535	224.552	675.474	205.186	119.465	247.378	26.8753	141.905	154.548	85.6607	68.1599	75.6984	125.895	NaN
O00743	1465.66	1155.91	1264.94	1209.06	1430.97	1504.89	1198.78	1158.37	1436.05	1729.71	1202.75	1201.17	1470.37	1366.44	1151.23	1004.23
O00746	360.867	260.297	231.517	563.076	122.472	815.433	416.203	163.54	97.5977	930.017	257.159	480.075	292.25	331.407	120.336	421.985
O00748	140.366	84.749	54.7521	37.8955	78.2156	76.4108	46.4182	44.2985	12625.1	105.437	96.7318	97.9587	80.1334	192.032	65.0309	60.1941
O00750	377.798	55.5578	73.4356	63.8568	136.763	109.412	79.8963	84.4528	NaN	122.814	147.408	118.975	95.6795	187.984	85.8462	131.596
O00754	807.732	1861.51	723.726	1443.31	1367.72	1886.75	900.812	1325.99	553.064	881.285	1263.64	1566.79	1478.06	1018.76	1180.05	1264.34
O00755	NaN	NaN	317.066	NaN	NaN	NaN	NaN	NaN	NaN	NaN	NaN	NaN	NaN	NaN	NaN	NaN
O00757	1729.43	NaN	NaN	878.06	NaN	118.709	181.7	436.025	5546.27	139.505	986.724	1548.41	1206.26	2403.36	NaN	2732.04
O00762	153.952	115.122	203.694	194.138	474.393	149.564	99.0561	107.784	48.5461	189.054	88.3215	91.2351	80.6706	29.0973	95.4782	49.1211
O00763	224.517	275.468	148.673	232.714	364.89	383.513	334.766	154.414	167.612	190.786	231.153	287.992	275.159	478.703	241.384	163.516
O00764	5211.24	12919.8	6064.39	4599.66	5548.95	6112.28	5317.49	7604.89	9161.7	11375.1	5072.22	6200	4801.33	7777.31	8724.01	5713.16
O00767	88.8944	96.0331	117.089	266.578	667.116	274.006	33.1911	NaN	89.1145	302.277	140.584	62.4041	989.579	84.1668	62.0383	NaN
O14490	NaN	NaN	NaN	NaN	NaN	NaN	197.513	NaN	NaN	NaN	NaN	NaN	NaN	NaN	NaN	NaN
O14492	NaN	NaN	42.516	NaN	NaN	62.8374	NaN	39.6503	NaN	NaN	66.8639	NaN	42.6166	31.8789	NaN	NaN
O14493	NaN	NaN	NaN	688.608	NaN	NaN	NaN	NaN	330.65	NaN	NaN	NaN	520.217	294.819	379.946	NaN
O14494	861.427	268.526	148.559	368.325	311.352	476.031	869.653	108.671	643.577	247.649	776.388	1137.86	256.943	1669.79	430.197	3086.71
O14495	191.499	111.325	156.496	165.072	120.579	115.042	247.951	76.3231	293.343	191.537	100.406	199.16	207.351	346.826	132.8	297.079
O14497	292.007	363.231	895.443	599.328	368.591	386.894	600.068	590.845	257.844	571.868	356.565	408.938	483.619	373.841	382.494	340.628
O14498	1876.86	873.562	351.088	399.378	640.293	785.586	399.897	870.874	81.3509	650.002	1083.22	2613.93	1275.97	1577.06	1051.36	1547.82
O14503	NaN	NaN	NaN	NaN	NaN	NaN	NaN	NaN	NaN	NaN	NaN	NaN	167.05	NaN	NaN	NaN
O14519	204.575	654.933	941.72	490.339	911.198	974.39	660.598	933.884	68.194	525.763	421.6	290.754	300.954	205.519	368.99	210.044
O14521	620.3	750.211	861.415	763.533	531.237	718.873	724.629	590.098	1512.64	1473.98	751.799	485.868	714.67	593.937	810.948	850.435
O14522	NaN	NaN	185.736	NaN	NaN	NaN	NaN	NaN	NaN	NaN	NaN	NaN	NaN	NaN	NaN	NaN
O14523	1099.76	488.346	631.477	444.77	950.658	367.697	665.948	348.766	438.34	1237.86	394.812	624.053	492.343	561.324	1239.61	456.334
O14524	NaN	NaN	117.312	75.1898	49.1812	NaN	NaN	NaN	NaN	60.2527	NaN	NaN	NaN	NaN	63.3426	NaN
O14526	NaN	NaN	NaN	NaN	61.3769	75.3745	80.6777	103.488	NaN	124.248	125.615	NaN	NaN	155.456	NaN	151.596
O14530	801.37	635.973	667.43	473.168	733.787	777.561	723.805	582.855	667.004	509.062	573.249	628.596	571.771	532.79	583.436	457.236
O14531	453.074	179.507	1269.67	265.89	122.437	89.6509	117.952	139.776	238.313	131.711	122.017	271.349	81.7689	225.305	160.427	252.386
O14544	NaN	146.614	104.243	81.7527	215.176	181.14	182.816	128.275	117.572	307.784	65.2522	NaN	85.8834	NaN	189.824	NaN
O14545	264.58	81.702	126.099	133.794	135.262	96.4613	101.178	121.68	139.915	91.7438	146.412	104.182	206.596	107.982	79.1067	87.7816
O14548	535.234	555.514	1004.78	553.237	1258.04	475.477	689.109	536.131	800.508	1290.4	704.187	319.178	890.715	376.49	343.061	307.018
O14556	2507.46	1064.12	902.266	1900.89	810.837	2017.99	949.674	1395.3	4100.72	1492.42	1238.34	1954.06	1928.27	2980.71	3545.95	5212.64
O14558	1396.32	255.943	324.379	79.6233	31.5728	226.154	273.134	63.6756	514.094	291.536	790.942	4325.57	190.086	3789.22	1191.1	9070.39
O14561	1227.17	2659.75	1806.02	2612.67	2086.1	1982.81	1951.12	1301.52	2580.82	1847.35	1356.83	1032.59	2057.75	2008.99	1731.21	1231.55
O14562	729.593	749.608	996.661	923.707	950.345	1093.9	421.347	514.397	623.648	574.465	638.861	882.276	1014.61	852.864	636.685	543.852
O14569	777.387	307.122	768.084	391.693	698.424	823.381	358.321	330.894	262.161	845.951	745.558	449.97	1157.1	609.922	619.417	518.705
O14576	NaN	NaN	NaN	NaN	NaN	NaN	NaN	NaN	NaN	NaN	NaN	NaN	NaN	NaN	NaN	199.668
O14578	597.888	737.179	612.696	507.899	743.385	813.498	492.398	453.64	444.485	501.677	727.964	564.878	603.614	534.413	445.315	806.714
O14579	924.849	826.775	759.605	690.808	728.588	758.398	657.672	803.919	659.906	984.572	736.984	1042.78	1147.53	922.432	1086.47	882.291
O14593	110.406	114.485	136.186	68.1716	89.0226	68.4173	99.8817	77.7446	55.5227	44.5858	69.3959	70.5732	50.4614	88.6444	77.3765	48.2695
O14594	NaN	55.8603	NaN	641.382	22.9899	512.312	NaN	NaN	NaN	NaN	153.186	NaN	66.5234	NaN	NaN	NaN
O14595	133.447	204.405	177.259	144.254	121.356	138.531	104.548	136.495	277.382	219.636	212.988	226.151	244.651	183.229	111.903	181.27
O14617	866.475	652.23	422.769	494.096	607.055	666.491	504.701	746.129	977.415	652.644	659.223	1100.21	770.896	792.523	885.357	1486.13
O14618	987.926	559.449	570.126	504.01	814.733	436.108	1018.13	733.81	784.604	757.411	302.008	320.812	341.497	440.658	353.421	402.072
O14628	NaN	NaN	124.203	24.4369	66.9736	47.2993	NaN	NaN	NaN	NaN	29.4836	NaN	NaN	NaN	NaN	NaN
O14638	222.825	NaN	NaN	NaN	NaN	NaN	NaN	NaN	240.329	NaN	NaN	NaN	151.979	NaN	548.335	NaN
O14639	376.254	672.565	977.13	426.866	251.147	165.566	382.641	504.579	457.556	206.07	223.042	525.983	282.25	898.766	762.369	562.134
O14640	95.5316	107.807	191.571	74.8456	108.383	66.9637	75.8087	72.6985	84.797	162.49	75.364	127.248	113.374	104.402	91.612	NaN
O14641	131.681	144.826	206.639	95.9044	162.043	137.194	90.9784	138.939	89.2743	86.2845	134.921	171.921	134.47	126.181	101.861	133.062
O14646	47.4251	47.7081	61.6155	60.4195	106.464	68.8725	52.692	108.998	35.6978	54.3093	62.8652	77.9243	31.4502	35.4668	51.5716	57.7916
O14647	104.223	129.381	256.941	164.543	159.233	134.747	160.963	184.257	143.106	226.495	127.192	163.477	142.678	107.645	110.223	202.381
O14653	1662.11	1555.09	785.139	794.833	969.725	1031.1	989.144	530.433	1107.04	647.031	1038.04	901.772	804.069	1003.2	1002.31	1108
O14656	289.456	178.798	229.478	168.754	176.784	180.399	151.795	245.76	204.344	203.146	242.425	382.269	147.162	218.927	312.723	268.589
O14657	304.732	187.989	141.962	119.041	112.409	132.224	168.516	128.636	102.072	222.2	193.827	204.499	107.798	141.736	206.104	222.777
O14662	322.636	430.097	406.011	248.959	738.4	334.904	385.415	164.469	358.222	575.684	280.951	206.982	321.172	281.34	265.51	227.777
O14672	621.63	321.734	642.731	352.903	577.55	548.526	327.107	303.421	631.11	768.287	536.473	624.363	691.674	940.052	450.242	687.619
O14678	149.875	85.9511	96.0683	51.9058	69.4575	50.6522	76.713	48.5351	412.487	118.743	85.1773	183.904	152.876	211.258	149.464	217.498
O14681	373.483	271.96	230.6	178.663	226.358	295.113	221.116	NaN	213.433	265.368	103.157	207.587	187.645	NaN	285.191	NaN
O14683	225.266	175.975	134.841	65.1693	258.269	124.524	194.26	185.66	104.526	127.926	145.479	166.417	344.868	200.755	337.194	277.372
O14684	1080.97	248.902	269.567	369.01	926.215	957.326	123.33	481.029	NaN	396.706	350.167	418.525	390.599	605.709	635.268	521.685
O14686	202.24	226.387	338.986	236.212	267.27	146.554	277.296	180.483	236.784	268.793	182.427	78.2808	209.182	139.179	143.162	115.094
O14717	NaN	19.9417	18.5864	NaN	48.5131	NaN	22.7669	NaN	NaN	NaN	NaN	NaN	NaN	NaN	NaN	NaN
O14727	300.836	169.633	603.409	264.327	377.074	259.584	619.994	423.014	294.78	317.703	382.835	407.848	310.269	382.321	251.427	284.294
O14730	206.584	812.194	96.5361	138.389	210.683	116.646	156.352	122.916	282.039	144.807	119.333	132.714	164.167	106.286	117.443	97.3371
O14732	173.199	1011.58	63.1278	269.895	416.225	161.039	136.03	163.961	2307.25	318.667	73.649	173.814	216.19	109.271	112.548	NaN
O14733	168.24	166.902	146.796	137.574	374.2	341.793	209.374	151.672	185.745	254.794	139.889	145.313	168.969	170.666	165.878	113.873
O14734	291.835	202.173	493.939	376.937	365.732	195.496	94.2982	89.9958	462.307	195.47	217.4	196.614	299.573	156.368	405.248	103.046
O14735	284.728	542.354	588.949	426.336	503.108	494.135	653.153	387.543	464.299	521.731	466.339	421.875	247.646	268.529	304.471	421.247
O14737	1384.92	1709.69	1742.4	1153.23	1437.32	1841.92	1713.63	1290.92	1661.21	823.596	1048.61	910.9	1219.98	1275.34	1253.4	795.218
O14744	1085.47	1718.17	1731.54	1651.95	1191.66	1359.38	1740.45	826.962	1471.47	1013.55	861.642	869.893	1288.57	803.677	759.863	889.599
O14745	535.354	1040.36	674.413	617.666	1369.9	911.377	238.9	616.45	2062.33	894.695	440.532	375.647	1079.94	497.75	1278.34	364.241
O14756	131.018	75.4491	NaN	60.1016	58.4286	89.7994	42.7851	NaN	367.674	NaN	79.1449	NaN	112.011	NaN	NaN	145.187
O14757	NaN	67.0231	101.62	51.8827	210.123	93.3877	66.8768	47.6032	39.7315	75.7369	42.1135	NaN	24.2097	NaN	27.8466	NaN
O14763	179.9	90.8961	157.364	NaN	133.423	78.5946	NaN	53.7497	235.394	117.312	59.9862	NaN	87.0005	106.976	115.963	180.225
O14770	NaN	NaN	NaN	120.076	287.099	NaN	NaN	90.2122	NaN	NaN	NaN	NaN	NaN	328.447	NaN	160.587
O14772	156.041	103.54	258.031	156.452	225.935	221.077	345.195	177.923	273.046	167.442	146.729	134.934	154.49	141.381	92.219	137.336
O14773	7940	2643.71	3444.14	3263.38	2660.45	4499.49	3894.52	3910.08	11349.1	3524.26	4248.38	7597.45	3390.81	5744.98	5176.02	5065.68
O14775	NaN	NaN	14.7723	NaN	NaN	13.0382	80.8401	14.4787	19.664	NaN	22.598	NaN	33.4549	11.8522	NaN	16.315
O14776	863.762	818.647	1662.14	1025.29	1544.39	1207.51	933.235	1300.12	749.256	1198.3	1048.9	917.966	894.773	810.831	1067.66	784.457
O14777	114.72	121.48	136.369	146.597	303.089	149.99	61.9582	115.158	NaN	170.87	68.8259	91.3689	77.1555	NaN	97.7059	NaN
O14782	3.63261	3.50121	9.79232	NaN	18.6326	5.04563	7.83741	8.57012	NaN	NaN	3.86184	NaN	NaN	10.4263	36.4735	NaN
O14786	1076.67	527.147	278.944	477.765	354.559	1014.84	573.938	443.971	1363.54	680.832	841.816	1705.43	735.121	1657.17	1213.68	1623.49
O14787	2411.77	2814.25	5759.42	3046.9	2921.92	3337.97	2355.12	2857.98	2548.02	2398.57	2144.04	1962.15	2035.2	1886.51	2584.2	2394.33
O14791	2328.7	317.621	425.387	296.627	236.914	463.321	161.642	280.44	884.167	255.973	514.516	2197.53	183.773	1286.69	622.425	1748
O14795	129.904	73.325	73.0622	62.2019	79.2527	63.5313	98.5586	58.6801	89.551	91.7574	63.2666	89.1622	58.0582	102.888	61.1801	77.3923
O14802	246.541	220.684	348.325	270.844	287.972	313.598	274.558	173.315	200.17	302.385	198.221	254.082	239.741	197.712	224.635	351.645
O14807	100.747	111.453	44.1525	103.853	NaN	37.2324	92.9635	38.1052	NaN	76.034	91.0695	119.908	55.0383	202.067	80.72	78.0552
O14817	37.2771	48.2147	NaN	90.6234	51.0483	62.7014	NaN	63.2983	132.959	64.8128	37.846	59.9376	120.102	116.167	NaN	NaN
O14818	5633.97	4715.84	4729.05	4891.22	6346.28	4813.2	4097.22	4761.43	8848.62	4666.01	5333.36	4332.27	5296.28	5359.34	4276.63	3833.41
O14827	78.1858	154.757	33.7741	66.4649	95.1304	52.2446	NaN	NaN	NaN	62.1668	87.8539	58.1848	40.8143	17.9147	34.4393	NaN
O14828	987.533	2470.58	507.18	1462.53	1213.79	977.897	1298.35	1413.28	1603.45	1304.6	949.485	816.547	1185.1	926.5	1930.03	916.583
O14830	308.595	317.712	333.532	197.984	282.852	439.268	220.911	236.479	143.126	NaN	295.767	317.513	280.185	96.2549	165.233	222.402
O14832	65.1143	57.2614	85.8294	63.8218	286.721	55.0638	70.591	108.939	357.733	68.1028	57.978	91.0143	113.952	95.7704	63.3613	66.0067
O14841	419.324	3372.05	1538.43	1358.33	1153.7	1158.07	1548.94	571.95	1862.5	8379.23	1147.9	706.769	984.089	737.163	1443.26	578.626
O14867	117.383	125.327	94.4957	85.8903	123.48	92.2803	108.753	117.233	162.932	65.9089	99.1146	152.991	134.573	135.516	109.835	147.955
O14874	209.821	291.775	349.299	340.602	249.645	245.9	254.227	196.938	746.325	205.961	190.987	238.047	225.747	201.934	205.41	228.665
O14879	384.012	173.186	356.011	124.052	49.3789	93.2555	127.455	55.3174	151.749	77.3927	126.548	212.699	32.5858	103.345	183.422	137.475
O14880	537.572	1051.54	479.625	555.034	450.282	511.965	665.421	532.272	548.308	349.906	454.365	372.414	448.219	827.549	712.368	758.889
O14893	NaN	199.858	265.002	231.374	212.164	173.918	115.449	128.461	115.728	118.863	161.926	98.8226	160.035	109.111	102.937	91.251
O14896	242.48	1528.91	348.253	269.36	576.87	605.544	737.228	401.607	188.151	288.728	354.32	96.5694	224.49	109.099	299.799	94.6261
O14907	513.119	269.611	281.991	293.68	142.746	140.37	235.227	255.794	445.276	320.974	100.287	381.447	338.531	557.792	397.651	680.085
O14908	233.342	350.416	1307.1	302.232	883.107	381.798	284.473	462.885	191.477	250.132	265.147	258.99	584.755	223.256	573.329	298.601
O14910	37.1946	NaN	NaN	NaN	NaN	NaN	NaN	NaN	501.276	NaN	NaN	136.62	177.941	280.699	75.0467	392.23
O14920	160.889	92.3337	93.1709	103.169	158.119	121.161	106.998	111.421	146.755	140.079	134.028	180.803	112.255	141.172	121.856	164.33
O14924	NaN	NaN	86.287	50.0521	52.9341	54.258	125.093	58.0756	47.3495	NaN	86.1906	108.523	59.8908	NaN	192.153	158.687
O14925	367.026	526.802	437.137	393.629	569.412	348.452	395.731	385.809	407.227	373.851	330.446	318.405	341.99	250.892	372.601	319.412
O14929	315.859	214.613	332.202	563.849	570.697	604.658	484.815	1052.44	124.979	264.313	398.315	288.921	525.533	355.845	386.998	311.046
O14933	1728.54	900.796	2063	532.599	483.074	400.011	957.363	1100.4	502.341	582.667	1098.73	1074.26	536.597	823.439	585.879	952.021
O14936	627.692	728.874	1509.75	1187.06	1268.69	1411.69	1497.86	1361.31	855.729	1129.09	1181.69	1011.32	879.59	680.166	692.581	1251.25
O14939	192.027	117.917	148.478	105.39	259.184	247.408	306.158	319.72	145.882	189.514	158.918	231.497	166.576	353.124	195.566	280.296
O14949	871.646	1114.05	1467.8	1359.41	840.634	974.656	579.914	566.336	1661.13	1089.24	1112.52	1070.5	1567.68	1059.22	1171.49	1111.95
O14950;P19105	16291	10769.1	5090.73	6026.89	7637.03	9403.88	10605	9060.6	8801.71	7389.79	7476.58	16689.7	9816.31	12850.6	7165.5	14460.4
O14960	NaN	NaN	NaN	12.0363	NaN	NaN	NaN	NaN	NaN	NaN	NaN	NaN	14.7323	NaN	NaN	NaN
O14964	840.206	922.875	731.639	974.417	756.587	740.883	696.232	769.173	972.326	755.134	657.644	753.36	796.101	734.695	592.425	798.53
O14965	46.7265	53.799	91.0649	84.154	230.122	119.45	NaN	44.8416	NaN	228.747	49.2189	NaN	42.4757	NaN	NaN	NaN
O14966	65.6615	131.75	78.5306	107.798	188.777	124.955	439.401	60.1905	126.328	111.919	116.263	NaN	42.5204	99.1309	65.2291	76.8679
O14967	372.916	144.735	256.345	NaN	NaN	NaN	210.631	NaN	NaN	NaN	NaN	182.182	186.2	NaN	NaN	194.708
O14972	244.737	149.206	225.003	234.355	271.593	191.869	289.089	147.066	294.149	95.7458	193.864	358.343	342.42	254.213	192.004	153.572
O14974	1648.16	1666.63	1854.9	958.189	1307.27	1165.42	1302.11	2172.65	976.877	1027.88	1163.57	1781.74	1354.74	1497.05	1039.92	2518.13
O14975	228.438	127.929	85.2677	48.8639	73.6375	NaN	NaN	90.7686	1466.71	84.7071	67.9658	NaN	129.186	130.203	NaN	NaN
O14976	445.543	678.844	517.409	341.286	732.499	498.774	448.438	421.582	659.335	893.387	510.599	481.686	887.32	478.046	562.305	451.907
O14979	2573.77	2125.29	5582.36	2024.89	3303.28	3432.57	2973.84	3052.65	1450.16	2346.85	2442.28	2536.3	2626.79	2259.72	3235.82	2824.38
O14980	3909.1	4652.69	8019.09	6946.24	5981.16	5198.06	3896.86	5426.31	3702.17	4687.91	4064.96	3787.41	3776.3	2859.58	4110.65	3108.25
O14981	300.201	143.053	303.627	201.89	264.211	241.676	174.604	270.468	192.417	250.57	216.772	253.878	275.13	231.941	272.158	269.49
O15013	170.435	291.261	238.331	230.68	155.994	203.081	343.907	219.803	233.133	217.801	132.688	252.68	124.603	165.149	119.462	229.753
O15015	44.3545	53.8183	106.227	74.0523	85.5261	35.3703	39.5465	74.6191	38.4377	58.0758	62.9519	46.4887	27.5522	59.401	49.0196	33.6463
O15020	342.886	603.426	1145.72	901.079	1087.03	608.231	1291.94	512.511	72.8805	322.446	396.757	214.641	950.169	292.619	638.314	230.144
O15021	164.548	29.6433	88.0522	54.4104	59.2037	53.2638	110.073	NaN	65.1077	92.1763	53.025	71.6897	40.0801	72.7589	60.2248	104.32
O15027	811.021	710.59	698.91	647.945	592.897	759.296	654.368	624.543	632.538	904.92	537.395	613.391	703.191	594.852	1009.28	671.37
O15031	522.464	606.426	668.177	463.483	581.58	468.693	751.289	402.547	784.565	678.491	465.98	672.305	701.72	608.016	780.109	608.466
O15033	NaN	355.538	NaN	NaN	NaN	NaN	NaN	233.862	NaN	142.181	322.875	1774.01	285.277	1168.08	1419.24	1985.07
O15037	261.052	113.394	166.364	193.551	138.741	204.963	122.153	164.295	215.311	285.059	150.273	194.646	213.789	260.741	213.803	145.941
O15040	203.584	224.43	438.905	288.654	188.238	224.64	287.866	179.705	122.03	231.603	164.309	128.39	161.7	135.504	176.731	272.705
O15041	NaN	65.2388	105.16	NaN	NaN	NaN	NaN	NaN	NaN	NaN	NaN	NaN	35.1022	NaN	NaN	NaN
O15042	364.871	588.651	917.317	595.352	743.544	441.124	484.174	589.071	376.919	552.466	504.76	480.747	422.296	431.203	495.783	582.829
O15047	167.629	233.353	296.492	243.753	144.208	152.055	181.204	209.6	104.972	143.291	169.679	219.776	149.524	168.832	174.752	192.08
O15049	NaN	33.2212	98.5567	22.1325	82.7052	13.8615	NaN	NaN	NaN	30.1602	NaN	NaN	62.3303	NaN	77.8897	NaN
O15050	68.1483	25.4104	38.7018	43.0633	28.1631	NaN	NaN	32.9889	45.251	NaN	40.952	80.8996	NaN	46.4529	NaN	66.4863
O15056	186.301	392.285	108.787	117.143	232.576	147.575	194.629	181.597	90.8289	266.037	203.408	250.539	304.431	169.967	164.687	224.463
O15061	461.072	3634.66	59.1014	289.399	288.914	987.499	841.863	105.746	257.71	109.934	637.489	626.839	73.8775	967.774	151.562	1194.21
O15062	NaN	NaN	NaN	24.0974	NaN	NaN	NaN	183.105	NaN	9.15522	16.0368	NaN	NaN	NaN	NaN	NaN
O15063	222.789	205.126	132.342	135.997	134.242	218.128	177.847	157.786	157.41	74.1752	125.994	127.256	132.641	209.995	192.602	259.346
O15066	191.502	230.737	323.251	229.287	147.395	196.734	225.198	147.724	358.642	172.255	195.574	224.565	203.789	231.665	257.991	208.826
O15067	1540.41	921.578	1829.79	1246.69	1176.53	1041.4	1050.92	1181.66	1829.8	1285.68	1208.54	1827.18	1179.08	1760.95	1475.6	2053.09
O15068	67.8045	66.083	91.455	31.9928	60.3996	55.2966	66.1562	62.6116	173.56	70.7376	35.9426	53.5738	54.0227	57.6398	93.1364	72.0634
O15069	NaN	NaN	122.075	200.457	NaN	48.916	NaN	NaN	47.2041	NaN	NaN	78.8117	167.332	NaN	NaN	NaN
O15072	NaN	NaN	NaN	NaN	NaN	NaN	117.652	NaN	NaN	NaN	NaN	NaN	NaN	NaN	NaN	NaN
O15075	392.77	148.25	440.217	102.983	88.587	287.953	498.405	168.042	307.065	255.091	271.884	2135.59	375.72	1238.99	618.337	1364.24
O15078	55.677	NaN	49.6125	19.1804	NaN	NaN	NaN	49.5625	NaN	NaN	NaN	NaN	NaN	154.662	NaN	NaN
O15079	NaN	NaN	14.3624	14.4426	14.7564	NaN	NaN	NaN	NaN	NaN	126.371	156.415	67.358	NaN	NaN	35.488
O15084	125.068	147.911	189.508	159.707	183.981	370.502	107.943	120.324	80.4799	153.941	76.2529	140.416	118.747	124.27	115.296	130.3
O15085	182.32	191.278	197.787	167.753	255.186	216.791	191.282	244.734	122.175	197.786	230.413	249.756	164.559	195.759	213.683	210.137
O15091	264.226	476.811	830.594	938.987	660.807	1238.32	237.703	229.897	197.653	327.255	385.775	308.163	356.95	221.069	245	223.478
O15111	141.929	74.8005	61.0701	90.9188	96.6676	99.7438	100.449	132.805	88.4712	120.56	96.0497	128.276	107.263	92.2254	83.2361	125.656
O15116	755.604	742.416	1862.72	559.301	1830.65	999.221	871.717	891.411	728.74	1105.86	830.035	529.812	340.665	781.966	855.725	834.779
O15117	315.283	111.803	48.5952	225.34	145.724	100.202	151.975	345.079	141.3	215.671	316.482	378.058	107.164	394.719	193.277	226.944
O15118	337.309	1577.36	142.629	320.236	626.836	331.286	403.636	174.454	165.623	436.977	240.195	247.78	403.011	223.187	247.449	244.613
O15119	NaN	NaN	77.5893	NaN	NaN	31.5833	NaN	40.5323	NaN	NaN	47.4612	NaN	40.9761	NaN	NaN	NaN
O15120	118.624	348.747	173.531	167.327	98.9794	126.417	87.8773	122.14	84.5113	189.77	208.133	166.775	135.831	346.496	123.193	85.4939
O15121	258.196	152.658	241.748	177.927	420.867	329.365	230.94	133.449	417.493	73.8541	409.737	288.195	197.237	208.891	117.243	127.806
O15123	NaN	164.315	107.023	NaN	222.443	218.306	NaN	NaN	133.575	NaN	NaN	116.684	NaN	NaN	NaN	123.934
O15126	393.944	265.601	308.719	408.02	311.598	413.946	314.838	286.86	558.44	403.717	403.518	417.069	320.243	365.8	731.451	443.625
O15127	877.46	1529.76	514.285	1422.76	479.076	763.559	705.128	703.591	2114.97	974.628	1109.19	1120.2	1065.39	1302.38	970.58	999.616
O15143	13136	7982.21	4501.67	6306.05	9381.82	10322	9954.69	10746	5765.34	8168.86	11597.7	12158.7	10741.5	11422.3	6763.18	8280.98
O15144	9114.97	6773.37	5831.6	7031.64	6945.22	9051.31	9180.39	8296.02	5291.16	8402.75	10259	8920.45	9607.26	10599.3	8729.08	7558.31
O15145	3850.22	2544.21	1952.96	3230.18	2233.02	2580.81	2013.76	3341.92	2199.14	2587.44	3398.93	3395.5	3536.31	3582.93	2859.22	2839.75
O15155	939.521	1346.07	452.575	1525.68	1065.73	644.018	701.531	881.776	1676.75	623.828	1528.6	690.388	3227.89	737.827	402.67	424.977
O15156	65.9996	101.08	97.0833	141.998	142.025	66.5237	82.6609	146.728	NaN	93.6546	74.9586	74.4597	211.793	36.2088	94.1582	NaN
O15160	199.284	441.256	483.617	351.623	497.577	423.473	288.079	282.544	167.782	285.308	289.808	253	220.12	180.986	322.65	257.854
O15162	521.36	363.782	417.207	197.892	365.763	245.828	526.756	101.897	164.992	204.467	373.108	293.645	91.6651	271.022	177.889	292.136
O15164	206.063	335.493	1038.89	486.192	537.281	599.144	329.068	572.732	193.03	444.222	536.349	300.378	370.645	295.297	490.879	234.088
O15169	NaN	134.13	84.0471	276.205	129.092	160.81	134.506	105.733	92.6131	211.963	109.567	56.9353	155.935	65.1278	115.145	NaN
O15173	2115.54	1961.69	2361.32	2528.19	2398.15	1860.92	2688.01	1844.08	3974.45	2306.05	2074.89	1991.56	2771.37	2486.8	1879.98	2393
O15182	91.4334	111.784	271.775	99.3521	366.313	106.898	177.878	71.5068	168.913	59.0504	45.7002	79.3186	36.0781	106.24	84.8546	112.497
O15194	NaN	NaN	NaN	88.4085	NaN	NaN	NaN	NaN	NaN	179.108	NaN	NaN	151.82	NaN	NaN	NaN
O15195	6251.75	1515.84	4200.56	650.787	777.771	2048.04	1751.17	1597.09	1868.06	NaN	1937.88	28359.1	387.557	14455.5	12050.8	3406.61
O15204	NaN	NaN	17.0266	19.2873	NaN	20.3522	NaN	33.7721	NaN	NaN	45.1809	34.3851	NaN	NaN	NaN	NaN
O15211	128.316	216.293	136.884	156.64	347.029	188.041	240.533	98.6392	156.101	176.305	159.652	228.626	219.478	214.72	366.262	245.715
O15212	761.784	933.608	799.393	669.073	920.683	718.033	748.572	694.233	1025.4	766.418	606.952	881.942	654.707	850.455	902.28	688.273
O15213	273.244	207.465	425.592	316.147	655.987	440.455	331.13	289.208	112.71	273.17	239.181	194.181	234.718	155.832	247.847	192.761
O15217	NaN	190.241	235.82	247.191	167.704	165.275	1349.65	173.802	234.038	NaN	177.538	230.507	100.365	139.193	208.844	170.917
O15226	89.0438	68.3242	135.347	128.9	278.36	131.123	81.4862	107.086	50.503	98.2222	99.3173	52.3629	66.1075	45.6094	98.9995	53.3244
O15228	219.846	173.506	241.281	178.473	233.565	318.03	164.332	147.568	231.556	203.143	254.117	132.266	79.2228	143.76	163.267	135.53
O15229	159.577	77.2355	38.1288	89.3199	346.106	104.166	37.1212	64.0708	1276.11	147.31	160.403	48.8925	1454.87	66.146	48.4687	115.074
O15230	793.881	381.448	2312.97	360.556	366.209	549.53	858.265	304.894	2220.79	620.023	508.038	1902.29	264.392	1686.17	623.309	3920.21
O15231	343.298	360.719	327.228	382.916	871.872	206.2	687.54	1313.44	370.254	219.753	252.31	131.573	199.755	211.175	603.796	152.271
O15232	NaN	106.544	NaN	NaN	NaN	NaN	176.821	NaN	NaN	NaN	NaN	NaN	65.9494	NaN	NaN	NaN
O15234	186.965	187.969	239.637	179.756	178.62	160.532	173.108	201.322	110.157	186.945	149.711	193.08	144.979	154.022	145.688	134.249
O15235	174.695	381.935	388.763	353.663	177.175	319.717	210.652	277.59	267.726	232.68	261.542	183.462	222.003	194.428	276.039	191.743
O15239	500.483	252.663	127.956	318.431	201.405	234.64	233.89	295.462	688.49	875.846	420.988	240.951	298.971	740.632	861.07	514.351
O15243	NaN	NaN	NaN	35.4662	NaN	NaN	NaN	NaN	NaN	NaN	NaN	NaN	32.0984	NaN	NaN	NaN
O15244	NaN	NaN	NaN	NaN	NaN	NaN	NaN	NaN	221.648	NaN	NaN	NaN	NaN	NaN	NaN	NaN
O15247	1313.53	382.577	296.778	683.944	537.792	355.637	488.806	1025.29	656.246	898.602	1312.12	2613.71	721.174	1854.44	1237.15	2010.56
O15254	376.677	402.367	308.887	257.084	469.445	285.579	182.741	162.321	697.578	690.848	462.684	272.612	1427.85	400.449	854.052	310.103
O15258	450.383	399.664	401.612	364.073	483.207	268.087	357.892	255.277	568.229	647.56	430.55	422.387	1119.86	302.002	594.695	432.877
O15260	8810.36	7448.58	5628.27	9013.82	6390.22	5507	4462.59	3681.19	6962.95	10510.4	6005.99	4512.44	6558.51	6682.94	5883.38	7312.43
O15264	387.98	341.121	79.522	452.993	790.273	234.293	369.36	494.574	153.271	397.278	438.232	281.204	640.88	250.079	460.003	272.429
O15269	506.015	626.357	443.766	608.021	557.375	505.922	411.854	359.779	528.412	860.214	535.175	475.422	701.079	449.149	568.532	420.889
O15270	139.151	101.791	118.979	136.037	114.217	98.0726	65.7019	80.2778	177.987	132.645	112.062	164.538	218.854	93.7291	171.366	101.544
O15294	509.692	517.712	984.942	687.055	1343.07	790.54	649.179	890.549	446.495	659.32	591.393	655.131	566.538	505.039	770.804	492.83
O15296	98.257	NaN	49.6943	23.115	NaN	57.6632	NaN	53.1397	44.2497	NaN	63.3638	NaN	1827.17	71.1626	106.014	NaN
O15297	NaN	64.2004	NaN	NaN	NaN	NaN	85.606	76.5907	NaN	NaN	NaN	NaN	NaN	NaN	NaN	NaN
O15305	512.159	505.277	358.579	411.364	593.632	529.282	779.521	386.761	770.51	349.35	473.469	403.568	711.935	387.373	360.339	360.115
O15318	NaN	39.803	NaN	63.107	107.307	65.6657	NaN	NaN	NaN	NaN	NaN	NaN	NaN	NaN	NaN	NaN
O15321	420.611	677.359	371.737	218.604	353.427	299.484	328.549	137.045	378.899	656.085	268.25	118.773	429.545	144.475	188.528	217.083
O15327	345.253	114.468	151.834	61.3809	76.553	61.2734	101.563	70.2079	302.49	88.2984	103.99	289.807	683.24	258.362	150.822	416.011
O15335	77.0564	69.3344	NaN	35.0776	NaN	56.5714	NaN	NaN	NaN	NaN	NaN	NaN	44.5694	NaN	92.3101	99.8658
O15344	117.957	346.413	132.147	312.437	274.472	197.057	217.706	184.765	73.8774	206.671	397.299	240.156	64.2482	211.911	347.328	210.252
O15347	194.624	189.787	387.373	336.4	290.082	145.692	119.083	310.042	122.857	231.108	219.55	157.346	219.82	106.538	163.533	131.034
O15355	1231.38	1246.03	2796.89	1684.72	2810.14	2049.97	1396.09	1462.48	648.384	1794.41	1520.24	1075.83	1382.06	819.604	1202.25	1002.83
O15357	374.559	361.142	450.344	361.292	477.177	513.414	586.746	373.698	263.259	658.611	310.576	372.818	288.81	280.399	300.702	315.45
O15371	1179.75	1378.12	1089.64	1163.45	1307.08	1038.29	998.889	1426.87	800.423	1091.56	1239.76	1122.73	1295.28	1025.7	1121.67	919.913
O15372	841.714	1244.18	1088.71	1177.17	1099.94	786.608	818.435	1397.89	595.738	1048.89	901.815	962.367	1076.5	1026.89	1161.39	905.419
O15379	132.321	103.863	202.816	123.696	117.286	112.333	131.939	132.858	140.822	82.6508	104.541	132.761	114.878	92.9172	112.39	114.737
O15381	164.808	129.435	301.206	153.181	392.374	185.755	176.533	159.394	68.2733	149.31	222.405	106.323	229.156	91.3071	102.178	76.189
O15382	246.115	799.51	1210.38	544.889	307.575	349.714	678.599	456.222	839.088	369.642	468.068	415.379	593.46	453.422	431.06	479.612
O15389;Q08ET2	363.508	88.7384	152.024	79.1428	115.859	121.442	291.094	80.4796	166.096	406.412	59.0886	159.931	64.6565	324.304	166.169	124.702
O15392	NaN	NaN	NaN	32.838	96.9629	132.701	NaN	47.4371	NaN	NaN	NaN	NaN	NaN	NaN	NaN	NaN
O15397	166.332	156.122	308.886	235.409	247.787	311.86	240.72	171.238	121.995	155.259	185.059	186.996	131.653	125.493	131.491	132.131
O15400	605.245	305.812	264.247	249.188	524.941	436.447	542.647	300.305	941.687	279.413	359.48	526.016	336.57	524.319	773.89	406.02
O15417	NaN	80.3771	189.656	38.0148	102.526	98.3351	89.6216	88.4599	58.5956	308.178	55.4664	NaN	61.0973	58.3709	58.3843	NaN
O15427	943.353	239.339	260.14	285.468	226.806	446.711	292.609	269.18	2733.14	472.406	438.588	352.815	271.058	424.616	130.434	505.797
O15431	75.2429	46.828	NaN	69.0486	55.5716	61.3836	NaN	38.1984	93.5223	149.361	85.1293	NaN	142.86	NaN	73.1719	NaN
O15438	87.1677	72.624	84.3764	NaN	73.2461	86.2362	59.072	NaN	256.169	124.113	97.8464	NaN	120.641	77.1472	33.1448	60.5639
O15439	252.956	134.917	242.133	73.6295	135.356	158.154	103.458	59.8827	209.397	201.253	134.961	192.004	125.874	182.772	419.348	202.222
O15440	221.213	NaN	NaN	NaN	509.963	NaN	NaN	NaN	NaN	NaN	NaN	NaN	NaN	NaN	NaN	NaN
O15446	239.232	173.96	181.813	343.435	126.615	81.8817	82.2901	225.265	68.339	207.365	201.152	180.708	106.783	114.685	264.281	107.188
O15455	399.031	142.572	312.706	184.497	98.6825	211.354	233.951	147.881	779.811	260.525	210.905	386.994	137.463	330.644	338.926	290.369
O15460	2384.01	973.901	402.331	353.125	546.011	1843.37	738.307	696.614	1439.86	876.503	766.844	1670.76	903.728	704.909	582.721	1069.09
O15467	NaN	8.95406	NaN	3.58854	NaN	NaN	8.41494	NaN	NaN	NaN	13.3302	44.5262	NaN	NaN	41.2384	125.593
O15479	NaN	NaN	NaN	NaN	NaN	103.917	NaN	NaN	NaN	NaN	NaN	NaN	NaN	NaN	NaN	NaN
O15481	NaN	NaN	NaN	NaN	156.198	NaN	NaN	NaN	NaN	NaN	66.8245	46.5222	NaN	NaN	NaN	NaN
O15484	197.51	64.5052	393.923	72.665	61.6577	77.9745	121.095	66.4535	153.511	92.8245	104.324	249.287	81.969	217.179	149.258	241.735
O15498	2021.01	1406.24	1999.16	1712.95	1969.62	1908.13	1269.91	802.4	1329.19	1342.54	1703.04	1195.43	2580.57	1501.81	1413.34	1273.77
O15504	189.572	143.707	378.626	177.625	315.819	228.835	217.162	332.136	174.745	209.639	166.585	155.3	165.854	153.932	285.742	197.05
O15511	2190.7	1383.92	794.737	1366.42	1175.26	1380.64	1199.1	1945.7	952.936	1378.1	1519.1	2140.97	1613.43	1856.16	1580.99	1629.41
O15514	280.511	324.603	376.316	273.319	240.132	281.975	294.421	328.153	199.584	163.591	222.642	290.606	298.492	266.167	240.624	236.22
O15516	NaN	NaN	NaN	NaN	NaN	NaN	NaN	24.1999	NaN	NaN	NaN	52.9318	NaN	NaN	NaN	NaN
O15519	73.9791	81.3682	102.725	58.4984	87.9471	74.2291	136.555	74.8611	136.067	78.2924	105.808	116.595	89.1839	112.157	55.4856	96.6526
O15525;O60675	NaN	141.74	50.2954	130.199	57.902	107.879	NaN	285.487	166.647	NaN	201.825	153.965	197.018	104.139	NaN	NaN
O15530	527.324	526.219	373.902	427.149	308.036	437.431	553.234	460.796	975.645	466.775	456.622	377.801	553.443	388.151	371.853	426.093
O15533	8570.18	5223.52	1731.31	7393.24	2406.91	1357.21	2287.23	7851.44	5833.67	6888.4	11794.6	2467.22	1579.59	3582.75	1924.83	3178.96
O15540	NaN	1973.45	NaN	NaN	3753.77	1264.05	408.453	155.203	NaN	13.4979	1632.23	793.211	19117.2	397.745	27.4517	200.894
O15541	331.684	258.503	230.589	327.06	441.276	278.523	245.409	360.712	230.233	263.162	334.377	256.084	298.375	300.089	285.272	223.717
O15550	34.6281	54.1203	79.2907	69.404	68.6099	NaN	80.4621	34.2294	50.8646	87.7908	58.073	NaN	62.8343	52.3664	52.6171	NaN
O15551	122.176	354.854	880.258	301.487	193.161	NaN	NaN	454.008	142.225	373.783	NaN	175.424	265.763	153.046	320.63	NaN
O15554	151.334	96.0127	31.4225	763.219	400.793	204.339	54.815	296.853	NaN	816.128	32.1386	52.274	23.4234	54.5454	223.799	NaN
O43143	2864.57	3405.52	8187.16	4573.49	5143.8	4392.96	3137.85	3958.42	3004.37	5034.67	3199.3	2906.19	3793.22	2532.3	3436.53	2326.38
O43148	380.462	441.141	779.509	333.503	641.698	417.045	356.404	536.094	247.07	512.792	259.158	401.072	393.532	360.736	487.319	323.327
O43149	698.918	534.442	363.945	412.646	634.757	521.191	581.338	536.443	798.387	532.605	621.777	773.199	805.204	700.245	521.682	752.942
O43150	213.567	127.225	414.584	73.9981	269.493	122.124	202.155	183.715	295.339	130.725	113.121	292.433	108.907	149.399	162.205	167.582
O43155	NaN	NaN	161.039	NaN	NaN	NaN	NaN	NaN	NaN	NaN	121.642	246.557	NaN	NaN	NaN	112.777
O43156	126.348	407.945	569.134	241.357	794.677	513.853	285.826	185.14	213.973	424.815	281.094	124.507	206.43	167.772	207.133	132.728
O43157	NaN	NaN	NaN	59.9542	NaN	NaN	NaN	NaN	71.0276	NaN	NaN	NaN	50.4655	122.66	99.7615	158.831
O43159	173.042	171.323	250.578	204.752	368.855	171.542	155.667	199.233	176.296	175.592	105.906	179.59	159.038	144.998	196.525	89.4997
O43164	20.2634	20.3186	27.8903	39.0043	40.7769	38.2777	53.6909	57.1416	34.784	12.7868	30.0434	22.8022	36.6387	26.8625	51.2992	31.3599
O43166	1017.21	1042.57	3336.46	1040.42	976.963	852.628	1434.92	1024.49	1145.8	677.05	753.473	786.615	960.409	898.274	923.677	959.165
O43167	NaN	NaN	52.4277	NaN	61.0297	29.7643	33.1965	49.6219	NaN	NaN	23.0625	NaN	NaN	NaN	93.8568	NaN
O43169	1705.38	1625.17	1580.2	1126	1570.18	2222.78	2049.07	551.288	1519.21	1688.57	1249.76	1256.42	1207.99	1238.51	316.036	888.635
O43172	546.869	659.013	1138.7	685.409	715.056	660.273	602.955	742.828	340	661.626	556.087	560.467	593.945	460.068	641.132	460.344
O43175	1137.2	2739.32	2642.84	10512	7572.45	4927.8	3932.4	2262.58	732.937	2507.41	1844.21	913.964	4153.65	2140.42	1032.87	1057.81
O43181	1100.04	621.788	274.642	517.375	397.925	465.615	526.609	785.382	949.369	1298.53	654.449	1043.56	419.735	834.47	895.271	738.648
O43182	107.324	57.2439	45.7854	24.1963	53.053	68.0539	149.113	59.0147	107.303	68.9898	56.8411	151.31	38.796	151.445	123.817	240.834
O43184	703.376	NaN	NaN	NaN	NaN	152.761	NaN	161.622	NaN	NaN	234.564	NaN	254.772	NaN	NaN	NaN
O43189	181.734	164.115	199.062	147.992	266.256	120.218	172.595	169.101	134.43	178.828	186.892	156.811	126.693	138.117	112.834	142.471
O43236	269.612	217.53	72.2155	132.522	172.979	166.335	198.989	82.0516	203.143	150.649	158.406	315.85	113.985	410.601	221.652	255.221
O43237	1189.39	1960.91	1280.93	1167.76	1001.66	1606.62	1671.53	1028.35	1834.94	1910.67	1439.15	2146.85	1437.47	1583.54	1088.91	1808.54
O43240	28.6435	15.7443	116.956	NaN	227.528	67.7504	NaN	361.309	NaN	NaN	201.28	187.46	NaN	43.2616	NaN	223.794
O43242	3138.69	2682.87	3247.77	3343.16	3465.63	2981.94	2342.56	2850.42	3256.12	3090.41	3368.82	3127.59	3408.95	2694.04	2617.03	3107.05
O43251	303.851	263.093	315.985	298.596	240.686	326.592	197.201	304.528	181.719	193.62	250.777	371.096	251.024	224.256	150.196	315.365
O43252	2697.16	12459.3	4780.39	5634.81	8244.99	4122.04	4003.35	8669.94	1070.82	6221.29	2972.19	1873.74	4609.32	2113.61	1958.09	2209.06
O43264	1942.89	1722.33	1642.81	2240.43	2739.86	2197.08	1875.42	1845.43	1805.37	1851.34	1710.22	1631.68	2205.21	1491.74	2074.96	1917.3
O43272	593.39	96.0975	288.588	NaN	124.513	211.664	173.636	78.2437	4510.28	102.661	26.5196	NaN	64.7467	NaN	NaN	NaN
O43278	123.769	119.792	148.645	177.377	235.492	101.578	119.958	76.1958	232.53	292.974	150.901	97.6467	230.422	184.129	188.939	99.0647
O43281	NaN	173.621	58.4361	202.317	158.835	290.362	234.686	186.984	NaN	158.202	29.839	146.781	96.2551	66.0241	100.891	144.104
O43286	NaN	NaN	12.9068	4.22945	3.19283	4.59262	NaN	NaN	14.3746	9.7968	NaN	NaN	1.63434	NaN	42.4915	NaN
O43290	470.655	426.294	773.31	535.22	614.801	464.796	526.377	642.456	396.338	400.123	391.518	536.977	470.755	492.264	599.682	434.249
O43291	277.274	1849.19	434.108	632.928	565.19	413.796	743.164	273.218	370.603	936.539	364.95	231.282	420.775	221.728	410.906	73.066
O43292	127.639	390.876	164.569	203.158	176.167	205.691	98.2415	84.9406	164.386	273.796	266.265	236.655	247.407	265.818	139.777	196.31
O43293	325.392	279.775	217.996	201.064	245.846	331.908	284.896	186.227	137.639	275.331	272.056	296.357	251.083	254.365	194.275	507.347
O43294	390.818	255.856	99.0393	159.428	146.437	266.392	160.492	176.059	207.45	190.521	231.129	329.031	327.601	255.28	142.058	971.827
O43295	237.793	217.388	1149.07	435.238	181.267	210.929	327.681	206.73	NaN	168.185	211.979	243.809	147.44	314.714	213.396	NaN
O43296	NaN	64.2811	230.111	96.2811	62.0139	88.7752	84.3464	49.3669	49.0613	69.7785	92.73	66.2238	35.8958	127.419	82.0892	NaN
O43298	NaN	NaN	NaN	NaN	NaN	NaN	NaN	NaN	NaN	93.9344	NaN	NaN	NaN	NaN	NaN	NaN
O43299	375.493	230.848	394.261	242.997	307.233	360.601	399.162	262.113	318.681	514.737	335.921	403.559	347.518	259.234	230.533	315.406
O43301	268.402	154.32	135.758	81.3143	63.5955	116.039	207.68	91.6607	393.926	200.263	168.169	462.309	109.116	520.475	259.072	487.196
O43303	96.6204	135.684	130.754	141.091	215.108	66.6061	143.371	165.424	67.0169	74.9054	119.789	63.1021	75.3623	43.9176	28.8859	62.5379
O43306	NaN	118.838	220.993	128.27	185.289	125.314	NaN	102.686	211.248	320.659	119.362	NaN	140.902	302.169	113.631	NaN
O43309	NaN	NaN	86.4112	NaN	NaN	NaN	34.7914	NaN	NaN	NaN	31.1629	NaN	NaN	NaN	NaN	NaN
O43310	320.588	176.413	138.624	207.305	252.617	311.536	268.36	138.927	151.998	230.681	172.506	274.323	205.95	193.073	291.561	269.353
O43312	311.668	151.593	73.2795	142.609	209.224	168.527	312.287	125.541	170.266	209.984	151.097	296.503	64.6962	366.926	161.696	344.933
O43314	191.239	162.425	136.439	149.495	217.388	204.915	198.479	221.427	332.288	181.312	188.586	230.427	141.128	160.723	174.071	187.923
O43318	172.08	177.774	161.41	133.583	191.158	168.823	167.494	237.905	126.28	109.894	149.134	158.546	168.314	125.511	229.329	163.473
O43324	271.014	286.335	299.494	286.972	436.833	335.905	261.417	201.01	341.678	461.458	311.634	326.897	281.222	208.221	392.498	196.757
O43347	NaN	NaN	605.928	51.7642	95.6712	53.9195	NaN	75.4927	NaN	NaN	NaN	121.109	NaN	NaN	NaN	NaN
O43353	350.109	718.63	160.801	476.647	238.985	251.715	285.795	504.51	305.671	442.113	262.576	334.358	259.361	256.964	260.469	224.749
O43390	3879.38	4126.15	8599.51	5433.58	4554.79	4306.14	4612.58	6281.69	2816.66	5591.3	4703.53	4154.55	5017.84	4163.2	4335.23	4009.9
O43395	418.449	562.7	982.353	533.055	862.649	553.909	606.482	736.776	307.843	672.524	482.87	403.742	477.748	371.624	542.57	362.892
O43396	200.383	173.905	202.946	262.281	311.724	173.445	102.473	141.797	163.653	169.041	152.789	145.232	123.046	173.741	188.798	153.544
O43399	1708.5	2044.49	2270.14	1742.53	2051.28	2117.34	1888.45	1473.19	3102.52	1194.59	1492.62	2054.62	2284.48	1930.26	1651.71	1652.57
O43402	184.055	352.897	347.089	268.85	431.469	360.502	233.333	318.802	133.235	468.863	311.524	208.139	290.497	142.784	173.372	211.263
O43405	103.318	95.1104	NaN	642.868	NaN	134.003	105.718	113.203	NaN	973.322	NaN	NaN	NaN	NaN	NaN	68.7643
O43414	564.41	828.228	1188.38	761.042	1062.93	889.261	1440.08	864.467	826.369	730.619	747.444	820.6	781.727	615.241	736.327	849.203
O43422	NaN	128.172	196.188	117.494	190.199	117.538	150.15	148.274	NaN	128.082	105.566	184.404	96.6128	122.125	102.911	73.9037
O43426	90.3633	81.5004	NaN	74.6145	98.3984	58.0238	78.8835	76.8999	78.9205	99.9771	86.2042	175.776	62.0483	126.831	64.8761	104.916
O43427	215.246	155.945	305.061	209.737	147.054	248.28	224.197	312.779	296.799	267.235	181.318	262.625	139.244	218.512	222.448	242.353
O43432	266.707	191.574	260.753	237.375	201.214	214.33	171.629	160.239	195.806	192.189	297.344	315.97	236.082	231.243	161.481	293.603
O43439	NaN	32.7229	41.1141	40.953	78.973	45.2461	NaN	53.4579	NaN	163.717	25.0149	NaN	31.73	NaN	NaN	NaN
O43447	395.975	334.339	541.026	436.736	476.228	439.968	325.153	404.588	172.113	380.123	272.466	245.105	310.254	309.188	318.765	249.528
O43464	1062.54	633.908	483.601	832.126	396.387	395.623	666.868	457.781	1123.61	698.975	206.428	748.342	449.173	793.765	1207.61	661.591
O43474	288.112	NaN	NaN	79.6459	NaN	NaN	NaN	NaN	53.3606	NaN	NaN	221.683	NaN	84.4023	NaN	NaN
O43488	1607.16	2042.37	1468.75	1439.79	1111.7	1104.56	1178.16	1147.3	6650.85	2489.8	1179.59	1425.9	1603.15	1609.73	1208.95	1440.38
O43490	1814.7	1960.54	689.834	471.19	2394.31	955.634	1002.47	466.07	1135.87	2245.33	728.272	856.644	367.899	1049.71	916.536	828.641
O43491	1999.67	1576.13	976.875	725.093	2736.27	2346.37	5849.35	3103.59	1193.2	1568.53	1647.61	3938.59	1419.69	3761.46	1941.77	2857.4
O43493	485.473	514.27	223.195	337.885	316.365	232.854	272.287	198.724	500.991	321.64	220.224	467.492	675.714	423.475	451.335	552.958
O43504	662.803	558.954	574.237	421.644	622.048	552.641	713.988	405.359	1044.46	1191.11	332.354	670.308	541.647	670.312	692.649	540.006
O43505	255.348	182.033	164.192	134.049	272.329	114.085	193.503	103.96	195.731	165.835	85.5371	145.101	148.615	131.431	167.906	105.706
O43513	145.046	NaN	78.6101	108.575	NaN	NaN	NaN	122.764	109.426	91.1392	99.8076	NaN	82.6154	101.454	105.406	NaN
O43516	514.813	245.98	83.1139	211.961	235.518	219.143	252.568	439.562	188.628	206.118	377.267	341.28	169.326	279.891	148.303	190.083
O43520	NaN	122.406	NaN	NaN	NaN	70.7569	NaN	NaN	NaN	58.238	76.7529	NaN	132.335	NaN	113.607	NaN
O43521	NaN	NaN	95.2015	211.97	NaN	NaN	NaN	NaN	NaN	NaN	NaN	NaN	NaN	NaN	179.587	79.643
O43524	231.143	190.703	199.416	208.524	236.595	213.582	371.729	345.201	154.658	106.713	209.821	256.804	305.772	236.044	501.291	249.506
O43542	NaN	NaN	NaN	51.5222	85.2291	56.2333	NaN	40.9839	NaN	64.6555	NaN	NaN	117.933	NaN	NaN	NaN
O43556	96.1933	45.4841	32.103	44.7721	35.4319	62.317	62.4034	24.4978	29.6876	66.7121	48.9435	76.1203	86.3873	94.6976	57.995	132.712
O43566	198.57	65.2358	106.793	71.7622	71.1526	101.908	49.774	137.233	53.3594	106.58	154.748	86.2084	27.3729	274.233	75.4924	176.857
O43567	183.502	345.167	218.6	168.732	246.284	170.306	324.991	197.545	148.743	177.377	195.783	NaN	91.5705	156.078	189.293	112.608
O43570	369.409	NaN	NaN	102.463	NaN	139.128	NaN	NaN	1973.01	84.9896	99.5097	172.873	292.594	119.796	618.945	254.237
O43572	116.628	99.7708	79.3612	52.5058	60.8629	55.9286	48.0671	84.0585	188.684	80.2254	69.4726	125.151	85.3677	92.8368	92.3031	125.283
O43581	NaN	NaN	NaN	107.073	NaN	NaN	NaN	NaN	NaN	NaN	NaN	NaN	NaN	NaN	274.242	NaN
O43583	716.563	464.853	523.4	301.192	769.71	337.343	387.145	406.318	512.583	397.731	356.787	259.86	443.724	346.835	430.37	262.539
O43586	122.009	42.0083	NaN	54.6492	86.1468	85.1241	96.8569	87.8427	49.9616	101.615	96.3645	141.604	46.0023	176.645	84.1846	161.657
O43592	489.524	332.794	328.326	218.282	396.508	308.204	172.177	239.851	200.662	494.498	255.216	271.951	278.674	262.104	223.493	275.464
O43598	788.081	1153.08	652.134	1218.56	1384.44	863.287	1030.89	783.15	3196.66	1107.99	1349.87	918.549	400.241	802.768	1236.85	633.745
O43602	823.123	243.823	325.102	284.639	361.25	994.812	539.618	179.882	316.631	320.421	1097.25	1233.16	367.559	696.209	803.513	826.617
O43615	464.201	839.473	508.239	715.505	1389.03	1896.1	940.452	813.237	1105.2	1036.46	500.476	495.453	1156.29	488.464	527.089	460.534
O43617	293.158	350.707	343.287	266.33	473.331	365.571	511.938	278.905	289.042	347.043	287.666	286.55	357.889	253.172	343.926	374.997
O43633	678.938	673.785	1065.45	573.43	519.819	684.118	596.289	616.232	846.543	570	700.966	562.186	508.136	569.664	837.281	567.629
O43639	211.532	502.437	489.303	356.999	266.318	435.451	508.91	260.016	550.536	284.161	189.641	317.423	200.659	277.292	222.281	305.401
O43657	63.9817	260.309	87.0143	87.9427	206.948	59.1086	115.462	33.5096	64.3215	109.358	89.3315	NaN	70.2484	81.9008	189.687	65.9364
O43660	514.835	543.641	1141.95	686.489	829.428	628.646	527.216	700.287	481.39	568.582	560.072	653.495	688.08	540.75	855.093	530.028
O43663	74.1507	186.573	107.127	93.2895	191.752	100.457	34.3072	131.028	NaN	178.079	59.2791	38.5457	70.9921	NaN	44.3281	NaN
O43665	324.756	509.092	507.555	292.759	687.711	306.937	465.336	1021.87	213.372	562.393	416.121	544.746	360.559	640.585	721.193	352.184
O43670	204.893	242.221	368.037	221.594	296.637	237.692	260.915	302.528	146.834	225.102	209.153	174.43	210.292	150.77	224.116	160.529
O43674	669.78	822.09	445.077	695.442	854.737	605.066	650.189	504.668	794.174	1118.05	811.834	652.363	452.206	672.995	864.899	589.649
O43676	479.56	529.907	499.643	499.953	469.848	517.485	464.866	428.203	651.495	831.778	697.056	484.606	303.445	620.402	721.225	565.184
O43678	428.605	491.038	397.373	389.009	330.307	546.394	642.568	490.623	543.7	599.878	478.141	481.646	331.121	599.74	844.366	654.392
O43681	1100.23	952.048	5396.97	1113.91	1764.62	1333.47	1418.66	1321.91	1530.16	1548.36	1052.01	976.282	1011.69	896.652	1608.33	1001.79
O43683	NaN	24.5518	34.5077	50.1066	19.8522	57.7087	NaN	23.3177	NaN	NaN	14.7057	NaN	21.8767	NaN	36.1731	NaN
O43684	540.041	540.687	873.39	697.054	618.523	541.357	685.661	842.06	451.937	390.945	481.851	653.337	547.957	535.783	758.085	531.007
O43688	NaN	131.46	35.6353	75.8711	142.519	22.0061	NaN	48.0088	NaN	172.166	39.9852	NaN	58.5019	NaN	126.426	NaN
O43692	110.209	NaN	NaN	80.5003	71.8478	145.45	106.692	34.8032	NaN	NaN	103.272	85.8015	NaN	76.5938	62.0718	230.975
O43704	260.38	NaN	NaN	101.396	NaN	53.2453	NaN	NaN	365.274	NaN	97.0904	NaN	NaN	131.232	NaN	NaN
O43707	18972.6	26973.5	19136.3	19336.1	22247.9	21757.3	17455	21828.9	29490.3	15464.5	17886.3	19621.1	17281	19111	24089.8	27198.9
O43708	414.835	1491.08	861.529	857.21	363.813	284.811	897.527	482.802	956.173	979.317	477.711	376.195	896.467	632.848	507.65	448.833
O43709	577.621	383.077	523.651	876.927	610.588	551.213	799.434	442.031	288.108	354.24	219.893	654.821	252.832	508.71	493.796	284.178
O43715	254.419	326.243	559.84	262.295	199.469	102.892	NaN	166.189	722.65	237.52	206.438	NaN	470.685	93.3884	171.184	248.601
O43716	95.8798	171.929	495.381	210.54	308.853	162.368	283.471	237.151	232.236	110.319	150.986	136.86	295.132	171.218	235.956	153.277
O43719	377.506	444.355	637.626	554.533	1399.76	362.43	574.996	736.126	270.131	436.631	376.784	400.715	342.964	450.623	546.139	367.328
O43731	406.053	1598.64	214.892	185.941	283.174	530.442	426.312	254.586	315.293	718.16	327.868	230.443	236.254	259.022	165.419	520.583
O43734	NaN	3.21937	NaN	NaN	37.1603	NaN	NaN	NaN	NaN	NaN	NaN	NaN	9.98536	NaN	NaN	110.749
O43739	242.483	238.476	183.507	223.04	173.276	241.45	211.238	236.014	152.715	246.668	195.563	347.11	143.959	288.38	251.635	330.996
O43741	453.79	432.878	296.412	183.71	178.703	535.082	734.928	315.787	473.354	325.144	292.623	407.969	403.947	375.33	215.65	514.977
O43747	926.45	1588.43	1089.56	920.777	927.807	1210.86	1257.24	840.509	1665.45	1721.42	1354.04	1186.91	1756.9	687.699	751.558	780.045
O43752	1263.3	1451.6	481.937	1162.04	1053.34	728.976	885.666	727.771	1133.56	1630.64	1014.18	1070.16	1309.17	1044.01	888.643	963.797
O43759	419.251	2670.6	420.581	3302.75	1938.28	1526.69	1837.27	395.219	105.48	1723.43	998.062	714.827	539.691	524.356	457.414	934.422
O43760	662.603	1701.75	328.733	650.576	618.876	595.274	677.064	577.311	578.169	853.095	346.073	173.989	850.259	450.03	777.241	413.858
O43765	931.008	698.033	597.698	738.407	751.407	807.805	556.392	756.59	738.405	750.439	539.829	671.341	842.981	605.488	861.814	731.385
O43766	NaN	59.9473	125.931	41.8043	NaN	48.6418	54.6924	NaN	NaN	80.0628	NaN	NaN	48.7826	NaN	NaN	NaN
O43768	321.644	434.824	357.91	278.284	543.694	341.372	240.184	418.303	476.705	501.36	396.537	318.189	390.889	321.63	330.754	275.823
O43772	618.66	609.146	1169.04	351.192	541.937	683.388	743.838	574.878	1062.47	647.247	823.194	863.205	795.678	1098.7	569.59	809.208
O43776	616.534	1019.08	838.701	1579.66	1120.96	1236.23	661.203	1019.77	1388.85	1020.3	889.31	1142.67	1074.89	850.253	1109.51	793.265
O43795	686.916	712.451	606.946	390.162	549.232	1166.52	835.283	587.266	379.152	760.283	853.557	985.97	1097.82	903.89	672.36	975.543
O43805	110.854	42.653	68.2505	68.653	56.2201	48.3358	34.3569	83.0215	63.4304	NaN	55.9308	49.2579	30.1993	134.087	137.94	108.949
O43808	112.986	260.312	294.892	245.805	511.193	412.732	348.115	192.518	271.294	239.211	236.037	236.932	276.639	106.913	198.66	NaN
O43809	2159.43	2634.85	4751.83	2858.07	3960.07	3121.16	2923.11	3190.67	1744.44	3245.68	2273.87	2028.72	2756.32	1887.81	1932.25	1850.08
O43813	471.673	758.866	815.637	818.635	435.147	911.885	1312.04	870.315	709.54	557.348	833.06	408.462	362.805	548.36	589.571	638.263
O43815	629.326	570.216	465.456	801.142	933.946	516.443	800.826	1021.73	474.764	699.504	499.005	651.941	744.86	641.189	793.81	579.228
O43818	359.457	206.093	619.075	513.182	589.316	333.316	244.78	182.803	121.763	232.962	207.897	226.186	326.251	216.753	356.955	193.161
O43819	217.379	1787.23	449.651	594.628	1102.26	1333.24	223.748	176.99	515.296	791.492	330.494	225.709	380.531	183.876	269.339	195.409
O43822	81.4878	139.921	248.022	103.438	187.368	146.179	310.565	126.001	164.327	36.4581	111.774	117.417	120.974	89.2622	118.679	177.566
O43823	610.081	694.884	2733.53	931.77	1314.31	1091.68	571.1	1032.89	705.359	852.187	794.419	512.436	852.234	572.241	565.359	614.549
O43824	90.0886	150.634	158.035	350.831	124.171	NaN	189.856	91.9064	202.659	194.094	181.441	196.924	117.664	128.97	165.793	130.176
O43826	NaN	215.521	323.066	NaN	392.083	239.933	399.861	59.1519	1516.46	279.195	89.3784	NaN	60.7812	NaN	NaN	NaN
O43829	NaN	NaN	NaN	102.89	60.4778	NaN	NaN	190.342	45.9861	NaN	NaN	NaN	59.6251	NaN	NaN	NaN
O43837	720.964	1952.63	809.323	742.225	630.076	583.706	645.393	818.388	1748.26	1115.62	860.049	765.903	1003.71	1065.09	658.106	901.15
O43847	592.655	415.599	510.119	501.921	1673.2	800.172	511.512	454.69	298.691	647.372	514.627	476.772	818.259	433.413	352.058	504.514
O43852	2569.89	5227.63	2027.86	4761.04	3779.83	4650.64	6194.8	3830.47	1695.36	1432.58	4876.71	3399.71	2588.19	3267.52	2191.74	3396.21
O43854	104.963	124.12	NaN	48.8905	34.9041	262.579	412.854	27.735	32.9698	97.2316	17.735	49.7108	86.3396	41.4259	NaN	72.6429
O43861	NaN	69.9129	NaN	89.4832	39.5393	60.4707	53.2367	56.1584	181.904	NaN	80.0966	NaN	71.5358	286.059	207.212	NaN
O43865	292.43	348.761	507.951	516.62	566.287	258.913	436.494	343.098	932.781	279.134	318.103	465.974	454.143	436.981	434.985	395.842
O43866	2495.58	343.292	425.222	1189.18	353.726	276.254	330.322	262.369	358.455	266.372	881.917	2187.64	81.7915	1487.45	821.771	4699.95
O43896	130.905	103.599	122.421	91.7842	122.295	120.153	96.0449	100.737	133.697	80.2752	85.3947	142.969	123.708	132.393	137.284	118.44
O43903	NaN	65.6682	NaN	NaN	NaN	NaN	NaN	NaN	108.384	NaN	29.6957	NaN	NaN	NaN	NaN	NaN
O43909	68.2993	73.7606	255.292	55.5432	188.728	127.88	105.131	NaN	NaN	94.4706	68.4687	47.434	53.5704	35.7773	35.0809	37.5701
O43913	90.3913	96.2096	225.312	177.209	178.078	206.744	167.368	188.987	NaN	114.691	139.264	58.2837	129.161	115.954	149.484	93.4425
O43914	425.834	134.414	74.4226	173.542	92.5893	282.249	436.731	141.474	139.789	269.708	144.918	145.811	80.6364	227.066	63.198	113.052
O43916	NaN	NaN	133.194	NaN	NaN	NaN	NaN	NaN	NaN	NaN	NaN	NaN	656.966	NaN	NaN	NaN
O43920	612.039	460.547	315.603	514.406	351.317	401.611	339.255	494.613	760.806	626.873	653.686	927.572	505.495	978.298	802.574	619.481
O43924	351.577	398.509	316.923	332.623	366.521	434.53	531.689	378.045	295.984	427.3	149.946	329.406	250.071	449.56	512.091	564.984
O43929	132.949	134.785	489.69	206.88	234.521	279.804	248.681	260.105	169.702	172.38	201.555	209.108	137.196	135.7	256.49	121.546
O43933	183.283	231.019	155.784	186.712	284.15	196.088	198.598	136.162	208.751	197.507	194.658	179.856	308.429	159.537	293.207	221.474
O43934	50.5719	108.901	27.4115	62.1945	84.9729	61.5861	48.346	50.3841	37.0017	129.61	47.5456	18.7313	106.819	40.5528	40.8625	46.2273
O60216	369.257	494.05	637.559	583.698	546.307	367.376	471.609	633.968	349.052	556.903	359.609	518.63	473.475	440.101	470.357	449.355
O60218	98.2158	NaN	82.7896	NaN	NaN	NaN	NaN	NaN	NaN	NaN	124.493	NaN	106.016	NaN	71.3651	121.55
O60220	131.123	131.871	201.283	403.124	315.411	246.802	551.029	117.445	197.621	214.574	139.525	107.442	236.622	93.3516	303.381	95.3604
O60229	NaN	NaN	NaN	42.0376	NaN	54.6563	NaN	NaN	NaN	NaN	94.3244	113.97	NaN	NaN	NaN	NaN
O60231	117.997	147.615	152.885	163.733	207.677	135.94	130.016	237.097	105.673	194.955	143.116	134.42	134.815	89.2327	127.619	85.7016
O60232	203.726	319.338	239.005	339.01	485.975	307.616	438.917	188.083	153.553	345.99	188.327	198.709	297.504	144.867	314.498	217.692
O60234	1292.85	398.325	260.065	727.961	444.517	307.995	580.769	744.255	497.659	641.56	681.013	921.728	446.132	1352.2	551.864	902.052
O60237	177.172	133.296	89.9944	75.2725	46.3877	45.2344	100.704	61.9495	104.677	76.0542	136.258	227.182	82.8977	175.204	127.585	681.417
O60238	114.629	89.185	379.669	47.0991	289.298	170.432	272.531	112.207	389.277	118.07	88.7208	114.556	138.973	112.979	96.21	94.2607
O60239	NaN	NaN	105.864	82.0753	56.9697	105.752	80.9003	56.9199	133.834	100.86	83.5171	NaN	NaN	NaN	NaN	NaN
O60240	4599.07	55.3041	NaN	58.6957	NaN	82.987	126.259	NaN	NaN	1447.12	3034.96	3937.43	349.409	19664.3	1820.41	1147.79
O60243	NaN	NaN	NaN	NaN	NaN	NaN	NaN	NaN	NaN	185.071	NaN	100.641	70.5574	NaN	NaN	NaN
O60244	175.388	202.184	374.95	174.266	273.73	254.361	226.419	229.061	134.364	330.02	234.768	196.672	181.187	223.837	244.14	111.757
O60245	77.0963	60.0182	350.114	16.5622	NaN	41.5854	84.3087	22.3493	NaN	75.8396	50.7718	86.8074	65.8516	62.463	43.6925	148.651
O60256	691.392	755.499	695.684	934.726	1043.02	758.266	1028.86	1331.06	1600.69	1236.08	821.45	740.48	667.242	811.031	551.183	479.828
O60262	162.484	295.001	NaN	881.552	188.256	134.034	214.43	322.734	146.238	306.048	365.682	163.375	185.808	519.24	259.449	473.397
O60264	825.875	860.552	2326.88	1158.4	1592.87	1195.83	1015.77	1516.7	555.656	978.552	887.042	774.695	887.926	855.322	894.657	731.534
O60266	197.759	170.539	131.988	145.054	254.758	128.339	141.446	72.96	129.302	186.13	283.986	249.104	87.8	346.979	88.7633	421.919
O60268	25.8829	27.7344	NaN	24.6096	38.4333	28.4617	48.5683	49.0054	37.6941	55.4039	83.9785	94.5483	40.02	7.43393	17.2463	19.2358
O60269	NaN	23.7607	81.7445	26.0598	44.2922	46.7347	93.879	68.7054	32.9866	27.204	75.3853	NaN	NaN	NaN	56.1596	NaN
O60271	817.632	1634.45	339.295	660.402	851.578	904.74	1224.27	871.78	2054.16	573.023	810.097	1183.02	711.372	904.276	874.907	981.149
O60279	84.5803	43.8863	73.8497	NaN	32.4778	23.5356	NaN	NaN	NaN	NaN	NaN	49.1922	27.0026	80.0374	NaN	154.178
O60281	NaN	37.4712	141.795	63.0158	166.098	33.5474	66.923	97.4701	33.5508	29.6361	55.7942	NaN	22.9166	33.347	25.7638	NaN
O60282	359.233	205.341	1555.84	183.038	91.0256	191.701	NaN	213.688	105.72	NaN	209.568	323.376	243.987	267.567	220.29	NaN
O60287	184.654	237.347	339.666	252.7	337.132	322.209	248.09	172.727	157.254	259.393	170.501	158.294	129.461	148.625	194.752	134.9
O60291	154.447	106.088	156.338	201.06	113.196	135.653	250.85	112.881	135.028	236.184	119.99	186.002	130.411	148.473	166.534	213.667
O60292	113.429	90.7929	48.8301	50.1853	29.4239	27.3645	63.1321	47.4242	95.3044	117.338	57.7559	51.3967	83.5776	89.1506	104.28	177.512
O60293	144.522	115	221.515	118.72	256.008	155.219	93.6429	113.042	119.032	251.36	77.0578	97.5173	76.8364	75.4662	76.8746	107.803
O60296	NaN	NaN	NaN	NaN	NaN	NaN	NaN	NaN	NaN	NaN	NaN	NaN	11.2585	NaN	NaN	NaN
O60303	274.439	247.418	60.9838	190.581	91.9394	59.2757	90.6939	129.226	NaN	90.7876	94.6053	NaN	113.059	NaN	65.5211	NaN
O60306	362.911	457.121	716.2	517.653	790.882	522.351	705.817	621.177	333.692	593.095	495.281	443.916	540.742	494.118	619.776	330.307
O60307	211.658	105.421	179.485	122.857	175.658	137.366	199.719	146.939	343.847	92.4964	171.441	185.153	82.7847	320.404	180.584	213.541
O60313	1299.1	1404.94	1877.04	2981.25	1583.82	1064.86	1620.44	1457.98	2098.92	1008.7	1007.91	1284.22	940.034	1463.67	1494.14	994.152
O60315	48.1663	39.7827	11.7164	27.5562	24.2365	59.0573	42.2361	41.4125	27.1224	19.0469	44.7953	72.0406	41.0301	78.3233	38.3075	70.7729
O60318	116.675	103.15	167.843	125.868	176.845	108.596	110.407	120.096	103.413	125.841	126.517	139.336	90.9565	106.431	142.91	106.264
O60331	162.809	120.461	74.2572	105.067	138.836	148.514	205.035	152.145	241.76	170.404	128.556	464.274	160.591	211.249	304.521	340.425
O60333	149.144	159.304	153.243	66.9514	139.509	178.978	136.68	128.268	241.601	161.1	168.871	187.963	170.653	149.682	134.509	176.616
O60337	58.8237	67.7384	50.7182	108.866	48.2658	80.9188	24.42	60.3618	70.7031	64.6655	64.4846	NaN	62.8866	110.847	73.8144	NaN
O60341	526.238	725.907	1820.45	1035.07	937.829	965.344	686.78	1139.48	509.042	1043.91	856.711	720.778	1167.14	504.321	916.944	497.249
O60343	248.67	625.668	465.356	901.567	1155.52	823.385	427.64	303.961	180.522	333.88	677.98	348.193	697.216	340.104	387.755	247.947
O60346	NaN	157.713	26.1844	92.1912	64.4615	17.1371	NaN	34.7569	18.1864	127.404	27.4726	27.5697	21.4751	32.2244	36.6431	23.6683
O60353	62.464	550.372	458.609	227.647	284.064	171.036	529.137	222.325	180.273	1047.63	262.542	60.9712	177.983	63.7804	84.1722	73.5425
O60356	22.5059	NaN	NaN	23.4768	NaN	NaN	NaN	23.5815	16.2819	23.3128	NaN	NaN	72.0838	NaN	NaN	NaN
O60361	3095.24	20662.8	5317.55	5135.67	6331.97	5930.73	12353.3	5676.98	6335.31	5927.07	5083.75	5523.28	3928.76	5754.23	7078.78	6985.77
O60381	NaN	43.8226	56.4843	39.3998	46.4202	50.1241	79.687	44.3765	46.1413	61.767	59.9326	NaN	11.8393	NaN	NaN	30.8185
O60427	45.4098	65.9297	386.51	35.2535	417.355	172.748	165.299	24.9056	12.6519	412.22	63.3971	48.4203	24.4885	20.7407	NaN	56.5249
O60437	709.016	774.345	1950.35	704.115	928.194	389.236	2933.31	1838.47	781.876	341.803	437.207	1263.74	1549.17	754.814	2155.28	966.489
O60443	246.034	136.147	221.419	93.7889	66.9826	165.08	143.436	217.693	343.512	154.702	94.3588	271.551	211.169	152.387	273.428	528.026
O60447	92.2863	54.5777	85.3506	54.5389	67.848	88.5586	97.2114	71.3078	44.8176	58.9164	100.151	121.362	66.065	91.1908	226.415	204.539
O60449	193.373	484.821	173.098	512.71	184.63	137.939	323.708	245.131	120.057	220.907	354.199	240.737	116.179	344.975	220.426	270.426
O60462	271.544	306.185	108.732	129.575	424.676	267.157	176.976	170.322	112.398	309.476	230.56	256.202	196.554	190.471	97.3876	246.02
O60476	454.315	778.88	252.248	482.795	749.793	513.52	453.205	320.947	267.361	528.119	652.065	335.169	718.012	477.413	379.175	701.909
O60486	408.674	174.442	133.329	137.458	169.709	323.39	330.929	311.29	114.446	297.315	291.692	448.987	251.741	253.69	293.809	302.945
O60488	606.786	450.133	387.233	439.131	511.369	846.288	833.303	623.61	374.816	375.566	1030.4	695.602	236.755	750.147	280.459	722.717
O60493	2968.98	1551.54	990.638	1744.59	1716.99	1979.54	3174.17	1993.55	2938.59	2273.74	1599.74	3713.35	2125.77	3583.03	2395.04	2740.45
O60494	NaN	NaN	NaN	NaN	NaN	NaN	NaN	NaN	255.21	NaN	NaN	NaN	34.9329	NaN	NaN	NaN
O60496	417.777	81.8721	NaN	163.105	140.999	101.997	151.522	164.853	141.531	164.638	269.687	440.322	101.199	342.478	143.332	212.014
O60499	359.124	304.424	302.01	499.316	361.541	233.916	195.032	272.105	193.965	162.885	326.175	303.143	306.354	315.337	294.461	292.97
O60502	359.797	155.772	470.439	525.383	252.816	253.803	234.158	303.8	321.213	298.904	283.841	296.089	275.489	257.925	302.403	223.869
O60503	NaN	24.5899	NaN	25.5666	NaN	NaN	NaN	NaN	64.8279	NaN	NaN	34.3319	16.7726	25.8574	NaN	NaN
O60504	442.146	238.292	376.039	187.468	261.789	239.573	334.658	304.233	511.198	243.915	265.377	787.394	258.877	447.084	407.145	796.472
O60506	6489.47	5526.56	5623.6	7014.07	7511.71	4230.6	4267.78	8240.75	4047.45	4300.54	4559.91	6327.21	8174.69	5224.62	7316.52	5178.71
O60507	65.6204	76.6241	109.732	46.3489	149.358	182.63	91.5835	44.2979	NaN	49.0463	93.7548	166.959	68.3669	89.2322	NaN	145.709
O60508	256.536	233.397	347.688	351.166	530.057	281.985	556.287	600.876	221.619	280.941	226.035	241.974	280.069	268.416	426.97	224.836
O60512	139.936	164.25	66.5472	132.47	172.003	147.283	103.738	126.566	62.6008	186.309	216.824	72.921	288.161	125.024	217.384	98.4708
O60513	85.5932	211.385	59.3902	35.2734	96.2341	61.4921	53.8153	31.8641	35.9544	59.9166	52.6961	NaN	70.4639	63.52	56.5071	71.2123
O60518	140.019	289.235	312.145	430.252	192.058	222.176	296.882	316.602	297.171	182.259	372.429	232.625	133.265	162.514	179.873	332.281
O60524	417.467	244.844	335.038	222.744	608.388	524.427	353.11	308.829	193.867	290.128	303.909	285.258	322.846	258.262	231.157	300.759
O60547	607.027	1420.67	206.271	1093.91	990.026	936.991	2284.46	888.79	505.971	837.829	792.111	500.623	1543.26	572.366	865.902	551.586
O60551	252.894	258.241	294.694	314.492	320.419	248.231	538.527	424.9	361.897	261.201	359.476	408.845	192.207	684.069	300.164	346.917
O60563	136.282	123.039	239.58	104.02	177.121	127.836	108.938	177.3	120.461	180.045	119.731	124.298	112.516	115.25	139.455	132.128
O60565	775.974	46.7625	NaN	30.3663	20.9385	166.072	57.1841	191.282	NaN	45.5126	153.488	404.525	67.1123	146.2	100.299	1539.47
O60566	NaN	NaN	98.7738	72.422	320.173	149.025	NaN	67.3671	NaN	NaN	52.4885	NaN	NaN	NaN	NaN	NaN
O60568	511.535	654.417	223.916	391.801	760.906	767.186	657.124	310.155	329.726	356.11	864.099	530.046	267.887	348.491	368.2	394.56
O60573	118.184	156.568	203.261	175.726	170.292	127.518	154.36	174.597	151.813	175.504	118.658	140.377	140.612	98.2328	123.128	93.2311
O60583	85.2654	102.202	138.277	98.5378	79.2212	85.7786	127.861	129.587	55.0415	136.401	92.776	117.488	120.163	56.1651	74.7554	101.753
O60602	NaN	103.514	35.8939	36.064	39.9009	48.0785	48.2686	61.2497	NaN	96.7508	71.0241	NaN	NaN	NaN	71.2543	NaN
O60603	388.258	119.86	121.247	119.498	123.202	237.706	368.07	164.266	154.473	201.06	255.653	268.154	136.443	271.199	145.515	197.902
O60609	NaN	1461.46	4867.74	2008.11	2160.43	3025.78	1141.17	2337.09	3592.51	NaN	2806.95	16171.3	1283.64	NaN	NaN	15715.2
O60610	1036.95	730.479	874.903	981.87	1362.05	904.997	777.537	865.998	2971.23	705.564	950.887	938.14	749.216	909.22	795.471	773.522
O60613	212.168	527.891	310.503	375.005	550.726	410.052	364.586	395.452	452.365	NaN	400.972	620.568	394.75	844.838	625.781	960.652
O60635	465.727	NaN	3135.95	NaN	NaN	NaN	NaN	NaN	5692.21	NaN	NaN	NaN	130.306	NaN	NaN	NaN
O60641	NaN	49.391	NaN	NaN	NaN	NaN	NaN	NaN	352.999	NaN	NaN	NaN	NaN	NaN	NaN	NaN
O60645	411.975	392.848	478.175	404.731	420.808	452.261	728.037	559.072	637.51	588.607	524.143	660.099	543.614	601.941	564.366	600.393
O60656	NaN	NaN	NaN	NaN	NaN	NaN	NaN	NaN	2126.5	NaN	108.716	NaN	NaN	NaN	NaN	NaN
O60658	81.2175	35.7019	NaN	19.8496	31.2983	NaN	NaN	NaN	79.6462	48.9275	24.0409	NaN	34.1059	NaN	47.8531	58.4343
O60664	3253.71	1881.27	847.832	1570.7	1452.54	1866.35	1437.12	2492.01	2039.86	1263.42	2076.82	3709.9	3366.58	2738.92	3002.34	2786.27
O60669	767.041	NaN	NaN	NaN	NaN	NaN	NaN	481.338	1301.35	NaN	NaN	NaN	NaN	NaN	NaN	NaN
O60671	NaN	188.17	297.891	193.016	164.699	213.006	312.38	219.817	166.549	NaN	163.469	NaN	172.95	69.9896	196.169	NaN
O60674	940.021	1414.26	1111.12	1784.93	1481.46	1399.28	1780.35	1229.93	1173.17	1445.19	1897.17	2822.58	1367.44	833.564	1482.96	1870.96
O60678	96.3155	136.915	118.052	136.706	222.277	218.23	143.795	146.678	105.191	113.326	90.7695	134.323	91.2025	101.275	117.847	116.061
O60683	61.9238	279.197	350.781	197.99	153.024	146.938	524.575	177.556	328.667	318.159	171.028	103.054	101.998	108.803	122.612	91.5132
O60684	632.143	572.656	909.619	654.677	1055.19	615.27	819.163	571.422	504.836	726.855	564.81	567.312	629.639	566.566	576.569	588.195
O60687	432.055	573.377	88.9143	132.526	55.1625	178.987	176.553	200.005	117.039	169.772	165.946	298.386	237.193	121.417	346.262	427.52
O60701	6637.58	2946.4	2388.17	1687.74	1741.08	3474.03	2046.52	2364.04	4937.96	3003.92	2703.75	4772.39	14665.8	2850.39	1814.3	2906.01
O60704	243.717	113.544	66.4813	130.245	147.685	153.658	152.595	88.5553	146.073	350.993	124.349	153.253	176.877	195.581	134.682	205.673
O60706	192.475	NaN	NaN	NaN	NaN	NaN	129.934	NaN	124.334	NaN	129.713	369.672	102.723	370.027	108.341	250.727
O60711	326.772	204.902	69.0897	609.464	435.612	220.793	339.661	454.534	135.683	238.575	449.749	335.398	310.337	390.176	242.961	421.983
O60716	2280.42	4377.8	4372.91	2913.92	3753.44	2489.58	3205.31	2065.84	3153.51	2041.48	1878.04	1675.1	2871.19	1959.05	2745.84	2146
O60725	503.579	419.322	473.684	400.612	403.195	279.133	296.208	267.748	177.648	207.778	317.784	304.432	344.973	326.221	245.222	364.034
O60739	62.6749	44.7708	142.928	42.6143	83.5999	62.9972	40.4955	57.4315	41.515	134.548	66.5467	88.6192	55.3898	94.7973	71.9248	NaN
O60749	856.838	547.987	611.139	539.261	595.432	591.218	758.821	672.584	1576.62	671.084	845.613	1650.59	729.561	1322.59	775.655	1271.3
O60760	298.687	349.219	173.136	144.319	NaN	215.326	482.555	214.582	376.774	428.987	358.956	461.47	292.69	753.426	222.192	169.552
O60762	2157.72	2168.73	2921.02	2404.66	2159.2	1700.57	1929.21	2709.14	1746.38	2789.51	1789.24	2032.64	1674.97	2404.45	2536.67	2499.47
O60763	3488.66	6882.13	3118.91	3673.17	3909	3318.52	4744.04	4894.51	4953.33	7730.63	3838.78	3632.33	4636.33	3034.31	3284.43	3929.85
O60783	199.485	364.156	318.892	282.593	181.555	236.652	131.934	205.642	170.066	211.399	212.691	125.899	155.643	204.468	260.239	129.094
O60784	3624.27	4326.37	1237.2	2778.6	3396.1	2620.01	5016.98	3501.39	4031.91	4507.49	2929.04	4518.02	4588.88	3898.74	2181.02	3039.38
O60825	410.047	688.372	270.576	1744.24	668.294	683.573	813.063	353.779	151.533	668.153	578.62	436.962	764.571	347.377	466.905	369.219
O60826	783.342	788.148	802.715	784.4	912.989	650.17	698.484	614.092	1101.33	801.603	767.911	1057.25	875.247	902.573	748.367	790.786
O60828	529.11	476.798	774.782	712.219	889.935	715.852	566.07	892.94	507.17	571.843	462.441	508.369	501.884	467.416	844.939	374.463
O60830	NaN	44.4739	42.117	39.4768	NaN	NaN	53.6306	NaN	NaN	41.9493	53.2438	215.548	NaN	NaN	NaN	NaN
O60831	307.82	65.3932	138.569	159.087	102.695	74.2334	NaN	54.4432	NaN	NaN	76.8304	267.905	184.341	207.203	142.932	292.695
O60832	660.274	552.517	1203.24	1384.9	1232.42	1001.58	1125.31	789.282	380.661	1153.28	699.122	633.181	775.179	473.299	1171.79	775.987
O60841	516.209	629.167	669.89	720.841	800.251	819.905	647.513	622.01	419.337	516.577	672.902	523.26	752.827	539.947	544.662	954.004
O60858	NaN	57.6647	NaN	63.6829	NaN	NaN	NaN	NaN	96.2878	NaN	NaN	NaN	67.1639	54.9973	76.8166	NaN
O60861	114.238	70.0063	134.059	60.5434	43.8909	49.0309	77.6188	71.5119	44.4251	90.8812	56.0257	154.138	72.5447	120.551	114.072	162.054
O60869	570.728	575.487	981.477	570.773	875.216	742.934	831.783	774.729	483.578	732.507	463.05	500.504	359.371	527.717	768.915	453.023
O60870	159.347	83.0507	272.281	121.571	291.725	136.059	249.362	192.255	44.2769	99.0174	86.0436	62.4006	61.4301	79.6525	68.5476	54.2456
O60879	304.941	204.121	121.351	110.431	405.108	368.547	438.667	193.41	266.344	266.042	285.604	553.624	180.618	346.793	240.244	572.15
O60880	177.624	20.9703	NaN	105.343	126.909	15.3245	23.4227	195.85	86.754	57.2656	210.42	331.165	35.9326	313.317	153.758	142.061
O60884	1729.99	1141.1	1139.51	2069.03	1903.96	1197.5	955.851	1241.48	1407.65	1596.34	1571	1241.62	1529.69	1195.6	757.155	1187.74
O60885	165.744	97.421	621.49	189.249	244.753	189.066	233.832	309.719	100.284	129.303	117.827	246.901	117.2	172.936	191.716	250.124
O60888	379.092	690.553	425.566	537.282	585.678	477.217	477.077	558.32	535.538	442.2	472.43	487.511	483.126	540.102	832.969	466.852
O60890	NaN	74.3557	67.3507	79.1539	130.845	53.5899	83.0732	60.4662	41.5883	NaN	77.3937	101.009	75.2418	82.6808	112.016	122.006
O60906	109.884	35.5175	89.9857	69.4639	112.63	81.9979	219.723	53.7492	106.66	66.4963	64.6069	47.1545	122.945	80.1605	140.684	56.5063
O60907	221.861	184.586	251.19	188.018	212.316	214.409	191.188	183.23	253.56	164.192	191.958	199.705	123.037	150.638	237.28	172.22
O60909	NaN	45.2077	38.5805	NaN	68.5484	137.529	40.8778	NaN	NaN	44.9345	NaN	NaN	38.0538	NaN	NaN	NaN
O60911	NaN	148.554	64.1293	49.2993	89.1346	NaN	NaN	32.7296	NaN	NaN	NaN	NaN	NaN	NaN	NaN	NaN
O60921	35.8892	115.541	127.084	87.9599	128.71	89.5119	114.067	82.111	NaN	91.2025	74.2215	63.2793	69.8686	73.5056	68.8636	NaN
O60925	637.777	593.132	960.445	556.535	843.013	710.197	769.327	615.735	868.506	645.777	587.296	583.057	553.527	627.221	601.992	496.953
O60927	178.159	328.874	194.164	198.839	355.824	189.746	229.359	261.876	245.8	129.403	166.671	166.063	203.238	146.501	294.382	157.559
O60930	NaN	63.354	94.0559	85.3162	199.394	86.3317	69.58	96.3087	40.9147	62.1064	63.3366	NaN	50.7084	NaN	77.3056	113.033
O60934	245.816	277.141	639.155	267.681	374.689	298.673	346.394	329.902	273.675	291.725	231.111	290.741	275.483	267.284	395.45	249.372
O60936	728.042	540.521	148.87	207.628	305.612	192.833	276.264	138.892	2417.01	639.216	365.888	228.635	389.849	365.274	202.215	213.198
O60938	110.359	NaN	NaN	NaN	NaN	90.8882	110.633	42.2038	NaN	82.4213	105.778	145.961	96.9166	NaN	170.901	147.188
O60941	NaN	80.0303	152.351	127.178	88.0522	87.9571	156.903	51.6182	94.0244	173.112	75.6785	63.6436	51.0541	58.3514	58.8648	78.7177
O60942	77.5522	151.285	130.586	166.736	212.323	158.481	73.5281	200.684	97.9642	130.125	122.254	110.902	120.258	128.878	153.892	159.605
O75015	73.9027	NaN	NaN	30.2562	NaN	NaN	NaN	NaN	59.9933	NaN	NaN	196.619	NaN	523.192	77.3994	137.512
O75022	244.245	157.12	NaN	177.678	273.783	129.055	123.334	166.559	169.031	159.858	232.514	189.468	183.378	174.573	NaN	227.689
O75023	338.719	21.9797	88.6757	45.165	90.3191	116.751	82.2472	61.8127	92.4589	284.978	186.445	737.504	93.5949	550.517	111.661	555.319
O75027	286.356	299.671	447.173	428.242	512.761	397.01	764.78	247.277	769.058	275.967	295.64	248.988	309.13	326.985	310.753	333.456
O75038	NaN	513.478	297.802	397.595	259.74	NaN	315.912	335.967	544.849	504.04	NaN	NaN	447.829	655.404	824.447	NaN
O75044	681.867	719.504	858.261	649.193	509.349	770.336	998.425	580.575	517.073	563.9	563.67	912.992	454.78	589.872	509.557	594.382
O75051	118.81	123.231	72.6521	50.0517	NaN	128.115	258.549	NaN	104.93	187.004	62.7853	138.333	81.225	74.3711	NaN	141.91
O75052	125.348	154.795	469.149	163.902	84.1201	83.0757	308.329	32.4286	86.8118	211.002	237.762	30.9106	98.4141	120.358	97.2959	81.4985
O75054	68.8337	70.3462	109	131.201	210.045	78.049	111.855	88.683	87.7959	102.527	72.7851	NaN	105.466	58.6404	73.4217	NaN
O75056	NaN	36.0289	22.9398	63.972	NaN	NaN	47.7902	17.9575	NaN	40.021	29.6892	74.92	NaN	38.956	NaN	94.8537
O75061	NaN	NaN	NaN	NaN	182.52	31.6946	75.8318	NaN	203.2	NaN	NaN	NaN	NaN	NaN	NaN	NaN
O75063	140.637	283.217	111.091	142.835	192.045	111.21	139.436	158.989	116.821	149.921	129.726	67.5742	140.912	75.5546	195.904	124.112
O75064	294.685	81.6575	102.365	134.259	104.866	159.461	191.9	106.353	138.474	180.47	151.543	294.161	91.7808	263.609	NaN	NaN
O75071	30.5003	53.0411	79.6807	58.1214	56.4079	62.6324	12.9253	29.1179	30.7311	47.7447	30.8738	107.362	48.2983	43.3358	32.6163	NaN
O75083	7741.54	8194.21	5118.56	9251.17	7686.99	5398.77	5238.77	6213.55	6880.83	7709.94	6220.2	8766.38	8997.25	7964.92	6627.1	9272.58
O75084	220.753	135.959	258.738	451.81	165.722	178.57	270.898	107.705	NaN	325.125	244.299	NaN	129.594	NaN	NaN	NaN
O75094	69.929	25.9648	NaN	14.5819	NaN	34.493	46.7373	42.0098	43.9965	42.5017	54.6575	276.679	36.2076	98.7022	64.3878	270.3
O75095	182.016	134.438	222.284	29.6756	45.2573	92.0869	63.8997	81.6089	83.7347	184.935	98.4547	174.713	97.0539	282.455	363.584	272.963
O75096	NaN	NaN	473.384	57.0227	22.0813	21.5949	NaN	NaN	NaN	37.0707	39.7337	95.3929	NaN	NaN	NaN	NaN
O75110	391.459	317.742	365.466	348.395	392.884	478.948	470.781	161.106	849.298	673.104	315.085	206.324	442.597	302.443	232.088	302.717
O75112	NaN	NaN	NaN	NaN	NaN	NaN	NaN	NaN	NaN	NaN	NaN	285.017	NaN	124.341	NaN	484.427
O75113	236.157	180.008	106.993	246.647	193.598	244.657	259.872	216.622	153.979	305.943	184.352	296.422	176.734	217.263	136.133	196.806
O75116	898.594	915.091	722.09	824.868	1255.01	849.034	1206.18	778.592	840.164	846.211	725.446	1205.91	845.83	998.941	804.3	1508.55
O75121	NaN	NaN	155.486	141.054	NaN	153.143	NaN	92.6052	NaN	83.6178	NaN	NaN	NaN	NaN	NaN	NaN
O75122	82.8732	52.5749	69.2225	93.3989	62.8944	60.0273	101.13	69.1571	98.4399	85.6624	76.7981	115.453	101.702	117.829	96.61	99.5096
O75127	136.968	291.416	380.32	320.556	538.332	598.064	660.466	234.815	190.832	229.532	157.213	114.836	262.457	95.7354	218.366	NaN
O75128	189.556	459.362	178.718	491.677	445.106	56.408	430.665	246.657	455.102	138.754	105.192	NaN	171.295	82.715	99.5966	NaN
O75131	3415.77	4554.4	2547.6	4490.05	3447.63	6090.17	4363.8	5139.59	6473.04	6909.31	4004.01	4599.73	7025.37	3482.99	6122.02	4997.9
O75140	39.0147	128.374	101.422	135.269	146.912	124.214	124.963	132.805	198.052	103.609	101.194	71.0357	76.8273	133.804	54.55	103.067
O75143	NaN	53.397	80.0413	53.7487	69.0539	62.0488	57.6739	53.4479	69.7161	63.1669	NaN	NaN	50.2193	NaN	NaN	NaN
O75144	97.6767	NaN	NaN	NaN	NaN	NaN	NaN	NaN	NaN	NaN	43.76	NaN	70.3909	91.1615	67.9203	88.2441
O75146	349.929	376.084	598.282	562.821	1211.73	205.914	293.928	356.482	1040.1	427.906	449.483	595.783	534.95	356.979	385.558	252.983
O75147	87.7247	75.5141	204.941	60.4117	190.809	200.477	180.172	48.5204	120.929	113.124	85.5255	101.357	120.107	68.2981	97.6292	53.4474
O75150	335.851	408.409	674.817	372.249	333.152	356.895	465.709	416.815	237.776	359.07	342.693	347.101	315.636	259.511	287.402	289.114
O75151	127.217	95.548	85.0228	152.095	79.5631	77.9719	144.801	119.565	67.9414	165.67	97.93	137.359	64.0469	98.8361	128.629	118.863
O75152	147.201	204.411	246.968	199.559	254.645	196.45	241.447	261.324	117.75	314.314	188.908	156.041	159.699	142.36	143.01	222.679
O75153	565.823	793.633	677.542	958.735	1190.61	1094.96	760.311	916.687	882.646	880.11	649.453	637.445	1402.23	457.423	809.979	388.139
O75154	46.6381	99.5875	NaN	21.624	26.075	41.0584	36.093	24.7003	957.257	86.902	24.2694	NaN	39.0167	NaN	29.525	NaN
O75155	634.156	979.964	1228.78	563.313	835.665	823.133	623.307	847.238	738.837	900.132	680.071	633.241	587.276	535.533	513.61	747.629
O75157	576.527	675.16	578.483	421.967	388.127	399.925	458.701	440.387	528.332	226.183	457.024	744.818	459.399	691.261	796.16	852.185
O75161	NaN	79.7895	253.73	45.4789	129.697	66.7284	71.6879	36.3787	80.6314	NaN	41.7497	63.6511	50.4311	84.819	NaN	NaN
O75164	NaN	61.7076	309.268	102.028	171.818	187.989	104.966	148.692	20.0919	173.229	94.0205	97.1922	83.9009	61.225	NaN	32.6391
O75165	1597.17	1549.15	1344.63	1365.27	1470.28	1009.5	1337.74	1273.31	2429.68	1480.37	1739.11	2574	2107.88	1881.84	1347.94	2158.31
O75167	121.891	51.3231	39.9468	54.3879	122.882	81.6947	157.096	153.913	121.907	86.6575	60.1525	130.511	53.8245	163.209	94.1683	123.832
O75170	176.636	391.46	142.96	216.02	263.634	273.659	127.296	184.717	289.567	232.875	213.618	155.246	168.851	205.495	154.326	199.57
O75173	500.908	145.056	NaN	276.406	185.689	284.495	140.861	155.132	NaN	167.405	194.349	399.444	140.326	154.252	NaN	516.039
O75175	379.573	408.862	607.61	280.187	307.211	390.21	326.579	382.581	301.051	549.212	330.225	335.327	314.433	332.326	328.504	250.202
O75177	41.8096	103.655	433.49	122.68	112.825	96.1946	63.212	86.9031	63.2513	103.848	80.3391	95.8846	125.082	43.8373	114.652	49.8521
O75179	84.5204	131.119	105.246	115.465	117.131	155.755	120.576	103.262	50.3467	144.743	95.1194	124.638	93.54	79.1383	77.1429	86.9372
O75182	245.232	183.663	960.82	236.346	352.859	243.821	412.015	333.528	255.379	241.295	321.36	317.867	291.027	247.615	341.321	320.629
O75190	276.08	341.089	375.326	259.166	1022.01	587.314	278.346	397.591	152.424	435.161	206.618	218.008	171.533	235.948	238.955	222.308
O75191	112.582	185.377	74.8324	425.32	268.831	482.425	153.529	134.129	510.515	438.258	104.376	157.429	288.224	159.942	120.875	195.846
O75197	122.421	129.793	NaN	164.276	117.661	113.253	182.733	101.608	NaN	228.756	129.219	NaN	NaN	136.117	214.765	85.9967
O75204	NaN	119.991	68.8145	156.041	NaN	NaN	NaN	60.0774	69.8977	157.851	114.323	NaN	79.9986	47.8161	56.3907	71.7114
O75208	367.306	1139.89	1212.58	1391.86	604.62	719.887	1006.85	387.273	2690.88	1107.57	647.286	765.719	468.03	953.566	562.24	571.333
O75223	579.715	383.731	570.525	698.968	1024.11	1001.39	597.889	357.065	332.603	460.503	599.547	322.578	1959.02	567.681	1606.61	376.403
O75251	351.892	406.75	257.583	456.772	378.28	369.684	399.541	304.555	481.669	501.811	404.215	470.742	335.286	533.102	489.828	367.557
O75264	NaN	NaN	14.3378	NaN	NaN	NaN	NaN	NaN	140.63	NaN	NaN	NaN	NaN	NaN	NaN	NaN
O75298	202.173	680.138	237.159	293.139	785.571	141.117	199.245	198.041	NaN	397.509	196.437	311.068	446.107	282.617	255.303	294.491
O75306	1163.93	1363.21	869.812	1509.57	1268.32	891.23	1468.79	973.516	1384.46	1425.86	1306.31	1335.02	801.993	1335.29	1936.87	1194.36
O75309	NaN	NaN	NaN	NaN	NaN	NaN	NaN	NaN	1400.65	NaN	NaN	NaN	NaN	NaN	NaN	NaN
O75310	NaN	NaN	NaN	NaN	NaN	NaN	NaN	NaN	NaN	NaN	NaN	NaN	155.795	NaN	NaN	NaN
O75312	784.479	562.09	530.869	694.612	836.331	606.452	403.89	418.81	478.696	548.788	470.083	591.021	630.832	619.95	610.416	514.74
O75317	77.6345	18.3382	107.805	75.3756	63.283	58.2335	40.403	37.4212	72.5408	122.623	27.6203	93.6483	85.1732	40.4458	41.9559	5.94412
O75319	189.958	87.435	234.916	138.397	155.315	132.674	159.529	178.416	120.953	122.422	92.0335	138.079	126.771	173.824	159.734	146.255
O75323	652.376	1721.38	1487.28	2405.67	939.113	672.247	1710.02	763.686	1051.86	730.175	784.065	984.352	1103.84	1305.17	1099.84	892.703
O75339	2357.61	1749.92	106.482	1256.91	70.5768	2053.7	853.286	1160.4	530.272	382.995	1535.74	2664.11	3681.1	1224.91	1268.94	1955.16
O75340	2652.4	1350.91	2635.69	1740.31	3442.73	2750.98	4523.85	2527.93	3173.71	3089.77	2255.55	2099.92	3418.51	2186.65	2587.12	2143.21
O75347	940.782	499.194	975.434	593.184	1442.21	1164.33	864.247	602.239	1761.62	1024.79	806.784	543.917	679.201	644.674	837.451	456.581
O75348	943.089	805.868	824.49	538.295	1188.38	1033.86	1181.29	1301.98	1558.21	865.623	692.75	723.662	633.263	733.288	685.428	677.629
O75351	2836.61	3691.79	2515.58	3548.58	5214.06	3584.97	3858.65	3689.19	3537.13	4030.28	2817.98	3163.99	2404.74	2812.06	3946.08	2286.66
O75352	3511.03	2009.55	1491.28	1520.42	1073.67	1057.58	502.542	854.885	3338.19	1624.85	1963.12	1887.92	2151.32	1745.57	1363.97	1712.39
O75354	115.168	345.557	149.095	209.484	150.212	82.6317	85.5646	58.7002	124.175	292.773	81.1268	53.6385	98.3949	NaN	215.712	NaN
O75355	NaN	NaN	NaN	51.7507	NaN	NaN	NaN	NaN	NaN	NaN	NaN	NaN	36.6609	NaN	NaN	NaN
O75356	135.675	92.5677	165.836	176.655	96.6759	98.9629	126.457	82.8458	1607.8	130.022	91.2361	101.772	396.977	89.6647	146.27	166.437
O75362	57.8184	70.1428	174.084	62.7818	146.062	86.652	40.7151	113.939	33.3089	260.524	66.4408	38.3077	84.3944	65.8867	88.697	61.4883
O75363	73.8611	NaN	NaN	NaN	NaN	140.133	NaN	NaN	NaN	NaN	NaN	NaN	44.561	62.4027	205.68	27.7738
O75365	NaN	119.579	90.1592	27.6608	47.69	67.9155	129.188	59.1435	NaN	253.586	46.1768	570.334	52.3749	61.7402	60.2471	52.9404
O75367	7927.56	5507.92	16697.2	6084.49	8605.18	6826.15	6383.58	7400.22	6466.29	7391.32	12216	7153.29	8578.81	8706.57	10822.9	6477.65
O75368	503.844	292.05	337.555	222.111	311.475	452.639	683.884	402.571	345.773	336.397	418.221	477.64	442.47	649.194	544.844	574.658
O75369	23926.9	19979.3	10922.9	8228.55	24194	30362.3	25910.7	15123.4	21729.2	16298.6	23022.1	16216.2	31285.8	22070.8	33560.7	20266
O75376	99.7695	131.583	140.602	169.374	128.924	55.1184	95.9184	234.41	150.192	119.41	109.973	130.899	126.475	133.834	159.228	128.765
O75379	138.414	165.253	104.202	128.217	148.426	128.752	159.874	177.393	79.5763	124.233	181.47	149.451	186.068	127.616	109.999	86.6804
O75380	145.77	196.127	73.5446	143.962	106.69	175.27	127.702	219.476	220.846	299.072	305.173	218.462	161.841	262.557	345.876	193.378
O75381	304.7	256.411	684.588	239.752	305.699	283.196	322.904	91.8279	409.616	366.512	199.698	215.771	325.195	269.888	257.504	228.22
O75382	355.191	164.628	158.859	136.511	173.584	179.776	151.785	160.25	217.157	203.598	139.336	288.47	367.149	208.032	558.14	241.887
O75385	69.9947	38.4392	66.3163	33.4642	84.3544	72.7822	78.2975	48.3697	75.6077	122.86	40.2855	NaN	48.1896	130.782	50.1644	NaN
O75386	108.246	48.5133	86.1354	61.0757	75.4697	77.7465	72.5526	65.7889	47.4648	NaN	22.3723	75.8559	48.3282	NaN	96.2517	49.094
O75390	3524.27	5631.15	7866.85	4780.86	4708.51	3935.54	4194.02	5019.95	6748.89	7557.15	3593.9	3901.88	6876.79	6365.02	4990	3387.73
O75391	145.89	180.914	347.282	128.487	182.59	138.712	145.621	236.104	245.066	135.436	159.368	215.644	166.171	155.498	113.886	156.778
O75394	95.7548	202.965	119.297	212.269	73.0217	132.426	70.1533	136.647	138.237	136.397	88.3554	200.865	150.134	113.715	371.776	134.794
O75396	1223.07	1949.5	1069.05	1490.68	1288.47	1434.65	1570.92	1086.03	1163.35	1295.07	1553.07	1194.38	1724.8	1508.32	1110	1607.73
O75400	174.528	175.636	288.027	243.145	205.37	198.12	201.414	248.554	143.633	216	188.185	186.643	217.22	205.149	218.657	239.768
O75410	390.718	164.135	171.739	182.723	226.764	272.713	350.686	271.132	221.734	278.26	307.082	469.32	304.18	408.131	273.432	427.46
O75414	NaN	116.013	194.369	73.8961	84.6528	120.237	216.242	81.7858	58.9359	115.387	55.5605	NaN	158.427	80.2422	79.6037	87.6197
O75420	159.126	131.422	300.707	179.644	101.558	108.301	150.041	152.092	243.568	190.976	136.087	242.824	111.608	221.789	191.732	229.014
O75427	192.632	168.875	259.118	213.5	270.853	194.578	226.937	250.089	118.618	133.393	254.746	219.428	231.357	253.235	190.742	205.267
O75431	1377.45	2904.29	3495.76	3895.33	1381.21	2174.4	2314.04	1837.69	5018.4	2694.97	1996.23	1826.53	1957.86	1973.77	2673.66	1861.62
O75436	805.11	450.064	894.181	584.269	820.66	732.494	679.328	619.45	730.345	1177.53	715.828	815.237	862.908	948.214	812.306	942.84
O75438	75.5765	104.53	76.2713	116.261	81.2464	92.2232	131.147	75.3043	97.2989	111.96	83.595	93.802	70.6495	67.9016	107.638	115.345
O75439	297.445	940.582	1362.67	752.679	724.156	808.451	950.364	408.771	686.991	498.029	464.067	375.251	645.86	400.52	775.815	413.551
O75444	NaN	NaN	NaN	208.964	NaN	NaN	38.8544	NaN	476.549	NaN	NaN	616.127	NaN	NaN	1167.85	NaN
O75446	125.129	219.936	363.323	183.319	272.75	233.439	185.151	204.889	99.2294	103.341	106.53	69.6077	175.026	72.4242	78.4331	122.586
O75448	148.985	160.649	347.166	157.646	183.322	141.761	201.676	178.143	99.6674	261.974	156.275	108.638	119.391	104.526	154.463	138.36
O75449	169.371	93.1699	171.336	117.529	200.251	149.69	180.733	156.211	192.612	351.448	139.451	145.739	138.766	143.975	64.5814	153.813
O75460	15442.7	3291.36	4335.42	3024.63	1569.47	3034.91	1803.93	1909.3	4183.28	989.948	1975.09	18588	1223.9	3059.73	4511.8	8585.58
O75462	NaN	NaN	NaN	NaN	NaN	117.817	NaN	56.9083	NaN	NaN	NaN	245.493	NaN	NaN	NaN	346.972
O75473	NaN	NaN	149.098	NaN	NaN	NaN	NaN	NaN	NaN	NaN	NaN	NaN	NaN	NaN	NaN	NaN
O75475	800.083	2100.87	4682.06	1519.44	1170.83	600.38	1323.66	3222.58	804.491	986.559	937.219	1330.32	369.74	1123.51	1018.28	1122.81
O75477	547.215	289.32	445.695	348.935	444.34	208.772	285.401	356.286	596.155	242.919	363.067	711.135	385.532	645.443	613.036	703.677
O75486	169.82	450.976	253.812	350.549	510.302	268.737	642.38	420.221	195.2	206.093	306.672	203.917	184.156	285.85	344.018	184.688
O75487	570.317	540.569	579.397	195.66	160.823	318.44	601.782	387.22	201.956	654.55	425.139	349.293	319.271	369.691	514.558	306.445
O75489	579.455	897.83	686.06	1045.96	870.349	644.055	676.745	854.335	1008.85	787.138	981.311	803.43	651.793	868.799	1382.16	882.063
O75494	1495.73	1691.45	2352.48	1506.24	1747.09	1432.31	1602.15	1909.42	1439.04	1758.99	1421.21	1307.16	1707.82	1082.03	1269.29	1333.16
O75496	NaN	73.9261	NaN	48.8636	247.153	NaN	NaN	127.558	NaN	NaN	63.9274	NaN	NaN	NaN	NaN	NaN
O75503	197.344	353.958	715.859	257.748	535.622	296.664	248.06	156.339	315.14	234.75	278.46	275.402	452.504	239.947	276.312	368.267
O75506	240.643	170.801	117.701	160.004	162.128	266.455	213.195	132.93	154.835	192.935	149.365	154.707	210.737	127.685	131.367	249.42
O75508	NaN	NaN	39.8916	11.6625	NaN	NaN	NaN	9.28661	NaN	11.9873	22.9792	156.712	NaN	38.8876	54.5465	71.2937
O75509	NaN	156.332	NaN	71.2272	NaN	NaN	NaN	NaN	NaN	731.173	NaN	NaN	NaN	36.5062	NaN	NaN
O75521	333.964	342.212	498.865	289.535	138.8	266.781	629.432	207.699	2232.43	121.585	532.088	449.406	813.278	452.915	302.8	406.989
O75525	108.651	395.089	408.121	828.187	669.139	436.607	387.705	182.498	108.165	547.632	328.246	365.155	221.083	172.803	210.039	199.037
O75528	84.5717	82.3444	146.673	86.728	178.359	79.705	96.9003	82.3859	44.8174	53.4926	58.108	53.7439	69.9783	94.2125	71.7517	39.1103
O75529	NaN	108.043	113.058	87.5905	96.6772	43.716	83.5859	89.6579	NaN	86.8977	74.3648	NaN	63.278	NaN	69.822	NaN
O75530	254.74	220.014	297.244	216.395	279.565	217.096	213.309	301.203	150.944	173.365	200.225	215.598	156.06	192.833	186.512	152.624
O75531	11253.3	13376.3	16893.9	12293.3	15099.9	12215.7	15885	11523.2	3932.53	9413.53	7984.1	8316.46	14130.2	8376.74	11624.1	10530.8
O75533	2030.96	2559.45	4920.48	3243.05	3155.69	2899.28	3058.6	3698.8	1747.3	2728.79	2311.06	1936.75	2420.34	1729.77	2445.81	1887.38
O75534	1055.06	985.405	1105.61	899.634	1485.77	939.227	766.511	942.388	947.578	1306.84	1207.58	1026.03	1482.1	985.781	1174.02	1219.96
O75554	516.757	319.025	281.554	276.454	174.91	230.39	158.628	453.462	207.821	NaN	134.469	199.886	226.905	196.528	211.024	350.538
O75558	234.151	68.5891	74.0503	119.242	94.2455	60.5894	79.8733	85.61	104.085	114	219.656	174.7	56.5053	424.691	97.3652	164.628
O75563	405.717	168.42	58.8112	297.06	176.828	240.832	389.402	371.235	282.14	197.135	382.221	495.099	209.237	534.353	245.566	494.894
O75564	NaN	23.0102	95.7474	32.0412	31.9819	44.8761	NaN	NaN	NaN	NaN	29.0855	NaN	NaN	NaN	NaN	NaN
O75569	1095.42	1227.97	2382.59	1376.77	1253.01	1203.27	2444.14	2247.67	815.424	1520.36	1372.35	1048.61	1264.71	995.866	1382.09	1044.62
O75570	364.692	413.253	448.099	160.581	183.251	278.186	247.367	249.057	277.17	356.664	97.8269	943.132	113.903	126.945	99.3681	187.256
O75578	NaN	384.354	NaN	NaN	NaN	NaN	48.1009	NaN	NaN	NaN	NaN	NaN	NaN	NaN	NaN	NaN
O75581	NaN	75.5578	76.797	87.8689	61.6132	98.3377	58.5723	39.4859	NaN	93.9277	NaN	NaN	NaN	NaN	NaN	NaN
O75582	44.7399	57.967	97.4959	60.0309	104.41	61.3119	112.576	100.207	78.5316	91.539	105.033	125.864	162.614	92.0509	303.984	81.6055
O75586	130.529	100.89	206.065	154.164	73.6944	89.163	72.6171	126.45	78.4088	117.938	96.9071	141.277	116.904	87.5127	121.975	120.416
O75592	184.216	146.47	194.052	142.786	229.961	176.423	135.099	137.749	139.456	146.13	267.051	211.202	175.44	230.153	187.366	241.958
O75594	131.804	NaN	NaN	29.6533	149.355	151.219	NaN	18.2924	NaN	NaN	105.69	NaN	NaN	309.981	40.9196	68.4067
O75600	82.3413	75.9278	75.7692	88.6903	45.4345	56.489	109.719	NaN	NaN	65.6969	145.729	98.6988	299.621	NaN	106.971	208.917
O75607	744.218	1714.62	2000.14	2211.36	6130.9	5832.81	1202.39	1928.01	214.432	3765.02	1527.18	1035.18	1205.03	736.12	983.053	776.05
O75608	1516.71	2982.88	904.319	1870.67	1852.33	3389.58	1482.97	1368.75	2384	2434.63	1387.46	1416.91	3974.99	1042.4	1977.96	1342.58
O75616	NaN	102.184	147.629	109.274	150.676	98.6562	123.383	72.0538	29.6981	97.2382	29.7195	82.3763	31.0139	NaN	62.2257	NaN
O75628	NaN	47.0017	41.0242	73.394	92.6549	NaN	73.9176	NaN	34.3649	NaN	47.3524	192.399	46.8728	96.576	59.3199	225.233
O75629	370.402	300.899	136.76	458.98	198.666	156.521	123.7	212.238	339.466	255.857	243.165	608.812	300.807	287.988	274.531	459.748
O75635	2569.53	3197.64	3656.76	2151.38	7588.63	9611.53	5107.56	1960.72	1140.72	2132.77	4352.44	2289.14	1720.76	2395.71	1489.88	2559.67
O75636	719	113.674	175.062	107.302	68.6427	182.544	83.6468	82.6106	219.855	167.408	118.205	767.004	63.556	372.004	140.207	511.054
O75638	NaN	55.4603	NaN	NaN	NaN	NaN	NaN	211.606	NaN	NaN	NaN	NaN	NaN	NaN	NaN	NaN
O75643	1690.61	1980.11	4149.25	2387.16	2799.34	2440.65	2018.87	2427.96	1542.49	2177.37	2032.1	1809.62	2123.8	1635.04	2142.67	1609.62
O75648	NaN	100.069	91.3225	96.64	110.86	96.617	64.097	53.0423	123.262	104.129	68.789	159.951	88.2678	91.0407	NaN	NaN
O75663	584.315	1136.65	833.02	548.833	1205.78	1103.43	1376.29	1486.44	694.719	717.946	767.249	639.291	796.686	524.738	602.441	662.918
O75665	87.3643	47.9247	46.4314	57.0867	85.6588	57.2492	50.8786	39.2351	58.2072	23.2965	63.5283	90.2516	23.3664	44.9122	42.0956	NaN
O75674	127.974	559.429	312.693	172.183	147.239	118.379	432.134	261.818	755.371	109.873	151.737	NaN	322.889	165.818	406.781	NaN
O75676	166.279	157.124	121.155	139.006	136.017	112.002	186.816	212.263	145.532	225.874	161.636	177.373	99.7394	182.291	176.876	210.059
O75683	159.242	183.846	215.474	213.247	372.779	261.174	265.358	285.482	237.506	264.322	124.724	117.142	92.5031	106.06	189.782	154.753
O75688	139.601	175.86	150.039	142.173	152.071	98.3504	106.761	179.938	111.897	170.349	148.383	162.02	147.699	157.963	163.884	172.266
O75689	115.614	74.7291	99.5775	62.9106	35.5994	96.208	171.017	92.7742	158.753	119.355	93.025	269.967	59.6298	135.938	124.337	159.101
O75691	203.465	267.389	599.712	284.739	589.322	391.402	509.452	391.419	198.565	522.766	250.81	157.931	176.589	211.581	248.142	254.092
O75694	681.383	672.311	1048.62	896.763	1086.88	998.778	581.305	700.542	599.208	761.346	728.472	728	736.471	619.071	891.561	562.58
O75695	774.853	499.686	498.756	555.119	778.639	699.558	1046.5	436.643	767.937	822.284	800.679	764.409	649.314	944.197	755.363	803.268
O75716	107.222	186.865	141.658	94.8841	140.964	169.728	173.744	101.047	140.373	232.081	148.019	137.86	159.939	146.495	98.4888	150.088
O75717	86.0816	74.7685	71.8618	111.148	157.774	128.477	69.339	147.546	127.184	94.553	53.0525	NaN	43.517	NaN	74.018	NaN
O75718	632.351	376.725	257.585	406.882	413.441	685.763	406.97	341.811	209.769	381.002	402.325	960.561	515.06	466.322	398.182	590.602
O75746	695.843	678.594	840.531	1119	682.917	722.776	1001.73	1224.79	754.493	669.998	815.715	768.141	674.39	812.791	620.053	1098.45
O75764	NaN	99.0297	165.068	106.793	236.056	108.849	NaN	122.611	217.917	115.163	79.9751	67.0777	124.898	53.4264	155.857	NaN
O75781	537.65	104.268	251.986	59.1309	NaN	97.6602	193.385	114.072	173.699	129.995	209.093	592.918	207.751	854.31	263.833	508.228
O75787	352.249	222.848	215.268	388.276	507.327	277.309	277.37	128.509	240.045	435.229	252.476	204.242	249.647	174.229	368.121	134.327
O75791	513.023	150.623	154.99	246.266	407.674	195.123	186.513	370.708	237.323	257.617	433.558	438.887	124.469	478.894	287.983	327.801
O75792	8301.59	11139.2	14186.1	9910.02	29329.4	14078.5	16048.9	12691.7	7528.91	4758.55	11726.2	13803.4	6140.35	9137.7	14751.5	10573.9
O75794	242.111	210.763	324.937	481.587	1029.51	354.355	419.587	295.117	190.411	207.716	242.891	230.375	170.77	162.316	185.732	291.054
O75808	NaN	NaN	NaN	84.4879	86.6229	147.183	NaN	NaN	101.426	106.464	96.4478	NaN	73.4768	NaN	203.439	NaN
O75815	208.324	89.7606	90.5912	51.6334	120.293	93.7398	98.5404	180.616	84.0964	NaN	96.5075	172.635	73.2618	173.768	140.006	121.186
O75817	219.254	196.519	493.301	238.605	348.321	292.739	172.797	242.919	176.705	292.807	204.222	158.828	265.541	140.707	241.885	119.707
O75818	205.613	124.886	373.043	239.768	267.7	209.202	210.34	217.521	211.719	332.322	288.067	199.426	262.936	172.886	339.187	173.181
O75821	2528.7	2692.91	3159.4	2860.83	3534.39	2836.14	2379.2	3479.23	1693.47	1924.78	2824.82	2150.83	3324.71	2544.15	2718.21	2374.89
O75822	2612.45	1815.02	1682.71	1961.23	2498.27	2147.2	1571.81	2018.71	2368.97	3992.16	2057.14	2105.08	3540.41	2465.68	2107.77	2098.23
O75828	1142.58	890.203	245.724	616.578	698.733	423.548	1210.44	1672.57	467.91	483.486	692.018	971.968	854.371	750.671	1062.07	644.114
O75832	2762.08	2221.08	2332.27	3224.38	3631.1	2729.61	2617.25	2966.18	3293.37	4142.62	3109.17	2836.05	3822.98	3483.1	3176.17	2463.93
O75843	270.059	350.733	317.626	241.071	361.101	253.032	197.408	237.776	528.556	242.118	233.283	289.013	467.297	277.64	395.872	289.249
O75844	1011.82	1094.05	745.478	1044.49	1557.8	1261.18	821.45	858.242	734.087	1825.69	904.907	438.991	1158.57	809.738	774.185	1149.19
O75864	108.808	74.9126	62.2063	91.0803	58.6396	87.4042	82.53	72.7643	93.8861	98.5001	52.1743	72.8866	133.347	47.7731	106.88	NaN
O75865	NaN	537.78	NaN	114.971	NaN	579.48	178.662	184.597	NaN	NaN	NaN	331.527	78.8581	NaN	1595.75	NaN
O75874	15554.3	20182.9	11165.8	18145.3	11638.5	14711.3	25382.5	18105.5	17132.3	16919.4	17960.7	22873.8	38110.7	21627.3	17823.6	17836.9
O75879	32.5847	104.141	371.613	164.133	192.614	156.775	272.565	53.0369	131.883	139.667	74.8374	113.153	137.862	93.0136	153.32	115.548
O75880	371.713	713.997	658.239	476.635	594.855	649.106	611.981	531.962	451.801	498.025	437.58	448.36	515.617	470.63	300.412	408.429
O75881	606.233	364.539	90.4784	356.272	623.556	1082.49	995.845	240.806	280.651	968.128	840.268	1033.79	407.388	955.089	721.879	1425.31
O75882	317.988	119.927	197.913	148.913	108.286	135.549	163.726	81.9045	207.824	125.842	117.235	481.097	79.1615	324.672	247.594	591.558
O75884	341.13	406.612	3127.08	1315.55	503.75	545.465	951.745	325.991	430.856	553.658	714.542	369.947	512.371	547.99	569.697	650.953
O75886	211.035	114.77	110.28	165.987	78.482	107.867	136.657	165.472	261.64	91.6048	127.427	200.837	168.887	167.272	105.138	164.106
O75888	595.697	NaN	NaN	85.7432	NaN	78.8712	110.67	132.731	NaN	96.3107	90.314	276.077	228.744	160.465	108.962	192.855
O75891	215.913	95.8559	NaN	NaN	239.302	NaN	NaN	NaN	6230.44	88.0978	151.667	220.799	63.9867	833.221	127.099	171.728
O75896	672.084	208.54	301.589	242.55	233.794	230.014	87.9214	175.453	331.738	120.37	261.782	187.412	600.254	299.086	163.177	164.592
O75900	NaN	NaN	NaN	NaN	NaN	NaN	NaN	NaN	NaN	NaN	NaN	287.37	NaN	NaN	240.186	457.248
O75907	50.6661	270.367	88.2835	191.58	112.662	114.303	76.8408	32.3426	47.4976	365.82	142.552	56.8772	102.225	147.345	148.898	82.4253
O75909	132.566	168.12	377.196	182.439	256.032	244.718	133.054	201.793	104.547	196.087	186.836	117.4	158.459	100.842	152.829	99.6309
O75911	214.266	840.121	305.118	369.348	248.137	870.408	213.216	114.623	1709.29	829.017	271.749	229.895	268.532	404.325	1373.48	281.153
O75914	NaN	22.0887	NaN	NaN	NaN	19.2432	16.0874	18.1874	NaN	NaN	18.3765	NaN	NaN	9.20071	NaN	18.9486
O75915	5145.94	3461.33	1109.88	5788.75	2093.19	2057.14	2375.82	3606.42	4038.61	2407.37	3456.08	4871.82	3915.32	4933.16	3507.51	4167.94
O75923	185.663	120.374	55.4109	166.674	217.862	266.461	120.527	87.1785	656.66	245.113	223.882	249.641	180.819	393.257	155.914	394.666
O75925	76.7073	84.2741	134.711	108.988	113.996	107.973	82.5861	115.842	56.0117	92.2895	103.878	88.2639	94.9426	71.7926	112.509	104.534
O75928	123.165	153.68	488.612	290.165	224.908	192.064	209.788	114.445	160.427	96.1081	106.223	164.583	79.883	95.502	133.244	89.5538
O75934	274.362	226.516	505.298	303.163	351.621	271.732	235.651	270.786	175.191	243.191	205.95	267.31	296.408	222.526	275.574	200.974
O75935	1758	1295.89	1948.66	983.186	1707.97	1294.3	1943.14	1383.42	1391.06	1559.84	1267.37	1774.11	1070.51	1375.74	1376.38	1447.68
O75936	2615.01	2582.84	419.97	813.567	1546.15	722.617	1198.19	1502.3	31309	1459.65	1390.79	1739.14	1205.33	2506.6	1123	4260.16
O75937	743.743	614.343	1489.16	959.573	725.863	481.2	1140.06	835.92	536.924	847.155	609.287	876.729	658.84	802.388	806.532	628.817
O75940	303.808	306.861	413.803	524.826	353.18	329.964	171.225	490.628	154.476	400.684	263.154	293.829	336.518	318.387	460.896	297.583
O75943	NaN	56.6954	124.125	92.411	80.3822	67.2281	105.878	NaN	86.3953	91.617	NaN	NaN	85.1389	61.4724	116.915	NaN
O75947	2711.05	3922.16	3023.75	3532.84	1632.21	2775.7	3041.95	3132.54	6939.34	3547.21	2901.02	3345.7	4443.85	3436.74	3669.21	2575.36
O75954	77.2552	112.457	60.1243	146.375	50.0548	94.1542	101.002	50.5153	103.944	175.409	59.1119	68.1664	75.7774	84.8354	120.96	155.187
O75955	821.34	381.764	598.562	509.019	389.277	361.148	318.104	442.106	1544.88	842.424	569.758	717.739	431.081	1121.53	1078.84	981.54
O75962	311.961	185.466	174.982	120.487	201.129	375.128	270.945	187.674	217.929	347.691	229.547	301.402	231.49	217.62	224.231	259.104
O75964	603.178	1893.2	1711.23	1561.43	1193.02	1558.11	1378.6	915.938	2908.93	1133.05	1428.54	954.683	1572.81	850.094	1020.26	790.865
O75970	266.105	148.36	196.69	118.765	73.0938	92.2608	248.68	100.595	183.462	111.601	67.725	110.422	51.7828	102.978	90.3078	120.319
O75976	113.037	105.758	87.8793	87.1734	84.8085	163.375	259.94	106.766	76.9561	172.032	153.866	106.006	149.458	103.908	171.704	134.934
O75995	743.548	344.25	183.386	533.63	523.01	430.665	844.261	998.342	346.98	627.293	919.421	867.726	294.368	1092.06	551.799	735.714
O76003	568.626	194.133	288.645	596.025	463.389	329.866	400.577	435.486	275.232	530.897	330.217	292.761	493.13	373.169	298.978	312.151
O76011	NaN	NaN	NaN	NaN	NaN	NaN	NaN	NaN	NaN	64.3713	50.2943	NaN	NaN	NaN	NaN	NaN
O76021	878.151	835.514	1005.85	1218.93	2241.75	1876.13	1122.74	1261.57	748.075	1411.24	948.763	631.371	964.296	489.982	612.806	415.639
O76024	858.679	478.436	1478.44	250.954	480.429	425.889	305.015	245.114	342.848	908.471	550.349	195.02	665.375	536.874	348.106	788.444
O76027	NaN	NaN	429.458	NaN	728.193	NaN	104.025	22.0472	381.47	NaN	43.7749	112.404	856.793	91.1572	214.23	177.959
O76031	463.443	413.591	896.824	484.332	556.006	510.664	473.665	417.491	520.128	513.407	356.742	434.663	557.286	502.349	495.573	391.427
O76038	405.486	NaN	NaN	NaN	NaN	67.7084	NaN	NaN	179.963	NaN	NaN	642.383	42.8098	NaN	NaN	NaN
O76039	NaN	15.3736	12.3194	NaN	45.948	26.3319	18.91	10.7832	NaN	16.253	25.1262	NaN	22.6956	NaN	NaN	NaN
O76041	261.793	1914.87	135.122	75.7064	467.753	164.183	NaN	629.688	1154.49	547.101	228.205	92.1963	538.854	268.305	443.296	231.197
O76054	802.842	941.149	140.812	234.983	819.85	288.637	207.388	235.543	1258.09	357.042	188.397	178.462	789.525	245.421	198.628	199.412
O76061	499.989	155.623	230.242	NaN	183.35	542.385	NaN	188.861	232.775	298.932	161.034	360.009	139.934	254.543	124.863	792.372
O76062	201.715	92.197	393.811	237.329	51.5535	NaN	216.049	64.2261	97.8964	159.223	124.627	110.924	366.349	406.651	241.279	182.229
O76070	424.084	106.201	148.123	130.126	111.255	67.5482	192.946	93.3434	165.813	75.3621	241.163	593.781	67.6924	1182.31	263.501	774.059
O76071	676.215	557.177	411.417	515.685	319.852	507.783	451.017	519.573	682.098	591.523	451.19	748.381	560.395	552.256	463.933	559.902
O76074	123.014	48.4407	158.124	135.009	65.0677	79.5379	221.483	59.0193	60.453	27.358	109.067	128.682	32.6236	118.432	50.5083	127.339
O76075	29.1225	49.3149	171.443	36.5356	67.4534	123.679	46.0571	81.1702	41.7139	126.565	63.548	58.8486	30.4137	51.7321	65.3794	54.4683
O76076	399.531	96.0655	NaN	49.7166	13.3941	229.205	86.8654	25.7544	51.5658	66.066	38.7249	371.897	107.268	242.717	99.9978	253.366
O76080	51.6379	72.4479	62.9606	66.9941	99.9935	63.4357	53.1214	51.3875	NaN	49.2116	95.5838	56.8331	36.3156	NaN	39.6645	17.5378
O76082	NaN	NaN	NaN	34.1603	NaN	33.9449	51.9278	NaN	174.178	NaN	46.6223	NaN	62.0514	46.4098	32.023	NaN
O76094	2796.77	4026.3	2765.47	2232.9	2645.11	2764.28	2271.95	2909.55	2391.66	4032.71	3018.34	2605.27	3756.55	2810.32	2297.63	3663.17
O76095	NaN	NaN	NaN	NaN	NaN	NaN	NaN	NaN	NaN	NaN	NaN	NaN	63.0375	239.608	123.636	NaN
O77932	NaN	104.145	173.391	145.088	306.983	77.7967	61.1645	84.5813	61.4553	108.861	130.467	34.022	129.522	62.5132	102.761	80.1391
O94760	688.159	2080.07	1541.35	2259.01	2298.04	752.745	4997.06	1320.4	10937.2	1390.8	395.143	1364.59	1882.55	1050.12	2562.73	900.652
O94761	NaN	151.3	68.2167	118.533	125.086	93.861	52.5729	44.591	NaN	147.191	47.1763	NaN	28.6199	NaN	39.6411	NaN
O94762	495.918	185.336	187.489	76.4381	107.512	116.162	139.019	76.7192	75.0778	94.2518	63.5759	NaN	92.6489	NaN	NaN	109.66
O94763	114.729	215.74	218.124	138.983	125.127	206.87	130.01	152.532	129.835	103.651	153.958	178.327	156.845	134.252	256.749	154.03
O94766	283.295	673.66	221.419	424.298	215.49	241.257	244.721	237.73	246.942	361.672	181.549	181.104	227.871	209.956	373.757	232.268
O94768	188.932	175.773	NaN	103.525	110.83	124.783	225.632	158.21	NaN	127.229	145.542	162.944	139.076	140.818	95.2037	110.149
O94769	302.136	356.284	109.738	106.223	13.7298	301.712	548.86	192.6	61.4768	194.142	205.637	482.325	363.073	270.151	328.895	193.496
O94776	1133.84	1593.17	1370.37	1679.58	1625.24	1373.29	682.159	1660.82	733.731	783.979	1152.5	1256.82	1137.84	1086.71	1662.72	987.38
O94788	145.604	NaN	NaN	NaN	NaN	NaN	NaN	NaN	63.86	NaN	70.7062	234.159	NaN	137.955	74.25	NaN
O94804	381.134	184.007	140.516	201.089	315.586	236.308	292.274	303.885	252.848	318.156	332.861	417.906	191.505	448.887	260.406	357.11
O94806	NaN	96.5703	117.933	341.329	100.678	142.884	145.172	163.397	NaN	215.797	129.691	166.895	74.8174	133.009	NaN	200.017
O94808	759.988	1073.53	388.24	415.881	526.033	501.561	390.291	680.453	495.49	697.546	482.449	379.577	617.264	361.401	251.583	467.685
O94811	140.381	NaN	410.389	55.8236	NaN	NaN	123.554	387.852	1620.61	105.473	119.284	235.278	90.0088	NaN	NaN	NaN
O94813	NaN	NaN	NaN	85.8267	NaN	150.283	156.653	79.8456	NaN	NaN	205.904	272.078	115.564	227.849	112.633	434.101
O94817	114.6	179.152	197.175	206.703	157.701	155.179	249.719	132.812	NaN	NaN	154.89	648.68	184.561	164.007	187.045	165.39
O94819	NaN	NaN	NaN	NaN	NaN	NaN	NaN	NaN	2817.76	NaN	NaN	231.33	NaN	246.153	174.274	225.12
O94822	343.041	417.605	225.138	259.96	390.989	399.296	450.643	274.762	301.605	297.021	304.736	277.22	292.048	248.452	249.388	331.703
O94826	4100.26	5610.33	4416.37	5132.95	4292.39	2930.1	5046.55	3922.18	6240.46	3076.21	3700.64	2939.53	5557.09	3439.91	4683.9	2793.06
O94829	188.737	129.107	206.005	159.469	221.337	258.656	234.007	149.883	168.93	181.192	156.408	212.045	152.136	147.915	154.521	236.939
O94830	83.4057	74.9002	190.269	67.3922	115.573	84.3847	142.603	72.9187	189.342	78.0546	123.128	155.193	70.7058	178.73	62.5154	141.93
O94832	3132.18	2431.39	1144.12	1616.64	881.615	2181.27	4614.81	2553.38	1237.95	2038.29	2374.99	5418.63	3253.91	2487.75	3967.38	4021.23
O94842	91.1043	167.844	231.115	120.577	197.155	192.786	194.69	188.54	41.9727	168.232	120.215	85.7006	127.693	71.2847	104.048	111.361
O94851	415.217	218.174	58.187	158.536	122.442	188.198	113.808	182.941	35.8979	197.503	149.747	180.267	277.758	115.142	33.5336	177.81
O94854	NaN	70.074	55.1296	53.7784	NaN	37.4178	99.3372	33.2865	41.6845	NaN	NaN	NaN	NaN	107.099	164.33	60.703
O94855	400.048	580.539	275.423	336.477	284.698	478.391	317.404	245.375	260.648	422.586	407.578	520.229	636.966	328.98	342.896	610.571
O94856	157.624	60.3521	NaN	NaN	906.198	NaN	NaN	79.4612	137.025	NaN	458.588	NaN	NaN	120.769	112.018	83.9913
O94864	190.372	168.057	136.859	154.992	133.202	129.864	92.4301	182.566	83.4593	82.2968	119.638	92.2556	93.0569	72.7269	78.2489	64.5879
O94868	212.281	116.221	354.556	138.052	249.616	203.636	175.158	178.035	74.0678	115.172	198.424	263.577	54.4803	243.748	124.175	218.407
O94874	1021.89	745.897	560.041	835.286	1102.56	710.69	1112.16	1195.95	1231.64	727.558	941.839	819.12	696.653	765.361	897.595	910.899
O94875	315.638	1316.52	987.884	492.729	794.695	318.344	991.943	1438.6	1174.76	562.615	297.627	825.591	290.021	745.721	913.749	796.188
O94876	174.362	162.868	190.864	246.18	162.824	119.246	120.236	128.323	79.8658	65.5337	126.49	71.6602	206.895	143.243	127.333	85.0586
O94880	186.202	162.802	217.436	104.166	289.687	194.13	141.053	360.61	139.663	273.349	184.413	213.303	168.611	89.5149	164.752	190.159
O94885	91.784	176.137	81.6507	88.3156	109.438	75.5188	130.114	98.2615	97.383	117.725	95.9687	153.125	137.872	119.214	124.77	167.05
O94886	298.633	358.664	307.433	233.321	229.786	168.646	256.917	135.516	510.745	406.292	208.528	241.236	316.135	308.322	350.136	180.681
O94887	157.433	311.017	294.166	180.502	128.318	144.125	281.62	168.224	57.9118	282.337	154.699	165.064	132.225	231.738	173.933	201.329
O94888	529.506	352.768	1516.66	729.073	1229.27	561.389	900.424	764.722	304.042	449.302	349.233	404.084	259.656	362.804	514.44	398.953
O94900	NaN	120.423	NaN	NaN	NaN	NaN	NaN	NaN	NaN	NaN	NaN	NaN	NaN	NaN	NaN	NaN
O94901	1471.31	1387.06	1768.84	1585.55	1698.2	2219.89	2252.64	2195.59	1190.97	1439.49	1695.85	1489.94	1503.54	1649.66	1473.41	2417.7
O94903	967.332	682.807	1128.54	636.381	761.749	630.117	1235.52	710.503	1734.77	677.52	915.809	1200.16	773.574	1049.98	890.351	1063.12
O94905	1077.04	889.558	1150.3	1025.96	824.492	397.024	754.226	647	2617.19	556.43	986.033	1338.92	824.948	1196.91	1099.37	1218.88
O94906	348.497	354.251	1061.48	472.796	557.049	469.844	437.112	495.861	313.775	282.221	408.598	380.046	473.321	314.735	437.909	306.227
O94910	NaN	55.1886	412.704	64.4205	106.182	190.299	459.354	NaN	157.723	114.664	62.3082	NaN	142.052	NaN	66.8922	103.989
O94911	104.493	NaN	NaN	111.43	NaN	NaN	103.124	211.773	69.9399	69.9569	83.6973	129.131	76.4502	337.063	216.74	472.466
O94913	107.365	142.618	268.086	166.075	258.141	160.179	118.592	156.938	103.606	219.978	119.3	89.4193	118.887	109.767	142.646	103.001
O94915	255.235	436.931	258.647	427.616	227.896	193.967	231.603	215.476	292.141	287.973	241.041	273.552	225.54	299.762	223.895	335.189
O94916	NaN	64.7862	32.2635	45.8332	37.0143	75.5239	51.4191	70.5851	NaN	49.079	49.7362	NaN	NaN	NaN	NaN	NaN
O94919	734.805	794.549	589.661	1220.34	598.976	665.25	1116.78	339.851	1079.61	661.858	299.687	434.897	720.006	418.372	798.271	630.014
O94921	118.585	149.07	NaN	NaN	103.93	191.941	216.581	75.112	NaN	NaN	115.146	115.372	69.9248	83.9984	193.103	270.911
O94923	203.028	327.788	117.844	121.932	99.8032	200.24	223.188	97.4103	87.5597	172.497	94.9047	NaN	126.949	58.1147	48.9528	92.3993
O94925	300.466	2105.37	242.145	968.42	796.265	1854.83	920.709	583.124	1783.44	1211.85	684.898	349.026	187.687	326.216	121.181	379.255
O94927	106.488	101.423	188.891	189.883	196.497	145.974	94.3342	113.981	103.862	147.516	136.651	169.406	97.966	126.218	120.756	127.871
O94929	NaN	NaN	NaN	NaN	NaN	NaN	NaN	NaN	580.133	NaN	NaN	NaN	164.209	92.2802	NaN	NaN
O94941	595.151	78.3484	136.006	101.53	178.611	104.451	83.3991	66.7286	78.7213	NaN	81.7493	NaN	144.508	113.498	111.35	NaN
O94952	168.543	156.317	563.078	63.6423	113.842	136.586	267.523	112.426	447.1	144.443	95.676	152.876	77.0813	110.678	97.6486	82.4741
O94953	722.52	493.592	1338.28	395.258	971.838	824.076	758.498	982.929	2462.72	781.578	698.928	273.279	951.529	450.071	563.008	455.71
O94955	78.6943	35.2122	NaN	54.6952	33.8043	46.9135	47.2588	NaN	NaN	48.6361	28.3655	66.4272	43.3199	79.9925	NaN	59.0059
O94956	81.6956	18.0655	19.2131	41.8083	50.6592	30.0163	61.264	26.4999	35.1355	42.6443	38.9906	95.0298	17.3061	63.5918	50.6278	91.1973
O94964	149.916	208.906	250.031	217.265	223.503	176.621	152.73	150.852	110.335	163.397	186.376	142.979	170.561	153.343	244.788	234.825
O94966	125.377	88.3986	135.447	111.612	98.833	83.6448	77.8637	78.4582	86.4011	92.504	93.5731	124.3	112.366	99.3515	119.579	77.1478
O94967	286.717	252.682	376.251	211.495	278.412	319.528	262.199	207.859	261.069	241.969	181.154	336.992	198.25	318.922	503.269	318.507
O94973	2092.09	1309.44	1639.7	1323.83	2256.15	1977.31	2771.4	1537.78	3446.59	2352.07	1894.14	3312.66	1816.58	2803.82	2623.24	2903.44
O94979	2944.53	3664.79	3670.08	2985.92	3134.97	3318.1	3632.38	3382.23	3337.08	4264.94	3772.82	3912.19	4720.96	2905.69	3462.41	4101.83
O94985	251.606	820.479	361.797	244.217	168.578	383.042	218.958	259.762	56.1742	594.473	168.081	402.759	292.708	228.125	255.779	392.728
O94986	2270.36	2738.02	1810.61	3237.77	2651.36	4536.44	2030.44	1935.91	4178.56	2077.87	1919.49	762.556	1791.54	1098.47	847.4	760.751
O94988	77.6922	85.4699	87.2211	57.4026	62.6597	83.5556	95.3057	55.7264	333.889	81.2532	75.0187	85.3538	81.7657	102.14	NaN	60.619
O94989	NaN	NaN	NaN	NaN	NaN	NaN	NaN	NaN	NaN	NaN	NaN	85.1036	NaN	NaN	NaN	84.0711
O94992	429.994	274.733	1088.64	253.299	361.382	318	356.191	487.236	389.202	289.767	294.439	307.104	260.508	259.842	519.873	343.071
O95047;Q96R45	10670.8	7216.07	1324.56	5380.29	NaN	9016.59	NaN	7302.1	NaN	NaN	3476.91	NaN	NaN	9308.66	4479.71	NaN
O95049	141.73	182.591	237.212	127.626	448.374	52.0979	NaN	251.329	NaN	74.9301	34.6831	104.039	290.912	92.1111	583.246	39.995
O95050	NaN	NaN	NaN	NaN	NaN	NaN	NaN	NaN	NaN	NaN	NaN	NaN	NaN	NaN	NaN	1132.34
O95059	103.616	NaN	NaN	NaN	NaN	NaN	NaN	NaN	NaN	NaN	NaN	NaN	62.2461	NaN	NaN	NaN
O95067	NaN	56.1435	85.2785	71.3957	330.354	193.071	31.7212	84.0828	NaN	176.651	52.7643	NaN	67.6259	NaN	42.0273	NaN
O95070	313.13	203.763	140.561	201.768	163.804	161.209	112.498	145.512	329.936	251.253	218.341	210.225	186.775	242.426	259.956	255.104
O95071	487.057	654.927	938.55	636.575	1398.81	916.305	699.056	847.978	272.855	862.74	555.958	430.563	566.428	313.129	465.846	381.389
O95081	95.2486	73.4009	118.836	88.6648	120.958	79.3294	150.999	92.2409	94.4368	40.9675	121.595	80.4844	126.349	100.441	86.0383	98.7408
O95084	50.7162	110.495	NaN	39.4661	NaN	159.681	NaN	NaN	NaN	29.6605	118.196	31.7769	25.4316	NaN	NaN	NaN
O95104	380.194	737.036	651.834	590.518	863.806	626.004	565.506	769.419	344.35	574.924	537.893	634.842	573.545	460.549	805.469	555.935
O95136	NaN	NaN	NaN	NaN	NaN	NaN	NaN	NaN	NaN	NaN	NaN	122.669	NaN	137.036	88.3941	152.307
O95139	517.155	606.626	367.382	747.938	516.865	437.849	525.679	556.721	644.05	748.438	744.214	741.646	409.647	432.2	798.595	563.77
O95140	237.64	392.422	820.516	383.839	346.064	458.179	403.236	330.235	428.368	315.233	399.373	274.17	423.863	386.899	291.051	353.058
O95147	96.6345	134.051	113.555	46.1198	146.8	77.0555	160.426	205.058	90.555	NaN	45.1203	93.5958	54.7463	NaN	55.3281	101.624
O95149	311.998	282.775	186.995	325.226	215.925	106.345	74.7056	163.899	222.622	139.545	148.131	347.683	232.72	NaN	55.211	44.2676
O95154	2881.96	896.074	353.438	352.332	238.253	276.895	317.952	267.103	14135	548.988	220.719	550.453	1572.25	901.137	281.17	422.296
O95155	330.632	566.282	620.266	355.127	379.094	451.995	367.053	333.454	313.148	507.318	415.198	343.909	405.047	365.518	382.013	280.65
O95159	192.603	384.401	188.906	162.965	386.807	167.037	239.895	136.032	110.756	231.56	143.624	120.681	224.415	118.908	114.408	109.224
O95163	172.282	146.616	163.921	166.972	166.334	130.425	119.649	101.516	134.267	137.249	114.763	125.723	100.11	135.738	116.255	103.375
O95164	NaN	88.5445	NaN	71.028	89.398	NaN	67.0375	43.1508	76.4926	98.627	68.0371	NaN	336.864	150.413	NaN	NaN
O95166	195.26	542.765	404.109	472.422	459.81	291.219	301.516	613.838	185.109	463.511	424.775	395.409	499.364	415.994	301.349	256.655
O95167	711.913	1214.09	408.28	1352.43	765.305	520.413	606.578	460.927	1010.43	997.289	796.518	551.301	500.106	627.026	958.666	967.239
O95168	366.222	521.427	185.438	567.88	432.633	409.25	455.372	510.11	615.378	529.805	613.094	519.694	476.165	597.59	986.47	642.247
O95169	391.207	440.633	213.581	352.089	355.789	411.348	376.625	251.74	447.93	893.084	686.092	332.117	248.679	516.174	519.583	584.175
O95178	NaN	102.54	NaN	NaN	NaN	NaN	29.7164	NaN	NaN	77.1502	NaN	NaN	70.8652	NaN	NaN	NaN
O95182	471.765	373.12	236.451	349.134	319.473	373.626	175.05	396.025	555.428	613.465	492.265	626.165	305.71	533.889	666.821	485.74
O95183	413.375	346.929	104.278	426.119	520.225	218.588	318.916	254.182	641.244	384.715	671.527	780.789	194.016	765.62	478.611	601.611
O95197	1469.99	1534.51	2837.97	2766.26	3276.91	1372.23	2638.27	1650.15	1567.35	2140.57	1210.04	1003.01	3598.4	1981.57	2264.39	1525.94
O95199	NaN	58.7309	38.3414	25.058	28.8374	50.5028	34.4337	NaN	64.6718	NaN	42.3713	NaN	NaN	NaN	86.5888	NaN
O95201	NaN	3.83919	11.4557	NaN	25.385	11.2573	NaN	NaN	NaN	NaN	NaN	NaN	NaN	NaN	NaN	NaN
O95202	384.317	741.703	827.279	596.96	511.567	584.012	480.392	309.446	639.519	1386.39	446.331	388.816	605.085	457.3	492.866	348.771
O95208	79.4542	129.343	189.749	79.8284	71.7248	76.3114	132.436	121.784	132.188	50.3807	63.7266	123.862	67.4629	146.907	49.2035	86.5154
O95210	189.628	94.5568	106.742	66.5692	152.217	183.339	171.088	63.8499	657.244	74.2346	88.4499	115.806	207.943	195.681	106.385	203.641
O95218	136.352	137.396	458.251	212.24	377.771	227.183	214.865	415.027	127.537	158.579	137.293	208.604	160.347	122.96	177.493	468.285
O95219	283.108	343.511	197.537	170.094	340.871	257.045	393.143	234.343	815.114	291.865	253.656	342.864	282.485	276.484	292.729	272.473
O95229	NaN	NaN	20.4931	4.55813	38.4482	19.6677	24.2373	21.7994	NaN	42.7684	8.31885	NaN	NaN	NaN	NaN	NaN
O95232	610.339	964.655	1712.9	876.423	1226.41	837.177	681.305	1165.41	623.69	881.001	819.812	896.8	904.642	675.99	643.508	1107.93
O95235	NaN	36.5067	46.2043	69.2686	122.333	56.0642	NaN	65.1872	NaN	29.0359	43.0127	33.9671	48.6603	50.4569	45.669	NaN
O95236	234.032	74.895	NaN	88.8755	118.297	67.8649	100.045	141.732	116.974	71.3829	181.804	130.696	47.8039	101.444	106.575	119.833
O95238	119.554	NaN	NaN	40.6683	NaN	NaN	NaN	NaN	NaN	98.8232	NaN	NaN	139.192	NaN	221.396	NaN
O95239	100.109	112.843	151.661	159.093	255.534	128.094	57.0758	182.428	101.158	140.833	86.1137	28.1806	75.8839	NaN	80.5259	NaN
O95243	102.713	120.872	223.731	155.362	457.892	119.065	128.461	171.987	108.269	103.941	195.139	NaN	123.014	147.814	156.357	148.719
O95248	252.693	291.85	152.466	218.589	274.631	246.307	196.914	213.503	174.318	295.132	265.069	233.726	180.134	285.261	213.82	285.243
O95249	611.877	1223.68	702.5	560.165	833.743	570.677	1062.26	694.613	637.657	703.43	749.487	595.667	919.847	570.631	567.26	598.344
O95251	174.942	275.094	293.848	206.628	285.449	183.936	183.863	324.823	188.894	182.318	178.598	165.874	157.286	121.052	203.303	149.065
O95260	384.136	349.151	465.109	412.599	308.737	268.948	555.347	569.737	240.8	316.653	226.98	341.533	276.082	408.318	332.551	298.127
O95263	66.7182	NaN	NaN	NaN	NaN	NaN	NaN	NaN	NaN	NaN	NaN	NaN	NaN	44.3804	85.1243	NaN
O95271	NaN	2442.29	3535.81	1315.69	4259.93	1992.73	1916.71	1396.42	1931.22	2724.27	1021.59	1426.58	1229.65	NaN	NaN	NaN
O95273	536.777	478.771	710.686	236.271	399.842	253.923	343.561	250.2	859.403	495.817	338.877	286.888	218.106	350.169	201.126	381.478
O95274	474.858	156.851	53.1204	118.065	543.806	387.705	459.626	419.026	NaN	83.1764	1108.09	189.558	274.291	184.686	332.121	301.462
O95278	148.552	87.846	146.174	119.603	204.795	105.404	815.555	121.51	762.203	276.297	138.056	93.16	105.352	134.42	106.54	95.4492
O95279	NaN	NaN	NaN	49.2961	NaN	70.744	NaN	53.8211	NaN	NaN	49.8566	NaN	NaN	NaN	NaN	NaN
O95292	880.14	553.366	809.465	532.385	873.123	441.344	711.775	303.594	924.513	1102.48	529.07	308.331	665.786	378.931	344.631	304.755
O95294	104.927	218.31	629.9	501.133	341.647	74.058	90.0409	190.299	1455.62	58.8403	114.686	55.5599	18.5102	88.9906	83.5729	NaN
O95295	233.551	202.425	259.097	193.106	222.546	212.932	169.413	195.367	256.691	236.672	172.861	301.267	248.719	206.853	247.488	261.996
O95297	375.86	974.779	180.717	861.452	498.92	562.827	916.979	678.261	311.266	560.138	575.618	549.006	831.203	568.368	491.239	659.235
O95298	478.132	605.253	352.368	757.5	553.396	404.876	414.322	418.322	833.627	738.042	824.906	545.93	466.2	861.972	946.74	832.835
O95299	284.728	298.437	174.297	302.606	218.521	254.057	274.37	268.212	383.008	327.751	455.682	416.861	331.363	440.126	477.877	424.741
O95302	1963.36	1569.48	2124.28	1415.2	1360.26	3109.76	2255.81	1138.18	984.856	1287.67	2395.97	2716.49	2241.2	1668.92	1841.49	2549.02
O95319	201.519	167.888	118.022	123.5	441.95	151.661	241.229	200.971	104.41	136.038	229.139	361.343	94.0627	360.97	207.71	267.571
O95336	2745.3	2401.61	2971.88	4368.79	1785.56	2073.34	2660.07	3068.17	4304.88	1768.05	2691.9	3482.25	4345.35	2754.91	2832.17	2894.14
O95340	768.757	1269.74	133.912	231.987	470.877	891.682	722.453	554.666	446.142	541.467	517.838	563.827	5610.18	469.42	1807.88	500.209
O95343	NaN	NaN	NaN	35.8876	183.723	64.0021	NaN	53.64	NaN	NaN	NaN	NaN	NaN	NaN	NaN	NaN
O95347	214.208	236.517	406.05	333.402	407.657	281.214	143.398	329.034	107.657	256.623	212.863	128.101	105.659	114.251	160.974	118.954
O95352	1314.93	1032.71	1026.2	1482.46	1056.31	780.321	1095	1393.01	940.369	1519.5	1542.88	1264.93	1621.13	1292.44	1197.13	1213.51
O95359	572.671	1773.93	751.74	1989.84	576.84	617.718	993.276	1355.62	738.558	952.479	512.799	492.478	1390.52	837.528	1368.09	715.591
O95361	164.396	82.4225	89.8413	106.269	151.464	153.762	49.3554	173.157	51.8942	90.568	135.314	103.095	243.196	183.325	132.107	124.37
O95363	269.226	279.004	297.337	409.188	292.565	226.858	307.712	219.918	535.42	419.07	298.228	288.636	263.603	323.113	301.265	297.778
O95365	644.273	660.556	546.557	239.667	702.788	565.124	547.345	647.413	208.52	740.665	403.53	421.299	493.769	381.828	502.99	485.796
O95372	1101.97	1543.18	2355.3	1688.22	1202.06	1227.25	2148.95	985.475	1171.76	1307.58	1267.76	895.349	1563.4	992.026	1372.87	803.053
O95373	889.075	842.823	1199.24	1443.82	2205.61	1560.73	789.29	453.223	592.356	1237.75	648.488	624.146	814.887	451.145	688.891	636.38
O95376	292.828	129.301	235.323	127.173	251.004	268.543	134.756	185.738	141.748	170.722	155.438	179.971	192.841	266.181	236.037	195.009
O95379	593.079	273.36	193.961	343.987	637.746	378.154	431.806	507.512	702.499	427.759	646.646	496.582	206.888	696.373	388.525	464.789
O95382	156.497	269.919	56.3352	96.9872	128.689	145.887	152.948	146.199	245.71	202.115	194.374	198.132	232.13	160.152	93.0047	152.851
O95388	NaN	NaN	NaN	NaN	18.8798	235.81	36.6435	48.6305	NaN	NaN	NaN	NaN	NaN	NaN	NaN	NaN
O95391	77.7182	63.626	121.81	75.552	152.049	101.389	113.508	127.512	46.1613	73.1833	67.7621	71.6903	43.9463	81.0864	111.299	73.1563
O95393	NaN	51.024	129.154	NaN	45.8084	27.4001	55.3317	41.0677	NaN	50.1613	114.378	55.6022	33.4922	NaN	NaN	NaN
O95394	427.363	457.342	330.714	424.827	450.324	385.074	723.23	616.223	745.618	267.098	380.645	637.727	936.944	433.162	609.281	593.211
O95396	281.43	119.863	438.271	104.716	119.296	93.4932	96.4562	79.9325	301.42	284.61	107.233	180.813	170.925	135.315	143.762	145.263
O95398	NaN	NaN	61.2299	NaN	NaN	NaN	NaN	NaN	NaN	NaN	NaN	NaN	NaN	NaN	NaN	NaN
O95400	539.38	414.047	528.534	567.568	281.116	153.84	146.104	638.273	248.883	169.54	343.723	481.87	474.322	318.886	240.189	213.531
O95402	6.406	NaN	87.7603	23.2918	28.8063	14.1113	14.3944	12.719	NaN	9.43309	11.6658	NaN	16.7241	13.4765	14.3379	NaN
O95405	158.92	160.358	135.123	95.3525	199.542	166.923	170.639	NaN	NaN	219.209	116.983	NaN	468.451	NaN	98.2165	NaN
O95407	NaN	NaN	NaN	NaN	NaN	NaN	NaN	NaN	118.952	NaN	NaN	168.289	NaN	NaN	NaN	NaN
O95415	NaN	195.058	112.217	173.131	84.1989	71.1016	NaN	46.7728	171.872	181.47	127.068	NaN	95.1534	94.9787	102.894	163.092
O95425	3768.03	5772.98	2843.27	2067.47	3614.34	4051.1	6933.52	4914.19	2908.34	3117.85	4567.44	6354.11	3987.14	5752.67	4841.89	7499.65
O95427	220.159	292.591	170.043	194.357	214.532	316.891	264.89	112.126	167.451	295.879	262.965	220.755	245.099	239.703	300.24	252.853
O95428	131.24	38.9535	59.2714	59.1493	63.8388	65.0001	84.2001	57.5083	173.388	43.7697	88.8287	185.533	29.2614	214.022	118.086	118.551
O95429	119.043	77.1036	218.989	102.611	111.817	121.979	141.192	143.214	157.595	129.924	114.086	171.351	79.9643	153.498	105.961	131.38
O95433	2764.34	1935.71	2133.67	2706.92	3060.04	2232.32	1905.5	1761.55	1347.76	2189.49	2112.64	2268.13	1785.04	1414.83	1760.72	1260.69
O95436	27.6581	90.6054	429.48	NaN	126.205	67.7998	66.9758	70.2752	NaN	151.191	77.6514	101.592	NaN	43.6385	NaN	NaN
O95445	1211.87	268.076	406.646	196.952	132.712	246.64	156.008	181.004	789.21	251.483	265.987	1142.93	119.753	811.516	313.258	1338.94
O95450	118.541	36.9454	37.7288	29.995	34.1692	45.828	49.9679	30.1582	46.1292	60.0898	47.869	108.727	47.0825	67.5769	46.3733	70.8981
O95453	368.993	378.842	536.315	334.157	922.229	582.006	440.709	391.662	226.32	424.527	290.66	308.057	306.638	223.463	301.107	279.591
O95456	529.475	219.28	331.464	217.553	565.607	438.584	280.108	232.338	286.283	242.742	125.855	170.057	140.375	72.5057	202.713	131.609
O95460	NaN	363.458	NaN	113.018	68.5962	126.607	NaN	109.513	NaN	NaN	98.085	NaN	NaN	NaN	NaN	NaN
O95466	841.044	376.749	239.097	528.823	524.136	464.393	860.107	757.816	358.656	470.277	812.434	1137.8	396.668	1000.61	559.807	845.03
O95467	NaN	NaN	NaN	NaN	NaN	104.024	108.36	NaN	NaN	NaN	NaN	NaN	NaN	NaN	NaN	NaN
O95470	1783.58	627.854	1245.4	879.775	847.333	566.115	305.659	885.298	1150.99	1567.83	1553.09	903.415	1294.37	781.077	1363.41	633.919
O95471	NaN	21.6636	NaN	34.8972	NaN	NaN	NaN	23.2663	NaN	NaN	NaN	NaN	103.092	NaN	78.4967	NaN
O95477	409.715	146.014	250.363	145.01	159.033	209.09	240.282	131.202	349.014	170.491	339.532	358.926	178.976	427.686	208.275	512.739
O95478	359.698	235.892	259.32	304.658	707.071	435.372	371.453	389.374	265.107	256.134	273.831	148.664	281.134	170.453	316.888	191.075
O95479	807.164	686.081	1041.92	657.75	768.419	919.117	1252.9	898.857	1269.7	600.289	906.254	1726.77	702.368	1245.31	896.042	1810.01
O95486	923.207	212.755	310.189	452.69	687.173	586.023	370.758	746.492	1054.07	562.072	1061.41	686.719	801.383	681.027	792.699	1033.86
O95487	701.446	1142	928.386	909.301	729.224	729.955	565.461	1073.62	915.117	1114.54	723.416	869.453	961	856.233	781.497	891.622
O95490	NaN	45.9015	112.707	NaN	55.7464	106.749	207.557	NaN	86.3993	NaN	51.3015	128.3	NaN	14.1521	37.9624	67.6138
O95497	132.122	NaN	NaN	53.3508	NaN	59.0806	NaN	NaN	247.776	415.569	51.7907	122.564	33.3695	89.6274	NaN	136.488
O95503	2680.78	3600.8	1859.4	1448.44	6252.17	5001.18	5612.25	2346.68	2094.46	2319.48	2010.64	2693.11	1821.4	2917.7	2027.02	4258.4
O95528	345.152	261.06	261.848	71.2737	51.3989	203.593	173.76	62.853	NaN	141.32	206.454	128.486	253.699	283.177	157.354	218.629
O95544	280.803	108.181	235.67	109.808	137.438	159.457	170.66	166.712	110.9	258.623	137.736	325.216	96.4031	156.902	172.815	267.312
O95551	245.821	176.861	335.835	339.875	836.296	309.905	374.568	476.925	383.718	245.067	187.613	192.449	149.515	165.175	157.17	198.566
O95562	50.0119	375.754	47.9174	300.841	114.104	96.7432	91.942	203.642	126.298	169.873	58.9366	NaN	80.5173	NaN	NaN	NaN
O95563	988.437	3542.38	301	1093.35	1019.97	908.631	2596.83	1559.82	4024.21	1032.22	1300.78	1276.39	2384.59	1187.17	938.42	1362.79
O95568	NaN	39.4432	NaN	53.4181	NaN	NaN	NaN	44.7204	NaN	31.7053	NaN	NaN	36.2579	NaN	50.0289	NaN
O95571	844.706	832.763	413.002	1281.79	341.943	537.287	485.832	727.143	416.798	385.904	752.68	973.396	1062.2	963.055	1210.55	806.215
O95573	1627.12	2177.04	815.385	2666.15	2323.37	1505.42	1073.92	1482.65	844.146	1681.03	1430.85	1225.17	2142.87	1277.01	862.855	1123.47
O95602	172.683	177.003	271.326	247.538	275.045	323.275	182.44	188.82	124.828	200.44	178.755	146.468	175.106	158.705	153.908	185.873
O95613	144.122	133.097	136.12	89.9043	254.206	104.569	119.724	148.521	160.347	128.491	120.513	148.266	108.076	140.727	126.195	154.403
O95619	98.5272	134.4	358.557	137.463	248.127	123.34	142.125	147.369	99.0435	163.792	100.71	86.4828	84.5643	112.687	102.81	121.178
O95620	NaN	34.773	94.5307	NaN	41.5762	81.4707	146.431	32.3396	NaN	NaN	NaN	NaN	23.979	21.9239	NaN	NaN
O95625	NaN	242.708	244.042	195.61	368.214	204.753	NaN	125.366	182.861	NaN	248.967	233.74	262.695	NaN	NaN	332.998
O95628	206.116	275.62	366.495	230.195	393.868	358.618	274.305	264.036	154.777	245.492	244.947	177.289	142.21	158.055	162.785	133.794
O95630	211.728	303.556	206.867	221.379	188.858	184.561	288.51	378.923	312.268	231.413	180.665	159.949	297.718	205.272	201.354	147.833
O95639	733.097	1177.3	1730.09	1149.62	957.284	846.258	793.895	1098.03	627.249	1002.92	840.652	885.886	903.138	722.604	898.296	699.155
O95644	114.203	185.962	118.712	181.969	130.308	165.311	180.366	191.343	35.6871	94.3238	110.139	117.554	32.7955	119.283	62.942	104.802
O95661	397.434	226.167	312.92	152.409	182.127	200.536	563.479	156.141	251.207	162.429	176.328	378.554	203.384	225.729	177.21	327.029
O95671	327.735	288.761	369.718	665.352	431.147	589.602	636.736	525.681	561.063	429.22	1416.08	655.86	773.828	590.578	659.511	518.828
O95674	497.418	388.193	651.634	544.75	516.233	342.265	647.022	207.462	561.242	394.988	422.17	307.478	273.437	530.726	398.062	507.167
O95678	4866.99	3186.03	7276.36	3992.14	5398.99	3510.24	2660.31	4466.67	4269.35	3656.89	1767.71	719.393	4762.14	2839.71	6854.86	1082.64
O95684	110.543	100.108	112.122	132.894	127.602	64.449	110.722	85.1075	308.19	49.1284	101.345	120.656	83.4242	92.3454	141.791	94.0175
O95685	166.991	163.51	160.579	262.379	238.498	144.864	165.918	125.013	145.47	348.332	152.911	137.946	258.358	116.459	277.116	103.132
O95696	103.721	308.661	430.372	196.037	548.575	411.519	177.751	251.237	69.9067	525.618	196.898	170.393	118.545	127.887	166.024	293.95
O95707	277.477	200.781	852.883	392.756	471.816	473.67	380.56	312.966	305.347	588.433	351.58	267.479	385.822	220.371	374.137	284.264
O95714	278.449	272.793	358.333	265.736	431.317	343.939	358.823	216.25	222.34	212.615	243.487	374.791	326.343	267.454	233.242	329.763
O95715	1025.43	753.921	434.248	519.808	545.972	996.687	633.158	540.724	315.528	212.145	439.918	703.653	1300.41	350.785	676.993	467.782
O95716	988.11	577.816	731.235	843.857	1221.84	526.309	705.612	311.425	774.513	1175.08	635.328	467.101	2698.99	511.028	1179.13	364.274
O95721	609.845	498.356	206.491	521.188	546.946	310.278	273.766	575.286	535.204	462.018	456.615	677.139	701.346	591.66	485.848	291.851
O95747	752.908	399.907	939.102	885.852	525.019	445.821	581.006	497.087	708.207	760.802	466.847	704.18	847.123	606.081	413.111	397.322
O95749	278.913	329.401	635.972	269.597	564.348	412.671	727.404	250.682	286.857	302.774	317.286	243.175	394.725	255.148	737.609	198.049
O95750	NaN	NaN	233.815	NaN	NaN	NaN	NaN	NaN	NaN	NaN	NaN	NaN	NaN	NaN	NaN	NaN
O95755	NaN	65.735	NaN	NaN	NaN	NaN	NaN	NaN	NaN	NaN	NaN	NaN	NaN	NaN	NaN	NaN
O95757	286.738	811.663	257.261	1273.06	815.41	643.878	650.698	406.067	1679.58	253.061	184.111	493.406	153.598	279.171	256.972	556.135
O95758	920.913	1714.51	1162.8	962.727	1407.99	1285.87	1064.12	1194.64	641.815	1567.65	1224.53	1121.15	854.032	998.184	1186.32	933.209
O95759	71.2962	65.2755	NaN	32.423	32.8614	21.7859	18.6728	39.8835	45.0627	NaN	28.5803	54.7546	43.6152	46.5557	46.2135	86.3658
O95760	NaN	NaN	NaN	NaN	NaN	NaN	NaN	NaN	NaN	NaN	58.869	198.603	NaN	142.467	NaN	504.543
O95772	79.1895	54.2635	350.934	169.572	320.349	192.418	214.37	72.918	243.36	NaN	195.134	203.426	103.04	229.321	102.819	173.669
O95777	458.633	510.277	1070.83	599.728	642.032	585.836	711.584	610.432	458.107	373.056	491.249	679.039	774.472	536.058	851.934	374.008
O95780	124.982	267.852	137.751	NaN	NaN	403.336	NaN	323.888	NaN	NaN	NaN	NaN	539.483	NaN	NaN	NaN
O95782	1028.9	806.836	685.09	799.334	610.365	704.181	963.018	815.56	795.309	738.67	931.148	1353.96	866.825	1102.65	946.052	1339.14
O95785	82.9542	98.4282	494.893	170.031	178.379	162.362	123.087	175.935	63.3514	104.19	119.062	121.565	111.409	69.5868	106.277	94.5888
O95786	1048.15	1243.33	1582.79	610.914	349.836	343.904	747.451	503.104	662.871	438.371	769.638	800.007	248.62	664.226	832.572	622.59
O95793	1598.03	1160.83	2061.3	1309.1	2134.7	1177.99	942.176	952.789	1185.31	851.231	992.609	1061.68	2111.95	1032.27	997.578	884.266
O95801	432.926	326.057	539.964	535.675	895.256	465.563	507.319	463.59	399.322	305.405	320.372	548.727	398.425	367.872	364.795	307.867
O95807	680.22	621.59	1001.44	580.549	1181.02	914.839	1942.79	418.125	762.007	3248.56	642.65	478.715	390.154	397.001	377.829	557.187
O95810	1259.78	77.8655	109.339	121.505	62.8254	124.865	292.19	116.899	1462.58	503.384	812.902	2154.75	200.471	6000.05	1134.39	2706.22
O95816	512.999	590.227	434.765	293.152	877.368	659.576	316.309	326.088	239.714	425.206	404.757	703.649	266.136	365.737	233.311	1270.16
O95817	992.393	1136.84	245.693	968.203	851.738	495.58	367.028	786.233	1015.7	816.752	615.928	942.357	678.432	915.236	632.007	966.44
O95819	146.125	142.876	128.008	154.156	132.149	224.884	187.957	121.613	96.8833	199.004	193.094	277.63	135.641	182.801	156.282	230.025
O95822	214.608	176.884	219.536	195.321	111.265	245.81	277.926	173.169	1196.57	198.574	246.693	258.083	360.908	366.154	224.681	180.12
O95825	96.4743	141.76	137.516	95.1838	190.795	148.552	199.056	125.667	153.168	114.765	104.732	117.012	116.251	143.262	134.584	142.433
O95831	782.943	755.456	1180.08	1214.96	879.074	827.408	712.56	751.279	3957.82	963.684	889.999	775.592	1734.93	995.932	1142.55	766.72
O95833	293.098	163.403	375.862	227.187	411.592	634.834	170.992	731.253	116.009	720.492	461.743	227.245	622.825	196.656	227.139	122.656
O95834	412.624	889.069	314.395	881.394	581.993	715.48	1081.17	1344.76	412.362	437.34	744.024	426.592	520.63	457.667	352.4	540.095
O95835	12248.7	NaN	1350.55	3494.19	750.087	2318.75	2248.41	1981.05	3306.5	2115.58	3928.6	19359.2	4021.43	11563.3	7509.2	9841.84
O95837	1647.94	593.024	443.961	285.073	NaN	611.017	585.357	628.692	929.263	458.139	812.444	2764.53	NaN	1663.71	1003.25	2961.48
O95848	NaN	344.473	325.506	332.539	180.704	69.4478	130.817	218.794	500.677	NaN	109.821	227.786	78.777	91.9888	110.116	196.776
O95857	73.712	NaN	NaN	77.9404	43.9974	47.911	NaN	NaN	NaN	NaN	45.6714	NaN	136.47	NaN	57.4374	31.0437
O95858	261.557	NaN	230.446	NaN	162.796	192.222	NaN	72.9383	106.618	166.844	156.973	NaN	270.823	165.592	172.509	181.802
O95861	525.405	1348.3	1371.57	1070.89	3120.11	1596.88	3398.01	1202.61	1307.4	781.817	979.238	505.872	1139.18	567.188	1001.19	580.077
O95864	289.978	310.725	808.584	1033.97	2574.88	776.044	305.373	144.999	NaN	2074.2	355.511	473.394	157.732	83.9304	442.478	368.059
O95865	4390.1	2560.87	16708.6	1827.77	5637.05	4543.25	12850.1	5270.5	2068.6	2244.87	4367.63	6605.95	3628.57	8136.01	6030.08	6255.81
O95870	125.802	125.898	157.234	131.832	209.032	158.604	121.661	83.6914	127.068	139.809	129.52	93.8954	91.4764	133.29	125.248	132.19
O95873	227.547	141.547	99.4792	79.1977	78.4966	52.8917	NaN	160.739	109.987	76.8665	45.5585	228.45	88.7514	156.582	NaN	NaN
O95881	1168.1	1013.64	676.743	1266.88	1614.4	1066.26	1907.29	1267.58	853.215	900.996	811.151	826.509	945	947.137	1019.73	933.881
O95897	NaN	NaN	NaN	77.57	NaN	65.6453	NaN	NaN	NaN	NaN	87.6181	167.837	NaN	111.779	176.823	NaN
O95900	81.6918	140.629	208.91	156.575	168.495	182.336	133.812	141.253	145.89	168.324	67.095	89.2649	114.269	75.909	136.653	NaN
O95905	56.7736	43.8147	39.9219	46.0978	70.7099	95.635	51.1767	59.4405	43.9314	52.2729	67.6998	52.1631	67.9678	31.7153	49.5869	55.907
O95926	263.152	236.44	477.867	206.333	281.497	150.288	295.855	325.706	135.24	216.16	261.893	197.804	203.091	218.8	238.532	177.615
O95931	99.1441	100.397	101.241	43.3381	72.4252	NaN	248.971	164.649	135.112	38.5398	80.3439	50.9705	28.266	132.314	46.8276	86.32
O95954	NaN	NaN	NaN	4285.55	1527.24	3545.85	2724.6	NaN	22929.5	4359.96	7787.67	NaN	NaN	NaN	NaN	1053.71
O95965	44.6353	91.172	NaN	59.0555	NaN	41.8392	37.6527	47.7979	NaN	26.681	51.2308	72.4838	93.5212	46.4858	70.717	68.8645
O95967	910.817	869.592	896.597	456.068	171.823	1311.93	663.437	757.415	232.521	465.391	668.431	1173.61	597.711	824.531	548.254	2226.08
O95976	79.7975	54.0541	NaN	41.6404	60.2704	47.3326	86.9551	60.0102	68.4529	82.8562	60.9112	79.2048	40.3008	93.3832	47.1165	51.9401
O95980	444.094	237.954	117.619	150.565	109.464	207.965	914.446	133.574	209.493	164.192	313.92	498.566	185.801	491	354.482	906.238
O95983	152.217	427.403	1040.1	339.804	812.335	522.071	570.245	736.111	132.88	312.83	263.126	184.304	240.515	124.908	196.335	182.858
O95985	119.13	130.632	161.374	138.548	162.199	138.274	130.196	122.402	139.296	158.444	152.504	131.307	127.782	189.059	198.443	155.093
O95989	551.451	505.26	330.727	525.901	616.118	501.787	545.561	409.163	399.221	373.093	400.288	456.383	362.336	394.055	646.643	418.543
O95994	25454.7	308.208	132.412	127.233	237.908	202.475	113.029	150.214	161.467	187.459	158.087	400.177	3135.21	462.227	326.262	578.797
O95999	416.41	214.33	347.507	242.607	376.151	200.456	217.114	267.343	301.057	262.241	214.224	324.192	267.329	307.395	312.572	289.917
O96000	519.545	798.788	399.997	824.61	719.279	554.272	478.439	620.379	892.712	658.453	858.34	762.793	610.982	851.185	899.659	694.717
O96005	445.271	565.279	451.993	708.026	531.515	621.688	402.048	224.378	533.736	618.797	526.343	287.66	577.631	383.071	617.221	586.513
O96006	223.534	82.4702	245.237	94.4057	108.525	77.9138	137.122	111.084	114.989	NaN	136.993	129.121	87.4319	143.893	187.383	144.805
O96007	413.538	303.473	222.193	180.835	372.99	209.781	550.677	162.469	789.69	263.502	228.846	236.543	492.633	314.072	194.444	343.976
O96008	226.861	609.899	456.677	692.63	497.729	539.057	442.584	345.987	289.181	650.134	334.177	277.183	379.611	167.502	384.108	150.238
O96009	NaN	NaN	NaN	NaN	NaN	NaN	NaN	NaN	512.977	NaN	NaN	NaN	NaN	NaN	NaN	NaN
O96011	217.678	227.437	188.932	348.334	187.452	141.08	126.536	172.858	491.106	187.327	191.192	125.784	346.937	144.919	178.552	131.574
O96013	611.274	729.268	1155.73	1305.28	858.462	997.888	746.431	731.669	749.449	1045.28	945.027	642.264	1272.03	611.807	1730.24	602.302
O96015	358.438	447.139	326.474	269.124	343.61	422.599	378.789	177.257	471.55	216.693	412.912	433.393	231.352	364.021	209.552	349.05
O96017	NaN	87.6842	222.206	88.4874	283.55	291.809	146.859	126.611	NaN	115.579	131.466	90.0103	75.2743	98.9369	99.562	101.556
O96018	NaN	212.372	NaN	203.169	NaN	NaN	NaN	237.93	NaN	NaN	NaN	NaN	159.208	872.837	407.301	1520.12
O96019	612.607	759.457	1134.41	811.656	941.461	560.592	932.07	926.99	310.216	538.873	529.303	658	547.74	536.945	783.772	460.513
O96028	43.0246	78.3505	123.761	51.2272	177.533	40.2769	50.1729	51.9603	29.4757	109.494	45.235	1291.13	31.7068	NaN	37.5267	NaN
P00156	NaN	NaN	NaN	333.653	276.361	NaN	149.726	99.9458	321.895	281.692	NaN	NaN	NaN	100.009	NaN	NaN
P00167	2518.19	720.231	994.137	379.208	483.965	462.064	2384.34	918.661	12974.6	658.19	1811.26	1372.06	4961.86	5398.57	5279.08	2956.14
P00325	12044.8	74.1229	193.547	182.59	91.2522	190.86	874.909	99.0168	1518.83	3354.09	10697.3	12810	2920.82	35562.5	12420.9	11441.2
P00326	10006.6	64.8573	129.232	166.191	29.4966	82.9274	704.039	84.7807	1216.95	1988.44	7427.73	8791.03	2750.54	18279.3	10323.9	7899.44
P00338	16584.3	10450.3	14847.2	13813.9	20103.2	17986.4	8310.55	14517.3	60191.4	11978.2	12843.2	15488.4	15296.4	14723.4	8132.04	16598.2
P00352	5214.84	666.94	4700.22	1152.75	620.388	303.802	881.373	2235.38	33960.2	3368.13	2640.71	10927.7	927.059	5390.46	6042.41	8335
P00367	2823.52	1793.63	2044.73	1769.01	1860.53	2193.27	3986.11	3284.54	7878.32	3115.39	2293.68	3378.65	4569.46	3375.95	2967.44	2896.34
P00374	NaN	55.4379	182.2	153.352	210.842	164.485	70.9696	99.7081	128.631	199.844	156.001	NaN	104.836	1989.3	133.01	346.373
P00387	4783.96	10158.2	3043.18	6607.11	5675.47	4579.03	3438.38	4230.64	10878.5	7014.15	4681.44	5891.88	4604.83	8068.18	4724.15	8367.97
P00390	3044.66	1288.19	4547.63	1901.77	2004.07	1482.74	1008.21	1645.79	6382.81	1775.04	1510.68	3111.65	2683.43	2679.23	3440.75	2221.59
P00395	121.514	195.727	165.686	332.57	79.5564	123.852	NaN	79.6943	223.257	220.559	219.756	128.89	211.774	159.116	102.501	214.947
P00403	1353.93	858.392	918.031	1086.71	651.47	461.638	642.274	366.764	1650.01	966.618	1016.57	992.038	1239.04	1545.88	677.64	679.988
P00414	185.013	181.685	328.833	301.611	231.769	137.768	165.073	78.3987	263.62	331.602	369.233	103.489	305.667	248.808	141.178	173.774
P00439	NaN	287.582	NaN	NaN	73.067	158.49	NaN	229.86	711.741	NaN	NaN	544.466	435.715	NaN	672.371	351.449
P00441	7080.39	7231.79	5641.3	3799.84	4170.58	4309.9	7798.61	5087.04	10192.2	7456.79	3791.92	5571.26	7866.98	6334.16	5458.63	5058.39
P00450	29195.3	11069.3	14281.3	8317.9	4221.24	5851.79	5867.29	5258.46	24271.7	4978.56	7887.27	53499.1	4345.21	27789.4	17381.7	39070.1
P00451	NaN	278.065	477.354	255.442	NaN	272.496	339.918	353.549	NaN	351.661	310.583	NaN	NaN	373.472	NaN	NaN
P00488	12307.1	2792.69	1767.98	3088.83	1794.67	6947.73	4039.94	3999.26	1321.19	5469.01	17717.8	32201.9	3397.03	31790.4	9791.87	26453.3
P00491	2859.37	1361.15	673.198	2252.68	1891.67	1514.05	836.358	1173.25	2562.71	2822.81	1760.14	2070.28	2682.47	1860.02	932.061	1497.82
P00492	2765.65	2351.14	931.29	3305.2	5521.4	2766.89	3562.97	3373.87	3191.29	1968.47	2251.8	2559.6	901.872	2989.71	2031.34	1848.42
P00505	2395.45	4314.31	3703.69	3396.53	4082.42	3500.85	4044.19	2052.02	5127.64	4317.48	3397.29	3279.02	5518.43	2555.5	2265.79	2661.36
P00519	200.732	155.004	145.364	134.625	133.483	148.407	141.787	123.814	145.73	175.296	156.237	149.229	120.931	150.507	188.788	195.213
P00533	216.827	226.046	204.931	599.224	349.498	291.131	454.136	208.668	1294.02	275.293	370.763	320.294	612.675	546.502	336.892	440.55
P00558	27805.4	14900.2	13467.7	15671.3	13191.9	16103	15425.4	14779	60108.6	17402.1	17668.1	16722.6	19017.6	19080	16126.8	14912.8
P00568	2210.81	1413.75	1321.12	717.924	686.603	940.759	1668.78	890.353	1019.39	1940.33	993.517	2289.74	848.998	2253.5	1080.92	2209.41
P00709	NaN	NaN	NaN	NaN	NaN	NaN	NaN	NaN	NaN	NaN	54.8959	472.643	NaN	NaN	NaN	NaN
P00734	10444.4	2227.11	3832.4	2352.22	1218.57	2442.3	1779.1	2012.26	6243.83	3024.67	3294.38	15575	1426.15	6152.98	6566.22	14500.1
P00736	1433.16	535.589	498.634	419.666	277.443	935.101	404.795	495.211	216.513	410.228	590.704	1999.02	371.761	1303.47	879.644	2087.39
P00738	47756.5	7789.57	13200.5	11328.8	2970.54	7036.58	2682.97	6504.97	28141.8	2191.74	11140.5	82496.1	4710.64	31761	25928.9	47963.2
P00739	1024.23	215.232	204.926	70.3364	84.7751	120.767	115.397	112.74	437.788	90.8596	327.87	1141.44	84.7508	1287.42	420.105	1219.12
P00740	258.493	180.272	203.531	190.699	114.499	376.447	336.658	126.176	590.013	194.668	175.532	592.098	92.9119	308.207	196.992	680.276
P00742	295.187	63.3182	80.7148	86.7856	41.2313	59.5433	NaN	44.0971	124.744	76.3283	60.9467	226.687	NaN	173.333	144.435	369.947
P00746	864.373	401.282	305.993	274.798	99.0575	454.021	435.185	303.376	247.007	427.6	443.629	2639.76	268.473	1108.98	904.988	2955.58
P00747	7405.93	1748.32	2480.74	2524.17	1363.22	3635.52	1128.27	867.012	3235.27	3015.26	3114.41	11378.2	1356.32	6438.94	4158.33	11730.8
P00748	1077.43	267.65	386.191	284.584	141.756	182.632	373.958	338.901	756.438	194.002	549.187	1675.53	272.306	781.543	1130.77	2246.56
P00749	173.725	100.003	73.1915	77.0753	61.2862	183.786	71.8627	135.171	NaN	185.014	95.9252	109.172	161.315	162.007	106.345	78.3333
P00750	79.2415	48.867	107.949	31.8831	53.2673	59.7901	58.3781	34.7071	72.9061	34.8962	42.4025	83.0597	34.4234	63.7113	98.3485	139.564
P00751	21168.3	5988.94	6692.55	7736.52	2898.18	6631.45	2623.29	3882.6	8713.01	3824.04	6056.19	47953.9	4613.62	23437.1	13669.6	33591.6
P00813	838.633	258.741	587.35	654.777	399.12	427.984	204.788	607.146	267.28	546.599	726.836	1304.9	507.061	1005.13	810.429	838.064
P00846	184.348	157.974	225.074	153.385	154.509	192.285	176.796	NaN	339.567	152.527	161.97	608.993	183.306	152.118	133.521	183.87
P00915	40917	2286.84	3408.84	2548.99	1729.18	881.148	1475.1	3021.66	18991.8	36240.6	981.587	5710.36	1833.42	12674.5	4617.56	4989.69
P00918	13134.3	1995.59	1338.38	2427.54	1010.73	1209.23	2383.96	1184.68	13938	11883	1447.78	1214.39	739.274	2518.58	1733.43	1290.67
P00966	2194.4	6566.59	15346.6	1602.32	3521.03	1870.78	3862.32	8553.1	4659.03	8778.08	3698.76	4091.62	2757.15	5764.3	2646.32	2900.41
P00973	333.484	136.807	1526.1	216.661	275.07	146.038	137.96	59.419	108.54	68.4652	81.7902	339.286	31.7108	312.664	56.0291	80.2166
P01008	12774.6	4626.56	5833.27	5101.33	2186.42	4402.15	4543.59	3448.17	9682.74	5024.52	5874.64	21674.2	3383	14839	12634.8	20762.7
P01009	73572.5	21249.5	35071.3	21809.1	11238	22504	15408.9	18401.3	52162.1	18049.5	27383.3	181717	18857.1	75803	57986.4	111408
P01011	7787.1	5355.23	4657.15	3612	4862.71	3770.55	2797.52	2874.17	6836.96	4977.88	5398.13	23715.9	2589.49	7313.45	8431.38	14805.5
P01019	3501.91	1537.48	2141.1	1305.13	645.541	1851.65	1328.97	1450.88	3803.05	694.371	1501.75	6805.46	697.569	2134.16	3755.79	8013.47
P01023	36677.1	9448.02	14193.4	9478.64	6640.96	14057.8	6042.67	5581.23	16355.2	6056.91	12931.1	85363.5	5407.94	33953	14413.5	54506.3
P01024	40771.2	8719.46	12993	11672.1	4593.57	8672.04	5625.77	6399.22	26613.2	5392.44	12902.2	75998.3	6237.14	38242.8	26468.1	58296.1
P01031	3888.11	854.478	1163.53	1182.11	470.384	1771.4	698.542	655.667	1808.35	953.812	1217.51	6294.73	613.997	2899.12	1503.25	4958.74
P01033	1548.37	351.948	655.063	794.152	394.894	1066.09	236.515	456.377	114.068	620.987	567.5	2334.65	437.787	723.12	669.063	3513.83
P01034	624.1	317.726	495.693	1142.94	210.985	417.53	319.584	251.041	310.241	323.461	350.22	696.609	240.506	266.319	300.048	610.934
P01040	209.942	193.133	NaN	NaN	394.608	335.341	177.631	152.677	92.5115	192.452	186.969	171.621	825.56	178.963	156.385	67.0454
P01042	7663.18	1977.42	3334.96	2727.98	865.164	2643.73	1453.32	1510.2	4395.97	1691.39	2523.02	12475.8	1349.95	6219.04	5675.52	14270.3
P01111	430.172	236.209	509.669	262.061	652.033	330.746	756.407	263.464	236.88	653.321	326.656	156.82	232.845	317.239	492.568	118.423
P01112	231.784	174.44	167.609	346.016	242.685	185.77	250.963	136.312	345.969	337.31	277.857	511.979	413.512	455.511	285.121	562.452
P01116	819.221	391.927	312.527	1146.29	298.409	338.496	308.342	493.04	988.745	705.629	532.118	1166.98	839.403	603.734	582.067	588.134
P01130	264.485	NaN	NaN	82.1212	NaN	NaN	NaN	NaN	NaN	114.721	141.501	245.923	179.199	NaN	NaN	158.337
P01137	308.628	140.571	73.8758	170.106	102.001	76.9895	202.118	133.891	128.205	347.363	74.071	137.489	102.107	142.864	96.3449	294.677
P01210	729.196	1412.48	487.871	1592.25	386.458	400.683	203.88	717.492	1418.88	1303.1	664.236	886.062	802.843	689.669	655.476	753.289
P01344	279.704	NaN	NaN	62.3518	NaN	NaN	NaN	NaN	141.788	NaN	NaN	207.877	70.6904	128.888	158.213	324.007
P01591	3580.13	457.293	814.986	2102.68	1256.47	494.583	546.158	920.676	1537.01	237.365	2876.25	3728.79	242.238	3937.06	6474.03	11748.6
P01593;P01594	468.592	NaN	NaN	169.091	NaN	NaN	NaN	NaN	138.117	NaN	282.942	2426	NaN	534.196	450.481	2161.61
P01597;P04432	646.911	92.2478	1470.8	290.346	75.1039	215.9	168.002	2997.07	485.112	19.2146	2091.75	2123.66	52.8684	395.74	384.333	2298.03
P01599	NaN	NaN	NaN	NaN	NaN	NaN	NaN	24.0371	NaN	NaN	NaN	1319.42	NaN	910.641	219.363	1169.83
P01601	NaN	NaN	NaN	NaN	NaN	NaN	NaN	NaN	NaN	NaN	142.066	161.207	NaN	128.136	64.3085	387.654
P01602	1873.2	328.7	638.261	374.306	404.417	264.386	311.336	440.725	778.916	140.267	7269.67	3022.86	157.159	915.99	661.632	4921.75
P01619	7695.65	934.233	3522.28	1916.8	1021.81	1293.79	1119.65	2241.32	2892.2	412.947	4883.88	14555.5	1984.05	4688.54	3422.79	9175.57
P01624	2283.05	247.27	519.854	344.926	318.465	412.174	399.216	925.404	706.863	193.604	719.84	2336.2	233.997	1530.83	1092.25	2525.79
P01700	1920.93	177.79	305.923	190.789	NaN	186.381	191.138	666.321	311.512	191.491	362.239	2980.51	71.1885	1303.41	215.193	687.354
P01701	3740.3	843.073	1789.38	2119.45	600.311	781.715	548.237	319.814	1557.06	565.993	2676.21	6345.47	682.042	3792.43	2741.54	5859.55
P01703	96.9025	24.3269	65.4249	40.0688	NaN	NaN	96.8701	36.5493	NaN	NaN	78.5728	41.1432	NaN	46.8895	40.1486	97.6152
P01704	338.149	81.598	261.917	111.326	86.2956	NaN	52.2146	36.4899	108.704	NaN	143.198	NaN	NaN	795.838	190.532	895.594
P01705	1155.48	NaN	NaN	NaN	NaN	NaN	414.439	96.5894	209.974	191.518	1475.22	1009.61	204.476	501.459	480.717	1227.2
P01706	1075.2	243.833	267.904	748.522	4595.43	362.952	307.9	232.375	583.663	199.716	554.455	3156.45	89.8331	777.817	647.595	1640.31
P01709	676.62	270.391	790.607	423.418	4434.76	563.853	243.91	241.59	277.903	85.7432	761.894	1909.95	100.463	813.178	733.238	1508.39
P01714	1255.72	307.486	489.451	352.101	185.891	337.798	220.165	158.636	548.101	91.5471	606.142	2511.39	207.552	1003.08	660.349	1661.95
P01715	253.592	NaN	21.122	50.253	340.721	NaN	60.1804	102.028	50.3139	NaN	96.8962	321.659	NaN	161.972	599.341	309.325
P01717	1561.81	882.183	1069.23	901.357	4116.46	777.648	557.933	2547.64	1691.06	361.667	1217.1	4038.77	252.686	5842.03	1785.49	2402.19
P01718	209.483	27.9839	43.3905	14.4534	29.5468	67.8782	61.2714	25.6632	58.1303	56.1298	129.335	104.909	11.3328	1634.11	121.335	355.566
P01721	2069.22	334.722	661.103	330.582	596.655	277.265	148.335	111.093	480.177	469.571	133.182	1395.88	139.915	2225.31	280.866	903.028
P01730	527.657	106.02	NaN	205.467	198.526	148.16	189.697	112.679	161.026	219.99	297.022	218.462	61.8761	321.477	162.761	184.051
P01732	327.713	92.4995	48.2164	183.266	308.888	80.7987	96.1324	232.292	314.852	180.158	380.373	236.719	63.7651	352.959	384.469	225.938
P01742	133.875	NaN	NaN	NaN	NaN	92.1453	NaN	420.03	113.808	NaN	473.551	578.104	NaN	263.844	584.873	501.67
P01743	NaN	NaN	13.9728	NaN	NaN	NaN	NaN	109.342	NaN	NaN	143.708	NaN	NaN	NaN	65.0487	NaN
P01766	NaN	NaN	NaN	52.9815	NaN	NaN	NaN	NaN	NaN	NaN	NaN	214.06	NaN	NaN	NaN	458.952
P01768;P0DP03	3907.94	928.252	2000.08	1670.98	968.308	722.464	978.115	3184.12	2778.02	557.498	2572.41	9528.5	781.136	7455.15	3695.8	12818.1
P01772	NaN	NaN	NaN	NaN	NaN	NaN	NaN	123.205	122.456	NaN	NaN	432.231	NaN	203.577	NaN	NaN
P01780	12721.2	2943.52	2720.17	3025.21	1725.78	2733.34	1755.35	1999.96	5716.56	1211.73	7058.06	14243.3	780.128	9450.88	7094.87	20936.6
P01782;P0DP04	2002.35	185.353	179.66	515.428	126.211	156.615	NaN	289.674	482.601	98.8752	905.987	347.812	68.5927	972.95	441.294	1703.62
P01814	376.032	NaN	NaN	120.892	NaN	NaN	NaN	NaN	490.631	NaN	555.199	731.54	148.514	141.744	146.679	541.966
P01817	1069.94	23.2225	225.571	NaN	110.878	179.488	590.068	322.69	694.114	180.195	627.091	1375.35	76.2687	1319.04	418.684	2262.76
P01833	223.374	58.256	89.712	208.395	108.505	NaN	NaN	272.652	965.551	NaN	63.7652	209.347	191.797	436.491	372.051	406.854
P01834	27839.9	3724.42	3765.19	4756.38	598.84	1148.95	495.767	1501.64	2940.12	841.467	4920.36	6398.54	2200.47	3632.51	2058.52	8624
P01848;P0DSE1;P0DTU3	370.01	1805.95	1015.05	467.978	2460.5	1606.23	2103.37	578.359	NaN	1200.83	832.735	NaN	1305.78	NaN	1273.53	622.645
P01854;P0DOX4	NaN	NaN	NaN	NaN	NaN	97.0198	NaN	NaN	66.9104	NaN	81.2344	91.1692	NaN	NaN	NaN	578.966
P01859	88531.2	15335.5	31148.2	22536.5	11024.1	15849.8	6629.82	13796.8	41586.7	13900	32667.2	75945.3	9167.4	58199.5	20222	125709
P01860	49030.1	5037.84	11017.7	35298.6	8062.02	13907.7	4983.94	5603.72	15066.9	9606.27	15184.8	53561.6	3009.15	36819.9	5542.95	93143.6
P01861	17825.6	2443.09	5747.56	2561.96	1591.33	4089.53	2749.85	4598.27	17965.7	5107.69	4388.8	14653.7	1856.22	23660.6	10539.1	69975
P01871	21444.9	2096.06	2365.36	11203	3785.96	1520.08	2478.85	3333.19	1499	808.143	11249.2	13235.6	354.035	11065.2	8415.93	23108
P01876	9950.91	2000.19	3508.21	3312.98	1414.53	2395.19	1816.39	2255.05	6941.37	1911.4	7257.9	24937	1754.34	13911.1	8072.44	23106.1
P01880	1028.55	95.286	142.576	90.9971	344.481	634.733	315.641	158.219	489.3	268.028	649.062	496.536	NaN	323.329	NaN	1302.82
P01889	4012.72	4717.7	1162.12	3160.55	2202.95	1658.71	3698.34	3420.53	6370.08	3441.66	5211.47	2723.88	3301.86	5766.47	1651.63	3654.23
P01893	316.786	482.319	272.327	632.225	118.74	175.028	919.279	433.877	433.339	657.421	1089.95	344.881	1034.99	798.457	158.391	988.605
P01903	19801.4	5406.32	887.837	15036.3	4580.25	4237.75	9215.62	13242.8	10277.4	11130	13873.8	15825.6	6114.69	13138.7	7809.61	13377.1
P01906	4207.1	2154.97	445.382	6089.49	1723.81	1681.92	4168.03	5997.72	2802.09	3946.01	6120.32	4261.11	2129.21	5918.59	3136.22	7277.7
P01909	450.716	397.231	31.9282	NaN	NaN	92.029	40.3328	1639	529.35	NaN	598.672	NaN	573.633	459.612	814.799	494.923
P01911	4503.27	3056.21	760.217	9250.05	2624.42	2342.07	5447.08	7815.36	5649.62	6292.46	7351.46	8417.39	2620.6	8587.75	3608.87	7268.58
P01920	968.311	352.384	125.781	909.9	264.735	291.389	735.561	1693.45	747.044	1261.05	1286.99	809.959	395.309	666.332	591.747	619.028
P02008	114.462	NaN	106.223	44.6701	128.361	NaN	59.3414	62.9927	337.889	81.8991	NaN	63.2972	NaN	144.629	65.6748	NaN
P02042	572433	36157.1	49958.9	32308.2	33265.2	17689.2	20955.9	43211.3	272620	559052	17515.3	57638.7	45524.2	180719	62446.9	72757.4
P02100	13125.9	1254.56	927.724	681.84	704.45	291.271	387.921	1006.68	4514.7	3985.83	211.005	700.562	279.938	2096.28	906.998	1187.72
P02144	337.769	1230.28	64.3035	153.462	385.766	261.447	568.808	1066.75	74.5238	257.818	193.527	409.313	736.683	1038.52	699.549	203.447
P02452	98901	30302.7	12334.5	19422.4	6035.83	30476.7	38465.9	24430.2	29510.3	22015.4	26979.6	142151	46649.2	102552	74911.8	82980.3
P02458	6789.27	2328.65	849.302	1256.9	854.626	2619.41	2653.13	1876.98	1036.38	1131.24	3025.37	12769.1	2710.17	7605.92	6706.52	8026.96
P02461	6318.39	2175.37	480.281	1630.27	733.378	2697.62	2125.37	1946.06	2316.42	1568.94	1848.3	9206.75	3422.84	5446.8	4156.65	5861.24
P02462	2875.9	1999.29	2020.85	3275.91	1483.2	2650.19	1749.39	757.22	4158.42	2592.92	2143.83	2510.95	1394.71	4740.69	1106.3	6819.08
P02511	5593.85	41370.2	891.613	3878.95	13080	3730.27	2927.84	2364.12	46863.7	3422.88	2864.41	5882.79	3966.15	11860.8	1458.23	3430.75
P02533	10306.4	3745.14	4756.84	10087.8	10700.3	9350.01	10464.3	58038.1	2965.72	4936	14759.8	3079.63	4614.24	10611.4	9227.21	6631.3
P02538	344.618	NaN	NaN	NaN	160.215	178.285	NaN	NaN	NaN	NaN	263.456	NaN	103.384	NaN	NaN	NaN
P02545	20772.8	20552.8	10591.6	17402.3	15495.1	17612.2	32536.6	24643.1	10804.9	11370.8	14430.9	33129.2	21083.2	30060.9	22399.4	30391.3
P02549	4611.28	201.781	303.526	215.594	233.064	116.053	175.765	268.415	1946.83	7341.55	119.138	330.341	240.012	1112.06	347.418	338.004
P02647	87014.9	25545.6	23111.3	16708	13318.1	29365.6	18451.2	15261.9	53668.9	17073.7	29910.1	81790.5	18425.2	81890.7	42604.2	78940.5
P02649	6295.19	2844.61	2734.32	2855.42	1105.86	3384.93	2427.27	3813.35	6161.29	5471.74	1985.17	7591.56	1265.09	5685.12	6334.62	7627.41
P02652	22017.4	4022.26	4548.55	3760.33	1685.37	5669.51	2882.48	2986.56	11616.3	3289.45	4151	21619.2	2682.03	25680.4	11564.5	27240.8
P02654	4445.16	611.249	846.914	558.391	361.186	681.131	612.472	582.389	2799.82	967.727	500.847	2475.06	414.569	1472.61	914.986	3110.53
P02655	5368.44	1031.86	1017.34	539.934	296.562	883.19	759.757	582.626	1810.11	538.28	450.061	1949	207.658	2215.26	523.736	6016.71
P02656	8764.9	1014.41	1004.49	789.836	357.757	1275.96	725.541	1157.6	3383.29	710.083	848.91	7209.53	316.424	3254.4	1158.91	6087.51
P02671	43402.6	10829.1	7432.88	13451.7	5072.65	9548.19	3915.38	7031.06	15203.1	9100.51	11329	80805.9	7583.5	47236.9	19009	61267.7
P02675	6262.87	1408.72	1662.32	1898.72	866.732	1413.88	620.452	916.093	2305.43	1991.69	1668.29	11373.1	1071.1	6927.93	2823.25	9324.42
P02679	49586.3	12669.4	13708.1	16035.6	6184.15	13015.7	5814.06	8342.42	18356.4	15461.7	14280.1	87443.2	9824.03	56436.9	22427.6	71979.7
P02686	108.603	133.911	54.8445	56.6364	96.9261	94.2962	65.4101	270.153	257.383	149.439	82.5774	169.366	72.6497	167.24	277.98	112.522
P02730	18605.9	685.135	949.266	753.455	652.586	266.707	373.888	718.512	8197.25	24479.4	279.679	974.007	869.194	5161.7	1299.09	1345.25
P02741	NaN	NaN	NaN	NaN	NaN	NaN	NaN	NaN	NaN	NaN	NaN	4690.65	NaN	NaN	NaN	187.157
P02743	1672.15	613.665	99.738	452.762	151.806	350.633	235.706	357.89	3257.68	158.76	473.036	3150.62	409.162	1370.01	1389.92	3868.41
P02745	3964.4	1376.82	959.602	1869.02	609.272	1438.17	2115.7	839.03	670.079	1365.71	1569.86	4142.41	789.298	2044.96	2002.01	3454.66
P02746	6633.88	1913.03	1615.44	2030.09	785.231	2330.98	3154.62	991.566	806.917	1922.04	2271.49	6927.61	806.763	3336.82	3095.72	5126.4
P02747	2343.17	455.873	265.695	870.471	88.1211	328.324	471.415	245.265	216.831	180.329	364.332	2187.35	264.039	988.82	603.4	1162.79
P02748	3897.07	1060.36	900.385	1699.76	635.392	2053.82	880.328	921.51	2228.07	1402.69	1590.42	10164.6	1024.59	3889.85	2842.49	6593.85
P02749	5025.75	1450.46	1746.06	1330.4	482.716	1773.7	1328.89	978.757	1532.71	858.201	1865.86	8539.46	516.773	3153.98	2148.61	9611.86
P02750	4325.6	1398.01	2287.18	1277.1	849.2	1323.53	1126.3	839.615	2923.64	1028.35	1262.09	15928.6	1544.79	4129.38	3818.67	8516.19
P02751	26951.6	17108.2	4991.75	17493	3732.2	34039.5	8051.84	13383.2	5108.16	12616.9	11188.6	29604.6	19193.3	18656.3	6271.82	27061.1
P02753	1368.43	544.825	1175.58	625.788	292.732	856.243	734.466	505.081	1302.77	341.654	501.648	3452.72	413.336	920.026	966.238	1684.18
P02760	5837.59	1978.39	2240.85	2519.82	701.939	3339.64	1557.4	1603.05	3588.31	1662.84	2304.03	12617.4	1514.56	5044.43	4914.8	10837.4
P02763	31978.5	6473.56	8095.74	8737.19	2666.46	3243.5	3340.38	6079.2	17681	5524.14	11894.5	75177.6	4931.96	28219.6	20834.7	35114.2
P02765	24394.9	6519.27	9561.43	6748.75	3086.9	8741.05	7420.17	5501.68	16264.5	5828.69	9613.88	38545.3	3611.94	23837.2	21330.2	43158.1
P02766	3531.73	515.759	871.721	665.264	291.421	587.059	696.775	519.077	2124.45	488.047	760.057	3753.54	573.214	2850.17	2364.69	3483.25
P02768	146688	55483.5	87404.1	36215.1	27574	54469.1	51488.1	41064	100367	38194.4	64348.1	244795	34889.7	175990	173087	200174
P02774	15552.5	4097.71	5578.72	3588.95	1916.53	4723.78	3896.63	3157.13	8946.89	4657.87	5800.33	23687.3	3069.79	14230.6	12632.7	22575.5
P02775	1624.41	43.8828	309.556	115.095	54.3027	83.4247	NaN	108.561	369.089	647.564	91.9569	454.109	88.9859	281.696	98.6985	76.1647
P02776	1228.81	75.4443	108.383	241.358	NaN	46.9599	NaN	122.334	210.368	384.227	64.7735	144.019	109.975	580.147	102.141	130.173
P02786	575.541	792.662	452.997	1141.95	1357.39	700.989	470.439	285.174	604.23	734.726	591.947	447.456	358.755	380.3	327.946	327.434
P02787	81546.2	18772.2	31781.5	16923.4	11741.2	25444.7	17454.8	14111.2	40804.7	14533.5	28593.8	107004	15024	67274.9	73495	99404.2
P02788	6967.07	7650.93	1097.08	1285.98	15213.8	8634.1	447.832	3631.7	2117.7	1664.82	19565.5	11460.9	26761.7	22033.4	14048.5	11060.6
P02790	100379	20391.5	33995.2	23962.2	9829.93	26268.6	17192.7	18806.9	52392.8	13697.3	34444.6	134504	16749.3	71703.6	82580.2	131163
P02792	11643.7	7624	2634.11	3249.71	2821.41	13874.3	8670.13	7319.29	10634.5	39601.1	3231.39	37110.7	7221.16	8375.86	1452.28	26712.7
P02794	17740.1	7362.96	8246.71	6589.9	8465.45	15054.3	18549.8	10119.1	15095.6	23872.8	7817.97	26970.3	8187.21	21322.7	4531.42	32178.6
P02795	1132.85	3306.97	1447.26	7823.51	1254.92	1456.27	4259.72	602.703	253.592	2885.79	1481.49	288.494	1440.48	432.764	152.693	805.601
P03372	12.5088	NaN	98.6139	NaN	4.20721	NaN	4.13565	NaN	5.55561	NaN	10.7756	NaN	NaN	17.9122	9.27831	33.139
P03886	315.012	436.846	150.408	451.643	387.667	217.206	318.993	124.498	339.761	814.505	467.472	273.696	192.631	334.524	393.678	251.007
P03891	553.077	119.427	139.977	236.902	80.4861	NaN	168.73	48.5976	154.009	680.715	327.347	398.601	223.65	651.014	314.418	306.715
P03897	NaN	NaN	NaN	82.4885	NaN	NaN	NaN	NaN	NaN	NaN	NaN	NaN	144.121	NaN	NaN	NaN
P03905	538.984	636.897	230.605	855.09	440.715	426.668	274.285	336.967	1075.86	662.904	655.039	395.461	517.971	458.27	615.455	703.45
P03915	183.991	121.272	70.727	154.982	131.442	131.494	134.324	53.553	172.053	164.683	222.665	50.7948	88.5386	148.893	139.319	111.455
P03928	2029.29	991.378	1034.9	998.588	428.642	789.514	714.642	783.906	1909.36	637.31	1030.88	1687.29	1373.95	887.586	1152.97	1299.77
P03950	1015.91	1086.3	216.668	673.417	261.188	1228.96	540.326	989.831	531.394	711.416	829.856	3174.18	735.399	993.803	1398.4	2391.45
P03951	443.905	201.908	218.326	108.208	107.895	325.323	147.475	147.21	151.163	125.536	200.905	472.815	101.714	350.904	199.523	651.078
P03952	26938.8	8083.7	11758.1	5353.87	3489.44	9721.44	4943.6	5605.05	14857.2	6263.57	10041.6	41320.9	3446.22	22806.2	14240.9	46256.8
P03956	573.121	84.1685	NaN	142.193	142.805	375.461	NaN	119.757	NaN	83.249	122.695	103.484	510.228	786.406	NaN	382.131
P03973	304.267	174.688	323.132	150.912	180.208	270.991	57.0447	128.619	NaN	108.398	207.647	90.6022	281.406	65.5158	78.6087	259.41
P04003	5371.35	1052.03	1357.53	898.366	464.977	1179.94	354.26	624.717	750.147	751.905	1013.17	5033.59	521.091	4448.51	1411.32	6403.97
P04004	24034.1	5072.27	5798.47	8621.28	2450.86	15124.1	3090.55	2684.6	7596.24	7569.4	5599.4	30355.8	2787.65	13574.8	7039.6	25867.3
P04035	NaN	NaN	181.187	75.445	225.562	138.216	NaN	NaN	NaN	NaN	97.5198	NaN	149.029	NaN	NaN	NaN
P04040	21748.6	2961.51	4887.05	2133.86	10731.6	4196.81	3011.5	5588.59	14762.6	28244.3	3613.62	6904.13	3596.95	16205.7	4362.9	4925.55
P04049	126.659	169.257	183.246	162.857	242.728	450.556	196.592	157.963	145.031	179.761	161.8	161.211	150.057	166.922	187.025	184.997
P04062	586.867	1002.3	813.093	686.837	759.103	580.46	555.707	699.746	549.858	945.528	501.547	1039.2	1363.42	587.605	1012.06	654.43
P04066	324.158	340.268	506.189	405.186	288.806	572.229	971.788	295.162	509.504	333.195	407.828	952.51	378.032	438.414	895.675	649.455
P04070	297.445	109.127	168.865	100.912	47.1597	136.046	85.474	105.705	194.274	122.074	141.917	666.654	73.7356	278.809	256.954	643.854
P04075	17266.1	21911.5	11310.6	13654.7	16270.8	16349.8	8158.85	12872.9	18167.2	17427.2	14191.9	12229.9	22715.8	13473.8	14482.9	12787.8
P04080	18574.8	12645.6	9888.05	6963.37	9992.88	9111.37	7274.2	12753.2	21775.3	12559.1	8063.99	13386.2	15131.6	15792.9	20074.9	10495.8
P04083	40482.3	56709.7	25012	17492.4	22048.5	21050.3	34125.3	21824.7	34684.3	17649.8	22329.2	46013.6	17405.8	53400.3	27383.2	33046
P04114	19001.2	4370.27	5491.57	4163.76	2527.4	3054.02	2321.61	3150.09	5036.22	3848.83	6164.93	28441.5	1986.01	12803.4	4257.38	32722
P04150	175.614	100.294	57.5811	70.9942	54.0322	61.2828	104.841	114.42	159.356	80.1251	153.316	208.788	80.1929	165.384	70.8214	158.555
P04156	260.219	525.879	264.282	326.601	417.964	129.801	268.087	85.7492	158.805	269.293	351.98	146.287	189.564	399.503	126.318	316.952
P04179	10511.6	10653.5	2685.32	3149.07	5291.3	6976.83	9456.04	7330.43	19185.4	4369.08	8421.1	10503.9	4548.74	8974.32	4297.06	9299.41
P04180	550.602	NaN	NaN	NaN	NaN	NaN	NaN	NaN	97.0239	NaN	NaN	557.025	NaN	163.066	NaN	311.418
P04181	1000.64	4146.22	2020.99	4383.44	4531.03	2949.4	5262.02	5763.08	121.644	3493.32	1728.36	1416.65	2825.9	647.661	3035.03	847.049
P04183	164.947	342.29	86.7533	266.112	293.575	300.397	166.941	296.601	54.5151	128.12	96.1493	128.05	303.287	68.6149	166.847	NaN
P04196	4079.32	1656.09	2169.03	1336.84	776.915	3175.85	1030.89	2069.63	3914.67	1108.81	1750.68	11686	890.607	4091.3	3475.22	13963.7
P04211	2161.18	333.521	690.376	296.325	278.312	544.76	227.544	155.177	535.392	199.124	572.825	1851.58	203.536	896.395	1364.33	1927.66
P04216	7113.53	2365.97	2262.17	2597.83	1340.57	2290.29	1771.06	966.338	2709.28	1352.3	4852.29	7155.41	3416.63	7609.84	1955.56	13651.5
P04217	35584.4	5996.98	11594.2	7951.24	3228.65	6225.38	5257.04	4715.78	19003.4	6255.39	7803.98	44613	5290.86	23666	19717.6	43430.9
P04233	1131.71	605.861	544.974	988.625	560.29	548.976	1190.92	1029.79	1718.76	1486.56	1648.65	1670.08	540.291	1637.1	1045.19	1241.69
P04234	189.928	74.499	NaN	178.616	215.102	46.0176	63.6899	204.18	109.377	84.5308	251.418	146.266	93.4242	346.099	97.3517	194.722
P04259	533.2	146.83	NaN	715.002	641.275	395.713	99.2011	787.584	NaN	NaN	1664.04	216.446	165.641	478.219	NaN	458.072
P04264	2886.59	2151.44	2147.52	3007.32	5471.6	1450.34	1379.33	1805.71	2605.31	1068.09	1964.05	2695.57	1128.79	7555.74	3642.53	5382.52
P04271	507.267	12094.8	78.5768	2189.55	2475.33	316.299	619.293	121.002	32.1284	437.595	947.974	376.582	88.3479	1690.57	421.838	172.654
P04275	3633.6	952.862	1672.26	1429.61	772.646	1292.29	862.257	770.383	3040.69	1377.29	2497.41	7399.86	838.108	5710.33	2304.59	5005.11
P04278	2753.39	644.823	1312.62	614.682	630.085	2223.56	1313.59	809.093	2069.37	978.245	729.847	7890.66	923.538	1587.67	1804.25	6474.22
P04350	2785.34	10311.2	4511.43	4960.23	1979.08	2304.39	5661.32	3088.14	5346.53	737.256	2500.95	6317.63	2481.61	2610.76	2851.21	2582.12
P04406	29331.6	25411.3	20266.2	22437.2	20232	37451.1	23524.2	22071.8	48603.4	19961.2	13127.1	17684.8	14239	17397.2	17573	17200.5
P04424	382.317	381.485	394.279	208.987	365.661	329.339	346.457	199.465	2583.87	305.218	243.402	497.673	497.085	308.274	490.688	432.369
P04430	535.052	69.3731	72.794	117.368	74.6509	50.2941	77.2161	102.201	229.932	65.8115	99.8272	325.902	21.2723	272.216	185.889	302.93
P04439	6493.94	4136.66	3534.96	5098.06	3891.44	2253.82	4788.73	4924.71	8674.53	7338.76	10728.1	4778.73	1719.99	3609.06	3746.61	4575.25
P04440	516.602	276.646	100.165	847.929	248.784	226.48	581.616	666.449	462.645	392.509	1095.69	697.578	270.591	1172.37	569.363	888.955
P04626	334.676	448.98	265.479	243.406	211.311	236.982	650.151	235.65	291.285	164.767	201.039	198.689	233.996	170.169	643.11	183.008
P04632	5042.05	4053.94	3295.4	3397.1	2586.79	2958.38	4028.18	3907.85	7295.2	3178.96	3039.82	6695.56	4556.04	5484.7	6164.03	5307.17
P04637	143.42	153.817	214.009	NaN	419.339	319.701	168.036	NaN	NaN	NaN	161.337	36.4054	NaN	15.6247	71.2151	NaN
P04733	189.79	3058.17	1149.99	1960.47	803.474	1234.44	1873.11	82.4717	60.6151	792.304	390.612	71.7398	84.2501	181.977	87.4141	261.771
P04792	16167.9	31636	10873.2	4513.33	16278.4	8618.04	4522.27	5516.12	27991.7	8128.98	9450.98	15167.4	30733.6	12149.1	18227.4	18258
P04808	NaN	62.8489	190.502	303.259	106.451	90.089	NaN	137.361	NaN	51.0236	93.5545	143.314	191.152	132.999	200.169	NaN
P04818	1892.42	2368.62	742.151	1158.57	2541.33	461.496	1030.88	502.468	879.378	843.256	487.071	NaN	576.602	1517.55	NaN	NaN
P04839	4831.72	1502.34	1173.59	3009.33	2584.98	1639.92	2910.97	2872.78	1878.81	4520.23	5461.95	3838.57	1767.75	3255.01	2460.97	3363.63
P04843	8305.11	10295.5	7707.48	9811.13	14359.2	9285.97	6514.75	9338.77	7203.34	14909.4	12447	7756.61	12288.4	10210.2	9781.82	13720.1
P04844	14278.3	11362.6	8364.46	12975	13202.2	11271	7614.06	10727.4	10787	19158	16967.7	14395	16627	14351.2	14885.3	20518.8
P04899	1982.47	1013.15	1197.31	1113.69	1223.7	1370.09	1630.36	973.252	1205.44	1279.57	2128.82	2478.37	1191.92	2791.3	1799.71	2578.63
P04908;Q7L7L0;Q93077	33079.2	26276	47967.4	30638.2	32378.8	24015.6	37946.3	44424.1	38120.5	32833.1	27041.1	47342.7	24099.2	45511.4	43700.4	44328.5
P04920	107.905	91.3331	283.121	125.051	196.787	151.63	77.4179	54.1775	96.5442	300.478	121.093	88.1975	68.7962	114.795	90.6179	116.587
P05019	261.275	60.7878	57.4765	44.0738	NaN	40.6518	69.0781	42.8741	NaN	NaN	110.537	338.705	39.1841	213.697	221.416	778.13
P05023	1897.24	5552.76	2977.96	6499.13	3495.78	1889.85	3116.53	1383.45	3450.16	3673.43	2264.72	1378.89	2358.93	1973.82	1882.16	2147.38
P05026	489.695	2433.4	1139.81	2101.91	939.001	579.847	2063.18	651.752	1988.52	1001.97	415.947	794.545	620.09	403.299	718.325	368.592
P05062	525.622	NaN	NaN	1038.96	NaN	612.168	221.161	217.343	24684.4	219.015	193.062	852.313	282.946	109.521	NaN	216.929
P05067	338.948	3784.99	286.227	909.043	528.85	1138.8	934.485	314.341	557.833	1142.16	550.349	436.299	273.873	727.694	609.382	522.604
P05089	506.036	71.1266	87.9684	49.902	112.911	134.856	NaN	77.8096	331.47	407.925	85.137	NaN	70.9002	254.935	55.1642	92.2551
P05090	6295.14	379.049	171.469	427.335	129.117	215.441	179.156	385.131	2279.05	233.191	512.511	2196.29	12429.9	1884.75	1886.82	3793.78
P05091	10333.1	4100.16	5106.25	2074.69	2594.09	3295.99	6356.5	4103.94	20314.1	5171.14	5930.41	8045.04	3147.88	19627.9	6915.78	6583.17
P05106	215.038	112.34	74.8487	129.831	42.5804	152.19	89.2058	46.2218	146.493	174.002	75.075	200.513	128.122	288.98	59.6102	273.254
P05107	3447.72	1066.1	506.087	1781.45	1426.43	1254.38	1943.89	2116.01	1558.62	1869.77	2231.53	2270.93	1216.56	2101.62	1017.17	982.637
P05109	3372.16	275.712	611.337	2131.96	8688.26	4178.67	210.287	950.434	889.749	1512.12	9654.94	2503.45	8395.7	5230.09	565.664	1746.15
P05114	1089.51	1554.71	1733.66	790.955	1041.7	982.908	940.13	1084.17	923.112	1016.81	681.677	673.107	1357.66	1238.74	678.551	715.617
P05120	363.994	69.0928	160.012	106.184	115.618	188.463	82.04	270.486	214.307	107.394	193.55	456.53	56.2078	185.312	228.013	689.533
P05121	504.354	148.208	80.7474	163.031	53.7939	315.963	60.2695	177.67	81.5771	318.58	244.063	286.985	292.595	122.195	NaN	176.871
P05141	16112.6	18424.2	11938.2	23199.2	20772	15368.2	18221	13935	21387.4	24059.9	18550.6	12199.8	18532.6	10608.6	14900.8	10614.2
P05154	433.664	316.303	1337.62	198.075	79.603	247.603	222.466	227.563	269.636	181.36	307.355	668.084	244.966	420.279	525.775	1063.9
P05155	12063.7	3876.91	9082.61	4681.02	2005.17	4208.51	2435.53	3031.17	8346.87	2730.49	5906.9	21283.1	3252.81	9998.67	9006.08	20954
P05156	3124.66	785.905	2236.01	915.625	524.227	1366.37	856.896	608.434	2031.69	855.355	1000.57	6098.18	570.987	2728.6	2097.67	5925.8
P05160	672.249	164.55	276.48	213.554	94.6243	173.766	148.391	135.253	442.268	264.036	244.766	919.26	122.279	799.513	564.712	949.652
P05161	4190.33	2955.04	8818.26	1187.89	713.549	1539.53	1368.77	570.071	441.207	1179.22	1230.18	1468.13	567.189	1312.12	1365.55	1754.34
P05162	NaN	90.122	NaN	77.4154	68.5496	NaN	NaN	NaN	1146.15	NaN	58.4403	NaN	NaN	127.997	NaN	NaN
P05164	1122.87	141.312	251.455	602.4	1336.36	1352.78	77.0168	300.523	369.242	379.442	1061.37	769.734	176.905	2360.53	216.269	578.066
P05165	543.117	765.759	2033.54	185.946	949.473	693.221	866.646	516.37	4721.23	541.073	548.16	680.819	2493.39	996.103	1624.37	614.413
P05166	263.98	322.863	792.672	144.579	418.547	248.055	310.24	215.472	1641.19	203.016	237.72	466.942	1124.37	565.75	750.93	279.742
P05186	389.486	82.2573	1643.23	97.7806	338.607	218.997	109.247	72.5779	163.714	166.985	1554.1	1686.83	129.45	1620.08	158.77	1829.86
P05198	4500.25	3622.3	3513.93	3752.4	4472.83	2836.54	2850.69	3249.08	3557.42	4447.89	3401.22	3048.04	4800.58	3387.16	3046.75	3170.86
P05204	4061.04	6023.87	9620.32	5710.82	2494.63	2205.33	6554.77	6416.7	4500.86	7403.93	3031.89	4930.73	3347.86	1995.06	2061.21	2197.98
P05230	40.4114	35.7164	NaN	17.3089	NaN	25.8629	43.0714	28.2902	NaN	NaN	41.4387	NaN	31.9668	58.7065	NaN	37.58
P05362	500.678	126.949	290.689	226.764	531.458	354.798	391.342	384.872	394.428	185.179	230.173	413.772	190.588	349.67	163.941	246.405
P05386	6698.33	3503.6	1411.28	6102.02	2122.29	2594.24	1254.14	2231.94	2384.82	1482.44	2096.32	2859.65	3991.39	5331.75	7502.72	7304.55
P05387	3266.19	2550.78	3114.43	3565.92	3858.26	4439.61	2977.93	3187.17	2064.64	4519.9	3567.93	2992.4	4422.34	3834.65	2552.18	2153.37
P05388	11367.5	8938.97	8474.43	12288.2	8487.89	8329.64	4138.34	10683.1	8872.62	12958.8	10394.1	12314.7	12611.7	9588.76	14528.7	13007.9
P05413	778.386	533.908	868.112	2520.4	314.25	728.067	720.51	889.632	7781.3	678.309	345.357	983.423	482.835	456.066	672.954	832.318
P05423	92.6159	93.3962	186.359	94.9471	205.408	180.893	114.207	79.5002	107.618	141.885	80.6306	80.57	63.6384	73.3749	79.1881	63.9459
P05452	3102.44	2275.14	609.114	1042.95	350.161	1369.16	813.77	1085.31	761.01	875.562	1806.4	4887.96	1067.29	1921.77	2139.41	3957.07
P05455	4831.69	4668.03	10994.9	6057.71	5278.45	6185.99	7435.14	6890.09	3253.76	5727.41	4956.86	4822.31	3994.07	4020.49	4516.93	3631.24
P05543	797.595	210.68	439.091	272.351	219.436	302.421	263.829	173.656	464.804	178.506	386.623	1730.1	213.409	198.863	865.333	1796.33
P05546	3699.61	1106.8	2188.37	806.534	542.868	1365.42	984.372	873.007	3225.8	885.911	1416.36	8119.66	540.767	1983.02	3750.71	6909.53
P05549	109.095	178.143	36.1572	507.78	329.208	122.308	504.187	327.615	NaN	424.164	182.442	72.3166	532.985	50.5456	314.277	NaN
P05556	3414.94	2142.45	1765.8	2687.19	1640.32	2431.72	3812.76	1455.4	2167.69	2675.85	3453.62	3305.93	2089.78	4064.67	2345.17	5629.55
P05771	595.056	537.74	179.666	443.141	470.484	430.808	414.319	457.977	394.754	558.266	756.099	976.649	258.834	998.829	343.645	575.556
P05783	1932.45	685.776	7038.87	965.385	2149.64	817.403	367.799	827.042	4904.12	925.336	276.468	426.877	3296.19	1481.2	3205.74	1111.58
P05787	4523.84	3254.7	7054.92	6854.42	4988.74	3058.27	3836.96	6449.31	5868.98	3166.37	1386.36	1617.56	8287.71	3134.78	7940.94	1423.31
P05997	4159.68	1728.69	630.969	1345.44	278.818	1778.55	1923.81	1547.97	1709.82	1545.5	1135.11	8134.99	2469.37	4316.41	2300.99	3546.6
P06127	70.3491	NaN	NaN	41.6895	61.3347	NaN	17.4503	50.0171	24.2879	37.3505	46.0497	NaN	11.8507	96.5696	26.9955	55.107
P06132	444.507	434.792	522.505	542.848	265.388	337.533	345.298	380.473	663.705	443.719	335.032	558.204	460.088	444.864	266.902	405.663
P06133	NaN	NaN	NaN	NaN	NaN	NaN	NaN	NaN	4012.98	NaN	NaN	NaN	NaN	NaN	NaN	NaN
P06213	201.571	208.901	148.454	233.121	463.86	354.206	257.001	288.805	981.27	374.409	233.685	161.578	271.148	263.31	296.236	261.503
P06239	203.516	96.3865	75.2143	158.869	153.182	61.902	69.1763	121.552	109.557	108.902	188.186	145.445	56.2513	206.014	166.267	130.396
P06241	159.587	100.256	203.302	96.4054	191.139	111.681	144.328	79.3884	84.016	99.7756	126.274	170.328	87.5756	183.396	111.923	204.344
P06276	232.046	68.0677	47.4888	40.2761	NaN	21.6245	21.4946	NaN	43.6168	59.917	40.5761	165.048	28.0402	106.662	77.1915	177.643
P06280	327.47	274.88	254.54	638.087	319.31	692.941	250.014	339.496	119.02	272.044	599.145	324.845	550.051	260.847	592.257	311.852
P06312	18360.3	1708.94	1635.63	2366.22	636.085	1118.7	1024.77	3440.15	4425.64	497.409	3214.92	13979.2	771.819	7933.31	4618.02	14638.1
P06331	3251.84	744.657	3869.73	2116.69	3576.22	2295.37	3214.34	7782.65	1936.44	1140.62	1975.21	8251.24	495.716	2465.85	3008.13	5354.07
P06340	NaN	NaN	NaN	NaN	NaN	NaN	NaN	66.9758	NaN	NaN	NaN	NaN	NaN	155.85	NaN	NaN
P06396	60944.6	53810.4	29738.4	31255.5	21896.9	35527.4	38230.7	36926.4	22559.6	30987.3	44506.7	63496.6	35792.3	52045.8	43944.8	74835.6
P06400	288.794	555.156	534.551	608.277	131.12	374.587	297.459	401.893	246.351	263.916	181.16	148.224	273.247	357.724	385.982	308.338
P06454	1769.46	338.637	808.471	1186.17	259.056	216.821	2302.8	5467.39	1344.11	1906.86	224.772	2518.93	339.157	3602.12	5972.16	3464.64
P06493	222.366	164.868	421.421	262.301	659.085	383.423	170.017	379.32	102.474	693.959	182.144	299.037	171.275	119.171	212.704	141.435
P06576	17252.3	22735.5	18021.2	19677.1	12592.1	12886.9	19051.1	15965.6	34010.7	18498	14732.3	16750.8	18203.2	22716.6	19582	16154.3
P06681	1724.6	531.951	624.139	627.397	212.523	560.459	252.11	327.618	642.778	497.54	708.383	4008.14	416.501	1355.48	1056.23	2997.36
P06702	12617.4	824.674	2063.64	5334.9	18329.4	9422.25	548.857	2909.15	3072.22	4870.24	26450.7	10745	20060.5	19847.9	2617.22	6421.29
P06703	3248.08	3391.32	1069.9	1359.73	2483.37	3126.27	1860.46	5137.68	2040.68	1935.52	2860.3	4717.74	1433.73	5023.44	2318.2	5383.35
P06727	3961.88	2474.71	2222.49	1985.67	769.297	3929.59	2892.34	1930.15	3174.21	2779.42	2954.74	7616.76	2467.09	5363.07	7014.03	14647.8
P06729	129.119	38.4297	NaN	113.476	204.082	NaN	55.4957	114.036	94.542	60.6305	132.299	133.717	NaN	200.234	138.936	100.347
P06730	887.077	1325.83	1337.38	1562.63	1164.98	872.082	1100.67	844.792	971.948	2263.31	1023.02	986.781	986.618	871.909	1090.17	1045.99
P06731	421.119	NaN	NaN	NaN	NaN	NaN	129.738	95.5815	NaN	NaN	61.2874	NaN	NaN	NaN	NaN	NaN
P06732	65.1716	233.299	166.969	70.0387	47.8428	NaN	NaN	41.9549	42.4448	83.2504	NaN	NaN	NaN	167.39	NaN	75.8394
P06733	34162	32720	29071.3	23257.4	17494.1	20579.5	20282.7	25495.1	114273	23082.5	19736.7	31445.2	27317.8	31700.5	28830.1	23947
P06737	1332.99	884.687	562.624	373.168	292.663	1060.11	2050	512.236	5057.51	564.181	832.16	1688.6	491.813	2135.96	628.063	1431.49
P06744	17856.8	12807.3	11018.1	18576.7	8057.33	15540	9171.67	11403.7	66161.6	12370.8	12765	10342.1	19737.1	13160.7	9547.02	9476.86
P06746	114.516	54.3542	154.482	74.4617	125.386	122.416	143.079	127.647	71.4644	50.7094	92.4453	121.535	55.8672	74.2699	122.328	49.4095
P06748	11386.2	6526.43	8164.44	6652.88	9096.51	6384.6	5264.97	6766.93	10631.6	7389.32	5224.36	8403.21	9447.58	5596.44	7392.8	4329.35
P06753	4756.89	4225.13	2742.03	2860.29	7093.62	4505.98	4129.94	5063.38	4988.33	5598.13	4287.25	4238.53	5916.06	4911.38	4295.45	2792.62
P06756	1128.23	860.822	591.865	642.541	436.744	1050.02	941.995	379.661	443.096	773.809	935.248	1389.08	1268.62	896.984	850.311	1355.05
P06850	534.64	725.378	NaN	160.392	323.554	803.254	1454.12	410.785	NaN	NaN	327.367	132.298	435.322	263.188	799.635	191.818
P06858	114.246	NaN	NaN	NaN	254.195	116.463	123.44	46.555	NaN	112.252	79.1804	154.489	331.668	318.797	68.1393	135.782
P06865	865.229	1136.79	745.766	1042.39	1135.58	1478.73	1020.34	692.327	863.656	1337.89	879.675	1783.54	978.875	1099.57	1541.48	1640.46
P06899	17398.5	18020.2	22470.7	17941.8	15283.1	12093.9	17938.4	29503.1	18352.7	19925.1	14917.6	26497.6	13886.9	30369.4	26519	14005.2
P07093	416.878	3154.23	168.869	151.434	89.6924	402.842	294.144	169.031	104.194	717.389	333.077	1404.62	279.563	818.285	500.105	1163.95
P07099	2865.46	1952.75	1272.04	3574.35	5742.92	2709.94	1468.48	667.021	5230.69	7725.71	3678.68	2589.73	4987.84	5630.41	2600.19	2684.23
P07108	3181.64	26048	1560.67	14292	3400.83	3095.63	2572.03	3525.32	5365.57	11274.8	3467.82	3070.35	14574.8	4543.38	9069.89	1743.01
P07148	NaN	212.632	NaN	NaN	NaN	NaN	105.51	NaN	1210.38	NaN	318.466	NaN	NaN	NaN	NaN	NaN
P07195	8418.69	14253.2	32197.9	22013.4	28071	35856.6	21280.6	15383.2	34225	21102	15330.1	11203.6	4292.73	13600.1	10797.7	11975.6
P07196	51.9879	422.735	221.474	291.893	NaN	436.432	403.99	605.693	350.763	210.689	210.932	143.267	403.663	180.801	267.665	669.825
P07199	140.501	223.037	372.25	324.763	262.748	161.124	191.777	160.388	104.002	222.031	124.06	133.368	178.138	170.692	148.186	117.407
P07203	3267.64	1562.98	1472.64	1769.47	778.645	1279.22	1738.06	3127.63	3855.09	3448.21	1872.42	3209.64	1278.34	4913.35	2125.79	3053.13
P07205	662.433	290.383	274.484	378.577	207.725	215.932	286.411	248.697	1600.77	283.105	368.359	359.628	502.137	433.833	427.796	470.92
P07225	4301.76	1000.99	1535.72	800.043	965.025	1245.31	587.917	676.583	1166.31	705.78	1130.78	5063.59	469.003	2493.76	1613.73	4873.64
P07237	18613	40780.6	6534.49	20211	15523.7	22680	15267.2	19350.3	21012.1	27164.5	20932.6	17556.2	31842.4	17138.5	12362.4	17439.5
P07305	2373.42	4831.62	6236.57	3885.9	748.402	2014.63	6925.18	6013.42	988.254	5079.19	1498.17	3438.84	2432.92	1390.95	2231.46	2766.27
P07311	563.399	204.819	336.191	543.434	445.074	143.732	166.678	462.777	501.713	339.106	176.859	240.497	302.831	367.95	212.77	208.175
P07332	257.649	261.1	165.923	127.453	197.115	240.831	218.304	206.827	150.931	227.911	203.99	421.026	120.933	264.864	200.82	308.007
P07333	178.166	60.1589	39.4591	66.3351	30.7397	77.3401	100.519	74.6031	76.4423	114.802	94.1955	233.061	54.8571	184.646	107.206	231.521
P07339	17443	7179.57	8677.67	10430.9	9403.44	10831	8107.96	9538.16	28073.2	15206.3	10857.7	13672.2	12654.2	10072.1	13023.8	10026.5
P07355	44284.8	36728.7	17085.8	21833.1	20475.2	34579.6	38325.6	29721.1	30518.7	22974.3	27806.6	61871.9	44631	66688.2	35247.2	46783.4
P07357	909.906	334.976	280.666	308.453	132.774	475.876	221.555	224.765	419.892	200.758	353.046	1832.23	166.041	759.776	433.604	1398.51
P07358	2982.23	836.892	743.995	903.698	303.077	1291.37	482.08	671.801	1321.76	605.007	1133.91	5740.06	494.234	2285.77	1118.95	4175.02
P07359	NaN	NaN	NaN	NaN	NaN	NaN	NaN	NaN	NaN	NaN	41.043	331.972	NaN	95.9696	NaN	180.73
P07360	4786.78	1606.91	1221.18	1334.77	491.772	1927.12	1013.41	799.882	1762.99	983.059	1820.73	9325.07	681.854	3258.9	2282.73	5393.52
P07384	3529.41	2396.9	2964.76	3419.83	2837.3	2662.58	4240.04	3349.96	5524.09	3215.69	2184.82	3154.15	3326.68	3399.15	3482.58	3009.12
P07437	6580.9	5109.05	5199.42	8039.17	3403.08	2991.87	3532.23	5087.71	4266.65	2424.74	4386.89	5734.85	6397.7	4464.34	7481.17	7565.92
P07451	953.264	208.165	106.96	43.3991	701.133	67.1524	68.2081	55.6171	264.759	300.767	222.504	289.857	151.904	989.599	1035.95	631.707
P07476	440.398	NaN	NaN	NaN	190.498	NaN	66.5645	NaN	NaN	NaN	551.131	NaN	96.9745	NaN	160.521	74.3473
P07477	2916.43	1187.32	1380.14	1646.3	1013.56	921.116	1920.49	966.956	1354.99	1061.29	1297.91	2612.72	1147.44	1391.13	1611.53	2706.23
P07498	NaN	37.4434	NaN	NaN	NaN	NaN	NaN	NaN	NaN	NaN	11.7466	NaN	NaN	NaN	NaN	NaN
P07585	19980.2	4073.12	760.659	2855.6	572.485	4947.32	6710.68	6708.57	1072.04	3456.21	9615.33	62875.8	7453.97	18295.3	28565.5	34143.1
P07602	2687.47	1873.92	1599.12	1655.23	1820.13	2774.46	2360.55	2480.3	2617.05	4170.47	2736.41	3177.79	2607.3	2360.06	2690.04	2863.37
P07686	1111.19	696.807	406.089	1009.97	905.211	1502.07	893.127	794.35	836.687	1224.73	1131.94	1888.02	1167.5	1203.84	1596.76	1617.06
P07711	350.928	95.3973	162.28	78.257	120.36	183.065	214.237	99.4356	204.19	283.656	110.932	158.91	62.2807	178.218	67.3351	154.032
P07737	21571.9	17062.4	12584.6	16039.1	19411.3	17038.6	12875.3	23044.2	21439.9	17590.4	21289	22499.1	28091.4	23183.5	14391.7	15078.5
P07738	4486.72	608.502	464.514	427.843	411.996	714.003	768.611	727.948	1759.1	5040.04	554.489	463.551	456.579	1169.89	394.673	476.853
P07741	1515.69	1942.94	872.508	1367.2	1058.6	1784.66	3147.48	1188.44	2042.24	2699.42	1884.35	2426.18	1835.17	1499.66	1104.04	1441.21
P07766	97.2197	NaN	NaN	55.7366	124.149	NaN	NaN	73.4565	NaN	NaN	156.856	NaN	15.601	144.08	NaN	NaN
P07814	2002.48	3011.31	2165.76	3074.05	5209.35	3493.25	3045.79	2482.07	2318.85	3103.15	2875.49	2408.08	3180.52	2030.86	3161.84	2412.34
P07858	5526.68	2554.85	6771.67	2578.57	3614.74	4610.74	3617.3	3546.24	6641.09	7121.34	3422.45	4935.9	2917.74	4168.7	2756.6	3960.07
P07900	16266.4	23540.9	24010.2	27094.8	23807	22468	22536.7	28092.8	17186.1	24309.8	23120.8	22332.5	24304.5	18026	20984.5	15188.6
P07902	390.429	380.872	762.022	416.003	241.257	252.078	823.005	486.033	665.167	614.102	537.432	687.705	173.099	677.503	401.658	538.779
P07910	11139.8	11809.6	17320.2	13620.4	10634.3	11422	10307.2	16497.7	10118.1	13942.4	10702.3	10282.7	13778.1	10926.7	12659.8	8649.45
P07919	3600.4	13413.8	7552.94	6311.3	5283.25	6288.61	5943.28	2621.39	5774.79	13460.8	3143.45	2662.21	4403.87	3498.06	4597.41	2536.58
P07942	1355.16	917.57	953.504	939.076	976.978	1669.51	1127.45	608.268	838.505	1078.57	1152.12	1623.38	791.207	3288.28	839.998	3703.58
P07947	309.927	448.642	191.966	302.211	392.379	287.967	228.451	136.485	281	391.213	211.285	308.74	367.799	274.985	231.95	316.32
P07948	406.398	934.104	226.858	472.149	433.607	394.698	494.219	268.531	297.341	827.758	514.697	451.007	235.391	497.538	235.448	450.093
P07951	1863.02	1036.08	484.206	591.475	225.203	1037.04	868.469	644.946	1113.07	772.9	750.131	1314.05	1346.88	1709.89	382.814	2481.31
P07954	2888.7	4232.25	3237.24	4474.56	5126.22	3200.89	6067.84	3929.95	7004.53	4264.75	3544.42	3067.77	4821.62	3379.53	4466.73	2662.25
P07992	220.131	238.389	257.732	259.123	394.856	256.012	273.536	287.944	172.262	275.878	194.431	222.446	131.291	145.042	141.555	157.983
P07996	5852.37	7497.5	657.312	3111.15	393.241	3223.73	8877.52	4672.27	756.853	4121.38	7108.24	1798.08	5652.87	4597.53	582.339	2826.43
P07998	747.164	175.996	92.3281	178.745	189.065	302.845	270.103	144.497	60.9607	188.383	138.141	1102.87	181.223	474.82	262.05	986.069
P08034	NaN	NaN	NaN	NaN	NaN	NaN	NaN	NaN	84.4154	NaN	NaN	NaN	238.683	NaN	NaN	NaN
P08047	220.65	255.082	479.118	201.577	288.699	176.224	210.732	433.849	146.162	427.602	213.406	215.626	165.776	172.584	263.875	282.17
P08069	203.593	282.578	661.354	77.2259	364.274	128.532	140.782	118.451	373.506	308.36	45.2809	93.1497	103.998	178.62	152.206	371.053
P08123	71637	19282.4	10615	15112.3	6913.89	22567.5	25558.5	15731.5	16124.3	15654.9	27444.3	94326.4	29535.9	61631.4	48030.7	48447.7
P08133	41916.6	25471.3	10448.1	21342.1	23589.9	36061.6	38674.8	29880.6	26741.1	27998.8	40767.1	59291.3	30453.8	71401.5	36328	79591.6
P08134	4234.35	5095.24	2121.57	4983.29	5058.11	4946.59	5073.01	2799.24	3662.4	5079.59	5176.51	5683.63	6576.23	5453.04	4385.89	5130.6
P08138	244.546	NaN	NaN	251.377	NaN	51.4353	76.3209	NaN	154.946	133.104	120.324	539.531	84.2118	711.517	183.222	249.522
P08174	843.887	772.362	117.598	248.751	276.308	405.44	953.953	247.099	131.418	343.566	450.884	157.236	827.868	255.583	438.361	412.761
P08185	816.318	488.051	527.395	412.864	187.741	563.733	443.567	254.579	950.389	226.926	444.378	2396.84	268.078	1052.2	1161.32	2005.27
P08195	1836.73	1787.87	1337.28	4387.84	5088.3	4311.43	2199.85	1907.63	3614.73	17908.7	3863.51	1984.74	3657.2	2152.45	1313.95	1903.67
P08236	425.44	827.865	296.5	412.041	639.052	757.576	401.741	456.992	667.696	458.716	713.238	871.948	2237.17	572.486	1354.81	1074.41
P08237	1535.3	2001.3	2466.51	2905.39	1288.97	1542.37	1965.97	948.901	3452.56	1480.13	1369.06	2106.44	828.419	1432.02	1170.19	2483.45
P08238	13022.4	14448.9	12964.7	15048.1	18686.7	13970.3	11153.6	8797.66	8536.97	15215.3	11470.3	13251.6	13951.2	9559.02	13925.6	9044.32
P08240	751.462	546.592	698.509	658.182	1238.67	924.296	854.478	650.446	333.02	1238.82	756.841	602.237	854.774	648.552	972.782	753.836
P08243	625.859	1176.96	558.91	1147.32	2130.97	1827.02	879.396	1437.54	400.763	654.83	498.587	397.615	2077.46	358.51	392.966	412.893
P08246	869.7	92.5554	242.767	892.768	1030.24	1282.63	37.1203	348.935	413.09	313.172	1341.75	590.193	184.036	1555.16	138.575	382.818
P08253	1876.86	691.197	231.697	317.235	184.881	1514.22	979.895	833.121	85.1728	537.804	1026.62	4429.98	805.703	1310.31	1859.02	4049.13
P08254	482.088	NaN	245.788	71.978	NaN	183.542	126.923	190.773	NaN	NaN	123.865	155.081	144.508	351.175	271.807	414.194
P08263	1657.3	2002.4	312.3	267.676	3027.45	279.609	4218.33	462.578	24411.3	782.043	447.841	541.959	277.499	473.431	NaN	531.615
P08294	2866.63	15365.2	1364.85	1079.25	724.293	1537.93	1263.94	705.691	821.644	570.984	2809.72	10251.9	1419.73	3235.5	3689.24	18836.8
P08311	3542.93	89.5723	127.693	311.238	1017.89	1322.1	105.105	175.866	252.54	498.231	2203.28	8185.12	496.852	3954.85	1144.03	8158.63
P08319	104.744	NaN	NaN	NaN	NaN	NaN	NaN	NaN	NaN	NaN	80.3627	NaN	NaN	NaN	NaN	133.246
P08397	1277.79	522.725	1386.88	419.269	1356.21	707.182	1293.01	537.699	626.255	1044.53	575.818	421.151	525.844	548.56	585.047	451.5
P08473	531.589	190.232	144.524	105.124	116.785	385.662	291.487	204.039	1483.39	135.874	596.457	482.138	207.437	1051.37	596.153	477.67
P08476	442.014	197.906	135.012	109.927	115.565	218.003	88.5254	126.47	235.355	177.333	131.432	245.343	180.376	232.245	188.402	197.307
P08493	306.591	1013.51	NaN	255.169	598.78	1176.46	164.789	158.17	NaN	30.561	259.233	670.576	103.958	255.572	704.648	571.632
P08519	1674.24	302.133	355.19	228.556	286.229	616.191	148.725	122.522	227.898	551.831	339.178	945.028	381.216	787.662	594.787	716.85
P08559	3344.25	5062.99	6707.08	4732.09	4271.37	2876.53	5807.79	3609.84	5816.29	4392.63	3648.32	3841.74	5578.76	5625.2	6259.42	4646.55
P08567	746.698	246.907	155.472	477.448	377.052	250.781	406.206	701.658	308.133	406.981	680.703	765.276	169.096	738.431	360.034	429.252
P08571	9603.81	2624.02	3628.79	2550.02	2680.29	3405.14	5668.11	2566.8	2636.84	3229.05	6629.07	11633.6	1820.05	9718.13	4359.2	8644.75
P08572	921.552	535.668	680.682	1008.26	374.497	521.4	346.255	272.854	1380.84	525.151	632.533	971.214	407.436	2100.96	309.205	2341.25
P08574	416.268	2014.52	1030.45	1210.76	757.057	821.764	626.403	411.401	1036.17	1962.6	735.8	451.432	1164.86	543.994	663.597	360.548
P08575	2466.89	739.544	421.921	1595.76	1498.03	902.194	1606.86	1687.91	1001.08	1631.19	2943.9	2239.19	841.733	3251.98	1376.24	2210.7
P08579	349.058	448.067	876.081	455.516	480.898	428.471	494.954	617.991	271.406	516.931	351.057	303.464	394.522	308.863	376.314	296.379
P08581	114.675	91.6013	50.9302	58.0246	161.189	94.8268	331.883	47.8018	336.336	NaN	50.6292	82.8426	63.4384	112.48	NaN	58.1223
P08582	68.714	285.918	33.6952	469.085	184.335	58.3468	549.167	52.6202	118.874	136.199	96.5262	130.405	39.6884	196.452	22.3119	185.715
P08590	71.385	41.0993	48.5433	23.356	NaN	88.5247	100.159	NaN	160.969	NaN	NaN	90.2973	36.2485	72.9344	NaN	108.544
P08603	30073.6	8371.35	7969.58	10777.2	2482.57	8714.24	4014.32	5518.48	12180.9	3911.83	9447.29	53028.8	5301.15	28158.1	12957.9	43201.1
P08621	1617.59	2394.54	3979.98	2772.48	2976.73	2410.01	2600.82	3521.02	1439.66	2739.57	1928.29	1775.37	2208.35	1551.57	2029.74	2023.52
P08631	751.589	236.686	182.349	349.743	336.068	332.062	435.796	366.895	278.803	545.614	545.966	652.387	240.432	754.133	349.138	570.914
P08637	942.682	233.847	220.596	422.61	431.474	351.207	770.384	787.381	470.627	829.816	642.257	885.378	258.665	1103.92	261.69	931.457
P08648	1166.8	361.599	127.997	263.891	213.296	442.281	222.712	284.474	282.439	336.082	324.578	555.863	390.483	420.538	266.534	1264.19
P08651	416.236	612.567	226.908	399.779	294.949	376.3	257.359	681.652	282.652	327.964	395.254	524.017	879.329	363.332	405.428	461.52
P08670	72665.7	63832.2	22164.8	33984	23080.9	50902	54515.9	35038.2	38018.5	34001.8	45311.9	116657	41345	109815	51696	103593
P08697	9179.28	2482.85	3812.83	2637.48	1431.94	3497.84	2271.31	1854.64	5891.21	2927.29	3396.47	14232.6	1606.71	6426.79	8561.99	15887.9
P08708	3230.58	2581.79	2687.43	4057.67	3886.76	3817.44	3192.72	3768.32	2144.13	3404.21	3599.85	5678.22	3940.51	4260.24	4307.4	4758.12
P08709	613.593	105.947	201.153	232.74	146.946	230.401	126.752	135.721	169.072	152.814	99.3553	951.945	151.779	369.72	238.971	926.18
P08727	11988.2	7777.58	7160.12	7253.2	16415.2	9835.74	21715.8	15887.9	2579.36	7685.64	2851.92	2500.53	22319	6978.38	22606.6	2461.45
P08729	10869.9	5381.46	4312.8	7470.96	10262.4	4432.84	15998.4	19385.9	668.107	1591.87	1422.08	931.466	16778.4	7478.25	12174.1	2536.88
P08754	352.767	187.105	368.582	277.889	468.903	242.723	324.046	221.465	389.403	364.108	329.184	427.778	312.354	320.35	335.486	283.762
P08758	24266.7	15030	11452.9	18914.6	10317	16379.4	25963.3	16905.2	24773	17693.7	18723.3	32038.1	18270.5	24738.5	17455.7	24597.7
P08779	914.527	155.438	247.426	412.038	961.409	1158.45	719.307	995.792	382.069	80.0499	2085.03	192.865	154.003	220.437	115.535	187.629
P08842	NaN	NaN	NaN	150.005	NaN	NaN	NaN	NaN	194.255	NaN	NaN	NaN	NaN	181.544	NaN	NaN
P08865	5864.23	3895.21	4414.62	5248.55	4097.69	4907.35	4203.81	4685.16	3358.21	4166.14	4851.95	7367.7	4771.2	5653.34	5594.82	4789.67
P08910	82.5186	45.9398	NaN	37.5548	NaN	NaN	NaN	NaN	NaN	NaN	40.1039	NaN	NaN	NaN	NaN	NaN
P08962	323.254	399.474	527.05	201.105	279.85	362.878	311.845	151.792	498.536	359.771	235.654	271.903	295.624	302.165	279.452	455.825
P09001	185.292	557.787	326.292	394.734	337.567	344.664	265.079	273.133	212.316	289.264	216.117	252.588	269.502	203.673	491.159	218.711
P09012	1550.44	1993.05	3312.28	1955.22	2059.34	1515.8	1587.83	2332.93	1233.4	2019.97	1466.3	1379.72	1537.5	1559.3	1810.18	1425.35
P09038	NaN	49.3517	NaN	82.6354	NaN	NaN	115.399	NaN	NaN	149.054	51.7713	NaN	NaN	103.087	NaN	NaN
P09104	8136.06	3149.12	4763.79	3406.58	1464.62	3229.38	2803.53	4381.93	17892.5	2064.21	2709.98	4440.43	3063.35	5151.14	4099.39	6649.63
P09105	563.878	NaN	NaN	NaN	NaN	NaN	206.874	NaN	339.332	356.006	NaN	NaN	NaN	NaN	92.8578	NaN
P09110	1016.09	671.793	761.169	1095.73	707.317	804.643	413.201	542.662	3182.94	1461.44	615.728	701.318	5410.88	927.611	1743.71	518.978
P09132	983.666	645.632	427.048	454.123	441.723	333.745	354.368	650.71	756.164	428.104	371.319	1057.34	925.129	456.583	490.535	499.108
P09172	NaN	67.8821	327.979	172.83	96.7432	88.2529	NaN	63.0135	241.021	NaN	132.01	408.672	NaN	353.67	234.807	713.467
P09210	NaN	NaN	NaN	NaN	NaN	NaN	NaN	NaN	441.421	NaN	NaN	NaN	NaN	NaN	NaN	NaN
P09211	28125.8	37980.9	30552.9	29661.7	19806.5	12568.6	13609.1	23970.8	41827.4	12507.3	20559.3	35918.6	17585.5	34872.1	72489.5	25082.7
P09234	358.383	422.145	692.244	351.947	620.816	395.954	399.673	431.772	228.288	278.836	301.025	219.539	390.646	157.733	202.92	194.76
P09237	140.458	636.555	243.282	300.03	356.588	2617.03	167.101	611.312	NaN	246.709	122.987	315.772	NaN	68.1114	NaN	349.85
P09238	NaN	535.752	729.887	NaN	NaN	NaN	NaN	352.171	NaN	NaN	NaN	309.2	NaN	400.994	NaN	NaN
P09326	181.218	50.6548	19.2583	140.106	102.859	11.1703	57.4917	68.0639	64.4135	104.916	142.592	87.6911	24.1819	221.641	90.4358	45.5665
P09327	NaN	NaN	NaN	NaN	NaN	12.1542	9.78918	NaN	718.592	267.42	103.896	78.2541	31.4381	NaN	NaN	293.992
P09382	18611	10480.2	7515.37	8184.44	10714.4	13419.6	11712.6	8130.74	3940.37	9190.9	13862.7	17283.8	12414.1	19297.3	8825.01	14824.9
P09417	3825.74	3420.75	5049.48	2578.08	3035.48	2956.06	5196.89	1917.14	15166.2	5385.35	3115.63	2695.32	4069.89	4326.2	3063.78	2689.84
P09429	6205.47	7442.91	10839.8	11176.2	11140.5	7416.29	5606.34	13857.8	6009.28	6826.56	7647.64	7407.73	7715.9	6679.16	10328.9	7556.47
P09455	205.436	433.603	3176.8	4490.04	504.613	302.996	1177.8	3817.11	220.625	135.472	1590.03	263.704	325.085	624.175	302.679	790.99
P09467	10092.4	1249.99	1199.39	2810.59	2562.04	2745.63	3780.02	6115.06	23142.9	2008.37	4421.22	3218.03	4010.24	3160.1	4716.13	2257.69
P09471	216.786	23.166	97.0485	57.3573	125.976	90.7486	95.8497	44.0425	104.785	117.84	371.478	162.847	23.304	254.132	85.8953	784.704
P09486	4435.81	2909.25	1419.63	1756.91	1317.4	3161.1	2326.53	1490.19	1004.35	2345.03	6669.65	5354.14	3664.93	4149.88	2529.16	5763.33
P09488	274.475	342.938	366.721	680.005	3580.12	229.25	426.375	279.605	968.972	149.696	357.545	339.628	258.312	2985.4	301.294	764.064
P09493	2109.44	1696.16	477.926	746.887	758.692	1716.21	1489.04	849.23	1950.02	1302.27	1125.37	1731.95	2116.23	2089.66	1059.76	3659.17
P09496	514.493	656.972	547.315	380.468	534.188	564.512	681.353	453.547	562.576	542.327	499.278	635.487	462.881	627.56	630.854	437.655
P09497	1006.87	1039.05	407.961	531.621	707.22	898.43	866.43	835.966	1128.03	632.77	772.714	849.715	1110.5	1114.58	724.257	815.729
P09525	13860.3	8664.9	24588.1	8836.7	3790.28	7915.18	11750.7	9815.79	117590	5458.7	7952.81	12888	15542.1	9432.25	8780.93	9950.73
P09529	NaN	100.056	80.2587	NaN	NaN	NaN	NaN	NaN	NaN	60.5859	NaN	NaN	130.742	68.0669	NaN	NaN
P09543	1023.83	1195.2	1934.22	1148.04	1005.97	1000.95	1697.33	1027.24	829.27	1244.92	1229.75	1365.75	1299.45	1746.36	1749.14	1500.98
P09601	435.172	180.217	56.8145	119.329	104.563	128.513	182.314	132.504	502.851	523.7	228.604	342.463	151.032	335.304	102.496	379.1
P09603	NaN	35.3982	64.8563	NaN	43.1569	NaN	66.6758	NaN	NaN	NaN	NaN	74.678	NaN	83.7878	NaN	NaN
P09619	1598.22	781.437	234.462	693.502	516.836	1163.69	1188.15	649.327	469.476	985.66	944.238	2858.65	1483.18	1774.64	1923.84	2224.74
P09622	4715.14	8317.09	10217.3	6155.18	6270.01	9317.31	17400.4	5896.2	12010.5	4354.7	6321.24	4567.37	11015.4	5793.86	4972.15	4826.93
P09651	10587.1	11636.2	23000.7	11768	14271.5	11584.5	10305.3	14370.5	8517.62	14317.8	10149.3	11791.6	13545.3	10170	9780.33	9348.74
P09661	972.018	1075.42	1823.47	1323.28	1168.51	1057.08	1027.1	1442.34	604.31	1330.9	861.523	1156.84	1164.49	1178.44	1117.4	1035.74
P09668	804.068	1088.45	141.365	947.904	923.074	889.82	572.832	1169.98	2369.55	1020.09	1860.77	1478.94	1460.13	1360.99	1388.3	600.619
P09669	766.778	873.232	1064.6	851.484	856.235	593.91	589.768	757.218	1116.45	1138.65	1103.38	819.397	1233.94	1137.6	874.965	841.725
P09693	113.043	NaN	NaN	68.8829	62.7493	NaN	NaN	64.4033	NaN	NaN	62.7625	56.1337	NaN	112.457	39.4836	NaN
P09758	319.96	137.766	590.31	413.141	1359.8	226.372	148.309	244.524	70.443	99.2168	317.94	278.815	874.944	203.607	276.212	83.8052
P09769	129.67	NaN	NaN	70.5133	87.0793	61.7006	82.5827	50.4332	NaN	164.804	85.7842	90.9169	47.023	95.517	NaN	NaN
P09871	1519.72	438.457	447.971	307.539	314.393	1014.62	443.398	317.338	188.597	430.82	425.106	2482.86	252.502	1071.93	744.309	1738
P09874	1393.68	1986.53	4269.34	2329.84	4030.84	2436.95	2525.44	2245.94	818.38	2380.68	2747.63	1319.71	1300.1	1691.61	2176.27	1287.12
P09884	92.8846	78.1847	175.603	178.185	299.092	95.3048	130.382	114.354	31.8402	84.0805	120.033	50.6379	32.7036	47.963	76.8092	66.2836
P09913	1272.34	608.674	834.488	473.335	220.397	426.765	597.411	192.131	810.267	449.811	399.485	1037.55	131.798	422.035	680.539	417.037
P09914	1738.27	1170.19	1838.43	607.455	198.084	535.345	798.337	245.827	948.274	642.988	664.397	1143.66	169.695	568.016	1058.32	570.015
P09917	283.808	106.644	89.1435	127.143	128.321	163.367	256.415	255.753	209.214	204.323	253.315	279.119	111.373	231.997	130.279	248.113
P09923	NaN	NaN	NaN	NaN	NaN	6.33685	NaN	NaN	66.4539	NaN	NaN	NaN	NaN	NaN	NaN	NaN
P09936	706.567	570.848	7243.09	419.575	281.654	167.103	1008.94	139.578	193.291	708.186	618.793	1703.12	846.75	879.48	317.04	1443.93
P09958	137.012	239.786	189.465	165.681	142.089	135.881	80.7534	143.184	NaN	250.999	216.595	196.324	268.328	199.937	148.123	173.432
P09960	6114.28	2285.44	7591.43	4792.66	3964.07	3334.61	5776.05	4903.77	8060.49	4187.76	4954.21	5064.54	3565.37	5538.46	4838.22	5272.81
P09972	1399.64	1266.27	890.984	640.306	1011.25	539.702	515.234	766.71	1746.83	957.591	634.695	601.127	429.885	1733.97	551.02	823.377
P0C0L4	24470	4763.34	11453.1	5669.93	2249.83	4175.74	2880.09	2826.34	16754.6	4422.61	7370.06	30830.5	3898.18	16273.5	13330.6	33731.3
P0C0L5	4400.1	793.342	1900.68	1888.15	367.984	890.334	325.619	785.2	2817.31	509.958	894.11	3769.11	1001.68	1850.89	1225.82	3460.88
P0C0S5;Q71UI9	5394	8374.53	10099.9	11142.6	5905.52	3566.99	5950.66	7771.17	3315.45	6369.69	5379.71	4134.35	5870.83	4786.78	3605.4	4499.25
P0C1Z6	NaN	80.0904	NaN	70.2845	NaN	NaN	NaN	NaN	NaN	NaN	NaN	NaN	107.994	NaN	NaN	NaN
P0C2W1	NaN	NaN	NaN	NaN	126.682	NaN	34.1077	NaN	NaN	NaN	NaN	NaN	NaN	NaN	74.4501	NaN
P0C7P0	174.451	231.251	NaN	128.672	76.5082	31.6309	65.3266	63.8878	206.812	151.285	63.4393	144.354	97.0534	178.959	77.5734	167.662
P0C7P4	371.014	352.653	657.808	177.44	377.212	323.803	273.072	155.79	337.882	456.764	318.286	NaN	234.067	204.63	238.631	552.257
P0C7T5	200.93	241.61	495.707	187.93	108.371	254.766	270.7	205.688	263.99	296.457	270.477	264.527	270.086	147.563	127.777	122.693
P0C870	350.766	189.312	657.394	155.079	186.34	143.457	446.767	259.933	313.11	1253.68	256.561	371.532	345.964	199.557	286.905	399.555
P0CAP1	NaN	68.7851	NaN	NaN	NaN	NaN	NaN	NaN	NaN	NaN	96.5686	NaN	NaN	143.877	NaN	NaN
P0CAP2	69.3432	66.7316	139.274	86.4087	59.8168	55.3861	31.3003	62.8977	81.4841	64.6733	47.9253	102.36	71.5301	89.2507	65.9236	51.7012
P0CG12	451.594	480.989	553.853	264.038	195.514	319.628	135.243	334.754	546.722	439.528	263.159	404.509	243.657	256.683	338.81	NaN
P0CG13	644.783	279.008	216.144	326.276	165.145	430.232	127.244	273.211	94.0774	516.763	237.693	276.174	268.009	365.165	69.4214	232.458
P0CG30	1600.19	1119.59	1250.71	681.933	2042.69	846.036	641.146	2529.62	1262.25	271.877	2416.11	562.434	2151.29	766.392	571.386	2402.4
P0CG34;P0CG35	NaN	361.538	210.917	254.782	316.389	140.345	456.383	96.915	155.593	NaN	162.812	NaN	166.438	227.456	430.343	NaN
P0CG38	2380.36	1535.56	1515.23	1326	1776.98	1836.2	1787.48	1808.11	1556.76	1285.51	1836.36	2971.88	1629.4	2186.49	2849.17	3606.74
P0CG39	1316.98	534.17	235.79	670.971	443.371	NaN	505.474	684.331	727.303	419.297	781.358	1108.97	810.828	1076.05	903.286	1766.64
P0CJ78	NaN	NaN	48.9911	43.5715	NaN	NaN	39.052	NaN	NaN	37.2176	30.5915	NaN	25.3588	16.7962	52.4142	NaN
P0CJ79	60.9765	100.339	189.143	114.197	175.674	178.896	152.475	97.1876	68.4601	115.52	125.593	83.3439	71.2308	81.5493	175.608	76.0371
P0CK96	135.015	70.0405	311.577	55.8275	74.667	80.7179	133.683	51.7868	NaN	212.877	80.7714	NaN	109.45	269.76	89.8936	64.0193
P0CW19;P0CW20	NaN	NaN	179.908	56.2538	NaN	NaN	NaN	NaN	129.687	NaN	NaN	252.801	100.976	NaN	NaN	NaN
P0CW24	NaN	66.0222	NaN	NaN	NaN	NaN	NaN	NaN	90.0945	NaN	NaN	NaN	NaN	NaN	NaN	NaN
P0DI80	NaN	NaN	NaN	NaN	NaN	NaN	NaN	NaN	497.624	NaN	NaN	NaN	NaN	NaN	NaN	NaN
P0DI81;P0DI82	226.337	244.71	262.586	169.665	388.73	228.342	400.322	211.979	232.709	330.09	255.728	220.349	214.115	145.649	285.91	254.887
P0DJ07	134.354	1064.66	281.608	1579.06	626.278	287.633	275.548	218.706	256.328	658.374	284.11	218.911	230.269	249.398	158.923	159.416
P0DJ93	NaN	NaN	NaN	120.023	57.63	69.2505	NaN	87.1541	NaN	76.9274	91.822	142.925	NaN	NaN	NaN	NaN
P0DJD0;P0DJD1	125.698	82.6555	153.194	152.785	64.6799	88.8135	104.926	244.153	116.39	108.228	NaN	NaN	73.9841	244.49	323.358	155.755
P0DJI8	691.004	81.8491	NaN	167.631	200.265	NaN	NaN	142.725	NaN	NaN	657.303	1091.78	76.9083	888.296	65.2065	261.486
P0DMM9;P0DMN0	340.778	445.268	108.03	264.706	151.455	151.996	448.687	251.27	302.161	505.631	245.982	1343.04	162.342	2053.56	916.518	1428.48
P0DMV8;P0DMV9	26181.9	52975.9	19564.5	29962.1	32611.9	24748.4	29918	29315.8	26116.4	25015.9	29053.7	27763	28744.1	28072	29197.2	25778.6
P0DMW4;P0DMW5	NaN	NaN	186.079	18.8883	76.9403	NaN	187.063	NaN	672.352	NaN	25.6426	NaN	41.0277	NaN	38.2785	NaN
P0DOX2	15826.2	3591.22	5806.53	5480.76	2718.43	4831.02	3438.54	4236.64	12446.1	3136.89	13259.3	40942	3007.84	18450.6	11145.8	33436.8
P0DOX3	178.699	NaN	NaN	34.741	NaN	111.776	NaN	18.2047	NaN	72.9628	104.617	398.468	NaN	117.346	129.302	245.568
P0DOX5	79310.1	27313.2	40575.8	29702.4	19592	25714.2	23201.3	46472.9	58552.2	16549.1	55641.1	178420	34638	117474	94882.9	180358
P0DOX6	23080.8	2424.78	3004.94	10484.1	4222.38	2501.84	3728.21	3635.64	2582.58	1415.56	10428.2	15444.8	316.057	12427.2	12657.8	33073.4
P0DOX7	42104.3	6662.93	9863.48	8293.76	3612.04	5313.21	3856.1	9977.68	21861.9	4745.95	18426.5	53540.2	7019.7	34894.8	23683	61111.9
P0DOX8	12261.1	4783.95	4681.7	5259.47	2721.95	3538.56	3042.04	6291.8	7501.6	2902.87	11689.8	27070.9	4728.17	16523.8	14507.3	22260.9
P0DOY3	715.169	167.826	363.669	206.815	108.841	149.414	182.672	397.816	465.414	98.3831	215.204	1343.06	88.4572	831.743	556.629	1077.18
P0DP01	173.19	NaN	NaN	NaN	NaN	NaN	NaN	NaN	NaN	NaN	30.8924	NaN	NaN	340.76	NaN	133.976
P0DP23;P0DP24;P0DP25	8008.36	5253.06	4113.28	5272.51	4460.99	4474.22	6486.95	8923.94	9481.09	5281.73	4319.36	11337.5	5243.61	11727.1	8828.58	8162.22
P0DPB6	101.787	141.842	157.032	107.487	198.421	132.587	94.1086	110.085	64.8924	85.1039	107.959	113.475	117.754	81.9023	155.992	125.674
P0DPD7	289.088	NaN	105.704	311.77	623.31	196.698	101.631	67.899	NaN	145.567	119.871	NaN	116.5	53.2475	296.315	NaN
P0DPH7;P0DPH8	12167.9	10831.8	16838.4	10147.8	4042.28	7404.5	8775.92	9632.76	9398.52	4928.33	8115.08	15532.4	12280.7	6245.33	10835.9	17125.1
P0DSE2	NaN	NaN	NaN	146.446	153.866	NaN	NaN	156.67	NaN	73.1664	225.92	243.386	39.1613	121.589	NaN	124.167
P0DTE1	805.754	227.93	411.906	300.715	90.0821	90.8708	130.858	203.261	666.258	73.9983	372.171	1900.95	119.926	420.47	234.026	1875.31
P0DTE7;P0DTE8;P0DUB6	NaN	NaN	NaN	NaN	52.2589	NaN	87.2046	NaN	NaN	NaN	22.979	NaN	NaN	NaN	NaN	82.1289
P10071	29.7793	18.2787	7.41044	NaN	23.0605	53.2087	35.6018	23.3882	NaN	15.6213	23.6146	NaN	26.2805	37.177	43.582	32.4694
P10074	94.2386	74.4735	329.261	60.4151	91.987	57.3732	48.0182	82.621	79.7844	135.352	71.7336	NaN	109.982	78.6235	45.7109	NaN
P10075	NaN	71.514	134.52	21.4744	44.5906	NaN	56.5538	NaN	NaN	116.185	NaN	NaN	NaN	NaN	NaN	NaN
P10109	264.5	188.073	426.002	310.272	228.928	169.958	506.742	281.018	486.979	213.28	158.331	283.901	291.107	238.534	207.621	157.593
P10114	961.025	707.783	457.253	526.818	1268.69	740.865	1207.8	522.118	590.213	1342.04	966.558	1055.14	711.749	800.001	683.221	628.155
P10124	272.836	NaN	NaN	NaN	NaN	NaN	NaN	NaN	NaN	NaN	NaN	285.523	NaN	239.044	190.853	321.765
P10153	88.6365	NaN	NaN	112.884	112.407	113.727	NaN	24.253	NaN	142.793	121.723	143.017	NaN	536.957	128.334	140.083
P10155	3577.2	3094.5	5552.72	4620.48	2987.77	4679.01	4960.31	3165.46	3818.68	4136.46	3286.62	4198.2	2801.45	3407.61	4230.54	3846.27
P10176	530.333	582.616	1093.81	455.483	1089.86	669.662	547.966	612.101	629.965	1381.29	772.68	514.732	401.978	252.561	343.21	222.79
P10253	1627.01	4413.87	558.326	1638.31	1390.58	2081.25	1821.83	1696.73	1801.21	2058.12	1244.2	1613.55	2890.35	1565.95	2049.04	1547.96
P10275	NaN	NaN	NaN	NaN	NaN	NaN	NaN	NaN	NaN	NaN	NaN	NaN	201.329	NaN	34.5839	NaN
P10301	444.983	364.758	189.181	207.059	207.701	350.04	623.017	187.146	321.662	252.854	356.641	371.788	231.056	692.493	444.764	862.842
P10321	375.895	1385.59	488.237	4648.71	270.494	291.453	444.319	685.313	1366.74	206.485	783.491	1065.11	193.943	491.614	252.71	707.192
P10398	335.082	341.393	291.593	403.252	507.658	355.18	408.742	408.494	638.186	487.86	389.799	733.078	369.251	470.904	427.417	210.925
P10412	212.627	170.139	79.8852	636.882	124.998	32.2751	113.586	421.564	654.389	131.931	98.8432	488.605	202.83	484.878	393.853	560.032
P10415	NaN	NaN	224.607	277.319	NaN	NaN	NaN	88.2331	175.063	206.91	110.732	NaN	71.4203	158.713	72.8378	141.983
P10451	74.9662	62.6197	79.9397	33.6375	19.4631	84.2759	NaN	79.8207	76.0639	67.2351	44.1025	114.065	14.2058	81.544	NaN	34.3041
P10515	845.367	1747.74	1841.36	2322.67	1590.13	1324.42	2637.33	967.489	2525.07	1949.12	865.682	810.265	1134.06	847.681	1275.8	854.285
P10586	308.058	606.177	311.324	697.795	1255.81	669.957	815.625	306.804	203.027	1195.5	202.328	362.55	471.262	443.856	357.948	252.456
P10588	54.9303	83.7971	307.374	62.6099	93.7205	59.8046	110.408	54.5976	40.9294	79.043	62.1569	NaN	41.2554	60.3888	66.3299	NaN
P10589	14.3405	12.8695	15.4912	104.559	NaN	NaN	NaN	NaN	63.7668	32.2417	17.0652	54.851	NaN	NaN	NaN	55.0695
P10599	2762.16	3450.03	1546.02	1726.85	1463.39	1153.8	1617.97	1745.37	5360.84	2314.84	2093.88	2349.51	2488.8	2093.76	3728.43	1688.79
P10600	326.251	134.353	89.2917	104.425	96.0887	104.524	110.001	94.7694	63.0491	138.306	149.507	349.602	142.631	273.679	270.523	338.086
P10606	3884	4545.73	3922.8	5106.75	2899.39	2849.35	2915.84	3837.49	6125.21	4016.14	4458.47	3515.29	5027.08	5522.67	3520.18	3457.61
P10619	445.287	232.413	317.228	274.332	304.561	360.482	332.411	256.046	788.682	549.364	337.052	445.192	316.782	310.516	353.153	410.323
P10620	725.847	932.827	418.945	4513.09	3256.8	2328.96	2888.12	1583.72	2063.28	476.443	1132.53	1265.54	2846.3	2270.22	1113.93	904.036
P10636	433.626	55.7018	185.605	50.4122	65.7369	63.1255	130.327	68.5381	3072.16	40.5688	128.802	203.12	176.271	171.421	632.922	149.544
P10643	1551.15	456.054	850.841	1105.81	271.971	883.986	548.014	403.934	1120.09	459.398	719.442	2945.89	473.248	1638.36	835.59	2790.81
P10644	866.945	1366.76	1719.43	1193.67	1069.82	836.779	1656.87	1044.05	623.481	1248.13	940.917	1141.49	905.34	995.467	826.703	1122.96
P10646	156.369	82.6884	79.3612	126.156	NaN	152.669	129.625	130.322	582.671	229.37	170.889	700.28	87.2156	244.911	309.526	1269.22
P10721	63.1324	83.1367	NaN	290.123	NaN	NaN	298.005	93.6019	55.7169	326.37	64.1897	192.545	NaN	171.153	78.8144	156.442
P10746	309.96	339.034	274.877	280.132	123.949	193.188	137.282	202.036	166.1	191.206	201.943	181.87	282.624	191.976	200.579	185.696
P10768	5474.95	4649.63	5113.92	4415.7	4178.49	4689.79	6009.08	3539.39	8646.72	4465.06	3782.74	4972.75	2899.99	4604.05	5101.61	4256.56
P10809	26278.6	49924.6	46308.7	55117.2	28466.3	42116.4	45095.8	22631.5	49037.5	70206	23843.8	22155.7	46282.5	23646.2	24619.4	16768.6
P10827	NaN	NaN	37.4732	NaN	NaN	NaN	NaN	40.6049	NaN	NaN	NaN	NaN	NaN	NaN	103.213	230.822
P10909	2640.97	1277.07	2172.1	1387.93	624.868	2826.96	1573.23	565.231	1474.53	1738.45	973.985	2425.64	1388.32	1876.51	939.254	3858.12
P10915	5592.24	4511.76	6675.72	3876.07	4655.58	5316.66	3969	5008.37	14095.5	5595.35	4284.39	6341.01	4725.03	6677.77	5403.06	4442.74
P10966	NaN	NaN	NaN	NaN	NaN	NaN	NaN	54.0782	79.8932	NaN	57.9332	402.887	NaN	125.068	84.6082	348.286
P11021	21890.4	17956.8	11584.8	14777.5	18306.5	14840.7	12815	18367.9	12968.6	20505	25515.3	17561.1	18103.6	21313	12144.8	24823.9
P11047	1322.14	543.615	1035.73	626.103	489.534	1028.09	677.417	382.208	1149.92	819.455	983.809	1629.31	481.128	3160.43	650.254	3606.37
P11049	297.547	61.2743	33.8444	167.563	161.583	126.651	204.066	136.498	121.1	86.1155	411.49	243.335	80.2206	1116.28	245.551	512.426
P11117	1012.32	514.005	994.785	741.33	1042.26	989.924	461.038	626.901	442.202	1169.21	719.705	764.378	1858.98	695.322	823.677	804.227
P11137	448.866	2236.76	1256.3	3534.07	386.077	373.476	1550.05	1564.76	846.551	624.043	321.945	688.451	215.2	701.083	374.025	417.319
P11142	9011.46	6664.4	7783.92	7961.44	8301.92	6903.01	5841.52	5969.92	7418.4	9732.49	6832.32	8658.62	9323.47	8907.66	9984.72	7770.03
P11161;P18146;Q06889	NaN	NaN	34.1329	152.772	183.315	67.9539	132.104	118.982	NaN	NaN	126.278	NaN	84.8786	NaN	NaN	NaN
P11166	3718.27	469.958	4268.01	1038.51	2428.85	5027.49	553.005	1141.74	3215.03	6188.25	1691.67	219.371	446.35	1085.7	203.18	221.894
P11168	NaN	NaN	NaN	NaN	NaN	NaN	NaN	NaN	897.955	NaN	NaN	NaN	NaN	NaN	NaN	NaN
P11169	588.085	82.347	227.827	299.212	364.393	504.203	96.2141	197.689	168.353	201.231	292.812	237.626	130.951	415.18	150.745	305.712
P11171	1435.28	193.841	357.917	269.481	286.828	167.356	320.587	278.836	1129.09	1922.45	210.125	261.002	213.485	567.797	212.305	298.581
P11172	708.632	863.082	894.64	914.743	1581.93	863.35	617.807	1221.86	932.035	979.332	907.126	662.694	1007.43	577.111	727.957	606.164
P11177	448.559	795.933	1333.35	828.447	660.824	465.591	862.2	546.624	951.87	410.059	611.497	846.372	869.769	873.986	1060.06	985.196
P11182	655.308	1782.79	3588.1	1996.56	1815.88	2584.38	3430.36	1132.21	1952.52	1680.25	924.681	720.031	1805.86	943.212	804.291	788.9
P11215	922.237	284.339	220.662	366.72	414.169	408.938	917.077	600.088	308.591	650.851	565.732	780.483	357.98	769.785	400.161	370.226
P11216	2830.88	21330.9	6132.14	7349.99	3883.13	4957.91	10503.9	3445.96	8468.3	13192.8	3678.34	3579.16	4657.4	4850.69	6004.59	3438.6
P11217	1889.52	9410.45	3244.21	3299.23	2010.11	2883.31	5065.78	1843.15	4827.27	6088.84	1915.35	2635.57	1952.86	3435.15	3305.93	1956.42
P11233	937.159	285.623	652.627	479.637	572.461	524.129	401.662	296.049	372.354	380.963	462.622	520.953	489.311	611.16	831.807	488.919
P11234	581.866	408.281	619.279	322.421	478.165	437.84	386.699	283.727	1305.77	453.7	487.102	451.446	634.608	623.179	644.064	462.599
P11274	347.302	345.765	436.169	263.72	407.784	300.602	394.766	253.585	281.227	312.78	300.358	372.624	329.195	363.478	296.959	378.229
P11277	9658.56	484.233	683.166	511.069	533.982	284.681	412.105	547.112	4097.47	11779.7	296.595	804.265	509.015	2587.06	793.57	940.022
P11279	2112.67	2111.19	1627.73	1479.85	2951.95	2037.23	1041.39	1270.61	2130.85	4276.35	2625.79	2801.58	2478.27	1743.29	2499.74	1905.18
P11308	109.904	61.2377	41.4487	56.1047	64.9543	94.2911	50.2424	52.6991	108.382	73.2779	79.7426	159.615	78.6514	170.452	123.743	182.953
P11310	342.114	508.366	801.218	672.257	1031.09	503.273	1448.71	355.96	2387.41	163.484	475.664	385.94	5403.42	751.953	482.351	396.806
P11362	186.338	104.586	862.276	91.1348	NaN	112.705	172.881	79.957	NaN	118.512	126.223	265.078	89.0824	201.514	108.086	300.837
P11387	3083.74	2823.61	6528.25	3921.12	4105.67	3353.19	2419.97	3106.96	2585.68	3123.17	3596.38	2084.66	3842.4	2155	2374.74	3489.24
P11388	684.597	817.184	993.067	816.73	1030.85	557.82	569.78	1103.65	188.222	727.978	444.336	501.51	321.375	346.158	493.492	385.146
P11413	6547.05	1792.76	1466.5	4868.6	5806.05	2681.99	2579.73	2254.08	1873.33	3829.64	3658.72	3939.98	8417.39	3659.57	4325.78	2953.97
P11441	707.418	375.695	307.262	638.361	590.687	340.102	417.141	475.294	742.357	399.204	331.244	528.641	508.499	348.203	510.805	386.826
P11473	NaN	NaN	NaN	NaN	NaN	102.41	NaN	NaN	NaN	NaN	NaN	NaN	NaN	NaN	NaN	NaN
P11474	99.9132	227.025	47.6991	187.283	34.5509	38.3306	85.8491	159.97	168.43	NaN	112.445	94.442	208.253	69.8597	119.043	NaN
P11498	799.214	8975.1	1659.6	3035.49	5745.39	1106.32	2685.31	1118.1	2866.35	3271.34	1813.76	1538.17	1568.04	3168.93	1688.46	1118.9
P11532	193.073	267.797	186.192	254.728	195.275	207.208	294.855	124.786	238.087	303.297	183.722	280.133	129.434	532.4	120.454	753.328
P11586	4571.81	2857.27	2903.62	6444.81	3446.25	2370	2491.44	3709.36	8325.65	3907.8	3120.79	3089.64	2962.44	3932.81	2514.42	2743.07
P11597	378.554	52.3923	109.135	94.4485	NaN	NaN	49.7524	NaN	175.027	115.386	69.0179	322.726	61.2473	203.429	133.084	400.402
P11678	1430.4	140.694	312.59	1129.01	1721.48	1242.97	NaN	390.155	545.229	547.046	1711.07	1196.14	265.002	2537.12	407.695	935.476
P11684	NaN	NaN	NaN	NaN	NaN	NaN	NaN	NaN	NaN	NaN	NaN	NaN	NaN	NaN	NaN	94.5823
P11717	1435.92	853.81	1014.83	1158.62	864.132	1146.77	1032.13	700.768	1998.87	1127.27	1323.43	1500.31	1729.96	1467.53	1151.32	1611.98
P11766	1537.8	2438.51	2566.29	1979.08	1584.37	1859.82	4412.28	1165.89	5140.06	3943.13	1993.94	2656	1474.3	2799.06	1987.95	3575.55
P11802	177.179	187.809	305.73	137.454	430.793	145.321	105.098	134.276	171.798	196.357	160.17	238.164	160.559	162.324	150.534	212.082
P11831	163.748	270.368	110.864	215.746	199.595	135.697	236.292	172.966	133.282	NaN	296.675	192.431	147.072	198.836	159.07	192.238
P11836	NaN	NaN	NaN	NaN	NaN	69.8965	NaN	NaN	NaN	NaN	65.551	NaN	NaN	323.496	99.1172	118.395
P11908	926.635	1776.25	682.339	6072.45	2077.41	1595.56	814.618	1511.19	1393.45	3936.98	885.41	979.687	959.687	523.721	579.801	542.662
P11912	NaN	NaN	NaN	NaN	NaN	NaN	105.901	NaN	NaN	NaN	265.338	NaN	NaN	NaN	NaN	NaN
P11940	3066.23	3558.68	3297.03	3307.82	4395.7	3613.64	3109.63	3933.18	2412.86	4684.58	3891.3	3149	3968.92	3083.21	3367.13	2596.54
P12004	1883.91	2284.05	6314.01	4326.19	7935	2584.38	2049.18	3161.45	1027.55	2886.74	2484.23	1371.17	1679.55	848.704	1528.35	945.211
P12035	NaN	NaN	NaN	215.664	NaN	NaN	NaN	530.043	NaN	NaN	683.297	NaN	NaN	NaN	NaN	NaN
P12036	NaN	91.1148	389.882	29.553	NaN	NaN	177.155	30.0048	NaN	NaN	NaN	433.64	NaN	NaN	55.437	NaN
P12074	479.871	318.601	2193.79	1115	1311.54	1015.66	264.639	1481.27	2501.01	1575.42	2392.01	1722.92	1610.13	1079.25	2320.08	1132.81
P12081	2488.07	1249.89	1815.66	1687.77	1745.67	1711.96	1749.32	1748.85	3143.97	2281.69	2085.83	2315.92	1483.21	1967.49	1960.06	2235.16
P12107	4280.29	3616.67	905.278	1402.12	546.605	3304.29	2042.4	1615.95	994.287	2388.32	1654.79	1940.71	3509.77	2061.91	1130.27	1588.47
P12109	66307.8	21055.6	7797.27	16634.7	5865.73	31920.8	38449.3	19292.3	22830.1	23737.2	38864.2	212028	29480	78229.7	90671.6	185322
P12110	42861.3	12653.8	4314.58	9383.54	4193.21	22180.8	23605.3	10762.6	10384.5	14911.6	22572.3	115358	16215.8	42009.1	50135.8	101275
P12111	91888.1	31412.7	9844.75	21770.1	8963.27	51985.5	54274.4	26574.2	25387.8	37248.4	48046.4	268944	39760.3	94351.9	123103	219108
P12235	2546.77	4917.13	3733.99	5254.87	3045.09	2202.42	4606.66	2542.21	12575.2	1943.6	2817.45	2163.38	3886.41	2253.07	1600.52	3379.72
P12236	480.778	700.974	443.55	871.867	610.518	557.718	605.261	380.172	725.781	748.882	1089.89	623.173	857.113	516.815	527.535	419.412
P12259	7446.55	1667.2	2137.36	1084.55	794.334	1158.04	NaN	NaN	2799.81	NaN	1114.55	2903.95	NaN	3762.68	NaN	4455.02
P12268	3140.65	2391.88	3645.02	3245.41	4746.92	5155.21	4516.09	3171.99	1063.86	3877.86	2301.58	3191.04	3173.69	2340.9	2871.53	2074.13
P12270	1003	1120.28	2022.39	1633.32	1805.54	1202.79	1139.46	1374.01	993.381	1083.39	1243.63	1320.12	1199.97	1127.58	1456.3	1059.35
P12271	NaN	219.817	NaN	NaN	86.8909	NaN	NaN	NaN	NaN	NaN	NaN	NaN	NaN	NaN	NaN	NaN
P12273	4776.22	16.1198	55.8273	251.782	13.4886	21.5031	NaN	630.157	40.03	NaN	70.6734	181.917	4170.94	246.677	726.089	1434.52
P12277	1993.81	9448.7	6745.9	2315.73	1373.03	420.943	325.988	2174.32	2879.33	2649.84	410.894	1838.95	2341.79	812.656	461.607	3587.14
P12314	838.025	309.731	205.025	412.417	191.907	342.637	635.788	459.132	276.729	687.182	532.553	1007.18	328.234	671.152	351.039	783.77
P12318	NaN	77.102	NaN	65.2837	72.7801	NaN	273.009	NaN	NaN	NaN	175.221	NaN	70.8948	82.276	NaN	137.758
P12429	352.605	1254.74	3162.45	1121.43	1661.84	516.864	4071.69	945.797	2627.94	192.213	504.45	639.789	1446.04	1168	2175.36	513.708
P12532	4326.23	1179.33	804.182	3336.7	6791.22	2120.93	743.884	403.153	744.088	989.594	1598.47	3112.17	4951.44	539.056	4908.48	483.368
P12544	539.254	75.1625	52.9397	262.129	335.236	144.671	147.439	463.393	342.281	226.836	391.847	800.035	92.5975	431.838	357.473	449.039
P12694	272.152	676.165	910.012	762.472	466.393	442.313	646.989	364.8	670.043	305.245	334.739	305.504	798.711	412.511	550.975	299.682
P12724	290.054	NaN	87.3374	181.675	194.096	326.944	NaN	83.5889	125.842	135.899	504.434	292.433	83.1441	383.535	107.144	127.353
P12755	NaN	NaN	91.2955	NaN	NaN	NaN	NaN	NaN	69.8901	34.4284	NaN	NaN	67.9052	NaN	NaN	NaN
P12814	84411.9	84244.2	37519.1	65431	51084	56634.1	96139.1	55075.4	35850.8	42542.4	57739.3	65012.2	71222.8	67542.3	42333.9	139264
P12821	355.874	499.655	233.288	241.432	276.098	400.221	319.856	272.623	404.915	566.23	428.662	1372.19	381.661	441.699	611.427	596.767
P12829	789.021	216.114	71.4485	145.426	103.781	193.232	360.102	152.069	228.102	523.044	316.006	899.405	335.19	292.559	75.7677	863.76
P12830	1690.59	4446.21	3254.56	2827.23	2697.51	1863.61	2763.3	1427.83	1728.88	2443.01	1583.89	1965.73	3536.57	1514.68	474.568	1338.15
P12931	153.841	157.344	233.701	292.607	195.682	171.697	147.79	105.236	248.553	193.593	142.471	154.556	177.063	155.078	158.282	138.2
P12955	2075.62	2308.9	1390.85	1037.09	825.539	1965.94	1782.97	1580.38	5700.52	2787.13	1739.27	2516.09	2086.46	2742.48	1595.25	2020.19
P12956	10609.4	13895.1	25672.7	16243.7	21841.7	19079.9	24288	22423.6	9022.44	15120.2	16096.2	11669.8	15901.6	11922.8	14341.3	10975
P13010	4374.85	5218.24	8001.05	7706.54	6131.53	6681.28	8439.01	9013.5	4072.56	5156.17	6607.96	5468.97	7371.68	5701.32	6477.33	4777.65
P13051	214.669	235.554	364.419	260.952	254.234	188.752	325.679	199.061	228.306	280.848	159.103	171.557	158.794	141.777	152.275	126.467
P13056	NaN	NaN	208.432	36.973	54.7551	72.2286	133.641	48.2873	63.3153	NaN	56.2354	NaN	NaN	40.2443	59.5213	NaN
P13073	1152.96	1418.15	1376.28	1528.37	1219.89	903.657	1024.17	982.467	1905.06	2065.31	1635.71	1304.65	1928.23	1606.99	982.544	1275.61
P13164	NaN	NaN	252.204	NaN	NaN	NaN	NaN	NaN	NaN	NaN	214.413	NaN	NaN	NaN	NaN	NaN
P13196	NaN	180.063	76.9145	290.203	84.293	77.6202	50.82	80.9848	111.511	56.7673	53.0288	96.952	72.6017	42.8792	NaN	NaN
P13284	9292.65	2063.36	1220.86	5927.33	3059.74	5090.62	1926.16	5612.19	4083.2	2622.83	5350.67	3770.33	4682.29	3867.46	3969.64	3557.64
P13473	7605.66	10159	3394.9	7353.97	9264.6	7735.18	7575.35	5276.54	6987.96	14607.5	6324.5	5860.68	7507.24	4523.51	5830.44	4340.69
P13489	8409.2	5716.73	5897.06	4934.48	5159.85	6511.02	6657.06	6401.86	8825.83	7736.2	6731.24	12201.3	8984.41	9079.03	7367	11015.4
P13497	459.52	197.164	122.777	161.015	136.943	370.522	159.681	144.831	384.942	288.087	146.182	209.962	148.871	202.331	133.75	260.384
P13498	501.362	175.884	180.696	348.467	402.414	305.302	380.641	367.471	324.721	589.558	691.091	502.835	215.211	487.073	307.685	448.027
P13501	187.685	79.9252	NaN	71.8366	NaN	NaN	NaN	118.642	NaN	128.276	107.146	NaN	NaN	NaN	NaN	NaN
P13591	127.769	86.0179	476.876	NaN	57.7311	62.1554	63.9156	NaN	NaN	NaN	NaN	83.966	32.295	78.4562	NaN	152.685
P13598	148.745	110.069	41.3109	52.4167	44.4108	62.3857	56.3462	53.7687	85.7067	109.03	97.747	122.281	60.0088	151.38	123.399	221.422
P13611	4921.32	4275.25	1262.9	2218.94	499.596	4112.45	4557.25	2876.25	912.624	2086.09	4698.8	7636.51	4955.58	6093.82	6015.12	23125.1
P13612	147.864	124.861	77.7857	156.875	182.215	201.707	247.936	157.784	106.818	210.888	239.086	201.596	149.738	233.366	150.249	255.392
P13639	41395.6	36136.5	18962.4	39117.1	42263.4	42750.9	31003.5	42434.9	27743.2	39074	38264	37307.1	43968.7	32689.1	46153.9	40060.1
P13645	304.572	192.616	296.186	276.585	317.563	177.343	172.607	162.437	315.167	158.373	649.015	318.091	242.044	710.936	274.165	449.643
P13647	297.976	92.8989	171.953	744.754	546.793	1194.44	253.586	6639.04	111.732	123.492	1055.27	182.243	466.289	503.302	114.246	485.189
P13667	6658.38	6752.96	5864.15	8912.6	6225.08	9485.36	4607.75	7066.04	8161.66	8394.76	10693.6	7789.7	6435.17	8660.2	6220.73	11221.5
P13671	4115.17	1206.24	1388.65	1301.77	607.042	1728.82	736.502	939.98	2033.33	995.166	1310.95	5826.97	725.755	3151.61	1924.27	5350.48
P13674	3139.22	1533.99	1702.43	1111.54	906.471	2859.39	900.055	1537.84	3182.82	2181.27	1745.99	2104.37	2415.56	1496.76	664.874	1334.6
P13686	335.67	31.0091	55.0681	114.862	102.201	162.956	37.2352	159.719	449.099	289.421	136.938	278.698	151.927	87.2801	31.0434	228.125
P13688	211.315	645.702	77.9095	422.057	203.088	132.249	153.243	110.373	265.653	NaN	493.844	357.468	92.3084	455.855	382.466	189.911
P13693	3095.05	3280.49	1856.9	3793.58	1805.96	2394.46	1435.11	2332.48	2223.21	1964.45	2007.39	3079.17	5806.73	3709.02	3257.71	3535.15
P13716	815.697	542.199	396.236	279.087	336.48	309.841	482.251	344.023	802.414	1770.03	486.638	484.317	339.074	945.276	507.648	565.374
P13727	629.424	NaN	NaN	471.435	296.521	337.606	NaN	NaN	152.397	249.462	877.94	NaN	NaN	665.646	310.966	312.615
P13747	353.189	177.183	161.385	212.194	126.654	107.061	130.729	250.415	310.993	328.173	338.599	301.952	142.683	283.892	168.262	353.658
P13762	1808.04	917.734	NaN	5230.81	634.217	1018.3	996.022	1117.49	2192.97	NaN	2162.44	6095.3	3149.98	6060.03	530.371	8335.19
P13796	10587.9	4780.26	1319.81	19040.8	12001.1	9018.39	5853.54	8760.37	4302.16	5386.69	10222.3	13770.4	12455.2	14780.5	6551.23	8194.87
P13797	10658.5	11944.2	1539.88	3684.62	9048.04	14136.2	30548	8803.91	4753.31	6740.36	8303.59	15452.5	10082	9310.78	6959.11	11278.4
P13798	5076.22	1403.24	3249.75	1712.32	2136.68	2155.12	1796.28	1534.98	4575.27	3875.22	2486.39	2524.14	4074.78	3408.94	3619.39	3080.21
P13804	3043.07	4773.2	2661.49	2937.44	1933.68	2716.38	2081.21	2436.43	9286.95	2676.21	2781.02	4383.47	4969.71	4939.56	2738.52	3273.47
P13807	373.115	825.488	371.734	459.658	460.602	919.612	458.688	381.967	1951.52	511.873	502.169	330.774	474.92	361.032	383.88	368.242
P13861	1602.34	1026.74	1345.7	977.088	934.889	814.798	1386.38	910.4	1137.88	810.814	932.105	1347.63	1364.43	1369.36	1471.98	1472.13
P13866	NaN	52.9037	NaN	NaN	106.738	NaN	NaN	NaN	70.0696	55.0312	39.9251	NaN	NaN	NaN	NaN	NaN
P13929	560.153	147.05	185.469	191.548	51.9004	51.6079	42.4901	108.229	309.032	107.391	105.18	114.98	191.249	602.934	144.975	NaN
P13942	NaN	190.494	NaN	NaN	NaN	NaN	NaN	NaN	NaN	NaN	NaN	NaN	NaN	NaN	NaN	NaN
P13984	553.078	930.883	957.211	718.448	1074.99	647.009	524.756	932.343	464.998	493.029	532.793	607.82	740.707	587.296	1335.7	468.182
P13987	3497.01	21201.8	2632.87	3537.89	8177.45	3069.9	5573.99	2280.78	1931.94	2699.28	5812.07	3600.3	2490.72	4315.38	1949.52	7864.93
[truncated: 8,465 more rows]
