# Supplementary material for: A hybrid DDA/DIA-PASEF based assay library for a deep proteotyping of triple-negative breast cancer
Source: Sci Data. 2024 Jul 18;11:794. doi: 10.1038/s41597-024-03632-2 (PMC11258311; doi:10.1038/s41597-024-03632-2)
Supplement: Supplementary file 7 — Supplementary File 6 [file 41597_2024_3632_MOESM7_ESM.xlsx]

## Sheet: S6A_Summary
Supplementary Table S6A. Summary of targeted data extraction from 16 TNBC DIA-PASEF samples extracted in DIA-NN 1.8.1 software in library-based approach using our TNBC-specific hybrid library.
File.Name	Precursors.Identified	Proteins.Identified	Total.Quantity	MS1.Signal	MS2.Signal	FWHM.Scans	FWHM.RT	Median.Mass.Acc.MS1	Median.Mass.Acc.MS1.Corrected	Median.Mass.Acc.MS2	Median.Mass.Acc.MS2.Corrected	MS2.Mass.Instability	Normalisation.Instability	Median.RT.Prediction.Acc	Average.Peptide.Length	Average.Peptide.Charge	Average.Missed.Tryptic.Cleavages
T:\TNBC\16_DIA_data\4223_TIMS2_001_4_Slot2-1_1_2869.d	100557	8467	3478680000	200858158447	9771891538932	3.257	0.087	2.84113	2.21387	3.07957	2.13769	0	0.166892	0.139927	14	2.195	0.381
T:\TNBC\16_DIA_data\4223_TIMS2_002_2_Slot2-2_1_2864.d	124866	9121	5124170000	207139591577	10712494733708	3.447	0.092	2.66191	2.08057	2.84205	2.17165	0	0.0714271	0.0655619	13.984	2.221	0.401
T:\TNBC\16_DIA_data\4223_TIMS2_003_2_Slot2-3_1_2866.d	111834	8920	4461230000	211471271536	11412755643572	3.429	0.092	2.80355	2.14845	2.91586	2.24241	0	0.321948	0.112722	13.806	2.203	0.43
T:\TNBC\16_DIA_data\4223_TIMS2_005_2_Slot2-5_1_2873.d	135414	9271	5862890000	200293335320	9804059132950	3.509	0.094	2.74093	2.01959	3.10425	2.05767	0	0.116287	0.0857607	14.066	2.232	0.386
T:\TNBC\16_DIA_data\4223_TIMS2_006_2_Slot2-6_1_2877.d	112117	8965	4891180000	211340962412	11714505627384	3.469	0.094	3.16777	2.23285	3.5836	2.21575	0	0.387831	0.11082	13.766	2.206	0.441
T:\TNBC\16_DIA_data\4223_TIMS2_007_2_Slot2-7_1_2879.d	114438	9002	4725280000	214446962603	11569031531862	3.415	0.092	2.8173	2.13515	3.24027	2.19363	0	0.139657	0.113487	13.742	2.203	0.435
T:\TNBC\16_DIA_data\4223_TIMS2_008_2_Slot2-8_1_2881.d	108466	8744	4520500000	216254814361	11969380534342	3.389	0.091	3.043	2.21548	3.56175	2.14693	0	0.27264	0.176791	13.623	2.193	0.439
T:\TNBC\16_DIA_data\4223_TIMS2_009_2_Slot2-9_1_2883.d	126290	9101	5136620000	206862990700	10566247470632	3.459	0.093	3.21481	2.2745	3.819	2.09234	0	0.0720125	0.101298	13.969	2.218	0.404
T:\TNBC\16_DIA_data\4223_TIMS2_010_2_Slot2-10_1_2885.d	112315	8540	4472590000	199121704504	9659170034944	3.348	0.089	2.91146	2.05796	3.71489	2.27509	0	0.117953	0.10646	13.879	2.203	0.391
T:\TNBC\16_DIA_data\4223_TIMS2_011_2_Slot2-11_1_2887.d	96467	8503	3349500000	207853570732	10890318907608	3.236	0.086	2.99279	2.11704	3.9326	2.11511	0	0.246203	0.214848	13.603	2.168	0.439
T:\TNBC\16_DIA_data\4223_TIMS2_012_2_Slot2-12_1_2889.d	124764	9206	4817390000	206255953554	10472593553736	3.444	0.092	2.73494	2.06214	3.75288	2.07388	0	0.0764554	0.0726244	13.96	2.222	0.408
T:\TNBC\16_DIA_data\4223_TIMS2_013_3_Slot2-13_1_2892.d	100202	8289	3393770000	197477721453	9184054285904	3.234	0.086	2.57744	2.12028	3.04607	2.26209	0	0.221351	0.0989834	13.922	2.2	0.349
T:\TNBC\16_DIA_data\4223_TIMS2_014_2_Slot2-14_1_2894.d	132219	9178	5741830000	198637131285	9520893459708	3.497	0.094	2.7198	2.04817	3.22087	2.13785	0	0.150612	0.0853713	14.124	2.24	0.391
T:\TNBC\16_DIA_data\4223_TIMS2_015_4_Slot2-15_1_2923.d	110119	8560	3629480000	207429638158	9796063234580	3.222	0.086	2.5467	2.12019	2.48125	2.19811	0	0.156698	0.185164	13.944	2.217	0.383
T:\TNBC\16_DIA_data\4223_TIMS2_017_2_Slot2-17_1_2907.d	110489	8719	3660220000	213972433866	10487145653280	3.272	0.087	2.96519	2.05013	2.33262	2.27084	0	0.119359	0.208571	13.954	2.203	0.381
T:\TNBC\16_DIA_data\4223_TIMS2_018_2_Slot2-18_1_2909.d	98851	8323	3416780000	210767592920	10051208538290	3.177	0.084	2.94665	2.14721	2.37995	2.29987	0	0.162558	0.177914	13.831	2.202	0.372

## Sheet: S6B_ProteinGroups
Supplementary Table S6B. Mass spectrometry protein group level data for targeted data extraction from 16 TNBC DIA-PASEF samples extracted in DIA-NN 1.8.1 software in library-based approach using our TNBC-specific hybrid library.
Protein.Group	Protein.Ids	Protein.Names	Genes	First.Protein.Description	T:\TNBC\16_DIA_data\4223_TIMS2_001_4_Slot2-1_1_2869.d	T:\TNBC\16_DIA_data\4223_TIMS2_002_2_Slot2-2_1_2864.d	T:\TNBC\16_DIA_data\4223_TIMS2_003_2_Slot2-3_1_2866.d	T:\TNBC\16_DIA_data\4223_TIMS2_005_2_Slot2-5_1_2873.d	T:\TNBC\16_DIA_data\4223_TIMS2_006_2_Slot2-6_1_2877.d	T:\TNBC\16_DIA_data\4223_TIMS2_007_2_Slot2-7_1_2879.d	T:\TNBC\16_DIA_data\4223_TIMS2_008_2_Slot2-8_1_2881.d	T:\TNBC\16_DIA_data\4223_TIMS2_009_2_Slot2-9_1_2883.d	T:\TNBC\16_DIA_data\4223_TIMS2_010_2_Slot2-10_1_2885.d	T:\TNBC\16_DIA_data\4223_TIMS2_011_2_Slot2-11_1_2887.d	T:\TNBC\16_DIA_data\4223_TIMS2_012_2_Slot2-12_1_2889.d	T:\TNBC\16_DIA_data\4223_TIMS2_013_3_Slot2-13_1_2892.d	T:\TNBC\16_DIA_data\4223_TIMS2_014_2_Slot2-14_1_2894.d	T:\TNBC\16_DIA_data\4223_TIMS2_015_4_Slot2-15_1_2923.d	T:\TNBC\16_DIA_data\4223_TIMS2_017_2_Slot2-17_1_2907.d	T:\TNBC\16_DIA_data\4223_TIMS2_018_2_Slot2-18_1_2909.d
A0A075B6H7	A0A075B6H7				25161.4	2443.38	1748.19	16753.8		617.893		1342	25670.8		4086.45	143826	14895.8	44678.1	5346.13	18598.5
A0A075B6H9	A0A075B6H9				7520.77	2896.04	4406.65	3052.31	946.719	2193.92	1517.62	20987	3470.85	9967.95	10613.9	17533.6	2383.82	5981.4	8562.76	6340.59
A0A075B6I0	A0A075B6I0				66789.2	11349.5	43670.3	44381.9	23817	18857.7	27041.6	21473.5	56857.3	11038.9	88045.3	52113.1	7581.86	117373	30379	179346
A0A075B6I1	A0A075B6I1				3669.87								2775.37		1555.43			3827.23
A0A075B6J1	A0A075B6J1											12207.6				8158.55
A0A075B6J9	A0A075B6J9				3870.82			1452.68							2092.66	5442.38		3503.17
A0A075B6K4	A0A075B6K4				259277	88921.4	102092	76944.9	134836	95143.4	118213	320335	170926	60887.4	202625	478603	26335.3	319592	329024	358062
A0A075B6K5	A0A075B6K5				208599	56880.6	47409.6	44165.7	11724.4	44873.9	26474.5	38406.7	72680	41914.6	108283	329959	38143.5	667576	153769	228305
A0A075B6P5;P01615	A0A075B6P5;P01615				59750.2	7029.57	2983.09	10856.9	1970.14	3424.88	4262.99	13858.4	22222.2	4029.22	15929.6	59931.8	2356.74	40795.5	33911.8	124847
A0A075B6R2	A0A075B6R2				149769	12109.4	45075.5	10542	3801.53	33521.3	27031.1	46905.9	112898	25782.9	192528	1510700	26290.4	244762	292361	1411110
A0A075B6R9;A0A0C4DH68	A0A075B6R9;A0A0C4DH68				35481.7	2987.59	6558.29	9393.27	4340.66	5144.15	2036.28	5216.93	11691.6	5270.14	15401.3	109361	4086.5	65874.8	27604.6	105645
A0A075B6S2	A0A075B6S2				115966	18665.3	17971.2	32181.7	12378.1	19718.2	21416.9	15221.8	57326.3	19615.9	63320.9	124526	15643.2	130855	125140	266304
A0A075B6S4	A0A075B6S4				2172.56			1333.26	1645.63		1509.64		4125.49		1990	1582.24		2592.96	3451.99	3825.02
A0A075B6S5	A0A075B6S5				13272.8	2943.1	7376.58	8339.93	2477.6	5276.9	1502.34	3940.92	10494.7	2013.22	14513.6	58767	1787.09	8439.43	9199.78	22300.9
A0A075B767	A0A075B767				19350.3	21364.9	18457.9	39367.8	32771.4	34028.4	22269.4	20807.5	24236.7	20866.3	31267.7	17013.2	32274.2	17338.9	40966.3	15416.2
A0A087WSX0	A0A087WSX0				11435.9	2221	1551.95	1098.09	1166.66	1624.82	661.587	1163.7	1716.21	1728.49	2920.05	6581.07		4541.17	2143.14	3717.74
A0A087WSY4	A0A087WSY4				19398.6	6171.14	5629.11	5299.36		5627.03	8872.86	6629.22	19113.2		6186.9	60410.7	4698.75	17035.7	11989.3	20236.1
A0A087WSZ0	A0A087WSZ0				18740.4	4424.96		10627.8		1205.82		5964.56	22171.4		6453.55	33983.9		21552.1	12123	87405.5
A0A0A0MS15	A0A0A0MS15				29533.9	5001.95	6413.68	5238.46	2726.07	4099.02	5501.96	3308.39	8092.45		16207.2	49338.2	5582.7	34580.4	65028.7	92837.8
A0A0A0MT36	A0A0A0MT36				7628.7	1114.13	1555.75	1708.7	476.212		1737.05	975.845	2724.87	2087.82	6998.98	19697	1113.48	5326.24	4889.48	33150.4
A0A0A0MT89	A0A0A0MT89				56742.1	4699.69	11142.3	17081.6	3824.81	5881.7	2951.68	6381.73	15419.9	5003.69	29898	46362.8	7815.82	39323.9	16252.1	48107.7
A0A0B4J1U3	A0A0B4J1U3				35101.8								14515.5		2952.45	70354.9	5850.26	16189.4	5674.26	39416.5
A0A0B4J1U7	A0A0B4J1U7				191109	16638.3	31319.8	26491.3	19288.3	21913.7	31997.4	87395.5	63038.8	17020.3	52966.2	155393	7242.23	58411.8	65659.6	90611.2
A0A0B4J1V0	A0A0B4J1V0				39345	31258.5	44037.2	22839.7	40805.2	45551.9	47403.2	47288.1	27565.3	69963.7	46813.6	38911.8	44177.6	60625.3	64290.7	42947.7
A0A0B4J1V2	A0A0B4J1V2				34319	14978	11073.1	12125	5888.89	10631.6	13284	4078.33	13028.1		13493.4	60601.4	3274.74	30484.8	89344.9	30804.5
A0A0B4J1V6	A0A0B4J1V6				249641	74043	145174	67487.3	170138	75735.4	106758	127654	86578.1	61174	185040	273414	28329.3	142718	109377	250911
A0A0B4J1X5	A0A0B4J1X5				9912.58	1025.73	1189.74	9636.34		1104.31		1127.45	5392.95		23727.6	8271.21		9321.21	8957.15	9733.15
A0A0B4J1X8	A0A0B4J1X8				2020.28			1184.56								3561.01		5190.86
A0A0B4J1Y8	A0A0B4J1Y8				4728.45	4211.87	9331.59	8018.56	4296.41	12946.1	1133.53	8817.43	9105.95		11923.7	28213.1		14818.2	13417.1	28982.3
A0A0B4J1Y9	A0A0B4J1Y9				30747.1	2445.97	2320.01	6414.98	1776.41	1705.09		20602.1	19756.3		10837	28585.3	1438.68	12868.1	5974.36	17539.2
A0A0B4J2D5;P0DPI2	A0A0B4J2D5;P0DPI2				62566.2	200532	132486	113541	121487	124647	140661	130224	315208	88989.6	81388.6	72954.3	146409	121415	133989	86896.8
A0A0B4J2D9;P0DP09	A0A0B4J2D9;P0DP09				5756.18		7919.26	911.484				1661.87		7065.78	983.597	18555.1			2393.36	8438.37
A0A0B4J2F0	A0A0B4J2F0					6794.76	1497.47	8440.72		1654.69		4663.91	10698.1		8890.36	22782	19177.5	22374.4	10136.5	11716.3
A0A0B4J2F2;P57059	A0A0B4J2F2;P57059				19312.8	4262.08		3733.51		5621.97				4044.07	3469.5	40037	3308.34	18175.4	13127.9
A0A0B4J2H0	A0A0B4J2H0				11809.8			1485.08					4243.77		48780.6	31331.9	1193.58	6664.3	12392.2	4834.77
A0A0C4DH24	A0A0C4DH24															5451.01		10424.3		22946.2
A0A0C4DH25	A0A0C4DH25				27434.2	10376.7	15305.8	5523.84	11273.8	7492.78	15304.8	7061.81	17334.3		17549.4	35454.5	6799.59	7997.2	16167.9	41486.1
A0A0C4DH29	A0A0C4DH29															23001	1512.21		2065.59
A0A0C4DH31	A0A0C4DH31				7634.46	1691.84	1233.72	12631.2		1287.79		3287.09	11563.5		23124.5	103863	7708.46	62537	18682.9	17594
A0A0C4DH32	A0A0C4DH32				15829	3516.26	2997.04	2487.66	1498.38	5917.55	3665.62	1303.87	5607		9839.76	36571.1		8551.6	7874.62	18086.8
A0A0C4DH33	A0A0C4DH33				9039.2	1840.64	2817.46	11089.3	711.516		2850.22	2276.88	2600.64		3691.39	7436.03		8206.98	5618.04	12770
A0A0C4DH34	A0A0C4DH34				120959	53411.7	51202.3	85441.3	31092.1	75180.5	28013.5	28951.1	47589.4	29909.7	138331	217361	13716.6	74334.6	78955.5	145213
A0A0C4DH35	A0A0C4DH35				3047.12	2394.38	6278.09	2592.72	1243.39	2949.88	2518.65	1317.19	4313.85	3457.99	3335.88	8682.49	848.719	3137.9	2300.34	8313.59
A0A0C4DH36	A0A0C4DH36															4321.98		13203.7	5368.68	12311.5
A0A0C4DH38	A0A0C4DH38				82801.5	11903.2		35502.6	4366.32	5587.32		11618.4	28620.8		25952	172196	17918.8	59062.2	23484.7	59540.9
A0A0C4DH43	A0A0C4DH43				120120	31494.9	45864.1	119836		35148.7	28879.9	267321	61273.5	19067.2	58088.8	142734	14186.8	29016.2	69934.8	216708
A0A0C4DH67	A0A0C4DH67				42599.3	8585.79	27695	11518.8	9434.78	22899.6	12650.5	23413	22931.2	2730.69	25283	69121.7	4733.97	46053.3	26847.7	87804.2
A0A0C4DH72	A0A0C4DH72				187792	42454.5	29081.9	56525.7	15300.1	25645.8	12068.5	57080.6	147766	11229.8	220484	479372	43100	227461	164934	329861
A0A0C4DH73;P01611	A0A0C4DH73;P01611				22441.1	5818.68	10275.3	4295.63	3560.89	5678.62	46216.2	3656.76	8034.71		21496.4	37812.8	3890.45	17896.4	17399.8	58597.8
A0A0G2JMI3	A0A0G2JMI3														20638.2	37277.6			18322.3	11623.1
A0A0J9YX35	A0A0J9YX35					2453.4		4087.18	796.855				8120.58		4308.33	33064.4		13272.8	15534	7438.57
A0A0J9YXQ4	A0A0J9YXQ4						1393.78			17406.2		2412.54					8538.43			3429.93
A0A0J9YXX1	A0A0J9YXX1				39778.3	6360.72	39235.5	6222	9762.86	17204.4	17413.8	18282.8	39156	11241.8	9444.76	164581	17300.8	77173.5	82188.8	29314.3
A0A0U1RRE5	A0A0U1RRE5					971.498	2514.33					4237.22	1375.23			1655.94	430.689
A0A3B3IS91	A0A3B3IS91				3531.84	1732.47	2657.68	2336.61	2617.96	2037.33	2847.44	2458.04	2330.75	2625.44	2806.14	4682.13		1264.91	3903.92	1025.77
A0AV96	A0AV96				20215.1	48002.2	38211.1	27916.9	44987.5	25785.2	29656.9	33110.2	73279.2	61689.8	26421.7	22854.8	100702	21165.9	53873.3	14908
A0AVF1	A0AVF1				11350.8	11949.9	27783.5	11549.8		7575.45	9597.56	12116.2	12043.5	10946.9	10549.9	13337.3	11658.8	10023.5	8143.53	8710.64
A0AVK6	A0AVK6					1842.96	3370.51	1994.58	4071.77	2006.86		1758.94		4696.96
A0AVT1	A0AVT1				94364.3	207081	98476	129196	79621.9	139002	127805	141434	104565	186673	125116	100421	144068	75556.6	73962.8	83798
A0FGR8	A0FGR8				42564.7	44124.2	23981.1	58535	25623.9	50309.3	30048.2	48257.4	50040	87525	39463.3	48790	40171.1	45265.2	40262.8	56651.8
A0JLT2	A0JLT2				2286.33	2282.37	3500.79	4275.75				5738.92	5865.12				3319.98		1370.24
A0JNW5	A0JNW5				7899.43	5850.85	4857.66	3834.97	6023.57	6114.81	6508.24	7696.11	8352.76	5263.63	6510.54	5580.87	6264.75	6409.85	6244.09	6013.64
A0M8Q6	A0M8Q6				267086	88295.4	5050.48	66118.1	33646.9	82706	15721.2	46589.6	178117	44211.2	84645.9	421539	67231	535208	358457	423947
A0MZ66	A0MZ66				25004.3	40031.1	20452.7	42299.9	17396.8	11864.2	23526.8	28048.5	22843.8	28867.8	21358.3	22053	67059	19435.3	35033.2	13718.8
A0PJK1	A0PJK1												11993.3				859.688
A0PJW6	A0PJW6				7669.15	11293.6	20825.9	16348.6	26116.3	20617.2	35039.5	13800.1	11262.8	16487.6	8363.87	6334.81	7616.41	7679.61	12451.9	5805.99
A0PJX8	A0PJX8												13007.3
A0PJZ3	A0PJZ3				4412.21	7163.33		7920.12	2160.08	7134.92	9415.17	2716.03		5054.89	9222.66	8743.44	12482.2	4380.82	4969.28	5175.15
A0PK00	A0PK00				3913.84	8201.91	4887.33	6639.68	5666.79	5371.21	4780.79	3653.3	8763.22	6500.5	5364.86	3074.57	5364.16	5182.15	6284.32	5175.51
A1A4S6	A1A4S6				9190.48	11581.1	1567.67	7910.53	10071.8	7629.6	11042.5	9741.44	17337.8	13733.7	12202.3	11288.7	17494.7	12088.4	8921.99	15216.9
A1A5D9	A1A5D9				16079.6	9544.98	7874.47	8367.24	10385.7	10456.4	14792.6	37115.4	8931.38		9032.8	12078.3	15407.3	22244.7	13274.3	10739.2
A1IGU5	A1IGU5				3216.97	4916.66	3903.11	3947.26	4791.25	5062.82	5741.72	5170.92	11587.2	4905.63	5023.97		5191.84	3811.48	10321.9	6887.51
A1L020	A1L020				35797.7	31812.4	34071.9	43606.2	24809.6	21392.8	29353.9	23638.4	86628.7	32320.9	34091.2	16132.3	16003	27465.1	41727.1	24201.7
A1L0T0	A1L0T0				50188.7	45458.7	154807	45687.4	108326	84224.8	44448.4	83624.3	106695	41862.5	79630.5	44410.9	106753	64230.8	92547.3	60122.3
A1L170	A1L170				4074.62	2657.88	5857.99	5135.78		2048.06	3402.34			4180.04	7115.26			5084.99	6891.74	3803.07
A1L188	A1L188				1838.16	10679.1	7255.55	4448.88		3751.71		2841.2	9327.08	3670.83	4394.09	1703.04	2901.76	2168.97	3010.16	2508.93
A1L390	A1L390				8480.24	13222.8	9467.22	5905.05	5962.95	7586.28	4617	5337.67	32861.7	4232.5	5297.35	3106.26	5742.59	3951.44	6159.33	4866.44
A1L3X0	A1L3X0				11220.5	9282.55	7436.46	7306.71	12983.2	8638.47	11504.9	4668.51	43240.5	9541.61			8013.77
A1L4H1	A1L4H1				149147	89253.1	65744.2	52571.8	57524.6	126948	93444.4	74057.8	70354.1	58157.5	68895.7	212337	77517.3	138413	254523	489241
A1X283	A1X283				28959.5	49049.9	18138.7	28390.4	27650.2	41271.7	26054	38766.6	8312.71	30544.7	47635.3	60692.1	36651.4	39261.3	60608.3	58574.3
A1Z1Q3	A1Z1Q3					3624.88	6016.53	1930.23	4531.39	2668.77	3632.97		3249.56	4789.01	3030.7	2955.98		3794.11	9999.36	4717.45
A2A288	A2A288				3919.47	3057.13		3400.99	2680.25	2738.53	3700.7	5129.92	2449.58	4438.73	5879.79	4712.37	2125.48	6142.93	2515.45	5435.27
A2A2Y4	A2A2Y4					1716.1			1181.74			817.835	1135.44
A2A3K4	A2A3K4				1928.14	2308.33	936.002	1443.5		1000.28	2520.52				1372.77		1779.1
A2AJT9	A2AJT9					2625.91	2654.1	2988.54	2200.58	3725.3	5273.79	4711.57	3415.52		4091.52		2273.6	2087.72	3564.13
A2RRP1	A2RRP1				18564.9	16781.1	16920.5	14900	19047.8	19379.3	18369.2	19246.7	21063	21550.7	23810.9	14154	22170.1	16895.1	17227.7	15873.3
A2RTX5	A2RTX5				93707.9	110633	82319.7	100369	135146	142465	96980.8	127156	100207	110977	159892	100442	88705.8	106324	114188	72437.6
A2RU67	A2RU67				677.683	1601.11	775.682		789.409	5773.11	4251.23	456.868		2641.41	1818.21	921.693	753.269			1081.03
A2RUC4	A2RUC4				3901.24	6309.36	6890.53	5081.47	3039.5	6481.92	7358.31	4073.82	6192.21	8183.58	4979.4	2051.4	3445.9	2784.5	2752.31
A2RUS2	A2RUS2				87943.7	85638.6	38739.4	60264.1	115202	65667.4	100784	107495	70191.7	64617.7	128847	61968.7	50968.6	108851	88320.4	98540.9
A2VDF0	A2VDF0				9398.61	2612.11	6675.12	8848.55	3575.44	3527.98	12272.3	9275.82	6565.94	5744.71	7408.73	5358.94	4078	5249.03	4930.22	4539.76
A2VDJ0	A2VDJ0					1659.58	2612.8	1737.63	3390.1	2664.25	3056.61	1234.25	1261.84	1759.29	2388.04	2977.02	1015.56	1883.67		1312.5
A3KMH1	A3KMH1				13785.5	51654.2	31955.3	59639.6	22638.7	38300.7	21266	20469.8	41984.7	29245.9	27096.5	15969.5	31406.3	14335	30603.9	17284.6
A3KN83	A3KN83				4778.78	4047.2	4549.86	4363.57	7728.78	4367.56	4494.8	2838.23	2212.48	2965.32	2340.31	3216.25	3996.05	3331.72	5220.58	2906.87
A4D1E9	A4D1E9				5034.61	21935.8	19324.9	15651.4	19717.5	26642.7	14360.1	11069.5	6024.6	12542.7	15111.7	6755.96	14247.1	4844.58	16069.3	5984.57
A4D1P6	A4D1P6				11780	14840.6	12741	11316.1	10030.3	15140.1	12665.5	16597.6	33099.6	24052.3	17745.6	24965.6	16569	20030.2	17303.3	20696.9
A4D1S0	A4D1S0					10363.1	2239.04	26489.2	4678.88	9521.63	3285.42	6964.04		26654.7	3918.91				4960.71
A4D1S5	A4D1S5				9923.11	9117.92	6451.73	11828.9				8605.77	9906.21		10762.4	7528.4	6881.27	7292.08	6482.08
A4D1U4	A4D1U4				597.36	1445.73	2991.35	1883.11	639.735	1464.56	2433.17	2758.51	1835.68	3159.7	1147.43	971.958				499.691
A5A3E0	A5A3E0				376622	193989	155180	184221	137038	155201	207549	237053	220910	201175	217319	403505	227699	220497	374833	329048
A5D8T8;Q6UXF7;Q8NCF0	A5D8T8;Q6UXF7;Q8NCF0						7965.42						34632.5			44486.8
A5D8V6	A5D8V6				30182.8	29221.3	31940.9	30782.6	46593.2	17020.3	20729.6	38597.6	35245.7	36699.7	25436.4	36649.6	41206.2	30765.9	53555.6	34699.2
A5LHX3	A5LHX3					1094.87	1229.39	1376.17	3917.35	2099.03		922.9		1631.69			1657.72	1332.55	2637.06
A5PLL7	A5PLL7				22217.6	37275.7	46128.8	26498.2	52454.8	42975.3	21913.1	14070.9	9876.55	109957	37427.3	10995.2	28174	22844.2	10108.9	14527.4
A5PLN9	A5PLN9				6015.9	8676.05	5014.32	8054.73	8547.13	8874.28	7695.21	7319.62	7704.27	8850.15	8383.64	7558.83	10521.9	8302.98	12365.9	9213.43
A5YKK6	A5YKK6				33546.2	50758.3	56164.5	37973.6	40250.4	44378.4	38950.2	44751.5	29053.9	60990.1	45280.4	28071.5	36808.9	30011.6	26976.7	26148.1
A5YM69	A5YM69					4968.91			4894.09	4434.61		7922.69	6609.31	2277.26	3056.09		3630.77	3855.22	2797.44
A6H8Y1	A6H8Y1					1199.71	2340.13	394.039	2497.19	1621.07	1834.68	1198.37		2558
A6NC98	A6NC98				7381.55	2265.3	3312.44	5211.25	5302.48	2756.19	6104.42	6699.79	3055.98	6999.15	11211	6452.11	1623.97	8852.53	6413.01	4560.31
A6NCE7;Q9GZQ8	A6NCE7;Q9GZQ8				17490.1	36775.6	7445.93	15531.1	8421.11	28794.9	20688.6	20486.4	7240.58	7921.13	31428.7	24864.5	24381.4	19653.3	22372.7	30765.4
A6NCS6	A6NCS6							2246.72			4806						6637.16		3430.28
A6NCW0;A8MUK1;C9J2P7;C9JJH3;C9JLJ4;C9JPN9;C9JVI0;D6R901;D6R9N7;D6RA61;D6RBQ6;D6RCP7;D6RJB6;Q0WX57;Q7RTZ2	A6NCW0;A8MUK1;C9J2P7;C9JJH3;C9JLJ4;C9JPN9;C9JVI0;D6R901;D6R9N7;D6RA61;D6RBQ6;D6RCP7;D6RJB6;Q0WX57;Q7RTZ2				1501260	38479.9	636733	263855	199188		364492	40083		218366	29510.2	745676	64210.8	13595.4	1187530	77512.9
A6ND36	A6ND36					1410.07	1887.7	1311	2486.63	1807.64		5500.89					1764.1		1967.01
A6ND91	A6ND91												33173.4
A6NDB9	A6NDB9						10170.8		3623.58	2021.26			9912.28
A6NDG6	A6NDG6				34947	25628	11164.8	35202.2	24022.6	29802.7	23306.5	27651.8	30024.6	38713.7	27862.3	25110.9	35140	27011.3	18892.4	24260.5
A6NDU8	A6NDU8				21207.1	17798.5	19027.7	15394.5	18786.9	34245.8	38966.2	18422.8	24061.8	12510.1	24644.7	19163	22151.7	22698.8	22541.2	16437
A6NE01	A6NE01				2519.47	4689	1496.52	2317.33	1787.43	1937.92		1756.45	2604.81		2677.13		2182.4	2245.62		3621.53
A6NED2	A6NED2				4558.74	6873.82	6162.18	5242.49	4056.77	6589.21	3149.4	7484.28	7266.15	6698.79	5275.37	4849.02	4033.74	5467.66	4894.39	5169.52
A6NFI3	A6NFI3				5677.09	6294.89	21423.1	11176.5	5879.28	12081.4	6576.98	12819.2	7006.98	13436.1	12294.1	9436.78	10444.3	11363.9	9321.09	11252.3
A6NFQ2	A6NFQ2				9241.86	10346.2	3490.48	29040.3	4560.67	33842.7	16207.9	29008.6	19627.5	29715.6	21432.5	9227.42	5954.98	10710.2	5962.19	7211.66
A6NGB9	A6NGB9				2153.38	947.015						1575.18	2495.07
A6NH11	A6NH11												4771.94
A6NHL2	A6NHL2				5405.65	9736.79	5581.41	17798	1304.21	4365.6	1319.8	9705.7	13294.2		8687.42	17545.7	11666.6	8210.32	30742.1	19972
A6NHQ2	A6NHQ2				1239.94		4005.76	1193.01		1759.92					1378.99	2735.04		1477.26	1851.16	6414.34
A6NHR9	A6NHR9				108120	119770	117246	231289	165418	94302.8	81293.6	163415	41991.4	114471	113791	85772.7	78715.6	94924.8	102446	88367.4
A6NHX0	A6NHX0				5671.44	15847.9	15082.6	11779.4	7624.71	10999.9	8950.13	13102.3	12876.5	5140.07	14119.5	10836.6	12650.8	10984.9	9740.58	7284.58
A6NI28	A6NI28				8706.9						766.032		11607.9					784.698		2039.45
A6NI79	A6NI79															4511.79		4107.05		2354.19
A6NIH7	A6NIH7				6747.54	8197.59	14885.6	5878.51	6577.54	5376.61	6482.98	7483.06	14295.1	7880.01	6828.8	6835.14	8344.83	9085.33	6830.14	9938.19
A6NIX2	A6NIX2						2420.72	1518.75		2090.54		1679.83	1327.44		1834.23	5819.08	1512.11	2061.36	2013.96	3266.82
A6NJ78	A6NJ78				6750.49	23849.8	33845.9	18314.4	22778.5	20419.3	13053.6	25785.4	16771.7	19881.8	16346.5	14435.2	14376.7	9982.42	11273.2	11109.7
A6NK58	A6NK58					2456.66	11470.3	4165.97	4243.16		4175.97	2584.41	10215.8				2883.68	3328.77	4658.82	6109.23
A6NK89	A6NK89						10533.3	5046.11	1491.47		2490.01	5425.76		4086.59	4154.55				4270.63
A6NKD9	A6NKD9				4568.38	5242.71	8881.27	9776.77	6820.81	5455.8	12839	7055.86	3694.49	4075.06	5806.7		6501.75		6963.88	3744.79
A6NKG5	A6NKG5										1896.48								29171
A6NLP5	A6NLP5				8544.58	3961.08	1780.81	6317.08	4685.59	7015.86		3522.83	11004.6		3189.25	43982.3	6708.44	17358.9	17135.4	16547.9
A6NM28	A6NM28				1354.34	1246.33	20319.6	887.28	990.49	1463.91	764.858	1541.36		1984.71	1610.39			1478.15		1960.07
A6NMZ7	A6NMZ7				61868	6389.42	7942.71	10685.5	24420.1	8309.05	45070.3	17089.1	13234.4	10372.6	160945	132237	28022.1	83976.2	194556	51281.3
A6NNL5	A6NNL5					3682.6	5262.36	6671.6		4818.05	3717.04	4644.44	7628.65		5973.57		8262.6	4532.47	8059.01	5326.05
A6QL63	A6QL63									832.917			1341.73				1761.65
A6ZKI3	A6ZKI3				9350.27	13766.8	6192.78	36875.9	31915.6	16056.2	9003.48	10574	8560.79	9693.79	12692.9	9056.41	13470.3	15588.9	8340.9	11510.5
A7E2V4	A7E2V4				9002.39	10808.1	9090.79	7590.23	8148.19	6073.86	6115.51	7844	7238.28	10374.1	10990.6	9591.49	10146.1	10934.7	10697.5	9452.97
A7KAX9	A7KAX9				6973.97	5062.92	5979.08	4334.57	6496.21	5895.15	7577.06	3321.13	7052.62	13077.3	6473.43	2319.41	9021.29	2534.5	9698.82	2229.27
A8CG34	A8CG34				8262.13	9432.15	8277.61	13747.4	11221	8561.83	7778.64	8419.57	5150.11	8232.7	10037.5	7809.38	7705.56	8301.55	10428.4	7441.42
A8K2U0	A8K2U0					80111.4	924.685	4505.49	266812	103129	14123.2	20680.1	641249	27743.2	40929.3	21791.7	7237.6	7304.41	111306	44355.2
A8MPP1	A8MPP1				5153.6	3081.02	3907.46	3634.76	7229.47	3932.58	3405.04	3461.29		3240.7	3117.64	3677.06	1627.04		993.448
A8MPS7	A8MPS7					2234.68		826.694									1026.74
A8MT69	A8MT69				2344.7	5944.82	5524.62	4174.65	8854.28	4334.42	3532.95	8925.52	1918.84	6913.46	3437		3361.87		2309.78
A8MTT3	A8MTT3						3571.46									4271.85	3203.23	4061.81	1865.37	1890.09
A8MVW0	A8MVW0						7281.1		684.737	935.639	2124.89	650.9			1031.17	9374.21
A8MW92	A8MW92				2027.05	5900.47	4964.97	4391.58	5678.17	8855.92	3449.93	9893.63		8074.29	3425.82	1964.68	3259.47		3549.07	3480.98
A8MXV4	A8MXV4				17601.9	28980.1	13645.9	34115.2	16598.2	27167.3	22264.3	14425.3	24989.5	26406.1	27451.8	17844.1	34093	16142.1	20844.6	10001.9
A8MYP8	A8MYP8					1511.57	1855.74					3156.38
A9UHW6	A9UHW6				12530.9	10791.1	4194.31	10234.3	10323.2	12320.9	15832.7	11578.8	6891.07	13387.5	10616.3	8680.27	10320.8	14402.4	13771.9	13001.6
B0FP48;E5RIL1	B0FP48;E5RIL1					3634.82		2550.02	11952.4	2450.43					3689.55
B0I1T2	B0I1T2				30044.9	11462.7	5175.43	25386.8	16124.4	16523.8	17545.9	37118	14950.3	21697.5	42831.1	34191.6	13437.8	37039.9	21413.2	30684.5
B1AK53	B1AK53				5119.55	4709.32	8738.33		4159.83	2065.64	5035.71	10954	12295.2	1859.08	2509.23		6777.8		3443.83
B1AKI9	B1AKI9					4467.13	2774.2	3419.89	4922.86	3097.44	9109.41	2494.28	2710.55	4150.98	1696.48	5004.65	3258.41	8829	2430.64	8627.64
B2RBV5	B2RBV5				1235.84	9758.33	1454.19	3418.11	7408.25	6365	3108.41	1559.11		4757.56			3375.5		1729.01	1260.08
B2RTY4	B2RTY4				2457.56	2999.3	303.33	2800.22	2139.65	3052.19	3259.95	2603.79	3418.93	2438.4	2310.67	2648.73	1682.77		2230.11	823.397
B2RUZ4	B2RUZ4				30485	8010.52	27841.6	4601.43	3237.74	2500.85	8277.58	2344.37	15632	54467.5	3943.46		6398.15	5673.78	7400.98	1908.7
B7ZAP0	B7ZAP0				25804.1	29980.1	19902.2	31153.4	14438.2	16623.1	15711.7	23708.8	27090.9	22734.4	38243.7	23896.4	28750.2	27492.9	37269.4	27414.1
B7ZAQ6;P0CG08	B7ZAQ6;P0CG08				7990.74	13595.7	8048.29	12134.7	9140.35	10798.5	9151.18	6572.58	12103.9	9727.38	10380.5	4432.76	14604.3	3700.72	10235.4	5402.25
B7ZBB8	B7ZBB8				6711.54	3375.96	7376.79	1710.37	1807.52	7207.49	5677.29	7668.65	45155.1	5431.77	3152.96	4359.46	5885.2	2236.88	2096.65	5826.76
C4AMC7;Q6VEQ5	C4AMC7;Q6VEQ5				11418.6	7878.4	11524.8	7427.91	6486.16	7443.52	9113.62	11400.3	18730.8	14170.7	11499.8	10541.4	13098.9	10808.9	9041.95	9234.17
C9J798;O43374	C9J798;O43374				3498.66	5474.57	5108.64	5333.67	2330.47	7351.45	5462.71	7695.68	7112.67	5008.88	8323.21	8961.13	3169.82	9229.4	7360.92	10093.9
C9JLW8	C9JLW8				10255	20134.1	17021.5	10303.4	11539.9	12842.5	14577.1	14095.5	9739.17	12782	10388	7006.4	13845.1	14907.5	12223.5	6859.01
C9JRZ8	C9JRZ8				25784.4	22250.8	31678.5	15055.3	13900.2	21970.4	50235.3	34016.7	351552	27456.7	44752.9	43653.9	121005	32835.3	26970.9	32752.1
D6REC4	D6REC4				28825.4	48664.1	95010.2	59983.8	54468.1	34071.3	91610.8	95179.6	46590.1	45745.7	49857.3	29145.4	23031.7	37617.3	86864.3	26843.8
E7ETH6	E7ETH6				219135	59426.4	88670.6	26890.8	20273.2	60547.1	57604.7	43589	147108	29973	62774.2	491576	29089.6	450957	229882	107307
E9PAV3;Q13765	E9PAV3;Q13765				341426	200671	208028	410046	197779	180636	138999	307351	208998	109338	298259	533854	396121	490190	563612	398933
E9PRG8	E9PRG8				70539.9	35650.6	44507.2	55757.9	55068.9	45843	38689.7	44410.8	35159.9	56315.3	40977.5	40965.9	43855.4	40563.3	67206.5	37029.2
G9CGD6	G9CGD6					3132.39		1450.31	1137.55		1817.35	2276.3	4795.19	2343.27
K7EJ46	K7EJ46				5539.94		2512.14										6156.96		3934.53
L0R6Q1	L0R6Q1				36986.5	26978.6	32202.4	23946.6	20883.8	30354.5	31393.1	19736.6	100109	34293.7	27189.8	22154	12596.5	22041.6	30602.4	15269.4
L0R819	L0R819				2410.42	4106.19	3360.34	2494.56	1810.79	2973.75	3183.05	4074.54	1674.5		1951.26	2125.5	1991.43	2923.86	6368.95	2630.45
L0R8F8	L0R8F8					1266.83	808.689	1407.67	1082.65	2243.01	2185.11	1057.9				1084.42	1799.38
O00115	O00115				53033.1	39538.8	43436.4	82406.4	42068.4	38110.2	21128.4	48734.5	39155.5	55881.2	53045.3	37403.6	94500.1	27124.2	53350.8	29383.1
O00116	O00116				79605.1	36161.2	48024.6	55620.7	46478.8	118834	60842.2	53653.6	61051.3	64059	69558.1	41405.5	27712.8	59262.2	50759.1	46613.9
O00124	O00124					1473.82	2497.29	1505.8	2893.1	864.334		816.211	2382.95		2293.68	2017.27	1505.94
O00139	O00139				48687.6	29322.5	61660.7	41750.7	59740.4	48931.7	40114.1	40694.9	39668.7	51990.5	48343.9	27244.8	26525.9	34253.5	43798.2	34300.3
O00142	O00142				12710.5	7542.22	6025.92	7416.21	4008.97	5817.03	7498.61	6250.05	13560.3	21907.1	12750.1	22693.5	15545.3	28713.1	16688.3	18637
O00148	O00148				41020	55380.5	163024	84217.2	74887.7	77589	27747.2	83758.2	18221.4	66546.5	68417.4	50437.8	81830.5	30552.4	63032	30250.6
O00151	O00151				214762	121988	113229	112244	48631.7	74700.6	86290.1	244165	223596	70043.6	143273	274643	336690	319911	195428	311978
O00154	O00154				55742.4	42900.6	27714	33125.3	37727.1	31740	15091.4	25274.8	37433.8	36704.2	32415.5	22296.1	21294	28475.2	29213.4	27862.6
O00159	O00159				186147	124769	64013.7	84307.6	70199.2	99451.1	121494	122419	153770	109933	182324	239554	154850	448297	195916	254413
O00160	O00160				68128.5	34929.5	13002.3	45440.4	31975.4	33977.4	49764.6	64300.2	29590.4	43733.1	72624.8	64093.6	33240.9	64484	43456.4	52840.9
O00161	O00161				36028.9	16862.8	16313.4	28654	30871.9	26884.6	27666.7	16493.6	20986.6	32589.4	34566.5	27319.8	36488.4	27779	18114.1	19888.5
O00165	O00165				10860.9	40834.4	20104.8	30873.1	19088.5	20420.5	19972.4	19154.2	21794.6	25032.3	17405.1	14796.6	22419.1	13368	16131.3	13379.7
O00168	O00168															1720		6047.99		20888.2
O00170	O00170				106646	148134	75713.5	101256	69462.3	55303.8	39938.4	99454.3	65455	50507.9	108243	82567.7	81224.6	94151	84615.7	89055.7
O00178	O00178				30812.5	61455.6	26231.2	40554.1	40049.4	34801.5	29796.8	42703.3	23434.2	32060.4	53086.7	27065.3	33416.9	27265.7	40788.8	31741.2
O00180	O00180					2507.47		942.575		3823.89	972.578			2732.45	1838.38		1546.98
O00182	O00182				20278.9	12990.2	11586.9	12724.8	10301.4	10404	19896.1	16105.7	11188.4	10664.5	30728.2	25881.4	8246.51	14072	22721.1	14807.4
O00186	O00186				52632.1	58055.6	51889.6	65528.1	50946.5	50163.3	59494.8	60661.7	65273.6	61029.6	53385.1	58362.5	58061.4	57058.1	62152.4	61488.4
O00187	O00187				4143.14	1291.78		3540.91			1354.88	1781.13	5243.12		2141.75	11226.6	2086.62	5870.18	8038.19	11400.7
O00189	O00189				1577.6	1632.39	1439.5	1282.24	3360.87	2227.96	2786	1832.36	2539.11	2618.12	3503.94	2041.5	2676.27	2650.99	2051.79	1691.33
O00192	O00192				6007.29	12621.3	25759.8	14387.7	7639.57	7698.15	28024.9	12145.6	16095.4	20628.3	7672.17	8116.96	9618.09	10909.2	10652.3	9054.23
O00193	O00193				19324.6	32853.2	54785.5	39692.3	33698.1	22673.6	23414.3	42384.8	28594.2	49733.7	23419.2	23868.8	28322.9	27344	24534.6	20290.1
O00194	O00194				59636.6	13623.1	6431.51	5497.6	16132.7	14323.5	20153.6	8862.49	8837.08	15875.3	23527.4	15489.1	34611.4	23144	133540	25850.4
O00203	O00203				71541.5	94406.6	58208.7	69012.2	67711.5	99252.8	70109.2	105795	109425	83853.8	100803	99450.2	90636.9	68288.2	110541	115422
O00204	O00204					4436.5		2596.26	6531.61	3380.31		4871.97		3199.58	5730.42		47223		11256.8
O00213	O00213				5990.45	3901.23	3594.36	1490.76	3997.14	2521.69	5882.17	3087.79	6576.11	3814.26	3110.31	3738.74	1301.33	4939.66	2622.79	6095.19
O00214	O00214				19501.8	11353.7	13766.9	12513.4	29955	9448.32	11325.6	23922.8	27597	12977.5	17754.4	18698.4	30413.3	14588	30701.3	15748.2
O00217	O00217				190715	324254	174115	360905	201211	227941	301851	317984	347183	247822	376614	247116	224557	320059	502922	257063
O00221	O00221				10048.8	10838.3	4942.3	10980.8	9056.47	9879.87	9552.85	9733.67	5700.98	9003.06	10095.7	9342.03	6894.59	10341.3	7881.58	8925.44
O00231	O00231				154062	181609	153932	212951	173738	184639	167377	184531	167734	177930	209384	159998	198933	153058	160399	121899
O00232	O00232				60123.7	78441	73960.5	80048.8	78649.2	84011.3	75270.5	71104	72064.1	93501.2	82797.5	58630.6	84722	52366.5	63704.8	41087.5
O00233	O00233				80617.8	49111.7	66749.4	33336.2	70530.3	40952.8	64745.4	51535.9	104066	55390.4	49433.1	39966.9	61058	50979.9	32308.7	36166.9
O00241	O00241							1480.37			468.733	100.469		601.307					283.026
O00244	O00244				115419	61261.9	58086.6	98477.6	54994.1	86017.4	65964.3	77595.6	236406	99145.2	128385	76239.5	81234.6	50252.3	164635	65661.8
O00255	O00255				7555.16	7090.35	10617.4	8321.3	7839.98	6443.67	10943.9	7016.78	4688.89	13422.3	8495.52	7441.95	7105.96	9363.19	10424.7	9182.82
O00257	O00257				3026.88	8539.47	18071.3	6756.31	9006.14	8754.89	6335.43	13481.8	1139.61	7095.89	7757.41	2470.52	6004.86	3822.04	7652.36	2998.28
O00264	O00264				122763	129254	94322	277655	201273	104746	125463	130509	345232	207096	185991	63838.8	212462	102965	140992	82473.4
O00267	O00267				33436.1	54039.3	76693.4	51570.5	46233.9	51583.2	46653.3	66941.9	26420.5	31856.5	51719.8	27242	45154.4	32719.8	43928.1	27770.3
O00268	O00268				9196.08	10339	17159.5	15852	8957.06	7865.55	14462.8	12321.6	8981.64	9798.47	9744.34	9076.29	10630.2	9849.05	11638.5	10015.3
O00273	O00273				26793.2	26454.5	70841.7	30007	42178.5	36664.3	26407	35763.9	26879.6	28411.1	45031.4	26535	26058	34997.1	33186.1	29757.5
O00287	O00287				2366.83	1234.1	1652.92	2597.21				1278.18	6687.41	1332.98	3177.82	4822.62	1577.35	2718.27	1294.18	1555.4
O00291	O00291				24713.7	27590.4	60578.7	13711.3	20165.5	30903.6	29988.8	27401.4	16912.5	18277.7	25949.9	24459.5	24707.3	28493.3	20512.8	23481.8
O00299	O00299				392122	412491	182339	433725	323598	324556	186834	457964	439655	264030	426911	445704	469916	499683	447775	363527
O00300	O00300				64405.7	66893.7	20595.4	82613.7	63562.8	72519.9	85104.3	51170.5	90767.7	35225.3	58194.7	43647.7	52788.6	107445	85925.3	116962
O00303	O00303				51287.5	73298.5	58750.7	66080.7	71425	53695.7	48673.2	84320.5	39147.1	61098.5	66708.7	51412.1	65587.1	52249.8	68559	56589.7
O00308	O00308					7049.61	3578.13	5593.26	2844.89	4693.68	2173.28	3653.25	4495.97	7643.7	5941.72		4300.14
O00311	O00311					1092.29	3167.64	1773.55	4212.72	2793.01	2020.79	1996.06		2658.31	1216.55		1228.88
O00329	O00329				89924.1	94363.5	85803.7	74094.6	71907	87021.6	93962.3	141015	84693.7	110521	153766	122776	38248.3	142976	101618	124180
O00330	O00330				43869.1	119949	64110.1	72831	70181.1	62385.5	73978.9	52651.5	94235.5	107052	36012.9	37859.5	59570.9	53102.3	78785.6	48261.1
O00337	O00337				1724.65								17303.2
O00338	O00338						12255.9					6543.52	104151		11218.3
O00339	O00339				7313.05	25593.7	6652.4	7316.08	3133.4	15920.7	17365.3	4903.43	16359.7	5523.09	16686.4	10566.8	3116.12	21613.9	10444.5	17420.7
O00391	O00391				61007	64387.8	30092.9	65948.6	33927.5	86918.2	67541.7	45065.5	20823.2	57781.7	51653.3	97047.9	29227	45940.1	113774	118381
O00399	O00399				9470.48	8739.68	10080.1	9372.29	6739.67	11700.3	13209.1	12789.7	10553	5643.57	11461.6	17618.4	12000.1	14233.6	13884	11100
O00400	O00400				9673.32	32148.7	10625.2	18538.5	18480	14016.5	14029.3	11959.9	20346.3	20202.3	20740	6227.8	13491.5	12692.5	6326.34	13059.5
O00401	O00401				16589.4	21543.5	12754.6	13201.9	14680.6	20639.4	25329.5	19698.7	17080.2	11452.3	14325.4	12752.7	12027.3	13709.9	19478.9	18638.8
O00408	O00408									4117.88	4220.04				4081.02	6955.93	1639.59	6044.92
O00410	O00410				129353	279470	144122	194225	272211	215448	108627	250572	127440	172931	188803	127904	219014	117639	165621	137320
O00411	O00411				3556.01	10019.6	9338.33	13515.2	11601.3	30574.8	10075.6	16081.8	7114.66	10234.6	5704.74	3743.5	7675.23	3351.31	6309.97	4503.32
O00418	O00418				10291.6	22682.9	7563.27	12909.6	13657.8	11877.7	23756.6	19419.7	11407.6	19356.5	12765.3	16044.1	8649.2	14138.2	14307.8	15973.7
O00422	O00422				48728	50681.1	89546.5	56137.8	45450.4	56830.5	55039.1	74784.4	37649.4	55540.2	45523.9	41957.4	55476.6	45420.3	61332.2	39089.6
O00423	O00423				12649.4	11833.8	25638.6	7362.26	7751.12	11556.7	12078.6	10584.3	17237	10312.5	19863.5	18246.5	15908.5	15980.5	12969.4	20863.4
O00425	O00425						3555.31		20000.9	9688.22	18230.5	4015.42		1901.26		9616.61		9015.4	8013.17
O00429	O00429				148785	244627	190811	223736	156008	308701	139124	155486	149937	216662	186986	122784	117167	115100	178504	129030
O00442	O00442				46556.3	33958.4	45771.7	50219.9	47008.2	39564.2	67680.9	42020.3	57427.3	34196.8	44791.5	36819.5	53463.7	36554.6	50516.5	40428
O00443	O00443				16336.7	20018.8	22265.3	22445.2	21932.4	21726.3	17923.8	20524.2	18371.5	18229.3	18323.4	14592.7	14641.9	19198.8	15550.6	19274.9
O00453	O00453				16410	4810.74		13833.9	1866.28		10361.9	5158.73	4138.56		7930.59		8102.47	20337.4	4815.14	7782.83
O00458	O00458				1338.58	5936.95	3908.1	28387.6	7614.39	10392	6879.57	6768.05	1217.2	5732.42	1947.08		5700.87	3145.37	1578.95	2032.45
O00459	O00459				9681.03	8000.09	8370.15	4776.16	5828.88	7864.78	3702.06	7830.12	9221.75	7144.38	5838.08	8758.73	12139.4	4237.08	6626.4	3633.49
O00461	O00461				30318.7	67557.4	14499.9	17875.6	16472.8	32208.4	35959	17341.9	24636.5	26516.3	33562.6	26484.5	23018.7	25864	22542.3	29426.3
O00462	O00462				10495.2	7633.11	4240.7	10939.8	5863.92	8761.57	6432.84	7550.57	6448.61	16348.5	5687.12	10041.7	12891.4	8931.47	4368.76	10287.1
O00463	O00463				1139.58	672.437	1189.75	1220.25	1746.89	1436.24	2374.25	928.55		1238.3	2025.33	2387.88	933.288	972.282	728.081	2061.05
O00468	O00468				46410.1	95046.9	120987	62468.1	20008.9	71278.8	71449	39814.1	136805	96054	63523	53765.9	29077.5	58895.5	60947.5	78093.9
O00469	O00469				107529	121924	14092	19045.2	17785	43920.5	40949.2	41195.6	71522.3	41893.7	29208.9	18528.8	23228.6	17538.8	7235.07	20534.6
O00470	O00470				6530.64	7650	94625.1	4243.81	11147.7	6938.3	8636.16	7421.82	8220.1	5267.06	9625.55	13245.3	7037.08	7059.49	16196.7	23232.5
O00471	O00471				11584.4	9960.34	12094.4	9566.01	9511.17	10498.2	17624.7	13279.4	15157.3	13883.2	12725.7	12535.4	11526.3	11824	12757.6	10624.7
O00478	O00478				18109	7264.63	4871.6	11950.5	4382.62	5599.01	10970.1	12464.1	16543.1	7855.2	24970.5	20138.1	5880.01	15413.9	12728.2	11479.6
O00479	O00479				136539	96565.2	170942	102073	65362.1	91542.1	81274.5	256587	154986	77861.9	133686	114045	79195.5	142657	112841	112613
O00483	O00483				151596	189704	178501	63258.2	153916	122977	142111	170935	119243	174511	257890	239965	216664	267577	258145	243588
O00487	O00487				70818.8	78740.1	81426	77774.1	80398.3	87995.1	76908.8	85840.3	67644.6	75850.4	84476.8	56741.9	72322.9	57877.4	70589.8	60168
O00488	O00488				3376.61	1692.07	2357.9	4070.69	1357.72	2378.92	2837.1	3454.33	1238.98				2705.22
O00499	O00499				63109.7	38052.1	48282.6	23778.8	36498.2	40160.7	70297.7	40672.7	56723.6	35536.4	64471.3	84153.4	58030.4	98527.8	50139.3	70062.5
O00505	O00505				47380.2	51328	46930.5	56666.3	38375.1	48278.8	47752.8	53894.6	28933.3	39505.6	45821.3	40333.7	64065.7	41062.9	51261	41683.2
O00506	O00506				12043.5	29023.8	8169.05	11279.1	10147.4	11506	15615.6	14898.6	12448.5	13350.2	13228.8	14462.4	13106.8	10800.7	11802.9	12480.5
O00512	O00512				8076.33	13837.7	27788.5	8271.8	6445.45	12025.2	5891.48	15567.9		11137.5	6454.42	5793.21	9235.92	4438.82	13461	4445.27
O00515	O00515				12631.6	18369.2	16651.8	10616.9	45276.1	43634.6	17618.8	36977	21307.2	15089.1	29356.8	18261.5	13431.6	21935	19607.9	7874.68
O00519	O00519				8993.54	6584.14	5070.35	5715.69	4447.51	5464.42		7917.89	48629.6	5314.72	2473.47	5244.35	20322.4	6598.2	12833.8	7119.29
O00522	O00522				3345.26	3014.28	4955.71	5449.87	4489.75	4259.68	5241.14	3773.47	2157.8	2456.04	4989.29	2992.92	3441.91	4117.64	3813.16	5255.69
O00533	O00533				10156.4	5068.1	6186.07	2691.27	13484.9	3755.29	1541.29	3085.98	4250.37	5464.99	17607.7	17265.1	4714.02	36295.7	12034.4	17156.1
O00534	O00534				97609	83203.1	71401.4	25817.8	122732	60513.5	170092	40945.3	89178.9	44263.9	77244.6	116091	124341	142924	111894	147090
O00541	O00541				22612.7	24433.1	19313.8	34647.3	35419.6	35534.3	27936.9	27313	14592.6	29240.1	22600.6	12727.4	19751.3	14592.8	22975.8	13684.6
O00555	O00555						15922.9
O00559	O00559				6221.9	26941.4	5296.86	11198.1	5576.81	8882.94	14256	8570.45	9738.9	6192.24	10276.1	2818.36	10904	3592.22	5190.23	3815.08
O00560	O00560				29417.2	39335.4	27914.7	50129.9	28409.4	56879.7	12050.8	27970.9	29886.6	79686.4	33585.1	63590.7	30821.5	43674.3	47036.9	44297.4
O00562	O00562				5285.99	5429.6	5517.79	2887.79	3557.17	3816.77	2112.71	3645.1	7188.27	3827.45	3763.85	3159.48	5743	3376.41	4545.02	3872.47
O00566	O00566				35040.5	38919.5	59036.4	48333	73468.1	62409.8	65410.4	69517.8	18323	43360	38600.9	19425.2	31148.6	22713.9	38215.3	21215.1
O00567	O00567				66005.4	90098.5	139895	130969	60974.6	83773.5	71970.9	98988.4	48818.9	81948.6	78404.1	61838.3	99584.5	51923	115065	63678.3
O00571	O00571				400102	401496	268608	444720	498712	433664	357261	360095	277103	388362	503634	324259	480329	331528	440445	391760
O00584	O00584				116121	174446	228785	165530	216828	216894	241315	163763	248048	159244	266533	126132	330382	142308	285445	160947
O00585	O00585				3779.01	1274.46					1285.86	8609.46	1892.76		2878.22	8078.08		3963.74	2789.35	40615.8
O00591	O00591					4620.28		3479.81						2554.86	1858.63
O00592	O00592				12011.6	30623.9	135467	84365.4	44059.4	39374.1	70035.9	26643.8	30990.1	23890.4	23826.8	15652.4	12073	18607.3	13564.6	17538.1
O00602	O00602				11361		1991.63	6566.12	8926.74	4979.59	3327.42	3056.59	2998.21	5008.77	9510.37	13419.1	1543.68	14676.7	4383.46	7153.33
O00622	O00622				4423.24	4409.58	1957.7	1893.73	1546.04	9539.56	19890.3	4994.45	2774.67	3251.1	2962.62	2513.37	2501.44	5482.65		4379.69
O00623	O00623					1474.17	1100.68	763.445	554.216	830.523	1340.96	1188.89	2054.59		1236.45	824.999	553.443	1107.74	1591.83	1344.1
O00625	O00625				26103.2	63472.5	126379	9780.65	60058.2	41458.6	72671.7	40277.6	34258.5	59383.6	122495	44091.1	46488.7	35664.7	18859.1	26780.7
O00629	O00629				67579.8	87518.7	103585	77354.8	108199	70594.1	120626	104489	49242	83487.8	83434.1	52901.1	53367.8	54236.4	81999.4	58615.4
O00635	O00635				12814.2	9585.12	8765.01	10550.5	15118.2	10714.8	9912.4	9238.12	20551.2	5220.27	16582.9	15884.1	10933.9	17288.4	15003.9	14727.7
O00712	O00712				11124	90356.5	32202	134869	23454.3	25778.9	58026.4	158170	17285.2	45551.8	44566.9	40106.1	17493.6	29992.9	45538.3	40846.2
O00716	O00716				875.972	4390.86	5230.03	7084.99	13663.7	5784.3	2503.84	6996.78	1534.95	3999.85	5259.83	2625.84	1690.06	2887.94	4318.08	1538.35
O00743	O00743				51133.1	45000.3	46074	49899.3	44281.9	59615.4	46901.6	49169.7	51796.5	61407.1	54531.4	38275.4	51335.4	58550.4	50910.7	34937
O00746	O00746				14199.8	18133	10697	32183.8	6158.41	52472.7	24145	9671.71	4066.11	54222	18271.8	19349.8	14369.6	16747.3	8008.11	22910.3
O00748	O00748				6491.19	5755.94	2279.37	3077.88	4419.99	4819.78	2808.97	3043.79	612384	5351.53	5937.17	3439.51	5310.91	9972.23	3900.5	2518.41
O00750	O00750				4275.17	2166.11	2359.01	2736.15	3863.31	3679.4	3382.69	4890.74	4746.66	5195.34	7772.25	4416.16	4907.39	7359.83	4549.14	5763.91
O00754	O00754				38666.1	100307	30708.7	72775.1	56580.7	95507.7	37884.2	64738.4	25326.6	40668.4	72468.7	65111.5	69595.5	42492	59655.1	50296.6
O00755	O00755						23322.5					1613.17
O00757	O00757				55631.8	4528.06		23648.8		4025.27	3919.36	15675.5	162024		32543.9	14763.7	32254.2	43602.9	4921.94	27864.5
O00762	O00762				5984.19	5258.67	7319.89	8959.8	14851.1	7275.51	3246.58	4668.49	2265.33	8189.26	4552	3678.47	4187.52	4600.08	5466.6	4677.95
O00763	O00763				14756.4	18007.6	14713.4	17537.8	32353.9	27848.4	29205.3	12830	10087.1	12124.9	25351.8	26640.4	24895.1	40468.7	18086.7	15475.6
O00764	O00764				156823	431982	151459	166573	143579	180624	153615	249871	282991	343494	171050	189150	160749	215289	295926	159467
O00767	O00767				3826.79	2719.59	2587.68	9691.78	16462.3	7985.28	1391.81		2475.23	11349.9	4456.07	1662.46	27833.1	2466.16	1263.31
O14490	O14490				11373.3	5100.48		4576.93	2916.04	5706.02	14983.7	14862.7			3380.69	13257.5
O14492	O14492				1668.54		913.386	678.213	760.909	1101.27	539.332	1308.28	733.849	545.398	2669.17	1920.84	1387.19	1370.83
O14493	O14493				8396.27			15940.9					4663.23	19242.2			10663	4244.84	7375.04	68659.4
O14494	O14494				37095.7	20962.5	7326.21	23434.5	14383.6	28261.3	38536.3	7433.33	37239.7	20376.1	50489.7	49137.7	17373	98589.8	32113.7	142306
O14495	O14495				10621.3	6719.08	8676.6	10801.2	7045.05	8555.98	15083	5281.66	16458.2	13152.6	12404.5	15881.9	18587.9	27472.8	10445	23646.5
O14497	O14497				11229	17297.5	31909.1	30429	15710.4	16108.4	22407.8	27062.1	9121.73	24568	19057.4	14698.9	21576.6	14751.8	17533.7	13298.7
O14498	O14498				108316	54909.1	19668.5	25427.2	34108	56886.5	24171.9	62783.3	6370.92	42351.8	78003.9	135290	81817.8	92110.6	66374.2	84376.4
O14519	O14519				6152.87	15562.1	18778.2	13544	14764.7	16337	8411.47	20080.6	3197.24	9312.98	12532	8338.38	8255.92	5473.88	12599.2	6954.43
O14521	O14521				32872.7	45243.2	30832.3	46580.1	22456.1	28496.6	30110.2	36400.1	75104.9	63583.3	48408.8	25214.1	40595.7	28977.9	42661.8	29506.4
O14522	O14522						5278.13				5507.29
O14523	O14523				48875.2	40426.1	41623.2	39870.6	62212.6	25391.2	45895.7	37798.1	29425.5	75603.4	39916.8	48843.4	42901.4	41557.6	70413.9	35898.6
O14524	O14524						2997.69	2879.07	953.371		2729.52		1785.23	3535.26
O14526	O14526				2591.87		2033.34	2619.17	2562.68	2164.19	3024.75	4387.9	2733.28		5687.64	4143.14		4627.43	2503.23
O14530	O14530				26190.8	24753.1	18937.6	18823.2	24663.6	28966.2	21092.8	20814	19388.4	16664	23956.1	15143	21323.3	15637.6	24088	12952.9
O14531	O14531				33146.3	12754.4	56402.9	23091.2	6817.62	5846.49	10839.3	11903.1	14130.2	6061.34	11114.7	15604.9	7271.72	12727	8115.72	18482.9
O14544	O14544					3829.66	2403.79	2544.6	5675.23	9331.65	4823.24	4482		5835.74	2297.99		2364.88		3990.31
O14545	O14545				22244.5	8208.81	10182.6	12259.3	9902.86	9330.02	9003.58	10846.4	12032.4	7911	15857.5	7440.39	21444.4	9463.42	8183.32	7800.55
O14548	O14548				21364.8	23843	32019	25393.6	42841.7	26883.7	23366.4	21946.5	34863.3	54464.3	36440.3	13107.7	39187.3	17532.3	16853.2	12563.9
O14556	O14556				16001.3	13591.2	6405.73	12901	5850.86	12998.1	8948.5	10736.6	36380.3	9011.91	9815.83	7957.57	11219.1	11022.9
O14558	O14558				84595.7	17353.6	17656.7	5856.41	1408.87	14041.5	16534	4824.53	33638.4	20877.2	63317.9	255287	14666.3	284873	86596.5	528113
O14561	O14561				103867	311304	132909	295300	175458	189407	172870	141642	270036	165928	176899	91410.5	205882	184942	163311	101822
O14562	O14562				34183.6	36325.2	31766.8	37179.8	28757.5	36579.9	14677.9	24871.7	29277.8	24871.9	31883.2	35853.5	42554.2	26008.4	29629.2	20940.1
O14569	O14569				25617.8	11897.8	23446.7	14477.8	21696.3	31301.8	11862.7	14248	12836.3	29317.2	33038	12880.9	44001.2	21172.5	31256.2	20585.2
O14576	O14576																1540.71	2840.97		3391.83
O14578	O14578					49429.4	39559.8	37594.6	31733.5	25085.1	26417.2	38810.6	26211.8	24330.2	36450.7	24630.3	36856.5	42634.4	26998.3	28635.7
O14579	O14579				273403	256118	181068	199718	191645	247686	170569	264657	165287	236403	241340	253265	329534	234631	291584	215144
O14593	O14593				3338.69	4947.94	6165.58	3030.12	4039.36	3685.89	4064.65	4781.88	3203.52		4702.07	2629.93	1967.94	2596.37	3276.5	5778.47
O14594	O14594				10109.1	1321.15		23591.3		12414.1					5644.88		3891.35
O14595	O14595				6264.71	8663.37	6074.33	5136.22	4708.92	8018.51	4804.35	5722.79	7779.02	11457.3	9610.65	7430.4	7759.94	7862.15	4161.75	7147.82
O14617	O14617				32145.3	27847.8	13450.3	22717.3	17676	24983	18237.8	31398.4	33147.4	23446.6	27924.1	31583.8	30197.8	27763.1	33283.8	48985.3
O14618	O14618				65920.2	47668.3	37953.2	36022.9	56249.7	37375.4	72409.3	67447.7	68541.3	51585.2	34929.7	28195	29900	31433.9	30643.2	26819.4
O14628	O14628						5506.32	2026.37	2472.34	2420.79					2023.59		673.93		1809.22
O14638	O14638												84145.3			937.678	43800.6	1606.27	328391	1503.4
O14639	O14639				14434.5	33114.7	39827.1	20906.1	9637.9	7624.21	17310.3	28009.1	19208.3	9048.25	10956.6	22782.4	13475.5	33740.9	37514.8	24287.2
O14640	O14640				1672.13	3983.46	5992.27	2591.82	3405.23	3190.3	5428.96	2454.17	2354.45	5076.03	3548.05	2922.37	5110.96	2686.01	9211.31	3619.66
O14641	O14641				7094.49	8596.26	9109.61	6084.1	7974.09	7803.97	4488.85	8660.35	4588.34	5136.76	8869.8	9336.53	8504.98	6611.95	6268.95	6904.68
O14646	O14646				5671.11	4199.53	6092.08	6237.06	7299.13	7150.05	4302.36	12872	5445.19	3922.64	6340.94	6446.73	3243.94	5860.83	4906.62	5524.05
O14647	O14647				5717.49	8226.25	14560.1	10323.5	8034.74	9697.46	8861.82	12988.8	6870	15151.4	8843	5970.51	8732.3	3859.24	6459.9	8774.39
O14653	O14653				106192	131791	52733.9	64714.3	51105.2	74766.7	69907.3	42381.1	79287.2	44948.1	89231.9	57577.7	60656.2	69043.9	78490.5	74391
O14656	O14656				30413	19764	19556.5	20085	14430.2	18346.2	14852.1	27084.5	21590.8	19394.5	27744.7	23931.9	16570	14906.3	27630.6	25189.9
O14657	O14657				22824.9	15005	10970.9	10328.6	9040.65	14295.4	13709.4	10882.5	8372.08	12966.1	20547.3	13069.5	8695.53	10115.1	16924	16870
O14662	O14662				45784.6	56339.8	42337.1	34565.2	62849.9	35321.8	44141.8	21565.8	44760.2	61847.7	43116.2	28531	40547.5	32517.3	34851.8	30120.9
O14672	O14672				30421.4	18549.7	28654.1	19126.4	27104.6	28980.2	16706.9	16714.8	30442.3	40171.6	30639.1	20316.3	33547.6	37838.6	25394.2	28813.3
O14678	O14678				5086.69	3464.04	3824.45	2229.63	2224.86	2729.46	3039.33	1663.21	13146.6	4623.64	4933.37	5892.25	6034.09	8543.07	6447.68	8563.29
O14681	O14681				7356.13	7869.33	8300.43	7446.71	12977.1	15094.4	9908.34		6487.24	16728.3	7275.58		8533.48	8311.1	11303.3	5524.62
O14683	O14683				15829.3	15654.3	7606.82	5170.76	20195.8	10306.1	13015	17210.5	6112.68	10931.8	12732.2	10185.7	28704.3	12559.7	23432.4	16741.2
O14684	O14684				34794	10638.1	8510.99	15310.7	24207.4	33442.8	4734.49	19149		17577	18238.3	14265.4	18242.7	19722.3	24052.7	24649.5
O14686	O14686				5937.34	6465.07	11533.9	7019.72	5889.33	4576.56	4236.19	4432.01	5019.74	5964.36	6776.57	4445.74	5998.84	6634.51	10005.9	5694.54
O14715	O14715				31242.4	36004.4	46461	39589.1	33060.9	38583.8	30129.1	40348.4	22609.6	33515.5	28514.9	24478.4	32295.7	26998.7	34710.7	23383.8
O14727	O14727				16816.5	11353.4	32161.3	14803.3	18014.5	16443.1	39759.7	27824.3	16724.1	15669.6	25684.5	16582.1	16332	20172.3	12949.2	14359.8
O14730	O14730				17154	83790.6	8250.91	14479.8	18028.9	10551.5	12528.9	12248.3	22977.8	14034.8	11712.6	8839.43	15263.6	8801.11	11156.7	6757.78
O14732	O14732				3464.2	33594.1	2834.11	10446.4	10540.7	4627.27	4674.47	6918.98	70819.7	9801.96	2907.74	5272.3	7812.27	2125.79	4990.98
O14733	O14733				6599.25	9509.66	7098.27	7812.73	16534.6	17027.8	11519.5	11385.2	11407.5	12946.5	7840.39	6507.5	10662.1	5976.64	10621.7	5916.87
O14734	O14734				14919.5	12162.2	21275.1	23741.3	15111.9	9962.6	5133.41	5270.43	24229.2	9433.22	11746	8279.34	15326	8564.78	19263.1	4334.31
O14735	O14735				16109.1	22278.7	25468.8	23478	23990.6	20063	29900.8	21235.2	26177.7	22108.2	22436.1	13760.9	17020.7	15840	19746.6	19469.9
O14737	O14737				61377	85403.5	67443.7	57576.6	51900.9	74267.5	73297.8	61146.1	79686.5	30255.6	55209.1	34496.8	54052.1	50910.3	62862.9	34415.1
O14744	O14744				48531.3	89151.8	76837.5	91679.9	50995	71018.2	81335.1	45958.6	71121.3	44223.2	50491.8	36791.5	59514.2	36869.3	37205.9	38237.3
O14745	O14745				30983.8	70783.4	38519.3	45209	74774.8	57940.4	14705.3	41134.7	103807	59364.7	34715.6	20872.2	72712.1	27451.2	80579	18107.4
O14756	O14756				2363.39	1627.03				1813.33			12875.5	1956.05	3119.76	6289.72	3881.99			5363.48
O14757	O14757				2029.62	3197.55	6993.31	3740.8	13847	7522.79	4066.69	4054.23	2384.25	6397.81	3225.82	695.578	2352.27		1710.57
O14763	O14763				4402.61	3720.12	4431.26		3208.95	2381.16	2770.56	2111.74	7790.37	3435.37		3150.23	1939.56			4641.64
O14770	O14770				1243.65	1891.15		860.739	6983.72	1160.4	1442.39	1930.76	1499.4	1974.4	1002.15		1595.78	1803.92	1634.53	3159.26
O14772	O14772				5644.54	6658	10987	9255.73	9434.22	11670.3	15555	11963.9	13103.8	8616.53	8911.31	5552.5	7999.82	6314.58	5323.27	6059.94
O14773	O14773				351805	156136	138218	188586	94989	238181	176542	214361	600374	192583	251252	397552	194079	317930	297379	271293
O14775	O14775					437.827	496.511			351.841	4271.77	348.221		812.14	1341.61		461.919	1100.48	443.228	349.563
O14776	O14776				64125.9	72440.6	125463	91969.7	108867	100264	75086.3	113369	54280.5	87651.9	97135.1	55926.4	76129.2	50792.5	88306.7	56366.4
O14777	O14777				3669.14	7552.27	7638.96	9123.33	21549.3	9030.53	2761.58	8282.42	2496.81	7463.29	4916.49	2732.71	3612.02		5385.27	4610.47
O14782	O14782				289.788		461.517		661.456	336.739	272.661	950.554		155.103	324.241			471.302	1262.15
O14786	O14786				47926.8	29023.7	10338.1	23676.1	16020.9	50536.9	27804.6	23284	62659	28690.7	44323.4	61404.5	36719.1	69433.5	61447.4	62072.6
O14787	O14787				108352	187091	289210	193732	148915	215719	137811	181210	127503	136071	145542	115005	119453	84131.5	151123	118291
O14791	O14791				214102	30570.8	29796.7	25048.3	14882.8	38571.6	14568.5	23587.7	79082.1	22703.2	55036.5	191959	16507	115435	58290.1	145057
O14795	O14795				3665.87	3704.99	2030.97	4332.73	3156.86	2151.34	5786.26	2407.54	4490.19	3004.79	3972.17	3640.59	3193.52	4198.08	3405.38	5437.37
O14802	O14802				11718.2	14178.5	18398.7	16377.3	13950.9	15808.4	13365.7	12363.1	10236	15640.3	13632.4	10941.7	13724.5	10922.9	11964.8	11646.6
O14807	O14807				4495.7	7095.3	667.131	5127.82	1865.37	1782.79	4584.56	2287.33		3487.88	5379.86	9555.82	2949.58	12054.2	4738.83	5397.09
O14817	O14817				1139.32	1446.72		3519.04	1260.41			1829.7	4603.31	1686.33	741.82		4098.77	3654.53
O14818	O14818				231234	236901	181629	256002	193738	203751	135023	229811	363135	223994	279627	194593	236239	242779	201112	141400
O14827	O14827				3047.68	5921.45	1551.69	1941.73	2589.01	2135.37	3621.79	2582.59	1613	1922.57	2714.27	1450.47	1482.9	2483.11	1252.92
O14828	O14828				65408.1	158823	25811.3	95674.3	61195.3	73487.3	67877.3	94502.9	94759.8	65489.8	70781.8	48807.1	76658	70045.4	145092	53140.4
O14830	O14830				10614.9	14861.3	11817.3	9415.76	11302.7	17329.1	9273.94	9757.9	5630.21	2584.3	14124.3	6170.04	13503.7	2016.05	7971.97	7327.11
O14832	O14832				4527.26	3988.71	4857.02	5409.13	16035.6	3292.66	5278.92	7391.72	17716.4	4924.34	4200.07	3764.05	9625.77	6359.68	4523.81	4699.32
O14841	O14841				17726.2	192896	71791.9	82337.8	51853.6	58419.8	68784.8	33086.5	89886.2	404408	68771	30583.2	53510.1	36550.2	77051.4	23574
O14867	O14867				5649.43	7861.81	4103.91	5012.25	6139.41	5752.62	5447.26	7934.33	9808.52	5447.86	6534.31	6042.6	7839.57	6009.64	5103.49	7096.11
O14874	O14874				19545.1	36077.1	34535.7	45379.4	25189.5	29140.3	29476.5	23797.4	80249.5	19181.8	25106.9	20085.3	24130.7	20239.8	22505.2	20768.1
O14879	O14879				48388.9	29074.3	42222.5	21962.1	6044.28	15108	16956.9	10699.9	22141.1	13231.4	22792.6	30786.8	7385.1	14997.5	30484	17133.2
O14880	O14880				25047.4	73284	18011.5	45440	25018.4	23895.8	31107.7	34169.5	54834.7	26999.9	33016.4	30019.3	30449.5	44839.5	37731.2	31753.8
O14893	O14893				2440.93	7538.26	7407.27	8912.7	7264.59	5860.39	3102.7	4564.49	3547.3	3959	5504.6		5242.48	3005.52	2340.62	2169.8
O14896	O14896				6891.29	95846.6	13611.6	14754.6	25286.2	31980.7	34831.8	25166.8	7779.09	15575.3	20542.3	2574	10242.1	5128.36	12693.7	3678.81
O14907	O14907				20327.7	21624.6	12174.1	17986.9	7310.89	10154.4	15997.7	20878.5	29279.6	18852.8	18195.5	25833.5	49523.2	35965.3	39014.5	24313.7
O14908	O14908				11622.8	20879.5	60426.7	18507.2	40180.6	20295.6	14685.1	27662.1	8503.06	14411.7	17503.8	11281.9	30160.9	11653.1	32416.7	12914.8
O14910	O14910							1082.24					16943.4			4447.06	8397.91	13215.1		10803.7
O14920	O14920				50014.5	29592.1	28195.9	40503	39890.9	36551.7	35932.1	39012.8	46125.7	41767.9	50987.5	53762.5	36346.8	43610.9	45210.1	50232.3
O14924	O14924					1769.07	2652.31	1625.52	2283.79	1746.93	4614.68	1944.93	864.429		2527.83	2189.63	1684.82		4509.12	4621.79
O14925	O14925				9056.01	15574	12483.5	16278	11841.5	15982.8	15083.7	16578.8	12596.7	13844	14179.4	16868.4	15174.2	12537.9	23933	15336.1
O14929	O14929				57607.3	52504.9	54267.1	116007	74533.3	106548	82203.9	223445	19350.7	45246.5	97510.7	49743.5	102954	68887.7	74017.3	53463
O14933	O14933				198604	128867	223497	74049.1	49423.8	50943	84389.1	148482	63557.4	72155.2	170377	113744	69588.7	99643.2	72270.7	105857
O14936	O14936				30642.3	45564.1	71296.8	71774.3	61875.4	81516.1	79830	81301.5	43313	62074.4	76168.6	45293.5	51730.8	33348.3	42187.6	63200.5
O14939	O14939				8439.81	8296.5	7498.01	5391.03	12963.3	14516.8	19800.9	18266.7	10753.2	10133.5	11889.1	8699.4	9724.48	14485.9	12908.4	16199.9
O14949	O14949				49348.1	82900.8	76802.4	97210.7	55607.9	62428.4	35331.3	46539.8	107740	75233.9	92594.9	63065.3	99222.7	71924.7	84435.6	58167.3
O14960	O14960					402.482		468.778		544.934
O14964	O14964				38656.9	51297.5	32828.4	54225.2	33150.3	37766.5	28674.5	39268.4	45915.1	38054	37719.6	31766.9	40214.2	32127.3	31611.9	32386.8
O14965	O14965				1344.82	2442.53	2234.53	2508.65	6274.97	3787.91	1295.15	2231.81		6529.61	1920.29	793.098	1904.21
O14966	O14966				2185.64	4117.87	1751.66	4113.04	4624.65	4341.73	13047.8	2440.3	4512.28	4803.14	5283.25	3309.08	1439.98	3147.56	4217.59	2939.87
O14967	O14967				2604.6	2353.22	1809.99				2617.35					1832.77	4240.84		1292.45	2925
O14972	O14972				10320.1	9821.25	10837.3	13346.8	10364.2	11443.4	16039.4	9536.89	16217.2	7377.24	15721.2	18430.2	17955.6	15835.1	14480.9	10870.3
O14974	O14974				56463.1	66596.4	54609.3	37642.3	37571.3	42757.4	42603.6	85173	32138	34868.7	47845.4	53605.5	49566	45547.5	36388.5	75028.3
O14975	O14975				9251.94	1861.86	2909.03	1901.5	3223.74			4354.04	80402.1	3479.62	4361.51	7836.15	5654.64	5941.5
O14976	O14976				49873.5	76640.4	48477.1	43454.6	63871.6	61819.6	44583.7	47530.2	66025.1	96341.1	63311.3	45692	100689	45145.6	63003.3	43923.1
O14979	O14979				116631	139813	241282	119056	143095	194725	153026	188625	71422.2	120399	162497	97222.7	168964	107701	158943	115003
O14980	O14980				151596	209811	276530	307025	206717	206051	141984	252819	140941	193402	196162	131665	171503	101246	177247	112121
O14981	O14981				13564.8	9204.48	17467.3	16236.5	16709.1	14389	9502.21	20734.5	11113.9	16346.7	18045	12019.2	19674.6	12008.1	16377.6	13602.7
O15013	O15013				10871.5	22879.7	14172.9	19759.2	9974.91	15454.8	23063.9	17691.1	16042.2	14720.2	13003.6	18877.9	9903.67	13726.9	10062.4	15812.4
O15015	O15015				1640.64	1530.87	2981.46	2556.96	2536.3	1540.68	984.961	2114.64	815.419	1459.11	2112.83	1371.25	765.373	1099.8	1653.06	1031.08
O15020	O15020				20334.8	48776	63758.2	63188.4	58019.8	39259.9	71902.5	37912.9	8415.19	20845.1	34043.5	10737.2	64374.3	15101.1	43477.5	9968.67
O15021	O15021				9811.39	1495.81	3681.45	2948.08	3255.25	3030.7	6343.58	1503	4425.08	3869.71	2620.24	3991.23	1670.86	3552.72	3594.02	5606.26
O15027	O15027				40406.6	43994.4	32419.9	38688.7	25927.1	39514.9	31879.7	36763.7	30344.1	48656.7	35585.6	26982.9	38896.4	29115.8	54705	29773.4
O15031	O15031				33484.7	45279.1	38128.4	31813.1	32493.9	31905.3	45687.5	28777.6	48598.1	41635.4	36388.1	36576.6	48257.6	42137	53529.3	36095.9
O15037	O15037				8604.49	5907.61	5913.93	8020.59	5370.2	8906.59	5971.04	8442.6	10791.7	9320.95	7802.01	7412.05	9546.7	10338.9	8486.26	7555.09
O15040	O15040				4129.61	10940.4	19994.7	15072.4	8031.16	9109.82	11462	9941.58	4696.28	8022.4	11508.9	8084.75	11293.8	6209.18	6807.43	13623.3
O15041	O15041					2593.25	2790.89				754.389						1240.82
O15042	O15042				20282.8	38106.3	47129	40653.7	36061.3	31408.2	25741.1	39534.6	18125.8	33568.6	34766	18503.8	26611	21367.7	25331.4	33358.3
O15047	O15047				5590.41	10693.3	12898	11802.5	5474.53	8283.29	7137.47	11219.3	4708.54	7394.89	8720.66	9434.22	7901.47	7577.9	9508.42	9004.77
O15049	O15049					895.659	2376.66	727.831	2278.79					1049.16	370.437		2301.04		2588.9
O15050	O15050				2610.55		2057.36	1114.28	1109.69	1117.1	852.691	954.088	1204.76		1377.92	1654.8	1094.08	2883.32		2857.49
O15056	O15056				20577.9	45760.6	11720.6	12926.4	24498.5	17049.6	17429.2	20376.9	8713.53	27602.5	26758.1	19627.8	37474.8	16310.3	21111.1	26435.1
O15061	O15061				27100.8	229644	2805.5	19529.4	14682	69045.5	47846.8	7133.89	13787.8	7025.92	40853.2	31412.9	3824.15	51842.7	9868.31	53694.9
O15063	O15063				3700.9	5191.33	2404.75	3556.04	2344.22	5063.23	4204.83	5365.81	4346.53	1936.3	4365.08	3258.27	3421.64	4226.07	7057.66	6530.41
O15066	O15066				8900.88	12158.5	14016.8	11534.6	6801.4	9291.03	9480.18	7009.13	15406.5	9566.62	11467.5	8876.25	9159.43	10208.7	11939.6	9054.88
O15067	O15067				69438.5	48862.9	80885.2	68329.2	46922.6	50271.5	46737.2	62593.4	85835.9	68846.6	68349.9	63380.1	60128.6	73232.2	66839.5	85472.1
O15068	O15068				5292.51	5162.38	6350.79	2859.98	3946.5	4017.33	5457.06	5410.08	12483.5	4055.92	3638.55	2574.57	3810.42	4406.78	6624.91	4104.98
O15069	O15069				614.276		4668.24		642.639	1902.19			1600.28	374.076	742.297	1341.16		1071.28	398.945
O15072	O15072									1135.26	3142.78
O15075	O15075				26268.1	10679.9	29171.6	7295.28	5854.42	21469.6	34883.7	14733.3	19673.2	16158.8	25656.3	133444	29769.8	80345.6	47251.4	96032.8
O15078	O15078				1773.82		1868.11	734.838
O15079	O15079						651.769	789.307			372.372				8289.33		2960.62			1088.47
O15084	O15084				12173.4	19802.9	19383.2	19555.2	19655.5	47715.4	12198.4	15360.7	6963.02	17689.7	10515.9	11175.6	14077.6	10555.5	12205.3	11730.6
O15085	O15085				9323.52	14764.7	10342.2	12199.7	12684.3	14534.2	11486.3	18862.8	7627.63	10624.3	18096.8	11889.1	9953.48	12056	12909.9	12193.5
O15091	O15091				15854.9	30127.8	38095	59379.3	32195.7	69243.1	12029.2	14255.8	10759.5	17039.7	26413.5	14600.2	22248.9	11884	14768.1	12545
O15111	O15111				12491	8039.66	6655.33	11052.4	10141.9	10618.7	9693.77	16392.7	13091.4	16692.2	12875.1	12470.9	14126.7	16510.7	8228.08	14750.3
O15116	O15116				62524.5	69765.4	129083	51469.4	118993	87130	75498.9	77296.3	66900.3	85344.7	94689.8	50675	37755.7	69719	87277.1	85478.8
O15117	O15117				24605.9	12177.2	4103.31	24473.5	14920.4	10273.9	16720.2	37331.5	11109	19544.2	34759.6	30846.5	10836.4	30678	19329.6	16270
O15118	O15118				20665.9	120680	6380.11	22703	45027.5	21932.4	24056.1	12561.9	8136.54	28014.9	19568.5	11348.7	28772.2	13908.9	18223.9	14303.5
O15119	O15119						3362.73			2368		2475.52		4741.85	2740.97		2259.04
O15120	O15120				5161.92	17775	6617.79	7155.68	3986.18	4577.49		7261.24	3642.48	9956.51	11729.7	8931.76	5549.02	21978.1	7951.25	5254.52
O15121	O15121				12430.6	11678.8	11478.8	11544.3	18798.6	18175.5	11413.2	9066.79	22364.8	3511.74	28797.2	10987.3	13011.1	10207.3	6478.57	7564.09
O15123	O15123					1802.38	2829.77	1126.24	3021.68	2674.88	3228.36	1449.63	2034.58				1183.37
O15126	O15126				40260.8	37421.9	27900.7	50571.6	29482.5	54151.4	37806.2	32598.8	51301.2	35533.1	53784.7	47767.1	39177.8	40780.2	81554.6	42809.7
O15127	O15127				64316.4	154714	34627.6	126535	25273.1	67858.7	43741	64306.3	161624	107873	106962	62588.5	100898	104612	93669.5	69040.8
O15143	O15143				509842	342081	147628	249494	319701	397586	372494	452649	205387	319968	522858	410266	409591	356754	264039	263267
O15144	O15144				506287	398514	289173	419491	325342	485904	409654	475642	292166	427931	658420	429361	599447	542365	490587	392036
O15145	O15145				233865	189876	110127	233606	125257	176396	122378	232642	143993	136520	267272	202206	243957	242896	216001	178183
O15155	O15155				30821.1	42969.8	14919.5	46316.8	30470.4	23062.5	23301.5	30797.9	46237.5	23508.5	60802.7	18630.8	91921.7	26360.1	16829	14004
O15156	O15156				3494.02	6447.53	2841.56	9240.87	7187.8	4010.73	4519.61	9599.52		6233.35	5802.05	2052.18	13145.8	7249.02	6953.84
O15160	O15160				11467.8	28520.7	24550.1	20252	28046.2	26376.2	12797.8	17900.9	8745.18	12660.8	20662.6	13920.2	14260.4	10173	23507.2	14241.2
O15162	O15162				28994.6	27032.1	23655	14795.3	19892.6	17166.4	30990.8	5855.16	10989.3	12732.5	27505.5	12491.1	3924.67	16617.1	12137	17431.4
O15164	O15164				9464.32	23511.3	55028.4	32762.6	29864.2	36918.2	18985.6	41676.8	13082.3	25610.2	37302.4	11887.5	22815.7	13961	31295.4	11034.2
O15169	O15169				10226.9	8185.94	3823.7	14325.2	6515	9149.79	6042.35	6155.43	4467.53	11580.4	6226.66	3346.05	11256.1	3300.86	7813.74	2356.87
O15173	O15173				94696.8	115900	105401	142469	91472	91270.1	137888	101243	171163	90305.5	117034	76505.5	144748	98286.4	109887	102868
O15182	O15182				4461.23	9668.56	15477.9	7684.13	18844.6	7424.54	11750.4	5085.24	11033.4	5409.88	5183.06	3292.23	3423.47	4988.24	6788.41	5368.12
O15194	O15194							2917.74			2111.44			3808.83	1703.61		3946.61		4413.15
O15195	O15195				123266	40897.8	77282.4	13353.2	20739.3	49770.6	39103.5	43395.3	42706.7	20990.5	57935.8	565526	10194.1	341191	292725	270789
O15204	O15204											951.889			1766.65
O15211	O15211				8375.24	15179.2	6637.96	9042	17314.1	11108.1	12924	7287.73	8589.12	9855.08	11487.5	11070.2	12566.5	11162.3	25380	12440.5
O15212	O15212				60926.9	73968	50822.4	53700.4	49614.2	45173.3	47950.3	53938.2	77094.3	65775.7	50836.2	52688.1	48074.1	62372.2	66791.4	33270
O15213	O15213				10395.9	11620	17863.3	18155.9	30147.2	23958.3	17263.7	15143.2	4880.01	13206.2	12480.9	9200.58	12367.6	7632.15	11706.8	6176.71
O15217	O15217					6811.63	5560.47	8926.04	3802.26	6035.52	43001	7920.06	7915.16		7575.77	10461	4733.57	7456.68	7585.3	6893.31
O15226	O15226				16840.4	15916.9	22921.1	28940.4	48224.9	25257.6	15656.2	22145.6	8108.7	21538.4	22157.8	10267	13713.2	9744.03	20119.2	10677.1
O15228	O15228				9081.24	11979.4	13074.7	12450.1	13567.9	20255.6	9551.4	10057.6	12525.8	11363.2	18775.2	7034.38	5237.78	7118.03	10826.3	7866.89
O15229	O15229				8800.25	2702.31	813.518	5127.09	17903.9	8720.01	2434.62	5516.58	105145	7130.55	11524.6		114558	6210.6	2407.41	4334.29
O15230	O15230				44616.8	25597.4	120436	23567.3	19340.8	36079.8	48563.1	20358	120434	36297.3	34463.9	85969.1	15857.3	88662.8	36748.4	181726
O15231	O15231				36594.3	45460	34797.5	47081.4	91474.5	24757	77027.2	159132	40717	21596.6	36913.7	14259.2	21495.9	22254.3	77003.7	19250.9
O15232	O15232					3948.02				3025.19	6321.23						2747.78
O15234	O15234				11628.3	11967	11723.2	12662.5	8775.43	8640.18	10954.2	14434.6	6625.43	14194.9	9602.43	9255.71	10158.1	8703.91	9832.94	7778.17
O15235	O15235				12184.3	24256.1	18439.6	23451.3	8838.12	19364.8	8432.84	16675.1	13151.3	14489.7	16993.6	10787.7	12507.4	12726.5	23417.2	10095.2
O15239	O15239				25586.9	17987	6165.24	20935.2	10739.2	15766.3	14053.8	17751.4	32712.8	40906.3	30263.4	16942	22762.3	23854.2	44854.6	16536.9
O15243	O15243							1022.63					839.732				1501.82
O15244	O15244												13945.8
O15247	O15247				41061.5	15848.4	5520.14	30791.3	18587.8	13367.4	17292.5	42826	28902.8	28899.9	60154.2	68567.9	27561.6	71902.8	48424.9	67404.5
O15254	O15254				22359.1	33791.8	20691.3	19852.7	28431.1	20892.6	11846.7	13076.1	56635.4	46987	36587.1	14179.3	109567	27031.5	63626.3	20964.1
O15258	O15258				81243.6	75375.3	71463.5	72180.5	78103.8	52809.2	64455.8	49612.9	111294	129942	98182.7	63869.8	176444	51091.1	121974	82256.2
O15260	O15260				315104	280042	166266	377447	162777	204806	136587	178987	245852	355999	293287	216231	273946	270371	214427	283721
O15264	O15264				16624.4	16610.7	4157.11	22376.6	31459.2	10807.7	16786.7	23298.5	4692.29	19389	23395.9	11764.9	31054.2	10827.7	25264.5	12786.7
O15269	O15269				35587	46091.1	29019.4	48631.6	32410.9	36067.9	32389.3	26994	34123.4	64970.8	45514.5	27075.9	50101.8	32227.4	40889.5	27052
O15270	O15270				8275.8	7689.17	8236.84	10600.6	5819.16	4819.88	5375.65	6349.39	12604.1	7390.34	10638.8	10536.5	18536.1	8833.35	12227.1	7252.82
O15294	O15294				19482	25101.8	36344.2	32623.7	49837.6	35896.3	27488.1	42596.5	18195.2	27607.9	29874.4	20293.2	25436.8	20835.5	34682.7	17924.4
O15296	O15296				3969.35	1172.07		86105.2		774.9		2531.57	1212.66	91552.2	2167.95		123410		5083.42	1275.08
O15305	O15305				105465	115600	55822.6	109556	94750.9	126177	141172	86196.1	155398	77054.5	116758	80814.1	156686	95296.8	95777.9	102703
O15318	O15318					1877.57		1053.83	3674.65	2529.63		2272.75					774.056
O15321	O15321				14840.7	29559.2	13212.2	9375.96	13305.6	12535.6	12647.7	4949.27	15233.4	21748	11173.5	3527.15	18015.7	8126.66	9031.43	5346.82
O15327	O15327				19066.4	9118.12	9881.61	4602.84	4976.31	4976.33	6416.43	6026.94	20920.7	4359.81	8296.81	12151.2	56133.5	18147.3	12611.5	29263.3
O15335	O15335				2037.27	2002.56		1335.03		1816.84		1341.85		2092.68		2242.19	1365.74		1753.68	3632.34
O15344	O15344				7688.62	21779.2	8529.93	16876.1	16487.2	13856	11434.2	13765.2	5250.34	11258.8	29778.4	13443.6	3511.42	9228.54	18959.2	10121.2
O15347	O15347				42236.5	48555.8	68935.2	90648.3	54980.9	33150.7	28283.6	77708.4	32399.7	69496.9	61281.4	43480.5	65789.8	25776.9	46069.2	26159.2
O15355	O15355				63691.1	77373.5	127909	98784.3	129475	113528	70173.8	89817.7	37734.2	93277.1	97784.6	50894.2	80600.5	44122.6	68719.6	44494.2
O15357	O15357				17356.1	19920.5	20272.5	19532.9	18380.9	24664.9	23298.5	20427.8	12543.8	31923.6	17957.8	17240.2	14813.3	12272.6	14461.3	13232.8
O15360	O15360						1529.52	1128.72	1501.25	1145.34	1354.75	1047.17		3157.44	1355.3
O15371	O15371				48113.7	77709.7	54005.5	67971.1	54609.5	58437.7	41799.3	79498.8	36391.1	51221.5	69798.6	44763.4	74956.8	48973.8	59056.8	37699.7
O15372	O15372				81810.2	145428	95834.3	137547	95156.7	93469.8	73546.8	153609	58387.7	108051	116159	87531.3	120269	98844.2	125123	86146.3
O15379	O15379				4582.34	5675.99	10114.9	7428.33	6398.75	6063.28	5890.65	7711.43	6301.97	3684.79	6395.3	4080.69	6601.56	3773.78	5601.37	5484.62
O15381	O15381				7068.79	6195.43	11515.2	7300.69	13870	8911.25	6713.16	8576.08	2906.64	6702.31	12928.9	3406.77	10862.5	5048.8	5704.92	3808.65
O15382	O15382				30208.9	121721	135597	82059.5	32712.2	45189.8	69605.4	65917.2	97317	52878	70805.2	46023.5	83837.3	56779.2	50558	54555.6
O15389	O15389				10606.7	3666.84	5105.38	2621.76	3650.76	4529.68	7772.46					3906.97		8534.88	3703.45	3580.17
O15397	O15397				11177.5	13168.9	23646.2	20320.8	18541.7	24934.9	22609.1	16696.5	10280.6	9869.97	16053	13219.5	8720.13	9554.81	11199.1	10050.8
O15400	O15400				55450.7	28177.9	19478.6	26884.2	17572.5	30629.3	27885.8	28099.7	79126.8	22852.5	35325.6	43990.6	31357.6	47876.6	73084.8	30669
O15417	O15417					3808.18	8359.92	1391.12	3890.16	5336.18	4341.66	4953.27	1912.85	7188.68	2979.4	1961.83	2548.2	1730.3	2523.54
O15427	O15427				32553.5	11189.6	9172.18	11669	7623.42	17798.6	6729.05	12588.6	89897.9	18152	18543.7	10239.7	12186.2	10424.7	4901.6	18002
O15431	O15431				3011.28	2206.25		2399.98	1258.65	1934.29		1274.01	2597.45	4406.61	3892.34		5052.88		2567.6	989.974
O15438	O15438				5597.17	3921.68	2635.04	1768.01	2175.84	3829.64	4021.43	4161.48	16273.4	5979.4	5580.5	10217.3	6882.27	5599.42	1454.42	3917.37
O15439	O15439				8215.91	8070.03	12050.3	3605.59	6769.75	9080.08	8687.25	4915.83	7848.08	11582	9251.12	6354.37	6523.86	7416.59	26517.3	9429.95
O15440	O15440				3649.34				2911.87		2009	1699.73		4036.76
O15446	O15446				9371.83	10703.6	8138.11	18884	5622.4	5244.16	5679.47	13815.9	3107.01	10495.4	13186.7	5587.15	7902.95	5124.52	14682	6502.61
O15455	O15455				4263.47	3916.64	6065.29	4068.13	2760.7	3957.95	5594.9	3524.78	19059.6	5627.23	5237.58	6888.15	2595.92	4491.28	8027.72	4740.73
O15460	O15460				76424	41439.3	13255.2	13983.8	18744.3	70934.9	28302.4	29357.6	50435.7	29105.3	32890.7	50149	35122.8	25379.4	20647	32419.4
O15467	O15467					479.558									412.994	959.932	320.177		1520.6	2109.76
O15479	O15479									3804.15
O15481	O15481								4438.57						2832.99
O15484	O15484				16294.5	5594.17	27554.7	6933.88	5917.26	7323.2	10727.3	6048.71	14252.1	8690.47	12426.6	13530.5	6919.74	16563	14186.8	19081.5
O15498	O15498				143007	117019	137951	139353	141687	158673	98183.6	67207.7	94294.3	102394	153028	86291.5	195993	106258	114152	93552
O15504	O15504				8404.63	8470.78	11861.7	10428.4	11196.8	10966.3	7554.96	14247	7034.59	7545.33	7505.28	7748.91	7619.98	5897.3	13385.8	8397.18
O15511	O15511				108910	80254	37242.4	77789	40271.6	64618	56832.6	106093	52359.9	68835.3	97050.6	107520	86704.6	99625.8	91409.3	74971.2
O15514	O15514				20141.5	30240.4	26263.8	24823.9	11547.7	19723	18339.8	34243	16955.8	9923.45	21957.5	16879.5	22619.5	22867.5	23198.5	18192.1
O15519	O15519				2305.01	4638.94	4658.63	3129.26	3605.2	3111.49	5547.38	4371.87	5925.66	3775.32	7040.32	4720.66	4058.37	5460.54	3178.1	5246.1
O15525	O15525					4373.81	1389.51	4251.7	1446.74	2730.95		9842.63	3059.67		6418		5742.75	2289.51		1637.61
O15530	O15530				18075.7	25791.2	16377.4	18402.6	12825.9	20058.2	19155.8	21914.3	31588.8	18144.7	21342.5	12073.9	26334.9	12893.3	15136.1	14261.6
O15533	O15533				288678	195107	70707	264279	78454.3	64400.2	87353.5	302250	202240	228550	496548	78935.3	60612.4	133141	87308.1	106368
O15540	O15540				12491.5	301206		772854	396433	162616	50061.9	29709.6	1822.81		265022	97677.4	2406330	58236.8	4567.58	34853.7
O15541	O15541				16267.6	12411.7	11658.6	17418.4	20855.4	14875.4	11170	21315.3	9479.86	13769.1	20385.9	8801.47	15456.4	11914.8	16763.2	12861.6
O15550	O15550				2334.88	1813.27	3247.73	2578.81	2620.24	1524.81	1990.45	1535.15	2576.86	2741.98	2914.53	2289.55	2567.29		2336.06
O15551	O15551				3264.54	22858.7	31838.9	16486.9	9597.51	2733.06	5505.16	21926	6952.81	21978	4283.64	6241.96	21669.1	6079.32	22065.1
O15554	O15554				6948.83	6877.35	1480.76	37796	15374.9	11482.3	3019.75	15700.8	1156.61	27068.5	2669.7	5430.3	1941.01	5037.98	13272.1	820.431
O43143	O43143				126697	180797	346320	238622	206292	215639	150844	216764	134424	239720	185354	122241	192745	128319	182979	107734
O43148	O43148				19272	24870.1	27952.7	19451.9	25517.1	20074.7	13290.2	26861.3	13600.6	23607.2	15625.5	21878.3	21789.9	15747.2	26007.3	15595
O43149	O43149				51030.6	43599.5	24004.6	35866.7	38497.9	39461.8	41357.7	43861.8	50446.7	39024.2	54051.9	40795	62593.3	44487.6	37180	47699.4
O43150	O43150				9949.07	8156.22	20728.3	4444.05	12987.1	7223.2	12301.1	10814.1	10821.4	6064.7	8115.52	12109.7	6528.62	8378.53	10673.7	12776.9
O43155	O43155				1859.86		4874.73				1608.7				3062.57	6695.74	1865.22	3198		7820.65
O43156	O43156				11916.4	50090.2	50026.6	25629.5	68290	55551.7	24404.9	16335.2	24540.1	43911.4	38218.5	10882.8	19731.4	17921.3	19924.8	15637
O43157	O43157					1863.39		2078.6		2320.07				1325.54	1525.19	1392.03	1610.3	2452.42	3869.5	4197.62
O43159	O43159				11573.4	14126.5	16505.9	16725.9	18307	12379.5	9957.28	15939.2	10928.9	12592.7	7897.71	9162.67	13001.7	9769.62	14990.9	9866.48
O43164	O43164				933.642	1257.69	1132.81	1507.89	1395.78	1347.46	1773.46	2350.31	1537.29	744.304	1905.7	1186.17	1270.41	2075.1	1763.5	1826.22
O43166	O43166				33619.3	34361.3	106048	39120.3	25492	25663.8	34323.1	35412.7	32202.6	24138.1	28533.2	22167	32923.2	30716.6	26277.3	31011.4
O43167	O43167								1654.04	1230.96	1446	2105.53			915.603				3636.37
O43169	O43169				118966	117043	93215.7	91129.8	59958.2	142414	107398	44566.1	100739	87996.2	92103.1	82040.8	91246.4	87808.3	20996.3	54074.4
O43172	O43172				31916.1	52575.6	66396	56995.4	43688	51509.1	41573.1	56393.8	22668.4	43671.7	46254.5	28353.5	43697.8	30830.7	44840.4	29794.7
O43175	O43175				77754.8	207834	184428	770430	496907	357526	254259	184027	57305.8	185502	154733	57022.1	300313	136259	72764.1	72031.3
O43181	O43181				43899.1	49115.9	21851.2	42354.5	24079.6	38486	38057.2	53314.7	62607	77814.5	53296.6	56005.7	36861	55870.2	67497.6	44523.4
O43182	O43182				4437.78	3193.18	2024.1		1658.61	2919.99	5038.04	3488.14	3628.33	2283.92	3588.35	6343.08	1996.8	7382.79	5085.37	9612.77
O43184	O43184				19655.1	4952.33		6313.05		5020.74		5372.34		3808.67	8297.09	11107	6829.49	7812.43
O43189	O43189				4602.54	6400.57	4406.78	6738.07	9522.04	6043.37	7450.27	6931.07	5990.11	7944.02	9278.65	6358.01	7214.29	9546.24	6203.67	8023.41
O43236	O43236				8917.76	10540.8	2688.52	7599.39	6600.34	7239.76	6318.46	4308.04	12273.7	7802.09	9661.49	14891.2	6514.36	22440.1	15553.4	16519.1
O43237	O43237				84205.1	182065	90708.5	111626	72284.6	127523	137290	93288.7	141625	155015	138069	126202	125882	125091	81696.3	114049
O43240	O43240				3564	2430.92	9981.42	1112.22	19190.4	9831.69		42104.8			28466.3	12552.6		6301.91		10875.1
O43242	O43242				87744.1	82385	85949.5	112751	88301.3	87243.8	67783.2	92484.3	92987.9	94632.7	113292	77103.9	106930	81672.9	84331.7	80695.1
O43251	O43251				10665.4	12392	11249.2	14161.6	7793.98	11963.9	7237.33	13550	7208.84	7394.46	12192	15071.7	12142.3	10139.7	11403.5	13131.2
O43252	O43252				162366	876889	271476	414865	462896	252932	242963	626114	63319.8	356227	237982	123828	330256	134279	150070	134993
O43264	O43264				115148	109294	95584.5	139682	153260	125298	101115	116455	102528	113016	117946	85071.8	140146	87839	126538	94720.7
O43272	O43272				34437.1	5790.29	17861.7	1579.32	7361.4	12946.8	9759.27	5799.38	276488	6360.35	2131.07		4223.35		3142.39
O43278	O43278				12072.3	15879.4	14175	23820.5	23855.2	11547	12010	9424.29	23405	30752.4	19351.8	6467.16	30237.2	16325.3	21278.8	10694.3
O43281	O43281				2755.32	8335.68	2043.33	7246.9	5989.79	11774.2	9540.94	8593.02		6483.85	3382.12	3156.89	5424.55	2558.66	3214.8	2260.97
O43286	O43286							171.098	96.1669					416.277			274.971		668.253
O43290	O43290				36259.2	36491.9	53653.1	44484.7	40509.7	37985.2	34709	50722.4	25452.4	29578.5	35459.2	31020.7	37216.3	31205	45304.1	27176.3
O43291	O43291				16463.3	136156	24354.5	45759.8	34341.5	31104.7	45659.2	17463.6	17158.8	115958	24364.2	7798.8	30916.9	9393.61	31801.3	4580.13
O43292	O43292				8662.91	15611.1	5901.99	9930.21	6042.22	7291.91	3384.71	4755.27	7950.13	9024.85	11772.8	10204.2	11523.4	10924.7	7825.77	9735.27
O43293	O43293				14974.7	13054	7921.6	8033.29	7273.36	12306.9	7697.27	9564.39	5930.67	10146.5	12686.9	10857	11537	9077.78	9351.92	18972.5
O43294	O43294				181066	131544	38911.7	80095.7	70328.1	136425	74693.7	97732.7	86913.3	88424.3	127733	129839	165734	106529	76118.4	378546
O43295	O43295				8365.44	15909.3	42575.3	27637	7883.19	13270.3	12948.8	14772		11076	17710.8	17513.9	9914.07	10595.6	8705.51
O43296	O43296				2420.49	2541.93	8207.2	3940.83	2104.99	3500.21	2677.74	2270.54	1582.68	3035	5074.88	2398.12	2131.91	3074.99	2892.8
O43299	O43299				18945.4	16696	20672.6	15608.3	18076.6	24665.3	20444.1	18528.9	17843.3	38163.3	27173.3	19721.4	24279.9	19969.9	18630.8	18266.7
O43301	O43301				32622.1	19475.2	12543.1	9686.91	5772.81	13709.5	25416.8	12706.2	42498.9	23351.3	23577.9	42931.4	13860.3	67171.6	29881	43873.8
O43303	O43303				4324.9	5835.34	3067.7	6354.69	7344.9	2867.15	4394.06	6227.59	2271.86	2709.42	4936.06	2008.96	2488.57	3085.48	1638.2	2431.88
O43306	O43306				4558.74	3873.16	5927.08	3915.52	3994.38	3568.15	2661.63	3131.58	4643.59	7065.43	4816.82		4131.99	6032.25	4783.84
O43309	O43309					1110.96	2796.83			1079.85	1125.54				1564.12
O43310	O43310				10205.7	6352.22	6037.77	8997.49	8697.55	10371.9	10207.3	5662.56	4754.32	8175.08	9134.49	9087.63	9362.18	7430.54	12445.8	10190.2
O43312	O43312				10475.7	9922.86	3952.4	12544.9	10864.5	13070.2	16235.4	5431.34	12372.9	8886.69	10721.4	18527.7	5654.43	15895.2	8606.92	15664.3
O43314	O43314				14182.7	13971.4	10085.5	13605	15847.4	16307.1	13704.9	19980.3	25691.4	13349.8	17587.6	15551	12463.8	12464.1	16036.3	13407.4
O43318	O43318				7956.76	10650.5	7081.55	6980.96	9517.09	8888.96	8833.67	12541.8	6156.81	6699.59	9309.68	7061.11	9144.28	6390.8	12338.4	7008.07
O43324	O43324				24119.9	30372.3	25222.1	31317.3	27941.8	29071.3	28200	21379.2	32022.1	41247.4	33082	23662.7	32076.4	13498.5	35544.8	22645.7
O43347	O43347				3555.29	12566.3	9730.64	5385.97	3476.14	2201.21	3327.1	7571.75	2886.48	3908.85	3562.03	4551.53	5860.02	2302.67	3338.57	3868.36
O43353	O43353				28556.3	66470.6	14245.3	42290.6	18535.4	25228.5	22523.3	45020.1	26332.7	34647.7	29226	17562.8	23507.5	22843.7	27299.2	27197.1
O43390	O43390				292231	335472	550539	464519	312360	337200	303105	519230	197840	381564	403684	252768	383567	276665	311983	245017
O43395	O43395				20776.1	37314.3	51309.5	33060.8	46372.8	35494.4	35626	48429.6	16842.3	35538.9	31409.3	16612	26729.1	18770.1	33387	18970
O43396	O43396				33591.7	40856	36541.6	51873.8	66731.2	35815.1	22551.4	34613.2	38719.4	34045.8	37963.6	21540.2	31503.9	28614.3	42421	32094.2
O43399	O43399				105891	146473	121913	128833	117617	136896	113315	106227	191137	83409.8	120229	116447	153734	109083	108036	82325.9
O43402	O43402				9516.8	16992.7	14196.6	15007.2	16877.1	15857.9	9648.87	15224.4	5876.53	23002.6	17611.5	7110.88	15442.3	6887.41	8543	8869.56
O43405	O43405					5397.6		74860		3188.48	4601.39	6513.85		119094
O43414	O43414				23383.7	41367.1	52367	37058.3	38869.8	41124.6	59928.9	43532.2	33188.3	37236.9	38822.3	39492.2	37183.9	23911.1	36405.2	39352.9
O43422	O43422				5455.77	4952.55	6160.85	5946.19	5576.19	5574.71	4101.31	8380	2437.79	5674.52	5277.26	2979.12	3954.26	4214.69	4849.08	8904.76
O43426	O43426				5077.71	6444.53	1499.7	5251.07	4854.34	5642.46	6705.45	5925.09	4832.17	6893.57	7062.91	7191.1	5179.32	8859.59	4753.76	7904.53
O43427	O43427				11284.3	8801.8	13142.1	14118.7	7423.47	13700.6	9660.91	16730.6	15232	8806.84	11700.9	10055.6	7310.79	8257.94	10204.5	9574.27
O43432	O43432				150631	124515	133533	171512	97308.3	132281	84227.8	102869	98782.2	118070	194403	144118	147913	135028	125894	161910
O43439	O43439					900.132	822.596	1070.32	1459.74	1377.2		1762.37		1266.79	789.461		709.694
O43447	O43447				28316	27130.5	37368.5	42115.6	35143.6	42215.2	29099.4	40524.4	16500.8	32135.2	26301.8	21186.2	28433.9	23109	30776.2	18914.1
O43464	O43464				12300.3	15211.3	8522.63	18512.6	6494.23	5947.74	16029.1	12765.9	18229.9	16165.7	8101.42	15369.7	10236.5	16660.7	17662.9	12965.7
O43474	O43474				5954.42	2628.33		2170.72					1624.88		1943.58	3230.53	1106.55	3757.44	3101.96
O43488	O43488				80739	119001	71934.5	81478.7	53929.6	60029.9	49351	68966.5	313470	131214	70740.6	63503.7	98803.1	67818.8	66275.1	55329.9
O43490	O43490					26221	7336.08	5041.29	33817.6	12045.9	12155.5	6361.13	12429.4	38121	9333.51	6320.86	4135.12	14091.9	10890.1	9499.14
O43491	O43491				106145	90570.8	45497.6	42998.8	117245	121030	260240	169662	57325.8	79834.1	91851.4	182208	73777.7	174258	102844	124273
O43493	O43493				36865.5	45686.6	13818.6	34038.2	19513.8	21102.1	18762.8	20274.8	34361.3	30582.5	21978.8	28403.7	53781.8	26601.8	30778.6	28028.3
O43504	O43504				69938.4	89054.3	55385.9	70806.8	71571.8	68416.4	76724.1	68250.3	146472	127198	65970.9	78334.3	92910.2	102538	94811.1	56811.2
O43505	O43505				63456.6	94492.4	58655	67984.3	95516	41666.3	64663.7	59315.2	90117.8	52950.4	47215.4	57510.7	75806.8	61199.3	80483.9	63107.1
O43513	O43513				2454.19	1897.43	1348.83	1792.74				2431.58			2229.57			1658.04
O43516	O43516				27176.3	15290.6	3836.51	11866.3	13826.6	13263.4	10512.8	28402.6	9844.19	13147.9	25117.8	18711.2	14390	22917.8	10446.8	17846.7
O43520	O43520				2674.35	3526.91		2330.72	955.771	2959.5	3053.81	2379.89		2617.61	2116.21	2284.04	6003.73		4914.89
O43521	O43521				3412.1		2704.71	1737.19			2914.99				3562.32		2140.59	2386.87	3879.99	1132.87
O43524	O43524				10474.4	8010.68	9313.13	13937.6	8638.99	6810.77	11142	20424.8	10398.1	9563.94	12293.6	9886.96	16266.4	14825.7	42930.8	18293.5
O43542	O43542				1438.53		1817.72		2321.66	1831.77	964.866			1923.81			897.435
O43556	O43556				7146.29	5831.52	2177.38	5630.74	4133.07	5916.75	9214.87	2944.44	2125.79	5351.07	5895.24	6492.84	9251.89	8783.06	7380.51	14417.3
O43566	O43566				9832.44	3951.86	2889.57	4414.6	3155.25	7724.51	2863.86	8705.87	2388.73	5334.9	11650.2	4912.13	2338.38	10790.8	5977.71	8136.97
O43567	O43567				4720.72	10932.4	3353.16	4847.17	7208	5578.74	10739.6	7661.31	5910.36	5594.63	8545	3991.94	3832.29	5212.56	6386.02
O43570	O43570				16230			4528.52	3069.6	8769.61			90979.6	4428.08	5890.56	6235.45	17806	6298.51	29915.4	12235.8
O43572	O43572				5936.61	4337.84	3207.45	3355.15	3529.74	3488.42	3354.46	4401.21	7955.55	3850.16	4500.95	6227.86	4365.96	4260.53	4676.81	6479.7
O43583	O43583				61995.3	43128.6	42840.6	27703.9	59479	33698.2	29305.8	40104.3	44324.5	27525.6	42244.6	27147.6	47407.2	34272.5	49137.5	28468.8
O43586	O43586				9929.91	4145.61		5346.25	4649.61	6280.91	8510.9	8375.63	4036.56	7553.41	8641.94	10637.5	3830	11845.7	6550.85	11096.5
O43592	O43592				44229.3	39158.9	35394.8	27523.9	39323.8	36995.9	19007.4	33053.8	20727.4	52612.2	34170.6	26389.7	28524.7	30873.5	27050.2	33283.7
O43598	O43598				100201	166921	80264.8	160083	163317	118552	125922	118163	398310	142159	205039	86023.3	59300.1	83539.8	149448	63073.3
O43602	O43602				13755.4	9618.64	16864.9	8616.06	7588.24	38623.8	15422.5	6822.73	6732.7	9030.51	68429.5	12865.9	14838.4	19476.6	22649.1	26670
O43615	O43615				28754.7	56636.8	28389.1	46429.8	66039.2	116098	52373.6	53332.4	66029.8	62007.4	35004.2	22823.4	67112.7	29440.1	35124	27775.3
O43617	O43617				14482.4	24053.1	19568.2	18489.7	30053.5	24206.1	31057.5	19444.2	18541.7	21223	19538.6	16915.2	21755.2	13436.6	24458.7	19439.8
O43633	O43633				47973.6	58024	59265.2	55556.1	37607.1	53750.1	42483.3	54626.7	58058.3	40586.6	67502.3	34923	49368.2	36815.6	66871.6	28910.9
O43639	O43639				8846.5	23066.3	17818.7	17350.7	9555.13	19977.9	21274.2	12438.9	21240	12068.8	10211.7	10406	9092.18	11168.4	10438	11262
O43657	O43657				2218.4	11417.6	4478.75	4135.86	6949.44	3702.16	4823.16	1418.85	3827.65	4810.24	6164.99	2639.75	3663.22	1887.84	9676	2249.73
O43660	O43660				28028.5	35610.2	51493.2	47655.5	35341	37536	22784.5	44898.2	25747	29231.6	39610.6	25888.1	42903.4	26252.1	51873.2	26239.8
O43663	O43663				3665.16	11152.2	4290.43	6681.88	10200.3	5938.5	1735.35	9766.9		8898.87	4200.85	2072.47	5013.01		2986.49
O43665	O43665				20954.4	29765.8	23757.9	14995.9	28069.7	14933.1	21213	55705.7	9652.63	33802	23333.4	22139.4	18957.5	24413.5	37889	12805.5
O43670	O43670				109727	140318	183500	142484	133995	131219	143266	171931	75341.6	98946.2	128394	81706.6	121914	84352.2	123035	74638.9
O43674	O43674				45313.7	73278	24994.5	56637	59009.2	49457.3	48554.7	43842.2	51909.4	62461.7	71490.5	49312.4	37398.5	46113.6	64104.6	47628.3
O43676	O43676				14273.9	22276.8	10136.1	22551.8	15178.9	20099.1	10777.3	18611.2	23494.9	29963.3	33602.2	16286	12689.9	18362.3	26420.2	21245.1
O43678	O43678				19050.2	24792	16422.1	19845.8	11937.7	22881.4	18314.1	22045.6	27717.5	26513.7	25534.7	18079.4	16337.4	19401.4	33158.6	19395.1
O43681	O43681				63990	60579.4	292389	68178.8	96584.8	89970.5	82314.5	89893.2	83834.6	88484.7	77031.1	45832.3	68753	51206.9	96271.9	54842.9
O43683	O43683					1856.49	1525.75	2974.27	1009.52	1755.38		1948.29		502.814	1282.47		1306.76
O43684	O43684				49406.9	57579.7	66541.2	74753	47593.3	51731.9	61082.5	91943.1	41628.2	36879.4	56069	52013.2	61678.4	49973.9	74718.1	41040.7
O43688	O43688					9663.91	1514.9	4567.47	6620.34	932.081		4187.58		14920.8	4709		4015.89		6968.99
O43692	O43692				2710.31			1925.81	1005.51	4055.5	3193.83	654.855			4113.9	2393.85	273.385	1884.34	1700.77	6866.38
O43704	O43704				2400.94	1762.04		1975.98	2514.56			3011.81	7688.68			4549.99		4302.17
O43707	O43707				934271	1403880	772599	980859	879913	966108	781706	1061560	1318550	675755	964648	757018	873104	832745	1156140	1055410
O43708	O43708				52990.3	245243	110119	131509	47154.4	42170.8	111382	73190	118359	120770	83409.6	57167.2	138073	83630.6	77202.1	60681.8
O43709	O43709				4288.22	3763.77	8856.34	13048.1	8928.99	5944.92	6506.66	8001.68	5338.03	4775.07	3802.91	4729.88	3526.94	6149.87	11166.2	3960.12
O43715	O43715				7662.13	17423.8	15835.7	10695.4	6278.96	3919.15	2684.37	8036.17	22174.9	6194.88	9318.63	3917.79	19770.9	2594.22	6182.27	12495.3
O43716	O43716				3851.97	8536.74	15736.9	7687.64	8148.9	6124.57	9879.12	9567.64	9454.57	5174.1	6380.67	3666.17	8848.19	4564.46	12650.4	3497.36
O43719	O43719				16656.6	27825.7	29491.7	35032.1	68445	19275.4	28681.3	48208.3	14205.1	23768.6	25652.3	18026.1	20258.8	22606.8	30675.7	18457.4
O43731	O43731				14658.6	58875.5	8285.57	7164.14	8394.88	20868.7	17826.4	10269.6	12366.9	27420.4	14840.6	11069.2	9788.6	12024	8309.85	20190
O43734	O43734					367.186	461.158		2356.45	1015.15							813.683			1257.27
O43739	O43739				11848.2	13851.2	8750.27	14464.1	7420.44	11461.4	10598.1	14513.8	6943.34	11425.5	12216.9	15327.6	10291.9	14406.3	12010.5	17408
O43741	O43741				23282.1	26850.1	13959.3	11183.4	9993.87	33586.3	42956.8	20778.2	25710.1	16774.5	18136.7	20867	27970.9	20991.3	14367.6	29096.8
O43747	O43747				40114.6	91672.2	47963.4	49696.8	42083.8	62399.2	61631.9	48651.7	75656.4	69270	75748.4	48239.1	85006	29315.5	38931.2	32287.5
O43752	O43752				26294.2	27765.4	10689.8	36064	20391	15906.6	17690.2	13848	20982.3	28422.5	23372.8	19679.9	27634.9	26849.7	24551.4	17823.4
O43759	O43759				33176.4	233152	29051.4	270622	126926	131359	130408	32736.7	8391.54	152977	91228.4	38014.6	45292	42814.9	44178.5	52681.2
O43760	O43760				14443.9	26707.7	5544.77	12269.3	10040.9	9067.67	15328.7	11421.2	14384.9	19316.6	8121.51	8537.46	19676.7	10836.5	14264.3	5914.1
O43765	O43765				63109.1	52513.2	34229.4	58228.3	41161.3	56969	35783.8	58340	55961.2	49810.7	41919.1	35684.5	66354.6	38401.4	65076.2	32296.9
O43766	O43766					1876.44	4508.08	1739.61		2067.74	2282.14	739.065		3868.96		1791.85	1202.47
O43768	O43768				18173.9	29912.1	17228.6	16666.3	28978.1	21865.1	17142.5	24925.6	23800	23921	23833.1	14701.2	22346	14919.3	18509.8	9937.2
O43772	O43772				23209.8	28671.6	41672.1	17082.1	18272.1	29162.7	27773.8	28591.9	40383.9	24214.7	44298.5	27046.6	37565.9	41693.3	31512.3	35788.9
O43776	O43776				41327.7	88969.8	56024.2	125977	63849.3	95887.3	50327.5	80267.3	91445.3	73270.2	79823.8	68003.4	80492	56499.2	88650.3	52660.1
O43795	O43795				37961.6	41596.7	27331.8	25961.4	24782.3	61452.9	42642.8	34834	19660	38583.1	53824.9	48373.5	63816.1	44037.3	39304.2	44713.6
O43805	O43805				3524.78	2833.98	2002.58	3655.98	1908.49	2374.28	1881.68	2910.55	2762.07		3081.6	3769.75	1511.15	4563.39	9741.44	4728.74
O43808	O43808				9183.95	11323.7	2858.36	11699.3	12642.1	14718.4	12548.7	8817.45	9300.79	6941.05	12194.9		11999.2		5105.72	2931
O43809	O43809				148620	225218	317778	236462	254932	236924	223339	251857	115698	243770	197794	131427	199058	122035	166131	101798
O43813	O43813				14673.9	27904.3	24119.2	27556.2	13609.3	29719.9	38839.3	28068.7	23353.8	18036.6	32082.4	7778.69	12092.1	17744.7	19439.4	18912.5
O43815	O43815				50456.8	49345.4	32488.7	71572.6	62082.1	43500.3	60770.9	91112	36239.9	55446.6	47102.9	44733.8	60731.4	53677.7	63824.5	43371.4
O43818	O43818				20789.3	14288	30546.7	31596.7	29943.1	22059.8	15951.9	12012.4	5850.9	17800.7	14353.8	10746.4	18938.1	13383.3	23997.7	9546.65
O43819	O43819				9067.52	106780	20197.9	33909.8	55877.6	72942.7	11805.4	14388.9	30153.9	54655.3	28276.3	20280.4	26507	10846.7	19357.6	13076.3
O43822	O43822				2262.12	9657.99	7145.47	6606.72	5868.81	6771.02	12034.5	9324.68	8929.46	1937.85	7736.65	4391.2	9136.71	5358.16	5684.56	8303.91
O43823	O43823				39410	45496.4	136972	63022.4	69287.6	56882.1	33735.1	69098.6	45463.5	50931	55594.6	38227.4	57925.3	33550.4	40702	33925
O43824	O43824				3722.33	10661.1	9627.65	24988	6860.64	1969.09	13276.4	7677.49	13432.1	13689.5	14315.9	6864.33	8944.66	7023.73	11679.5	6114.45
O43826	O43826				6640.42	8854.69	8129.29	4653.71	6994.4	7235.9	12046.1	2762.53	76935	14398.7	6543.01	3905.68	4404.79	8711.08	6191.05	4209.56
O43829	O43829					949.672		2063.65	943.079			3303.06	1188.38			1364.1	1171.27	1561.63
O43837	O43837				30166.3	91112.2	31428.7	31953.1	23210.8	24314.8	25524.6	37371.4	61558.9	43423.8	42140	29564.8	41229.2	35169.7	28566.4	37245.4
O43847	O43847				32556.1	28033.3	26621.6	32490.1	84330.9	48660.7	31535	30032.9	17890.6	34941.1	34974.6	21069.5	46999.3	22567.1	21489.7	26283.7
O43852	O43852				236438	562970	195672	483497	350680	475932	548312	417503	153404	150122	558775	228581	268377	280169	224317	295896
O43854	O43854				2715.19	3454.66		1446.21	708.43	7138.19	7745.75	686.518	585.604	2865.29	448.136	962.091	2889.54	1122.12		1584.18
O43861	O43861				6337.97	6193.65	2228.8	6435.21	4097.3	7074.6	4774.03	4578.49	10653	3942.86	7208.14	10058.3	7782.3	13273.8	13103.8	11013.6
O43865	O43865				55956.7	87725	101184	130306	107941	55659.2	92024.7	87853.7	193532	67788.1	80377.4	93712.7	106071	81233.6	102500	65358.7
O43866	O43866				153703	25284.3	27378.8	84147.9	15105.6	18589.3	16563.7	17865.1	20177.4	16092.4	69492.6	115441	5381.08	96000.2	59812.9	271654
O43896	O43896				6463.82	7406.63	6779.41	5956.66	8449.77	9107.2	3519.24	7075.64	7012.63	5234.8	7328.39	6777.76	9013.66	7164.16	9423.02	7180.58
O43903	O43903					3077.3			1136.42				4416.93		1293.44
O43909	O43909				3555.54	3217.62	8592.52	2225.6	7084.04	4891.61	2202.66	2132.24	3292.73	4459.54	3965.18	1466.27	2630.8	1730.99	3035.56	3277.38
O43913	O43913				2781.52	4405.11	10502.3	8633.16	6378.5	8459.9	7309.97	11093.7	4075.88	4179.61	8152.87	3175.09	7716.9	3736.07	6754.24	5250.68
O43914	O43914				11255.5	5500.9	3456.42	7649.51	2832.6	4605.78	22080.4	5949.36	7823.1	10064	8789.59	8081.8	5239.62	11504.5	6354.19	6181.78
O43916	O43916					1924.95	2447.49	2442.33		2935.61	3284.47			4758.45	2443.48		23997
O43920	O43920				27725.1	27978	16924.8	28391.8	17954.4	21217	20112.9	30496.2	42183.2	33169.5	43948.4	43786	29384	56171.6	58890.3	40291.2
O43924	O43924				11644	14049	11669.1	12543.9	11961.9	16222	17400	14389.1	7377.93	13078.1	5448.2		11072.9	24552.3	21542	25714.4
O43929	O43929				12568.7	16772.2	52398.7	27022.8	20810.8	31678.6	26073.1	32115.5	13300.9	13911.7	24062.5	16883.6	16844.9	9472.58	26640.2	19114
O43933	O43933				8638.01	17313.2	7659.12	9816.35	17279.7	12012.3	10342	8677.74	10719.4	9028.55	12108.1	7626.77	18779.1	6097.13	16417.4	8470.94
O43934	O43934				1448.85	4311.79	1235.81	2932.87	2967.93	2143.45	1827.07	1965.09	1862.27	4804.29	2606.94	1209.76	3960.09	1288.21
O60216	O60216				32394.8	52478.9	48935.1	57857.7	40459	33473.3	38550.6	61979.2	27982.8	41234.8	42203.5	41430.8	41414.4	32545.4	45360.3	37868.3
O60218	O60218				11195.2		2547.74								11041.5		7880.61		6858.21	4047.89
O60220	O60220				7506.45	9734.99	11080.1	25660.3	17750.5	16321.1	29265.4	8565.78	13157	13763.5	11421.5	7414.55	16698.4	7538.97	23101.8	7734.48
O60229	O60229						1064.89	560.544		733.682					1654.28
O60231	O60231				8559.75	11679.2	11188.4	11356	13042.7	11226.5	8628.63	18940	6030.91	10536.4	11372.8	7073.78	8709.85	5263.46	9525.03	5042.27
O60232	O60232				10302.8	19166.3	8861.94	17277.9	21967.1	14918	17010.9	10772.1	8250.67	19965.4	11561.2	6797.6	14036.7	6651.69	16635.5	6390.93
O60234	O60234				89562	27000.4	20775.7	57223.1	32119.9	31706.1	49736.8	71038.3	37603.9	56726.6	71034	61399.7	39157.1	96475.8	54318.9	74491.7
O60237	O60237				8139.99	7806.95	2337.34	4650.81	2182.01	2380.12	4568.1	2923.18	5662.86	3975.73	7440.09	11264.5	5049.04	9878.21	7233.38	37700.6
O60238	O60238				6755.55	4937.44	19148.7	2367.83	12212.9	8564.41	14480.7	7317.27	20337	5981.07	5324.33	5747.19	9324.76	7206.94	6686.09	3918.08
O60239	O60239					1931.16	3503.8	3908.96	1627.82	3835.26		2284.96	3675.41		3980.47	5513.78	2790.78	2895.19		2976.6
O60240	O60240				206527	3407.94		4947.96	14250.3		5785.11	4642.47	11952.1	75437.8	182987	171622	17923.6	914075	92659.7	57589.8
O60243	O60243							4135.9				4229.68	2413.23	11335.9		3635.77	8576.11
O60244	O60244				6007.88	10935.7	15889	9099.09	9824.86	10753.4	10975.9	13537.3	4407.6	15000.8	12580.2	5085.02	7006.02	11083.3	9082.82
O60245	O60245				7817.26	5991.82	28073.9	1869.7	1239.39	4217.31	7970.51	2103.95		5040.07	5533.77	5431.07	7357.28	3971.21	3661.68	9661.08
O60256	O60256				41864.9	45805.3	45041	57870.3	57265.1	52215.4	62185.3	83877.9	94307.5	75860.1	57907.3	37988.9	41441.6	60934.5	43611.9	33134.5
O60262	O60262				7052.69	12099.3	974.977	38790.7	6027.66	6008.79	7276.66	14962.9	5941.64	12894.6	24867.8	7216.69	8976.99	19278.4	12110.6	16828.9
O60264	O60264				42796.7	48244	102902	62704.5	67320.8	60185.3	49741.7	83248.5	23162	50128.8	50307.6	32535.7	47608.4	36042.3	44398	30809.5
O60266	O60266				3746.78	4177.26	2341.77	4599.72	2458.8	2772.16	4307.93	1807.98	2360.37	4119.4	8186.79	5106.16	2704.35	10256	3236.14	12962.3
O60268	O60268				1254.18	1803		1552.46	2045.93	1718.5	2242.36	3214.86	1690.1	1736.81	4641.46	4037.8	1447.29	688.686	1233.08	1748.26
O60269	O60269					798.116	6123.83	1518.71	1483.31	1811.67	3409.36	2552.11	1995.36	2796.3	4513.55	838.851			1693.73
O60271	O60271				43583.1	96527.1	14696.3	36642.4	36277.5	52008.2	56503.7	52536.8	105067	32140.8	50127.2	53357.1	36580	50293.8	46564.8	43253.2
O60279	O60279					1997.55	1469.35		512.767	596.725				1553.97					1155.47	3560.95
O60281	O60281					810.336	3765.95	1901.83	3636.18	1096.17	1537.86	2177.58	549.089	781.54	1392.21		826.963		904.656	1068.25
O60282	O60282				8948.29	5719.17	35274.3	6023.55	6234.27	5451.14	12937.7	5516.99		7301.43	8122.77	10956.1	8844.62	7609.96	8172.51	5533.67
O60287	O60287				6582.28	11540.4	11915	12851.2	12799	15395	9373.3	7464.31	5746.39	9526.99	8102.99	5200.03	5667.85	4910.53	7821.21	4239.59
O60291	O60291				3938.26	5126.96	6132.55	8687.52	4906.49	5475.85	8515.74	4940.43	5248.41	7259.44	5072.9	5059.07	4936.74	3820.73	5717.94	5064.89
O60292	O60292				3138.05	8271.11	3252.61	4652.36	2505.15	2510.04	3806.25	3433.19	8389.15	6160.84	5038.67	3295.79	7726.54	6437.49	7476.34	5114.95
O60293	O60293				4125.9	6221.86	8253.62	4000.35	8333.16	6475.64	4233.95	6803.66	3687.99	4906.32	4444.4	2551.03	4499.38	3742.12	5051.83	3952.59
O60296	O60296																619.48
O60303	O60303				5634.88	3615.35	3946.74	11972.9	6533.81	4357.4	6505.73	7312.92	3605.31	3129.98	6077.61	8927.54	5149.91	5098.5	3841.35	3634.47
O60306	O60306				12131.9	18243.2	21941	21366.4	24635.3	19567.1	23438.8	26434.5	11752.2	21408	21979.2	11500.2	19575.5	15626.3	23656.5	10297.9
O60307	O60307				9130.26	6742.23	8990.95	6977.36	8463.51	7764.93	10380.5	8385.58	14531.3	16137.5	12944.4	5727.53	4682.79	10291.2	7525.3	9221.25
O60313	O60313				68718.5	88244	90991.8	182909	73488.4	61542.7	91562.2	87754.3	110519	51333.4	64682.1	61732.1	57109.1	73654.4	87669.9	48617.5
O60315	O60315				3942.25	2191.53	644.584	1744.29	746.522	2841.29	1454.19	3019.29	1150.57		3097.32	4516.04	2472.24	4195.64	2984.8	4202.23
O60318	O60318				4809.05	6713.89	8648.11	8211.64	8884.23	7221.41	6486.06	7881.12	5681.83	4985.11	8524.46	5266.65	5788.36	5909.39	8338.05	6163.57
O60331	O60331				12489.2	10537.7	3405.96	7904.61	7664.17	11937.2	15415.2	14140.7	15524.8	11601	11758.7	24809.2	13441.8	15795.3	21821.1	22916.8
O60333	O60333				17436.1	18825.7	13727	9470.71	14920	22164.3	12243.5	18044.6	24282.3	17895.4	19304.3	21424.7	19114.9	13372.4	15046.7	14983.7
O60337	O60337				1550.99	4459.38	2233.63	4720.28	2762.91	4385.88	1854.69	1339.07	3268.08	4038.21	4647.56		3259.85		3338.2	810.136
O60341	O60341				25221.9	45197.5	91875.4	63856.6	49622.3	59943.7	36907.7	71478.4	21971.9	48202.6	55553.3	34712.9	67120.3	23790	50874.6	24266.2
O60343	O60343				20850	58713.6	35488.4	76602.9	84211.7	70772.8	36128.8	28246	13194.4	31147	67252.2	24855.1	59321.9	26973.6	32399.9	18808.5
O60346	O60346				961.49	4855.99	1280.35	3102.79	2218.71	833.034	624.182	1468.22		4690.89	719.494	989.957	1235.53	631.159	1943.27	1146.64
O60353	O60353				8432.25	36566.7	21580.1	18031.6	12900.7	14686.9	50691	12632.4	17738.3	101091	20619.9	15009	13744.2	17777.2	23728.2	20885.2
O60356	O60356							1092.72				910.134	1006.49	1746.39			3861.96
O60361	O60361				88881.9	695276	154586	124724	155826	183962	363135	175584	193638	145409	165192	108174	90604.7	155811	216163	188154
O60381	O60381				2978.12	2770.59	3361.78	2441.82	1323.87	1863.71	2764.24	4057.75		1793	3546.9	2792.69	2145.92		2919.1	1251.62
O60427	O60427				2217.43	3557.4	17247.7	2361.77	20213.6	7590.52	7262.94	1664.63	883.889	22333.1	3405.51	2080.87	1410.69	697.573		3582.31
O60437	O60437				25668.8	32201.3	62077.4	27458.1	28302.5	13511	95929.9	69681.6	24140.3	9904.6	19319.1	38070.9	55326.4	24558.8	78788.5	32017.7
O60443	O60443				9642.99	6071.92	7500.26	4117.52	3280.21	7023.52	5116.39	9907.18	10817.6	5055.15	4906.23	10290.8	7871.36	4634.55	12046.8	19105.3
O60447	O60447				4606.04	3628.8	4491.34	3283.53	6293.54	4938.42	7062.77	3984.57	2871.33		5157.35	3306.66	3264.91	3446.5		3418.01
O60449	O60449				10969.5	35211.8	8537.54	38085.8	9887.83	9519.35	18964.5	16608.3	5122.4	12564.2	25235.5	8577.24	7512.86	18969.4	12171.9	12109.4
O60462	O60462				10020.5	16333.9	4027.22	6805.38	16673.1	14685.5	9515.73	7923.95	4664.08	12096.1	11461.9	10191.5	8962.49	6856.77	5271.48	10976.2
O60476	O60476				22241.1	58154	13606.5	35778.4	36657.6	32385.3	22242	22441.8	19785.3	32991.8	48160	15461.6	48804.7	28468.5	28681.6	42613.8
O60486	O60486				19628	10982.3	7140.3	8822.84	8125.79	18766.3	18871.7	18866.4	6054.2	12625.7	20089.6	16501.5	14577.1	12162.7	16535.6	15333.8
O60488	O60488				45802.3	34229.8	22464.3	33674.7	27879.2	59043.5	48552.8	44880.4	24270	25929.7	80856	42097	19372.5	43728.6	17204.5	40890.8
O60493	O60493				112090	74841.4	39864.8	84319	64762.9	86962.7	119736	98401.9	122895	81837.7	97302	139119	101738	149090	112635	97802.1
O60494	O60494				1385.23		5111.87	2586.29			7309.23		102965	4862.19	4368.93	1629.2	2722.28	6179.24	2059.05	53344.7
O60496	O60496				18750.3	13898.4		10312.2	4536.62	5476.06	6005	11280.6	6285.15	5332.7	18609.6	22013.6	7121.78	20951.6	10398.6	15783.1
O60499	O60499				13555.4	12995.1	11442.7	22972	9454.87	10275.7	7229.65	12944.2	6848.5	7554.79	18051.2	9396.58	16175	11891.7	14894	11396.1
O60502	O60502				35039.9	16727.5	38011.6	60394.1	19613.3	22831.5	19677.1	34996.2	29310.5	28345.7	32435.2	24618.1	27507.8	21086.3	31124.4	16079.3
O60503	O60503					1668.86		2254.33					2999.7				2254.19	2259.65	1217.98
O60504	O60504				26611.9	17310.9	20698	14046.3	15469.7	15346.7	20680.6	22518.7	32826.2	15511.8	21104.6	41649	20428.8	26649.1	24355.7	46912
O60506	O60506				340356	349462	299147	445955	369807	249693	218144	502557	225462	223157	316947	300928	462967	269214	431137	267227
O60507	O60507				2920.26	2945.37	3165.46	1286.03	3690.7	5517.22	2674.11	1409.18	586.786	2049.13	2990.33	5218.31	2268.23	1866.06	1387.44	3140.32
O60508	O60508				15078.1	17331.4	22451.3	24579.6	28776.7	18047	37669.1	44077.2	13829.6	17128.9	17296.1	12106	21228.9	18608.7	26774.4	11327.4
O60512	O60512				5534.04	9219.19	3310.44	5522.18	7162.33	7285.68	6183.04	5723.96		9798.51	10032.7	3304.18	12220.7	4970.07	9824.28	5855.74
O60513	O60513				3178.62	9693.71	2266.08	1446.43	4668.38	3585.12	3258.11	2013.41	2806.02	2014.7	4716.98	1271.94	4551.03	3543.34	3180.97	3113.61
O60518	O60518				4842.4	12993.2	11187.3	17780.5	6817.97	9396.21	12118.7	12837.2	11395.7	8890.21	17964	8238.47	6225.52	5982.06	8189.18	12648.7
O60524	O60524				26351.6	16738.6	17636.2	14994.5	28845.5	36820.8	18962.1	20563.3	13054.9	17900.5	21798.3	12761.9	20531.8	14753.7	13927.6	14328.8
O60547	O60547				58084.4	158767	16778	124131	95261.6	99542.2	218917	95006	53829.9	80287.5	97144.7	39763.2	173335	56837.2	91423.1	52114.4
O60551	O60551				14167.6	15884.4	13821.1	22784.7	14603.6	12700.9	24271	28046.3	21608.2	14243.9	22428.6	18646.1	10022	35756	17722.1	17965.4
O60563	O60563				7718.23	8000.38	10826.5	7249.86	7911.11	6232.83	5853.93	10261.7	6852.78	10372.3	7534.86	6154.52	7015.79	5726.25	9098.03	7012.27
O60565	O60565				44879	3538.03	4400.15	3090.52		11219.7	4652.56	15784.3		4201.91	12966.3	27911	6075.04	5818.44	9541.37	122045
O60566	O60566					2061.65	2815.32	2535.38	9869.03	4985.72	1838.3	2209.35		4117.23	2176.05	7085.76	1905.86
O60568	O60568				45859.9	69881.5	19656.8	39859.1	68335.2	80995.3	64440	34121.9	30506.9	33243.3	97340.6	39400.6	27445.6	29127.7	35960.8	34616.5
O60573	O60573				7476.49	10635	10052.3	13094.5	7678.63	7096	8076.13	13179.1	8305.57	10915.8	9082.29	7052.45	9934.28	6180.57	8104.56	7631.24
O60583	O60583				34491.4	77161	73962.6	66588.3	38450.8	58576.3	73585.3	81516.2	26061.9	87292	67480.5	48318.3	74751.7	34066.4	54615	53560.9
O60602	O60602					3726.2	1364.69	1186.91	938.532	1393.02	912.348	2291.51	1505.12	3244.71	2724.55		926.947	2281.11	2088	2586.04
O60603	O60603				24172.4	8459.73	5032.17	8136.71	7161.96	13290.8	19434.5	10807	9255.84	16447.9	15681.6	11936	9526.57	15800.1	8375.63	9801.33
O60609	O60609							74911.3	18452.1			19995.5				135704	11959.8
O60610	O60610				89548.1	68810.5	66093.9	92262.2	100500	79673.5	63324.4	81715.5	247558	59341.5	95364.8	65420.3	62655.1	73249.9	69020.1	59101.5
O60613	O60613				18410	31128.6	12031.9	22397.4	16585.7	12458.4	16383.5	22350.6	22680.1	8632.4	24691	23283.1	17480.1	35336.4	28884.7	37702.3
O60635	O60635				12733		73036.1						187819				6870.72
O60641	O60641				40029.2	23264.6	14564.4	22240	15886.7	19214.7	23735.4	15180	46650.1	20604.5	23517.9	24140.8	22474.8	34132	25206.9	17884.2
O60645	O60645				15184	17859.7	16634	17832.1	15111.3	18197.9	29323.1	25288.2	23463.8	20889.1	23942.1	20115.4	22048	22475.3	21500.9	19730.8
O60656	O60656				4695.23	4561.77	29336.9	119148	8478.65				258978	5742.89	10480.8				8300.42	1776.74
O60658	O60658				1642.89	1095.68		919.87	1106.84	1947.73	1004.18		2979.66	1722.14	1102.96	920.702	1455.6	1319.88	1392.58	1803.19
O60664	O60664				650045	407670	146536	359963	227122	376366	278769	571412	401905	280004	457315	581871	712630	510280	575884	481972
O60669	O60669												4813.54				1922.08	4215.85		2642.94
O60671	O60671				5129.44	6779.07	7413.49	8466.91	6559.38	6861.58	10610.2	7849.19	4234.49		6634.76		7060.53	8953.38	8688.56
O60674	O60674				61456.9	133872	61319.3	101942	72030.8	120918	139665	142829	92248.8	85892.1	187565	124962	144017	66921	96392.5	108342
O60678	O60678				5028.05	8939.95	6932.97	9360.53	12359.8	15187.6	8958.6	11136.6	6170.34	8368.16	6931.84	5629.95	5725.37	5531.5	7645.99	5452.85
O60683	O60683				5297.87	17682.2	15094.4	11045.4	7883.94	9159.4	27122.6	9997.95	17484	18100.2	13856.1	4771.04	4568.31	6984.84	6739.92	5510.09
O60684	O60684				37842.6	42520.1	50958.4	50359.9	61413.4	46623.9	62621.3	46415.5	33056.4	46228	46299.6	29867.4	44357.7	35001.2	44478	37847.3
O60687	O60687				17796.9	34824.4	4259.99	9095.47	2781.32	10034.8	9503.74	12546.7		11134.1	9573.78	15037.3	14646.2	7168.1	19914.1	24723.4
O60701	O60701				188524	100038	64305	54188.1	44470.7	96898	55513.5	79979.3	122140	85414.4	93291.5	131595	404663	82206.7	57336.3	89557.5
O60704	O60704				9329.21	8473.1	2907.74	9339.81	9729.05	11183.1	5922.68	6239.98	8326.86	14505.9	10136.8	5997.53	10757.4	10806.5	8562.56	11330.9
O60706	O60706				6660.15			3285.72				3650.19	3622.43	3072.27	7161.15	9081.97	4577.8	13008		14714.4
O60711	O60711				25024.6	20364.9	4241.5	54045.7	31117.5	19705.1	27557.1	40679.7	10267.9	17612.6	40271.2	18047.4	23932.4	26178.8	18595.2	20911.2
O60716	O60716				198959	452469	363370	287618	301104	246113	295282	219718	280678	197860	208271	130235	278823	165127	263248	170667
O60725	O60725				26355	23802.1	18833.5	16186.5	17594.6	12546.4	14490.3	13684	12182.3	13077.9	20029.3	11548.1	20642.6	16336.2	14932.6	16041.4
O60739	O60739				2977.44	1890.59	5424.59	2112.79	1277.32	1307.99	620.541	3431.85	1735.84	5529.96	2948.78	2989.25	2342.54	2556.97	2744.05	1423.93
O60749	O60749				89366.4	60151.7	41516.2	59855.9	42762.8	52850.4	65473.8	70610.4	131781	63252	92407.6	139005	75443.9	112416	83708.8	96113
O60760	O60760				17188	13203.2	6956.82	5326.21		9140.15	15090.6	8229.48	12038.2	11516	16187.5	19088.5	8783.43	28862.3	10978.7	6365.48
O60762	O60762				110521	157738	152278	166506	113973	100082	103190	188774	90140.8	143200	149303	102946	104569	127093	164712	145581
O60763	O60763				239523	526256	199040	276768	247623	239068	288042	358215	327534	558316	322274	213185	344287	210293	241363	254435
O60783	O60783				8274.82	26219.2	19775.3	23288.9	10093.8	16234.8	6526.97	19362.3	11065.9	16439.4	18901.7	9148.13	12514.4	14528.9	19511.8	10719.2
O60784	O60784				208613	293925	68932.2	193533	169611	154774	261452	243109	239209	268690	203145	197719	272314	246240	151973	164030
O60825	O60825				13624.5	32001.6	9221	71018	23187.8	28454	33022.1	15397.8	5717.62	29062.6	27463	15172.9	31373.5	10548.6	16522.6	9897
O60826	O60826				36669.3	47821.3	38127.3	46226	43125.2	39075.2	35748.7	35929.4	54802.3	41514.6	50334.2	47715.8	46932	44669.1	42837.4	36806.3
O60828	O60828				17001.4	18585.7	30185	27706.5	28194.4	28825.8	18175.4	36466.7	16417.2	24366.4	17617.8	15480.7	18056.9	17459.1	38186.6	13418.3
O60830	O60830					1642.96	1503.8	1448.27			1579		3650.08		2089.56	3068.78	1480.61	4792.94
O60831	O60831				8635.86	2662.57	2942.91	5705.56		4192.72		3788.69			4100.77	11037.9	8008.2	9864.25	11755.7	27722
O60832	O60832				54112.5	59425.6	103777	134399	104085	88477.7	99841.8	78287.6	32127.3	100621	72979.1	44106.2	72968.9	35751.8	106116	59611.9
O60841	O60841				24266.4	36927.5	30365.2	42258.9	37533.7	44664.8	30374	37663.8	18891.9	29002.5	41717.6	22753.4	40628.4	26563.2	28607.8	46150.2
O60858	O60858				2979.5	1024.71		3276.43					4750.8			3587.91	5780.8		4532.98	2082.46
O60861	O60861				20572.4	21355.5	24468.9	14275.6	4480.64	13532.5	13574.7	15177.1	7400.47	17003.6	17271.7	21372.2	16800.4	25333.7	23475.6	28073.8
O60869	O60869				24535.9	30002.2	37394.5	27697	32383	35597.3	32881.9	38346.3	21999.6	35515.6	25763.5	17691.9	17579.9	18271.2	32679.3	13604.7
O60870	O60870				7529.53	4969.84	11627.7	7499.09	11166.2	6436.08	9630.55	11267.2	2386.38	4796.38	4814.94	3337.91	4040.43	3313.4	3433.76	2336.38
O60879	O60879				18190.4	13697.7	6979.24	8069.06	20768.5	24238.8	25052.9	12878.8	15090.3	16373.9	21442.1	30173.2	12169.1	22146.9	15997.1	32311.8
O60880	O60880				14133.2	2756.8		10806.6	5584.72	1430.38	3178.98	17462	8356.73	5145.09	20247.3	21162.9	3757.82	21142.5	15494.7	12922.8
O60884	O60884				75668.9	64384.9	49937.9	104856	84347.9	66449.4	42735.4	65585.2	68303.6	86107.7	84082	64793.5	76951.6	50345.3	39038.2	48122.6
O60885	O60885				17775.5	14842	85843.2	30918.8	25177.5	27504.7	27102.4	51085.7	15276.7	18520.7	18636.3	23228.1	16845.7	26114.5	28985.7	25984.3
O60888	O60888				16351.3	38399	20540.8	31110	31507.6	22164.5	23309.7	35382.5	30149.6	25632.4	31629.4	22983.9	28588.2	26683.5	46119.2	31696.1
O60890	O60890				2392.58	2862.01	2248.65	4070.1	5916.48	2578.84	4323.04	3771.6	453.278	1571.33	3053.64	2780.25	2888.3	3163.89	4357.84	4185.83
O60906	O60906				7171.63	2412.52	3582.23	4608.64	5305.14	4078.13	11536.5	2729.3	5277.95	4623.83	4508.44	6287.29	6590.82	3064.57	8309.71	3452.12
O60907	O60907				65012.4	58310.3	46306.6	63057	56208.5	57681.6	48930.7	56190	68442.3	49635.4	66781	49359	33580.8	38877.5	72883.5	36510.5
O60909	O60909						797.092		1317.97	3156.67							1008.25
O60911	O60911					4389.86	1536.77	1314.75	2571.14	939.133				1229.83
O60921	O60921				2236.67	4858.49	4318.61	4248.19	3960.27	3498.35	4265.82	3709.85	2269.04	3611.7	3570.31	3917.21	3246.96	2510.13	4911.57	1719.7
O60925	O60925				54619.2	58552.1	74026.6	57931.6	69178	66725.7	63819.4	57604.4	73215.2	68887.4	64923.7	48053.1	56804.7	52734	56083	40776.5
O60927	O60927				11249.6	26362.4	14597.4	16193.1	23189	14040.1	14325.3	22055.3	15894.4	10323.4	13858.9	9366.83	12994.6	6594.67	26165.6	8912.23
O60930	O60930					3579.04	3598.59	3796.51	7871.95	4135.68	3035.62	4624.02	2671.55	3109.3	3941.51	2908.39	2613.15	3190.87	4685.7	3523.18
O60934	O60934				11033.2	14935	24611.1	14565.7	14122	16331	14685.5	16749.3	13175.9	14761.8	13966	10488.5	13670	11231.4	19129.9	11762.8
O60936	O60936				49798.7	45475.5	11779.3	16828.9	18137	16740.3	20390.3	11316.4	172454	55166	31250.7	15870.2	27974.4	25770.3	17478.8	16918.6
O60938	O60938				6755.42					3910.56	4849.97	3273.76			7845.3	3200.73	6183.71		9405.91	7714.53
O60941	O60941				3308.04	6464.6	7989.93	8352.26	4894.37	5496	10396.9	3386.29	5406.86	8422.62	5854.52	3590.75	3423.68	3083.49	2822.27	5145.55
O60942	O60942				4263.32	7575.17	5483.98	8463.13	8538.7	6035.2	3017.07	11147	5000.77	5685.2	6265.75	4426.27	6009.4	5627.12	7849.56	5975.21
O75015	O75015				2954.83	1695.66		1105.83					1531.82			6143.3		17224.7	2644.06	3764.59
O75022	O75022				6527.77	5751.81		7767.24	5053.34	3211.35		6643.34	5712.29	6458.4	8495	4835.81	5110.81	5302.62		3825.12
O75023	O75023				13375.6	1719.68	4662.72	2244.33	4010.66	6134.9	4365.5	3476.63	5642.85	15346.9	9579.44	24984.7	4857.86	25846.1	6681.27	21572.8
O75027	O75027				15044.2	19666	19566.3	23679.8	22040.7	20645	35553.9	14513.7	38336.5	13132.7	17961.5	11720	16228.4	13668.5	16754.3	14426.8
O75044	O75044				46409.1	58567	52825.9	51558.1	32518.7	61093.1	79158.8	46180.9	34507.5	45505.4	49151.4	58329.5	34526.5	39186.8	39505.4	35712.6
O75051	O75051					3998.04	1984.1	1154.36		3953.71	6372.64	1283.76	2415.89	4782.77	2231.89	2481.94	2990.29	2579.76	1671.59	4795.73
O75052	O75052				6068.51	10034.6	24853.8	9118.44	4480.21	4357.64	14049.6	1733.9	4033	12359.4	15455.3	2467.27	1593.31	7793.96	8869.93	5011.88
O75054	O75054				3986.51	5499.32	8573.96	12297.6	17353.8	7060.72	8112.23	8236.33	6938.07	6213.45	6632.66		9402.21	5064.73	4737.66
O75056	O75056					2970.83	1888.99	2828.14	1581.73		2381.11		2521.09		2870.04			3714.19	3970.55	4378.37
O75061	O75061				955.447	1230.71			3968.84	1451.93	2605.38		8571.37
O75063	O75063				11313.9	27077.3	8095.58	15130.3	12891.7	8595.07	8060.75	13652	8517.83	14609.4	13958.6	7227.89	13226	7896.05	15835.2	9724.43
O75064	O75064				9432.25	4768.33	3294.7	5249.27	2885.85	5508.43	5820.94	7020.46	5977.19	3006.06	8715.49	7826.35	3680.65	10218.9	6466.04
O75071	O75071					3129.08	2330.51	2267.36	2536.78	3689.62	1259.78	1538.43	2289.57	2638.98	1969.36		3308.23	1736.48	3097.39	1539.36
O75083	O75083				369666	444278	217485	468071	319703	281434	267302	330866	339661	400412	362692	370026	444405	381087	344454	413667
O75084	O75084				10481	7711.54	5331.51	20161.9	7839.54	10640.5	12536.8	4914.38		8935.45	13320.1		5025.24	9223.47
O75094	O75094				9867.1	3825.36		1838.01	1814.66	4551.35	4282.7	5613.72	4320.01	5334.6	8434.2	26947.4	4781.89	12606.9	6717.81	28813.4
O75095	O75095				4796.61	5041.49	5129.5	872.149	1249.55	3135.06	1842.4	2332.75	2042.41	5351.58	4111.33	6454.95	3176.91	5856.1	9875.93	8737.69
O75096	O75096					3869.35	15247	2632.75	640.494	1179.13
O75110	O75110				20558.1	17275.1	14074.5	20538.4	14071.8	22171.1	21028.2	8933.64	41212	36649.4	19574.5	11587.1	24070.4	14594.9	10539.5	12417.6
O75112	O75112												780.223			5859.39		3059.91	979.054	8885.67
O75113	O75113				9783.14	10098.6	4367.33	13583	10450.9	12872.3	12749	11811.3	6370.52	12054.3	11272.4	11980.6	8867.26	9495.98	7567.23	7144.81
O75116	O75116				39908.6	47531.7	29431	41438.6	44660.5	38642.5	47946.4	40414.7	35974	39931.3	39566.6	44370.9	41191.8	41054.7	36702.1	56663.6
O75121	O75121					4111.4	3828.6	5872.21	5360.03	3911.72	2330.1	3969.29	1713.43	4733.88	3092.25	1587.87	3252.52		2780.06	3161.77
O75122	O75122				25187.3	18308.3	23891	37333	21398.5	21877.7	30845	26825.4	31113.6	39323.4	30660.4	29132.8	35748.5	34819.5	27313.6	30009.3
O75123	O75123						5669.35		2281.65	1616.11				4701.66				2556.09	2192.3
O75127	O75127				16235.3	20303	19238.8	20269.5	24146.2	33524.3	32951	17049.6	7474.14	12443.1	10700.9		16791.7	9102.95	21055.6
O75128	O75128				16838.1	46528.3	13323	49139.2	37992.8	5722.72	34867	24594.3	35656.6	11114.2	10931.9	13833.6	15107.6	12981.7	11556.7	7210.45
O75131	O75131				155653	246661	105768	222208	133203	295227	196811	281332	271915	333884	218581	174317	336880	137038	298119	187085
O75140	O75140				2637.88	5573.46	4025.93	5214.71	4502.21	4272.82	4700.73	5251.6	6967.47	3718.46	4047.5	3218.84	2984.09	4431.92	2172.96	3039.68
O75143	O75143				1892.91	1562.17	1608.68	2211.79	1853.19	1161.58	1316.68	2221.19	1314	3018.26	1857.49	1632.54	1468.34	2296.73	907.076	1271.45
O75144	O75144					924.872											1754.31	3030.76	2545.03	2964.84
O75146	O75146				17766.4	20972.1	27405.9	32142.3	51970.6	11173.5	13871.2	19909.4	52862.8	21912.6	25921.8	26060.7	28515.5	17375.4	20998.8	13330.1
O75147	O75147				3590.61	5111.3	10741.8	2929.14	10340	12345.9	10826.2	2707.46	4036.28	4932.15	6167.59	4929.65	7474.36	2604.14	6188.37	2897.54
O75150	O75150				16683.4	23615.8	30985.7	23463.9	14465.6	18798.2	21892.4	25702.5	10071.1	18942.7	21772.2	13951.9	18881.9	12822.2	15748.3	11824.8
O75151	O75151				8034.53	7689.24	5471.08	13606.2	5902.19	6231.19	9987.12	10899.4	3413.3	11122	7223.11	7135.09	5123.24	5593.88	8658.21	7382.93
O75152	O75152				10252.1	15328.9	14060.2	16766.3	12184.4	13622.1	15144.7	18922.1	7885.31	20802	14545.5	7870.03	10738.2	9640.99	9894.31	10640.9
O75153	O75153				31028	47687.4	30669.1	56455.4	57175.4	53040.7	36575.7	55204.6	45005.3	50293.1	38356.2	28166.1	72981.3	20795.7	44975.2	16422.8
O75154	O75154					4845.21	797.671	1568.63	1031.95	2456.06	2190.62	2091.85	43030.4	3638.87	1278.33	2991.31	2414.45		2211.26	3490.07
O75155	O75155				27078.6	54989.2	50839.7	29418.8	33921.6	40584.1	26597.5	43509.1	31112.7	41710.8	32956.8	19826.8	28741.1	25277.3	22768.8	32480.2
O75157	O75157				29173.2	46650.1	37713.6	26412.8	16251.9	22260.4	27210.3	31543.5	32484.8	15574.9	33967.2	35917	34415.4	38815.6	39376.4	42814.8
O75161	O75161				1898.69	3122.14	8966.41	1651.07	4467.12	2063.18	2441.18	1793.95	2497.18			1721.78	1457.36		2234.06
O75164	O75164					3555.37	12579.6	6292.72	5989.17	9168	4539.94	8382.29	1244.84	5895.07	4725.52	2842.28	4751.44	2943.31	2586.5	2431.21
O75165	O75165				61884.8	75416.6	51563.4	65318.4	58412.9	44737.6	54190.6	59335.8	94329.3	64111.6	89562.9	79625.7	94264.8	71256.4	53898	73259
O75167	O75167				3796.76	2404.12	1290.16	2177.33	4137.09	2288.62	5427.71	6929.27	5232.69	3202.22	3262.23	5307.29	2388.44	6318.54	4784.36	4944.88
O75170	O75170				9299.77	28049	6938.97	15116.5	14726.4	18607.5	6994.38	13063.5	14779.5	14866.3	16014.4	9376.35	10833.2	11316.3	10029.1	10570.7
O75173	O75173				17720.7	5986.74		11637	5605.13	9808.42	4118.6	5596.69		7161.78	8337.15	10670.7	6080.98	7079.06	6003.27	18086.9
O75175	O75175				17067.6	19469.8	19558.9	12890.7	11368.3	15615.5	12184.7	16127.9	11518.4	21083.9	16898.3	14060.2	14219.5	13326.6	12839.7	10641.7
O75177	O75177					7000.35	20951.4	6444.96	5528.44	5279.75	2459.54	5967.77	4165.44	6821.36	5098.02	3590.08	8071.84	1524.07	5497.06	1701.35
O75179	O75179				8487.7	15927.5	10509.3	16258.7	11760.4	17759.7	14805.7	13598.2	6348.11	16408.2	12747.6	10481	11584.4	9559.07	8720.79	8920.8
O75182	O75182				14030.4	15329.8	71479.4	19509.4	21585.1	16888.7	28835	26007.6	14312.5	19134.9	27469.7	16322.4	23197.5	19280.4	25401.4	20440.6
O75190	O75190				15383.9	21536.6	17653.4	18820.8	51946.9	34397	13773.8	25961.9	7358.54	28966.6	15664.2	11499.3	12043.8	14491.3	15253.4	13200.6
O75191	O75191				6076.15	12201.3	3876.8	26453.4	13458.5	25166.9	9717.46	7631.15	23902.8	18497.7	6329.3	5021.72	15539	7497.7	6505.59	9108.65
O75197	O75197				29538.6	19925.7	14662.9	18062	11616.1	29897.6	29641.6	15203.7	15750.3	25005.1	23872.3	46167.4	19903.5	38159.4	26429	35431.3
O75204	O75204				1593.95	5378.19	1311.29	5556.62	916.071		2062.79	1715.26	2416.15	4873.24	3606.62	1520.72	2305.86	981.104	1308.78	1567.84
O75208	O75208				16976.9	52648.2	43282.1	68143.8	21459.9	33568.7	44902.2	18135.6	117279	42976.3	34051.3	30290.3	18317.4	42262	25748.4	27598.7
O75223	O75223				49186.9	30567.8	37672.2	64684.9	63094	61079.6	36508.6	32013.6	27506.9	39573.1	55751.1	25396.7	157686	48007.5	147496	33764.9
O75251	O75251				26070.3	30253.4	14487	38190.2	18409.7	15329.8	22830.2	23018.8	35749.3	31463.2	34108.2	32574.2	24331	27560.7	36173.7	30780.9
O75264	O75264						985.851						6965.27
O75298	O75298				6883.12	34008.1	8292.11	14614.9	25386.9	6262.91	8900.62	9261.86		14598.5	10669.5	10008.6	24522.7	10114.1	11304.9	10271.7
O75306	O75306				65570.3	82523.2	45389.2	89142.9	55133.2	55733.7	64350.3	66171.9	69642.3	86960.2	88101.3	69106.7	50589.3	61314.5	101764	59268.2
O75309	O75309												49376.9
O75310	O75310																8368.99
O75312	O75312				25264.3	22318.9	17129.6	28182.7	24102.5	22542.7	15759.8	18859.8	17513.3	22180.7	21940.7	16535.9	25513.6	19604.1	31582.9	16135.3
O75319	O75319				9714.99	6847.21	9333.66	9143.1	7296.17	6151.83	6889.37	12167	8138.43	6117.75	7048.98	7837.38	7581.86	6844.81	10564.7	8772.24
O75323	O75323				53540.1	161080	112881	216651	68287.9	55873.6	142297	75285.9	78775.1	58277.2	82101.5	65998.3	94766.8	95807.5	99328.2	62795.6
O75326	O75326				1942.86	1662.03	702.512	1521.94	753.294	1086.46	463.072			1978.06	1216.66	1077.87	529.126
O75339	O75339				98398.3	83659.4	5983.29	70970	4725.12	91416.7	39038.8	57928.2	3803.32	18761.6	89202	125765	179532	56654.6	62891.1	86196.9
O75340	O75340				120040	89270	134731	104141	156202	172742	235538	182463	174317	157281	151322	87416.1	202741	126616	154216	93359.5
O75347	O75347				182698	103870	159072	129525	223930	208170	154375	132380	313098	188312	184348	101679	135493	125438	176910	91064.9
O75348	O75348				62116	61180	50307.8	42120.4	70375.6	77850.2	77315.5	97580.1	107216	63968.1	55020.9	50064.2	47689.8	51171.9	62391.1	48851.3
O75351	O75351				145936	226182	122414	215763	244982	210558	192961	233691	194030	212715	187633	138296	145160	130292	215429	108149
O75352	O75352				148760	132109	73591.6	113320	60913.2	63089.1	31516.3	65005.5	213767	114694	145666	111389	153051	150375	112060	123054
O75354	O75354				4300.76	8764.36	2907.46	6573.09	2128.18	2171.89	2775.03	1745.79	3971.58	7118.22	1676.34	1179.44	3042.6	1992.39	7774.5	2867.62
O75355	O75355						510.056	2602.06		788.757				1242.01			1212.26		1897.07	871.839
O75356	O75356				2979.89	3792.39	5084.15	9057.9	2907.58	4521.86	5874.9	3186.05	71043.6	6073.25	4101.06	3625.22	21782.5	2281.54	6034.01	3267.44
O75362	O75362				3571.74	4896.31	9809.21	4202.59	8007.1	5407.11	2904.52	7746.35	1584.25	16703.7	4569.21	2994.15	5364.25	4257.49	5568.89	1948.12
O75363	O75363				1998.46												2754.98	2478.72	14345.4	2039.42
O75365	O75365				2905.96	10968.9	7022.17	2888.53	5319.32	5466.48	14592.5	2962.73	2622.74	17615.1	4558.56	4880.76	2779.4	5493.46	4572.74	7490.75
O75367	O75367				349233	286083	619979	305993	330535	334790	282977	373270	305552	358639	627079	299988	404373	374309	529352	277275
O75368	O75368				64152.2	44493.6	36123.9	34695	32428.4	58962.7	68844.8	58913.3	42246.9	43059.3	60412.5	48101.6	51989.1	73752.9	72944.1	62609.4
O75369	O75369				684610	669409	281529	277053	618240	896187	728023	489758	626709	461846	792804	389321	985071	604366	1025520	514794
O75376	O75376				9953.66	13176.3	11360.3	17145.9	9766.15	5101.22	8591.37	23635.8	12706	10302.2	11808.6	10255	12250.9	9239.52	12849.7	7481.72
O75379	O75379				5314.92	5825.32	2757.42	4411.04	4328.43	5042.02	5110.45	6025.75	2213.88	3881.99	5900.81		6770.11	3791.61	3996.63	3594.43
O75380	O75380				9115.91	12776.4	4073.02	9278.38	5103.39	9723.91	7492.69	14128.7	12313.1	16491.6	18809.1	9297.37	9878.9	14497.1	20138.6	10931.8
O75381	O75381				24111.2	22746	48549.2	22597.9	21255.5	20325.4	14654.8	9772.62	29664.6	36545.1	16449.5	16318.3	33497.4	23840.8	26015.2	16555.8
O75382	O75382				15014.5	9211.23	7432.77	6222.23	8444.32	8343.31	6362.71	8367.06	8806.73	10760.7	7478.83	11020.3	16451.9	8086.37	27144.8	10320.3
O75385	O75385					2656.01	4632.19	3067.12	3835.54	5386.07	4836.3	3006.99	5168.71	5919.01	3947.16	3514.39	3941.56		2707.83
O75386	O75386				2580.15	3123.13	4213.73	3747.39	3762.24	5368.46	3179.91	4561.93	5304.11		1694.98	3705.67	2941.69		4417.62	5331.71
O75390	O75390				201069	360861	414529	316339	305153	243822	236752	325877	377715	503768	266012	174232	413232	325331	298347	163814
O75391	O75391				10806.7	12868.6	19939.6	9788.1	10860.8	10750.2	9464.41	19093.1	14374	11763.9	12794.9	13812.4	11845.4	9013.88	10120.3	10468.4
O75394	O75394				3010.87	8912.72	4178.85	8944.21		5221.88	2385.86	5216.24	5147.54	4108.98	3506.23	4188.1	5846.86	3437.37	10720.9
O75396	O75396				207078	361595	189418	290838	221761	260305	252665	217786	210972	237822	311925	162607	323876	228894	193680	215150
O75400	O75400				19266.2	22968.7	27250	29629.3	19714.3	22800.2	20805.6	31426	16618	24162.7	23915.9	19211.6	23990	17584	21025.4	20579.9
O75410	O75410				23412.8	11187.8	8109.35	11692.3	9971.53	14341.2	16623.4	16434	12816.9	14476.7	20358.5	22645.4	18566	24624	19212.2	21031.1
O75414	O75414				3066.87	4921.81	4203.92	2720.59	2233.58	3353.21	5713.45	3083.94	2723.8	1758.52	3848.1	3570.21	5819.89	4075.02	3360.63	2801.87
O75420	O75420				7975.95	9011.15	10283.2	9620.65	4476.75	6579.11	7404.08	8927.77	6840.07	9345.99	11020.1	10325.3	6784.4	13116.6	10955.3	10300.9
O75427	O75427				15303.9	16177.2	18159.1	18861.3	25418.8	19324.6	20439.3	23314.2	9277.75	12626.5	26480.4	10809	19867.1	19263	17425	12903.8
O75431	O75431				55889.5	143028	141072	185189	55183.2	96894.9	88654.5	93551.9	217511	125709	111464	80999.9	86960.6	83637.3	122589	84531.5
O75436	O75436				55681.4	36536.9	56103.2	38867.3	52135.2	50056.5	44126.7	47488.3	44795	72207.9	61775.2	48564.8	65132.5	51616.3	53981.4	46671.2
O75438	O75438				3309.69	4400.34	2290.5	5722.82	3487.55	4453.54	3633.05	3900.6	5428.23	6206.94	6418.05	5088.61	3957.21	3010.53	5245.79	3571.77
O75439	O75439				21307.7	71817.4	74571.1	56860.6	40117.5	56113	52270.2	28001.1	44158.9	31741	37491.4	20519.7	52767.3	30541.1	54610.5	24819.1
O75444	O75444									6221.41	10666.8	7257.76	11507.7	4984.05		11232.5			14662.8
O75446	O75446				5102.16	10321	13570.7	7366.13	10873.6	11626.2	8531.51	10727.6	3422.92	6130.78	5457.15	2248.51	7988.75	2879.7	4196.1	3058.67
O75448	O75448				6864.54	9289.46	18586.1	9806.33	10543	10844	12608.4	11053.1	5535.81	13900	9282.58	4867.02	8176.4	5991.16	10462.5	6022.28
O75449	O75449				5924.27	4713.26	5622.71	5390.45	6423.25	5368.15	5996.87	6413.28	5676.31	8054.83	7156.52		5941.84	5780.9	2187.84
O75460	O75460				130427	88932	38349.2	64423.6	28229.7	63006.9	49163	44179.1	52334.4	48187.7	67921.5	446822	47053.9	84834.5	66483.7	151546
O75461	O75461				2499.86	3249.88	3254.61	2952.58	1630.4			4439.18	2627.9	3308.13	3014.85		1736.96		2077.04
O75462	O75462									4759.12		2662.73				6518.78				6728.46
O75473	O75473						5959.32
O75475	O75475				107308	279316	511045	209354	136773	83323.6	153245	440274	105359	133761	149146	145674	47605.1	132025	140748	137558
O75477	O75477				25185.3	15410.3	21311.4	23002.6	17647.8	12519.2	10395.8	23774.1	28808.6	15303.9	22806.7	28856.2	23529.3	30024.5	29962.3	36021.1
O75486	O75486				4354.16	15305.7	7465.68	14478.8	17594.7	10444.4	22985.9	17562	6602.69	10793.9	14074.5	9015.48	8813.52	9587.35	12386.9	7245.05
O75487	O75487				21069.1	24960.5	21083.5	9268.15	3085.56	13499.2	24244.8	16286.9	4774.35	19182.1	21314.5	20177.2	14857.2	16952.9	22423	12036.5
O75489	O75489				32471.3	63048.7	37918.3	68891.8	41477.8	39533.3	36437.6	58299	61267.8	44329	68762	45250.7	40751.8	50839.4	82327.1	50989
O75494	O75494				67199.3	89265.7	106889	75353.8	79196.9	77570.1	80300.3	104137	65121.2	88458.3	86598.7	53851.7	87271.5	52770.5	72457.1	67293.3
O75496	O75496					2358.27		1928.77	7009.71	1774.12		6717.81			1792.77
O75503	O75503				10522.2	21738.6	26562.4	14099.1	20067.1	13725.8	10653.1	9597.58	15883.4	11209.7	17039.4	14819.5	21178.2	7811.71	15795.9	11240.5
O75506	O75506				7510.47	5180.33	4042.23	7005.49	6073.06	13462.9	8632.67	6424.22	6542.4	7787.75	7196.14	5833.71	8714.98	4198.57	6342.21	12091.6
O75508	O75508				309.58	321.896	1485.5	445.409			248.864	237.902		428.116	1171.48	4916.35		1048.04	2408.51	2033.67
O75509	O75509					6086.73		1693.33	849.122	1478.12	1745.14			39396.1	907.997			1401.55
O75521	O75521				32523.3	43989.7	53652.7	35304.5	14214.9	32963.1	60286	22803.8	255010	22922.9	78736.5	33238.4	97802.5	38338.5	36189.2	34230.8
O75525	O75525				8453.43	33166.7	25496.3	62660.7	44954.5	41844.9	24356.5	14399.3	9384.38	42825.9	30244.1	25330.7	16853.2	10344.4	12906.8	12078.5
O75528	O75528				5490.43	5860.54	8664.79	5912.7	10857.2	5270.48	6315.24	6588.46	2158.57	3306.12	4869.25	3091.08	4766.15	3686.62	5061.01	2033.68
O75529	O75529				2849.09	3141.16	3127.93	3513.51	2627.13	1909.49	3085.93	2329.38	1905.65	2814.52	2854.84		2037.24	3965.15	2857.68	3358.94
O75530	O75530				13108.6	13158.6	14894.7	15681.3	13885.1	13116.8	13413.1	19398.6	8022.82	8538.68	14523.5	10205.6	9836.05	9449.33	13536.3	8610.23
O75531	O75531				320812	493521	551908	440628	480880	448294	477117	449685	150359	312888	315852	247102	451413	235644	465279	362547
O75533	O75533				104631	153332	223388	187755	144226	165567	155619	206515	87052.9	150576	141975	84738.4	127145	82949.4	138788	86786
O75534	O75534				52082.2	56345.7	45170	50364.2	57854.1	46206.8	37170.3	50271.1	46593.1	63207.9	68818.4	37931	80476.9	41870.2	57441.4	47505.7
O75554	O75554				19354.3	21554.1	15830.4	22615.6	8451.16	13846.3	8705.42	35329.1	14659.7	4716.49	8903.68	9749.73	14187.9	9641.94	14385.9	12851.1
O75558	O75558				20470.4	4371.23	2550.33	9571.59	5248.3	3334.28	4745.89	8450.5	6669.69	8357.88	20616.8	9161.99	5325.42	26924	7218.48	9269.14
O75563	O75563				19487.6	8247.2	2149.48	13803.2	7538.09	8975.22	14969.9	18970.5	12425.5	11513.8	20316.9	19275.9	8771.5	21135.3	12800.8	14900.2
O75564	O75564					2606.92	4939.53	2213.72	1717.23	4142.17	792.302			2782.53	1970.58		1007.33	945.063	954.776
O75569	O75569				65799.1	82754.7	120272	91629	58579.3	76790.7	148255	150723	46650.6	84917.3	104181	47477.2	79430.2	51427.3	101489	62118.2
O75570	O75570				3330.23	12139	15858.4	4944.03	3933.04	6469.47	7305.59	8290.74	4301.63	4332.3	3050		3228.67	2653.29	5483.28	3052.29
O75575	O75575								1432.64
O75578	O75578					24962		1618.37		1237.27	3177.28	1413.79					394.977	1140.41
O75581	O75581					2177.34	3761.39	3592.93	3356.41	4942.69	2243.41	1941.77		4546.69					2315.82
O75582	O75582				7949.09	9662.46	12197.8	8228.94	11495.5	7092.85	13219.3	13797.1	10218.4	12969.2	19479.4	14510.2	22111.6	11562.1	47296.4	11226.2
O75586	O75586				6549.81	8192.04	13734.6	12488.2	6105.54	7372.01	5484.02	10050.5	5637.62	9259.43	8409.43	9578.49	8474.81	7914.4	9750.83	7317.56
O75592	O75592				9000.14	8672.74	8691.72	8869.15	11621.7	9275.52	6427.32	8371.51	6508.42	7625.98	18618.3	9691.15	10659.2	12538.1	10651.6	11648.7
O75594	O75594				5152.84			1400.94	5649.25	9081.26		1096.91	2227.54		7068.17	1948.93		14971.5	2259.75	4194.93
O75600	O75600				3495.09	4760.89	2245.62	5320.91	2531.74	3295.7	7961.49			3911.96	9641.5	4561.52	16872.7		4913.94	4044.31
O75607	O75607				46116.8	119442	109038	152727	322388	368856	67389.6	129272	20192.5	238834	124906	93979.2	95374	67137.8	92825.4	60531
O75608	O75608				91206.5	245806	54666	132161	106093	211790	81908.1	102762	129588	160339	117925	70765.9	263874	61651.7	120522	69727.5
O75616	O75616					3871.13	5683.88	4953.29	7548.03	4865.94	6219.58	3423.04	2186.57	4266.91	3838.66	2464.56	2661.06		4330.76
O75618	O75618				2172.74	10739.1		1977.72			4727.27	4041.63		4167.24			1471.77
O75628	O75628				1892.4	1302.7	1388	1870.27	2479.38	2025.58	1951.84	766.242	1238.62	794.364	1622.26	5303.41	913.953	2570.19	1730.52	6728.44
O75629	O75629				27357.3	22147.6	8339.45	32927.6	12608.3	10169.3		18434	25613.1	16168.3	21367.9	27368.5	21854.5	20938.4	20707.6	33229.3
O75635	O75635				84975.2	123473	108752	80212.8	279469	336650	157644	67360.7	36372.8	54884.4	154763	42468.6	54683.6	63861.3	37506.2	44340.5
O75636	O75636				41743.3	7710.99	11915.4	8337.39	3871.59	10952.7	4510.04	6310.89	14781.9	8366.26	9547.57	46758.2	4183.64	23598.7	10496.8	30897.8
O75638	O75638					3387.73						15109.7
O75643	O75643				92185.3	127055	200750	154937	135755	144675	109706	155361	82492.5	114373	136029	82547.9	124763	82827.9	126540	78937.2
O75648	O75648				4603.15	7360.32	7914.5	5753.89	8120.67	6862.04	3300.05	3134.02	7304.28	6364.1	5180.17	1806.22	5555.29	2307.94	1294.21	2701.59
O75663	O75663				109299	242132	150583	118270	185380	193512	215502	300257	121403	142711	178989	100060	158060	90708.9	118900	104297
O75665	O75665				2913.64	1906.25	2374.3	3619.84	3545.5	1644.88	2073.63	1402.97	2382.26	2132.24	2913.77	1558.65	1149.05	1545.4	1802.36	1619.76
O75674	O75674					21509.1	8606.06	7736.76	5916.83	4242.35	15042.8	11292.6	28205.6	6490.01	5730.48		15724.2	5809.47	14588.6	3388.06
O75676	O75676				11588.8	12252.3	6879.42	11932.2	7561.95	7459.06	13185.8	17551.6	9690.62	17780.9	12257.1	11802.9	8511.2	12956.9	14702.1	10581.4
O75683	O75683				11871.3	16413.7	14609.2	18883.9	25915.1	22621.5	21239.3	27116.8	17835.7	24238.6	11502.1	7533.01	7577.53	7747	11655.9	11808.8
O75688	O75688				27946.6	39911.1	28611.4	30673	27102.7	21643.9	23185.8	40212.5	21734.2	35963.5	36342.6	27645.8	30320.7	27319.9	29664.7	28438.3
O75689	O75689				7967.82	2894.45	6652.27	3807.95	2070.53	6756	8941.46	7929.54	9288.64	7020.43	8057.88	8098.89	3084.44	8561.86	6930.92	5576.09
O75691	O75691				10089.3	20868.3	36481.7	20177.5	34730.8	27990.7	31825.7	30661.7	10771.9	30029.6	20057.4	10161.9	13921.4	13626.8	16228	15424.5
O75694	O75694				36897.7	40309.7	52394.3	51860.1	49202.2	57368.3	30199.9	42775.5	32284.1	39435.1	47650.7	31417.2	38089.9	31562.3	47991.2	27714
O75695	O75695				54642.6	38003.3	30598.3	40765.4	43239.5	46530.5	60004.1	32628.4	48479	50033.4	63459.6	42075.8	46475.8	53643.7	47691.2	47890.9
O75716	O75716				3996.29	8479.96	5370.32	5090.5	5824.88	9094.07	6030.58	5062.47	5587.91	11898.8	8168.51	4624.56	7326.96	5736.22	5099.82	6683.67
O75717	O75717				4944.58	7061.1	5881.96	10370.8	16228	13589.5	6851.46	15662.8	10444.4	8415.86	5441.36		3220.68	4489.64	7638.39	2024.19
O75718	O75718				98358.8	72711.9	38121.1	77219.1	68668.1	122668	72685.1	68495.2	24666.8	66998.3	85877.6	156169	107979	76958.1	62244.5	93023.5
O75746	O75746				45860.5	56749.3	49670.7	85603.9	41763	56635.3	55861.7	100549	50964.5	42937.7	73151.4	49501.2	47103.2	46929.4	46921.6	60769.4
O75752	O75752					1067.22						1379.39					946.905
O75764	O75764				2640.14	4897.74	8374.4	6888.24	11728.2	5955.48		7647.58	11918.2	4635.48	4179.51		7405.12	2842.41	10364.1
O75781	O75781				32119.8	9307.62	13730.2	5679.3		7932.77	7934.27	9055.86	10404.5	7124.8	18240.3	33594.2	17827.7	60453.7	22667.5	29542.2
O75787	O75787				21378.9	16165.7	9975.98	23372.1	27634.1	18337.3	15534.4	8619.34	12115.5	28561	21368.9	9559.64	12642.4	10378.9	21734.6	9050.54
O75791	O75791				6529.06	1367.51	863.467	3776.42	4655.37	1744.74	2466.83	6907.95	2216.99	3208.72	6527.88	6266.59	1363.75	5877.01	3365.91	3412.84
O75792	O75792				16068.6	21153.7	23372.1	27706.5	57514.1	29069.8	25518.3	27397.6	14595.8	15100.3	23997.7	21998	15879.1	16637.1	29826.8	18955.2
O75794	O75794				12900.7	14094.3	15000.9	25644.6	44105.5	19206.5	16696.7	17772.8	10062.7	11082.8	15727.3	9144.18	10546.1	8293.82	10279.9	7021.94
O75808	O75808					2163.08	2839.51	3529.54	3037.47	4799.57		2170.9	2452.55	3695.43	3467.98	4942.33	2320.24
O75815	O75815				6864.65	3872.74	3567.1	2064.4	4880.73	3841.47	5097.54	8045.94	4415.68		4577.25	4821.91	2759.18	4510.04	7793.48	3454.99
O75817	O75817				10583.8	9964.05	19685.7	15110	16286.5	17889.5	10870.3	16919.3	9509.26	13477.8	14714.1	8288.38	14094.2	6222.82	14449.4	6536.66
O75818	O75818				9567.08	7859.04	16831.5	12837.8	14064.3	11410.2	11011.4	14725.8	8924.36	19816.9	18773.3	9739.76	16024.7	9532.16	19226.6	9198.5
O75821	O75821				106681	141145	119328	149354	126649	134412	98552.3	168135	76202.5	89955.5	138005	92224.4	167703	90130.3	125062	79839.3
O75822	O75822				82558.3	58846.6	43995.1	66552	57051.7	68454.8	44276	68950.2	71379.5	127048	69343.2	53923.4	101469	64684.4	66749.4	56955.7
O75828	O75828				124799	114443	18181.3	86574.4	74311.9	49425.7	130094	230686	37327.6	52618.2	95691.7	92560	106982	70827.9	128032	65786.4
O75832	O75832				120591	103681	78979.4	149767	112993	110702	92290.8	141747	138432	157559	146389	96624.8	156443	143972	130555	124710
O75843	O75843				11031.9	19028.2	14177.3	13874.1	16059.3	13670.8	9186.94	14892.4	23131.3	8289.88	16875.7	11628	26176.6	12138.3	21513.5	11400.1
O75844	O75844				71193.9	89203.4	52387.7	80993.1	104065	95291.1	65251.6	66892.6	47949.2	114190	76083	26901.5	80170.7	44402.5	50656.1	65413.8
O75864	O75864				6287.82	4460.33	4136.32	7024.5	3451.8	5082.28	3160.17	4225.98	7115.6	4306.58	4594.14		9786.67	3880.68	8747.36	6594.68
O75865	O75865					7520.11		3093.57	4318.24	4450.67	6824.88	3671.07	2345.37		4308.28	12306.8	3994.73		6025.1
O75874	O75874				462971	670316	304817	582316	296289	450535	709845	571442	499595	499826	637693	551816	1146750	560533	517827	423656
O75879	O75879				3885.8	10773.7	23846.6	11577.8	8034.41	11495	18236.4	6710.78	12084	12596.1	9956.7	8697	13018.4	6720.41	12815.6	9345.36
O75880	O75880				32924.6	71947	50752.4	47927.1	47758.2	59919.1	45833	50256.7	42853.8	45247.3	46142	26950.8	48421.9	44035.6	30787.9	23921
O75881	O75881				30611.9	19820.9	5413.69	21357.9	28379.1	59547.4	43591.4	16181.2	18285.6	56601.3	56803.7	58359.4	28039.4	59903.8	48996.6	93420.7
O75882	O75882				38323.3	17250.1	23472.6	20305.5	13273.7	18300.8	18715.8	11920.9	25695	18568.4	18832.1	54447.3	11021.2	38687.2	33411.9	73875.8
O75884	O75884				26766.2	39003.4	205063	96211.4	29234.4	44213.5	62706.2	26567.1	28100.6	33133.3	65350.8	21961.7	38348.1	32791.1	42612.3	41773.6
O75886	O75886				12708.4	14172.6	11315.8	16275.3	6962.51	9335.64	13714.5	17772.5	21883.3	5267.67	13031.3	12590.4	14202.6	14611.8	9961.97	12351.5
O75888	O75888				11151.2	2805.05	1667.36	2478.39	2478.66	3096.71	3932.33	3841.64	2782.03	3028.24	3543.99	9487.74	6695.5	3547.16	4322.6	5297.78
O75891	O75891				12342	6114.17	3428.27	1924.95	13130.3		6745.24	3196.21	338695	6595.17	11100.2	11175.5	4305.82	49510.8	7658.39	8952.37
O75896	O75896				17347.8	6494.45	7810.38	7394.7	5591.73	6909.85	2271.23	6129.59	8810.65	3306.8	9914.59	4630.32	20238.1	9779.54	5806.85	6096.94
O75900	O75900															7337.75			5490.16	9472.48
O75907	O75907				4997.43	23592	6731.02	16876.7	10402.6	9606.21	7746.23	3429.56	4221.72	37822.7	13417.1	4559.04	8597.36	8510.91	11866.9	5457.3
O75909	O75909				6485.03	12134.9	16863.8	10872.9	10688.7	12112.8	7246.33	11848.3	5619.1	8321.86	11522.7	5988.61	9732.32	6528.41	11030.1	5669.73
O75911	O75911				5441.48	23596.6	7532	11570.4	7244.41	21214.9	6855.82	3874.74	39149.7	26522.4	9253.81	4409.15	8946.81	10337.8	35379.9	6437.08
O75914	O75914					1320.92			221.434	786.057	733.038	787.327			678.728			111.98		328.879
O75915	O75915				272787	240738	65863	309105	146592	163431	145361	223039	218121	168558	293358	283161	237968	287132	217213	248635
O75923	O75923				15641.3	11087.5	4793.11	16464.1	15654.3	22027.3	9405.01	7980.57	49736.6	20372.3	23298.4	17644	15582.2	30087.6	12189.7	29507.9
O75925	O75925				2661.76	4721.09	6292.94	5163.98	7003.59	5767.32	5900.29	7290.63	2024.83	4156.05	5486.68	3067.05	4469.87	2604.78	3887.23	2549.69
O75928	O75928				3560.21	5669.42	16602.4	12782.4	6777.93	7093.86	5967.69	5044.31	4726.44	3946.74	5450.29	7827.46	4159.13	4100.13	6960.86	4333.1
O75934	O75934				15809.9	17774.1	30374.8	22689.8	23209.9	18945.5	14849.4	20821.4	11467.4	18416	18942.3	12782.2	20039.8	12461.1	20493.3	12690
O75935	O75935				75998.1	61264.9	68968.5	45102.1	61535.7	64113.3	79181	65780.2	54006.9	67718.4	66974.8	59199.8	53967.7	63096	60348	50704.1
O75936	O75936				84802.5	168350	22911.7	86174.4	72605.9	82208.9	78859.2	95073.1	1488330	57237.8	115610	386294	67238.4	161361	42110.8	234989
O75937	O75937				70906.3	61548.6	113338	94095.3	50067.4	46139.3	94391.4	77334.5	46835.6	67988.7	62537.3	76798.9	65427.1	62352.1	79542.7	58615.6
O75940	O75940				12427.8	14336.6	16920.2	24460.3	12448.5	11146.2	6882.02	21773.2	5460.7	16271.3	11613.7	8874.78	13798.1	13317.1	17095.8	13240.8
O75943	O75943				3210.41	2704.22	3987.56	4100.94	2767.1	2573.44	3133.06	4784.25	3490.28	3238.37	3628.35		2846.11	2655.51	5071.82
O75947	O75947				138239	197182	132130	169658	68550.6	126438	121048	162460	286647	168217	151140	134427	178514	153068	171123	107686
O75954	O75954				3003.43	3842.65	2650.52	4407.94	1617.66	3349.13	4256.89	1459.44	4639.45	5614	3168.93	2282.84	2623.29	2601.45	5242.57	4259.45
O75955	O75955				70321	43315.3	55162.3	54710	35087.2	39350.1	39124.8	50630.9	141072	80093	69922	63968.7	42280.6	97578.8	116087	89831.5
O75962	O75962				12286.4	9966.38	6226.58	6374.02	7285.97	17481.5	12162.3	9231.03	8944.09	13530.3	12612.5	9974.01	10820.2	8551.5	10579	9439.06
O75964	O75964				30658.1	113314	52810.6	99243.6	51358.7	76140.1	68479.4	59624.5	167335	59687	88664	47507.2	104004	49254.8	68549.8	47712.1
O75970	O75970				3121.24	9123.12	8535.72	7730.17	3409.39	4280.57	13841.8	6114.12	10936.2	6276.74	5394.87	5761.53	3495.67	6529.2	3458.02	5667.27
O75976	O75976				7500.7	11593.1	6204.78	8741.26	7852.47	14929.1	24251.3	11621.5	6019.54	15241.3	18144.4	10572.6	14794.6	7701.64	16390.9	11770.2
O75995	O75995				49603	26117.5	9588.49	42253.7	31304.1	28568.5	48188.7	73285.8	25540.3	46950.5	72654.7	47509.3	22324.1	77961.5	42257.1	47150.3
O76003	O76003				73967.2	29644.9	42666.2	90564.4	57485.8	49613.3	50668.1	78407.5	35256.4	67886.5	47733	39019	66459.6	44550.1	44978.5	41604.9
O76021	O76021				58523.4	71801.7	60023.8	93089.7	128727	136497	70137.2	97250.4	52273.1	93074	77199.5	39824.9	70466.2	33564.4	43626	25702.7
O76024	O76024				43520.5	26117.2	66693.4	14290.7	22417.7	21084.5	13970	12170.2	12017.6	43780.1	32993.2	10927.9	37583.4	22792.3	17207.9	32473
O76027	O76027				3195.14		11826.5	1046.26	38763.9	2210.42	4616.95	1855.62	16685.9	8471.01	4537.12	6918	44636.5	3833.23	14732.9	13306.6
O76031	O76031				20471	22187.5	38560.2	25376.9	27812.6	24758.4	21296.4	22349.6	22430.4	24223.8	19839.5	18093.8	27507.2	18369.9	25381.3	17173.2
O76038	O76038								868.048				6411.19				1662.52
O76039	O76039				988.271	661.74	751.395	427.164	1323.38	1272.85	541.714	941.172	3160.69	725.207	1651.31		1505.3	1017.61
O76041	O76041				13464.1	105900	5533.74	3654.89	15626.2	6919.95		33249.1	61279.3	27090.3	13721	7236.14	28347.3	11767.3	22142	8063.15
O76054	O76054				35126.8	50489.3	5371.28	14014.8	34514.4	14172.8	9116.5	15268.3	58880.9	17338.9	13031	7646.49	37839.3	9826.18	11250.9	7898.52
O76061	O76061				5214.01	1841.99	939.489	1525.54	2440.84	8320.04		1596.28	1615.78	3222.89	3403.14	5674.43	2122.83	8480.23	3764.56	12482.2
O76062	O76062				6864.12	4901.16	17915.3	16149.8	2927.83		10528.8	2953.91	4146.91	9735.71	7186.2	3102.2	16394.1	28411	16823.6	7062.41
O76070	O76070				19611.5	3477.85	5182.86	5638.9	4227.46	2401.42	5455.45	2128.52	5564.06	3451.12	8131.97	24308.7	2822.99	57037.1	12868.2	42124.3
O76071	O76071				26467.5	27307.3	15699.2	23629.3	13846.5	28393.7	19618.9	25449.9	32994	22355.3	23945.4	27970.5	25102.1	21699.2	21715	21412.2
O76074	O76074				6038.12	3640.9	8946.54	9584.69	4081.54	5351.84	15635.6	4928.58	3624.53	2893.57	8201.42	5307.99	2539.08	6280.78	3442.42	6636.54
O76075	O76075				1505.88	3229.55	6601.2	2122.29	4397.1	7020.09	3613.64	4501.81	2331.35	8475.88	4407.22	1951.29	1786.01	3362.84	3578.99	2372.15
O76076	O76076				19465.2	5757.84		3335.81		11740.8	6506.28	1434.3	7992.08	3985.35	2723.21	18684.2	6464.19	7861.17	6696.93	12899.9
O76080	O76080				4002.4	4790.21	3329.74	4807.61	4967.18	5404.4	3121.41	3613.99	2170.18	3651.98	5358.02	3347.96	4601.75	2479.71	6104.25	5721.42
O76082	O76082				1971.22		1211.29	1564.86	791.989	1323.95	2107.34	1013.17	10108.5		2684.24		2842.09		2866.78
O76094	O76094				70392.5	132650	66907	74507.3	71804	85710.2	62390.9	99128.9	63827.8	116674	100492	65766.2	114609	65274	64517.5	88316.2
O77932	O77932					5745.75	6478.08	6624.07	13863.3	4902.14	3095.22	4056.75	3202.93	4230.58	4774.97		4917.97	5389.67	5926.53	2679.05
O94760	O94760				65213.3	227347	132353	252695	193483	70164.1	478281	136381	1030180	126482	46271.8	96872.6	169034	105657	271793	95992.5
O94761	O94761					5902.31	1664.73	5003.29	4327.23	3645.33	1253.69	2024.6		6084.77	2123.8		1053.63		2645.25
O94762	O94762				1976.41	10777.7	9068.01	4545.79	4309.71	4896.88	5439.76	4961.56	2610.57	5336.94	3467.18		5409.53	4928.06	2868.7	3717.31
O94763	O94763				4653.91	9964.74	7867.7	7010.39	4623.91	9024.48	4547.58	7338.25	5286.72	4934.81	7548.48	6009.65	6456.04	5710.27	10730.9	4421.33
O94766	O94766				14890.9	41411.6	10345.3	23711.5	9570.4	12278.2	15292.6	13276.8	11791.7	19970.2	11703.9	8354.28	12270.1	12345.1	22578	11919
O94768	O94768				7775.37	10669.9	1684.52	7355.56	5371.63	6962.19	10329.6	9975.8	4512.72	8014.89	9381.11	9366.72	7612.65	8891.09	7750.55	8221.95
O94769	O94769				13585.7	17225.7	3653.56	5805.79	723.573	12594.1	23124.8	9914.84	2758.04	8670.22	10849.4	16725	17232.8	8891.2	17215.9	8043.13
O94776	O94776				55204.5	100768	64029.6	108097	72371.8	76849.7	43203.9	112315	37000.7	49973.5	76516.2	68146.7	72373.5	62833.9	105896	55526.9
O94788	O94788				2873.44								1799.79		2328.49	4958.73		4209.34	3180.89
O94804	O94804				23086.2	11566.1	6582.28	12961	16923.3	14136.2	14575.9	18620	11699.9	17563.8	20996.6	24146.3	11081.7	25665.3	16887.3	17590.2
O94806	O94806				7171.61	5698.89	5996.96	16079.5	5332.78	7454.44	4809.81	8487.2	2422.35	8695.02	7483.66	6124.15	3927.15	5477.95	5859.88	14169.6
O94808	O94808				45443.5	72169.8	23663.6	32604	27150.7	30585.6	20277.9	45788.1	33553.8	40230.5	38998.7	24031.6	42755	25534.5	16802.9	29693.4
O94811	O94811				2704.55	915.025	8423.05	1232.03	2468.99	1014.27	3279.92	13742.1	57801.2	1940.55	3648.22	7252.88	2763.56	2044.78
O94813	O94813						3406.13	2586.05		3843.51	2898.17	3051.32	1757.87	5108.32	5754.6	8043.93	2930.64	7247.03	3888.85	14371.6
O94817	O94817				5283.05	6263.44	5615.6	7211.93	9774.45	8887.86	9812.46	7857.56	5057.36	3874.76	8361.34	7894.04	8027.35	7116.08	8081.35	7588.19
O94819	O94819				4240.31			3347.81				3379.33	56263.4	1798.15	3926.84	12155.6	6902.74	9416.52	6715.62	6805.89
O94822	O94822				15891.8	30416.7	11907.2	17170.7	24760.7	25564.2	26237.7	18634.8	14986.8	17897.1	21381.1	9873.73	17788.4	14637.3	12708.9	21924.7
O94826	O94826				136650	203505	121728	180914	118705	94588.7	145227	134736	180683	105911	144612	91376.6	193137	105191	153911	82553.4
O94827	O94827																	1375.05	731.902
O94829	O94829				7869.91	7609.69	8815.12	9254.12	9695.73	11733.7	8625.84	9458.96	6760.85	9053.75	10681	8503.45	8445.65	7596.26	9713.83	15669.7
O94830	O94830				6590.98	7215.52	16946.4	5638.3	9317.07	6280.59	14463.9	7050.9	13128.2	5332.53	12729.1	11750.4	5858.96	14881.3	6713.49	11807.7
O94832	O94832				141295	145564	52845.3	95782.8	41174.6	108774	226902	138996	58516.2	97770	142951	218596	170440	108521	213492	181616
O94842	O94842				3922.2	9942.26	11215.4	6752.12	9466.41	10936	8323.69	10117.7	2752.39	8877.79	7296.55	3921.21	7425.67	5137.08	6293.68	6038.68
O94851	O94851				27500.2	17261	4910.78	11714.2	7269.61	16339.6	6979.37	15402.8	5358.74	16338.2	13437.3	9711.08	17860.7	5930.22	5553.19	11184.3
O94854	O94854					2790.29	2349.5	1334.14		1257.72	2658.41	685.532	1026.05	1213.18		36417.1	1055.68	12693.7	21595.3	23587
O94855	O94855				27387.4	41059.8	15899.1	23319.9	18813.7	30832.4	18997	18267.1	14432	25281.7	30783.9	33528.6	40440.1	19247.9	23583.2	35707.3
O94856	O94856				4878.75	2559.25	610.447		19724	1212.21	1937.21	3393.22	4318.39	2648.13	17705.9	2069.53	512.817	3638.6	4564.32	4287.17
O94864	O94864				5925.97	8475.12	5457.78	9076.21	4732.97	5030.36	3370.36	9135.39	3545.16	4669.78	7065.52	4034.75	7196.52	4174.64	5642.19	3503.22
O94868	O94868				17729.5	9121.74	21383.2	11365.3	15885.3	13275.5	15101.6	13645.3	6903.76	11850.4	19412.8	20493.2	5456.87	20418.4	12520.7	18124
O94874	O94874				54182.8	47422.5	25793.8	52349.5	62340.5	41874.7	60537.8	72250.9	67102.7	37600.2	64280	38801.2	39505.7	41374.1	55220.5	47052.1
O94875	O94875				14032.3	57341.6	36338.7	22848.9	29199	12965.5	42399	61257.3	44771.9	22293.2	14259.7	26180.9	12582.6	28666	37259.1	29042.7
O94876	O94876				8735.44	9601.03	7530.23	12190.1	6641.94	6777.77	5054.97	8312.3	3838.53	3508.51	7046.63	4347.12	10706.7	6245.86	6479.77	4686.4
O94880	O94880				10478.6	10368.9	10059.6	4811.49	10980.5	10029.5	6087.97	18201.2	6507.94	10017.2	11101.1	10133.5	9471.72	6158.52	10551.5	10748.7
O94885	O94885				5382.5	11588.3	3283.75	5264.93	5938.4	4558.87	7762.93	6346.04	5127.14	7464.1	6110.39	7262.64	8413.13	6732.82	7405.01	9681.3
O94886	O94886				6787	14729.6	3207.64	8515.59	7008.62	5956.24	9986.58	4040.68	15347.4	10263.2	8253.46	8554.02	10588.1	8129.08	12488	4952.3
O94887	O94887				7220.39	18443.8	13271.5	10814.4	6487.9	8627.33	13046.6	9576.31	3701.51	10410.3	8979.13	7006.38	8021.13	9344.57	9496.74	8795.74
O94888	O94888				31407.6	25002.1	80083.7	49503.6	57847.4	33943.4	49237.6	53216.4	19547.3	29594.6	25830.3	22371.6	16033.1	22560.1	33889.2	21014.1
O94900	O94900					4075.98				1754.9	2490.25				989.453
O94901	O94901				47790.9	52889.8	49619	58338.3	51514.2	80261.2	74131.9	82119	40822.4	43266.1	69187.4	41746.7	55059.6	51439.2	53289.7	63827
O94903	O94903				83073.4	70629.1	108887	69708.2	78884.2	56815.8	126006	73467.5	140987	70328.2	107068	92251.8	73294.5	111527	105779	115533
O94905	O94905				138465	146341	166173	147066	116523	63029.5	97697.4	106103	345099	74528.5	174688	163486	112195	176118	182486	166771
O94906	O94906				21697.5	27442	60209	34157.1	31317.9	32216.7	24126.1	35020.5	19852.7	18592.7	30443.7	20995.8	32358.8	18512.1	28707.7	17689.8
O94910	O94910					2522.71	15538.4	2438.03	4288.96	8325.12	21083.4	2424.84	4848.46	3799.68	3121.83	2037.6	2210.87	2576.44	3058.4	2802.42
O94911	O94911				5987.75						3847.62			3713.28	5434.07	7470.96	3510.52	31495.8	11844.1	22445
O94913	O94913				6023.33	10284.6	15628.3	11711.8	14836.7	11033.6	7901.9	11718.8	6723.48	12539.6	9914.03	4931.58	8109.44	6065.59	7761.78	5708.11
O94915	O94915				15191.9	34111.9	15198.6	30302.5	13024.6	13010.5	13757.9	17748	19239.2	19646.9	17935.7	14389.2	14714	19986.4	13850.7	20700.7
O94916	O94916					2946.13	1428.54	2052.74		3891.27	1799.49	2770.28		2002.68	2250.63
O94919	O94919				33528.8	40950.6	24131.1	69420.1	25846.5	27052.2	52330.1	18450	50157.7	29894.6	15568.3	17422.9	35049.6	18894.9	36640.2	27977.1
O94921	O94921				5146.86	6091.67	2351.66	2173.18	3218.6	6938.81	8304.8	3238.31		2660.65	5139.27	4923.57	3904.45	5273.44	6146.69	9239.04
O94923	O94923				12509.8	27165.5	8623.39	10815.5	6118.54	16457.5	16751.7	7776.29	7089.61	13919.5	8763.61	5162.73	7733.59	4300.83	3824.67	5685.16
O94925	O94925				38305.1	298637	26934.4	134962	90945.9	231116	103337	84788	221066	149515	109928	36687	28850.8	41427.6	18712.9	46998.3
O94927	O94927				6210.88	8025.61	9572.01	14836.9	9909.91	10982.8	7139.63	10560	7131.14	10212.3	10530.9	10519.3	6081.24	7016.44	6746.56	6170.13
O94929	O94929				1012.9					1123.04	2219.11		25890.6			3100.97	3204.95	3751.4		3550.7
O94941	O94941					4447.31	6918.84	5468.53	7160.97	3973.91	3911.3	4164.96			3689.35		5027.05		5064.25
O94952	O94952					6543.62	24277.1	3148.57	4365.24	4571.12	8856.63	4951.93	19703	5540.71	4435.29	4398.2	4497.28	2884.6	3456.57	3724.71
O94953	O94953				48226.8	38782.2	74760	34108.1	61742.4	70635.7	71854.1	85244	88452.5	57062.5	60531.2	12756.3	101144	37307.5	58132.3	32469.9
O94955	O94955				3421.87	1714.22	1677.03	2107.77	1486.89	2151.62	1952.21	1111.52		3189.38	1583.87	1349.25	2688.52	3741.88	1850.61	2422.64
O94956	O94956				3688.4			1333.44	2118.88	1747.38	4926.88	1571.98	1670.06	3144.98	2778.25	5809.67	1214.41	3910.36	3350.32	4165.08
O94964	O94964				5589.62	9495.47	11138.7	11589.4	11243.3	8977.53	4753.89	7855.59	4448.69	11062.3	10517.8	7120.87	10239.7	8010.12	14758.8	5395.44
O94966	O94966				8245.8	5736.12	9258.1	8421.03	5729.41	6190.88	5187.45	6155.42	5247.3	6693.29	6988.17	6685.15	7572.02	5995.22	9103.38	5386.83
O94967	O94967				7292.1	8850.31	6599.75	5407.37	7828.3	6612.51	6664.88	6648.95	6944.52	5283.91	6095.42	8290.68	5462.79	5576.67	6067.83	6981.78
O94973	O94973				111004	78806.3	77248.6	81127.4	114744	100645	138538	94881.5	173250	124184	120820	172940	105029	147357	147453	140898
O94979	O94979				154921	223086	170124	184925	142001	182438	176172	199618	178873	228469	238069	200666	270840	155318	199430	192662
O94985	O94985				16916.2	54874.3	19190.5	16425.6	9038.42	24173.6	12002.7	17684.5	3905.76	39626	11496.7	22764	18640.2	13482.9	16601.9	20311.3
O94986	O94986					92874.1	61652.3	192067		140451					79183	17465.4	61529.4	31425.5		18672.8
O94988	O94988				3118.06	5260.47	1751.87	2759.23	1808.13	1485.89	2293.27	2032.08	12204.3	2762.6	3229.78	2804.49	4102.94	3092.28	1978.69	1681.04
O94991	O94991									645.98						5507.36			2874.46	4496.82
O94992	O94992				27157	19351.3	44762.5	15008.4	15515.2	16911	22274.8	28482.3	23090.9	16909.8	17617.8	17377.9	16578.6	14682.9	27315.8	18860.9
O95049	O95049				6304.54	8754.43	9608.8	8394.34	18195.6	2919.7		12946.8	6519.1	5131.75	2664.13	5971.67	17771.1	5547.53	28917
O95050	O95050				4402.09	7341.51														25708.1
O95067	O95067				693.89	2996.49	2476.48	3409.9	12272.5	8779.97	875.795	4187.91	370.125	6225.31	3450.83		1986.72
O95070	O95070				18359.8	18749.3	7985.35	18100.9	11943	14901.6	10238.6	10567.2	22870.5	22100.1	21493.2	12367.2	16095.1	22630.4	24488.7	17206.7
O95071	O95071				17860	26225.6	29258.9	25968	43005.2	35711.6	22275.1	31939.9	9876.27	32046.4	24004	14658.2	20167.9	10262.9	16632.4	13047.8
O95081	O95081				4842.73	4240.77	4861.85	5301.77	6262.92	3789.08	8147.34	5445.62	4924.01	3099	7884.6	3839.13	6681.31	5172.02	4370.76	5166.9
O95084	O95084				10788.5	4786.24		5303.28	879.605	8489.58	5947.26	1613.09	3486.97	5700.42	5263.16	6025.56	3369.32	6888.85		5249.89
O95104	O95104				14189.9	35903.5	26746.1	23441	34527.8	26089.4	19095.3	37533.8	14962.2	27495.8	27875.3	19790.5	24440.9	12750.4	33916.7	19459.4
O95136	O95136									640.68						4118.82	942.049	3526.54	2145.1	4119.19
O95139	O95139				49645	84344.3	35214.7	95444.8	48434.2	52894.2	52989.8	69377.8	73565.2	75769.6	97567.8	63921.2	49484.9	55907.5	99887.8	55999.2
O95140	O95140				13932.9	26273	40784.7	22651.9	17652.1	26211.5	22791.6	20046.3	22076.9	20586.2	29822.2	14574.6	24750.8	19487	16890.9	18026.8
O95147	O95147				12380.4	6154.52	5233.67	2147.87	6645.32	4222.99	7917.55	11025.4	4981.02	2216.02	3638.78		2988.31		2519.16	3138.86
O95149	O95149				11765.6	9567.24	4947.06	11037.8	7767.5	4641.4	3407.81	8023.01	11118.8	9672.03	9286.05	18692.6	10510.2	8349.95	5768.61	7911.3
O95154	O95154				75975.8	32760.1	19360.4	15637.5	12350.7	11717	20346.9	10861.5	981953	18814.5	12743.9	20118.5	106499	39334.8	13633.1	12309.6
O95155	O95155				13114.3	28416.6	25123.6	18996.5	16302.8	19815.9	14953.3	17086.3	12905.5	24421	24465.6	13067.7	19345.4	14832.9	16175.2	13590.6
O95159	O95159				20770	47495.3	18240.6	20715	36112.3	18334.9	24440.6	18709.2	11914.9	30927.6	19647.5	10613.6	27964.9	10717.9	14623.5	10141.5
O95163	O95163				85313	99278.3	84249.1	111699	90341.1	81494.4	62558.2	70455.1	81711.2	76791.1	76374	59576	59746.2	80726.7	74464.2	60046.4
O95164	O95164				2390.25	4431.69		2822.27	2506.5	2162.5	2569.59	2106.36	2931.17	3923.36	2781.54		12684.4	4972.3	2742.86	2475.22
O95166	O95166				19617.2	47094.6	28306.1	42718.8	29209	20919.3	20779.9	52202.2	18766.3	33106.4	38172.7	29212.5	39988.4	32390.7	32681.9	23230.8
O95167	O95167				34986.5	52831.5	20469.3	51506.6	39107.4	41003.2	31030.4	39974.1	41956.8	56294	50817.2	36144.8	28426.7	35158	75689.5	41263.4
O95168	O95168				25292.3	51351.8	15554.7	47579	24485.8	35177.2	38059.8	48977	56149.5	55957.8	50873.7	27295.8	45193.8	36417.1	86077.5	47206.9
O95169	O95169				23323.8	41172.6	15485.1	30868.2	25979.2	28713.8	29574.2	21645	37716.3	58620.2	63051	16859.2	22199.4	44764.4	40570.4	40130.8
O95178	O95178					1680.22	904.096							2230.1	3582.2		1686.1
O95182	O95182				27809.2	24673.3	15327.6	23877.2	13658.7	20600.8	14028.7	22615.3	37250.9	32244.2	29965.4	30529.6	19948.5	29998.8	46301.2	28415.7
O95183	O95183				26175	19645.5	5431.69	26074.1	22025.6	13462.5	17352.8	15881.2	33071.6	24660.2	44029.2	29490.9	10171.9	33529	27550	25036.1
O95197	O95197				117440	137063	174412	223453	249799	114118	228892	143675	92335.8	170233	110506	67393	277010	150972	231404	136952
O95201	O95201					170.529	177.633		345.208	187.13							80.7011
O95202	O95202				41417.1	92529.2	76943.1	72009.7	45118.5	65476.8	52006.5	40607.2	69325.8	140398	60123.4	30396.1	68645.7	48017.3	58667.5	37149.1
O95208	O95208				3901.17	6997.38	7278.58	4527.25	2460.23	3643.62		9159.12	7415.49	3510.04	4678.36	3647.84	6668	5710.08	3329.58	5691.64
O95210	O95210				11666.6	5481.01	4477.91	3397.64	8014.17	12027.2	11393.7	4796.11	44289.7	5274.68	7955.55	9809.93	15931.3	12244.4	8497.63	15196.8
O95218	O95218				7219.52	7308.19	17202.6	13447.2	14992	10922.2	10841.3	25167.9	7409.38	10240.4	8904.93	9361.51	9475.75	6167.31	11088.7	22542.7
O95219	O95219				79059.1	126888	57236.4	56952.1	100776	91118.5	124170	79453.7	274541	76810.1	88486.2	89911	89674.3	85932.4	106537	67024.2
O95229	O95229						1070.82	416.752	1651.23	1149.05	484.918	1264.83		1829.12	673.422
O95232	O95232				28746.3	41876.2	56804.1	37647.8	35897.7	33465.1	23260.3	53597.1	25102.2	42352.6	33375.1	25615	37652.9	24672.7	30918	36684.9
O95235	O95235				895.804	1894.59	1858.66	2614.28	4624.98	2460.28	479.573	2759	785.501	2196.8	2418.65	807.311	972.02	2306.23	1853.66
O95236	O95236				8854.08	2369.46	1516.39	4365.16	4631.69	2166.41	4554.86	7533.46	4009.41	3538.17	11238.4	4840.3	2112.09	3790.89	5022.84	5324.93
O95238	O95238				2672.41			1342.49	1011.03								5067.25		8853.2
O95239	O95239				5311.86	7246.05	8695.47	12551	18772.3	12042.6	3237.2	13592.4	1499.21	11343.3	8502.96	3851.01	6050.35	1498.24	5693.35
O95243	O95243				3694.67	6613.58	7247.11	8106.39	15715.4	5422.93	4174.42	9593.12	7936.58	5578.51	10287.8	5230.35	5617.98	7140.95	7612.21	6132.88
O95248	O95248				23752.1	34294.8	14341.5	24876.7	27536.2	29735.6	19629	25718.2	18368	26793.1	31552	21007.6	19996.9	24859	22712.8	24506.7
O95249	O95249				22727.5	53553.7	23744.6	28469.2	29234.5	23238.7	40105.4	29525.6	24623.9	27259.6	34493.1	14206.7	38849.1	22202.2	25972	22084.2
O95251	O95251				6053.27	12579.9	10536.1	9506.24	11174.5	8919.41	7276.19	15023.5	5884.04	9532.26	9123.75	5057.74	5972.88	5650.55	8324.93	5724.7
O95260	O95260				23432.4	27235.6	28919.2	31012	15908.8	17985.7	34987.2	43062.6	17747.8	22403.6	19869.8	17941.1	20596.4	30966.1	19593	20087.5
O95263	O95263																		3702.14
O95271	O95271				139618	165795	150151	112324	228121	132209	161227	115245	109709	232590	110291		119345		26584.2	93119.4
O95273	O95273				8429.87	10242.4	13110.8	6169.86	6880.63	6378.02	6466.9	6741.97	14388.8	9245.77	9492.37	6831.47	5790.51	5882.82	4614.82	7071.09
O95274	O95274				12941.1	5790.51	3256.89	4653.56	21979.3	13607.1	11094.6	16326.1		5725.56	49825	7611.46	8967.57	15741.1	15833.2	32845.8
O95278	O95278				8573.64	8158.51	9136.58	10544.8	15454.6	8802.44	65108.7	11421.1	51507	16719	14075.7	5952.52	9596.66	7788.4	13140.8	6359.74
O95279	O95279							1956.02		1684.44
O95292	O95292				186534	131949	146217	124213	155265	108745	131092	68631.7	211414	238355	130283	60186.3	156638	81601.2	73824.1	57139.7
O95294	O95294				6080.38	16864.8	37435.6	33723.6	20587	5652.94	6487.56	15304.4	87578	3673.02	9370.01	2436.37	1452.74	4886.54	4516.21
O95295	O95295				13474.1	17333.1	12900.5	15030.6	14349.5	13793.3	12396	22259.1	22851	18910.1	13991.9	21132.5	22510.8	17175	16336	15677.8
O95297	O95297				19026.3	49056.1	11813.5	47426.6	26887.6	29865.5	43822.7	36745.9	13131.6	33900.6	39710.8	26399	48239.6	31740.6	31959.4	28835.1
O95298	O95298				55621.1	69422.2	31997.9	86290.5	52255.6	44926.6	46700.1	50789	73702.4	84784.5	97041.1	51287.9	55070.7	72894.4	100900	67082.9
O95299	O95299				26765.9	36445.5	15737	36387.3	17208	27234.4	24680.1	30738.6	39594.4	34826	55989.7	30182.2	33519.1	40879.4	51739.6	36652
O95302	O95302				76049.5	71211	71372.8	69431.6	44092.1	115213	72624.6	53731.4	40427	51661.7	110987	103142	93266.5	69312.5	75453.9	99015.3
O95319	O95319				12777.9	12923.6	7336.86	10896	23533.1	10785.7	15060.9	16241.4	4879.01	12768.7	20453.5	26378.8	8136.6	24835.7	15669.6	16239.1
O95336	O95336				318835	283042	297637	468933	184418	224330	291864	367387	432571	197327	314853	338881	459071	271210	358619	271665
O95340	O95340				43865.1	79659.2	9249.59	16011.1	23361.8	60436.4	42825.1	34662.4	24145.2	36178.4	36590.2	29771.9	331699	24782.5	105605	26629.1
O95343	O95343					747.422		1665.88	13853.4	4302.27	9007.29	3126.49						9752.66	14865.6
O95347	O95347				13368.8	19047.4	24956.3	28275.2	25101.1	20367.7	9165.51	26478.8	5438.71	18130.8	18294.3	7065.65	7009.29	6284.9	11686.9	5579.52
O95352	O95352				51608.4	48112.5	34905.6	62925.2	35837.4	34677.4	38674.9	61124.3	32254.5	59251.9	74936.1	48177.6	67701	46875.4	43896.1	41765.3
O95359	O95359				46257.3	137577	38367.4	154014	37943.1	42793.8	71429.4	102458	52468.7	69968.3	46473.6	43368.9	94022.8	53676	103290	47926.1
O95361	O95361				9879.6	5478.84	4942.7	7951.78	10545.3	10909.2	3165.63	13625.7	2810.84	7208.04	10188.8	8751.95	21765	13312.4	9140.06	6799.15
O95363	O95363				8349.81	12347.7	10075.8	17032.2	9250.19	7123.52	10028	8369.76	19783	16547.8	14576.8	12533.1	12377.3	13321.1	13916	12191.9
O95365	O95365				17180	29362.9	16541.9	14444.2	25696.4	25705.6	19779.2	31113.6	7643.79	33663.7	24391	14200	25883.8	15594.5	21630	19874
O95372	O95372				55209.7	98099.2	120259	107122	60730.9	77856.1	119507	64000.2	62528	79219.3	89406.3	49529.3	94421.3	62056.5	88449.5	49168.7
O95373	O95373				83283.2	99874.5	98674.2	157872	195083	154463	75723.2	53803.5	60667.2	113937	77760.7	52182.6	88460.1	48280.7	76941.3	55755.4
O95376	O95376				10278.7	7367.53	11094.6	7156.71	8153.79	10494.5	5406.57	8028.86	4350.52	7181.79	8582.89	8077.24	7962.97	10420.5	9789.04	6175.69
O95379	O95379				35220	20541.6	6917.32	23045.1	31636	21425.3	24003.4	34311.1	41990	26387.5	44754.6	32087.9	13460	40940	26383.7	27345.5
O95382	O95382				5933.7	14353.4	1818.72	6641.91	5598.98	7753.29	7477.24	8566.75	11937.8	9665.03	11238.3	8304.28	10702.4	7502.3	5440.17	9470.77
O95388	O95388				1634.74	803.441		567.359		5681.65	1387.43	1366.86			712.289	1651.76			1275.83	2715.87
O95391	O95391				2379.48	2363.03	3257.27	3323.57	4707.35	4073.58	3729.22	6705.88	2474.46	3816.85	3890.74	4310.29	2277.03	3824.56	4741.89	6193.06
O95393	O95393					2081.22	3795.25		1436.06	1159.13	2066.17	1034.56			3718.86	1340.86	626.959	739.477
O95394	O95394				393211	464095	257673	394439	306864	340429	546675	592073	641092	265505	378487	449670	803700	349943	587098	374870
O95396	O95396				20423.5	10951.3	32164.1	8800.29	8622.82	8974.01	8938.71	6250	24123.4	24244	11520	11152.8	16628.5	10162.3	12694	9439.6
O95398	O95398						2510.91		575.975									528.103
O95400	O95400				20438	23630.5	22411.9	38763.5	13682.3	7455.87	12112.8	35761	17803	7682.16	19688.6	21502.6	29003.7	17260.6	15465.5	11487.3
O95402	O95402				558.081	583.013	2879.42	1101.35	1148.34	946.055	691.198	736.241		780.732	727.684		659.581	299.886	641.211
O95405	O95405					4408.94	4470.05	2609.73	4490.41	3578.66	4823.84	2517.13	1602.59	5003.83	2086.28		1820.45		882.131	1560.68
O95415	O95415					6608.43	2078.52	6565.61	3265.2	2273.97		2226.16	3471.63	2001.9	3750.4	2827.85	2765.77	2522.81	3659.13	3066.75
O95425	O95425				22804.2	39347.7	15036.3	14739.7	18877.5	25377.1	39682.9	33081.1	17908	18451.5	31688.9	30970.6	23718.2	31859.9	30821.9	38911.6
O95427	O95427				7399.27	11826.7	4295.77	7351.11	7097.64	12853.8	9934.36	4125.39	5291.25	12513.1	12697.1	7048.86	8028.11	9429.1	11608.6	9094.43
O95428	O95428				5222.29	1887.25	1168.82	2067.16	1986.74	2942.67	2661.63	2024.46	5108.9	1281.72	4240.97	5880.07	1195.8	10061.7	4235.49	4624.79
O95429	O95429				5595.71	5189.52	11454.9	7878.25	5008.19	4814.68	6285.23	9760.22	7533.24	6623.52	8979.17	7733.48	5442.6	12190.7	6383.93	5459.4
O95433	O95433				99865.7	87896.2	73407.1	118894	99017.2	88574.5	74127.5	77465.1	45820.3	88816.4	95804	79408.9	76495.8	59505.8	68240	40453
O95436	O95436				1472.98	10890.4	34078		8125.42	3074.15	4991.68	6276.31		19688.4	10056.4	7518.64		3340.15	8219.31
O95445	O95445				59891.5	20648.1	21917.3	15016.8	8709.07	16598.4	10673.7	15820.2	49301.9	15581.1	22031.4	68826.4	9167.63	51996.2	24090.5	75023.3
O95450	O95450				4054.12	2104.57	1518.66	2155.68	1930.22	2513.23	2691.44	1749.34		3247.21	3399.19	4004.29	3015.18	2893.71	1795.82	3742.65
O95453	O95453				15317.1	17585.9	17233.9	16390.2	35648.8	24752.2	18484.5	18785	8003.91	20294.8	14215.2	10452.6	15709.1	8003.25	14720.7	9147.67
O95456	O95456				15099.4	10396.4	12533.6	12312.9	19993	16669	11376.2	14896.6	13597	14280.5	9756.27	9954.53	11737.2	6435.33	11633.7	9284.76
O95460	O95460					16805.5		4533.38	1894.53	6357.42		4764.75			3735.91			5174.88
O95466	O95466				45233	20134	8778.51	28796.7	22160.2	22822.9	36949.8	39006.4	16375.7	24653.2	48258.8	38554.6	19279.3	48635.7	25298.2	37177.3
O95467	O95467									3079.79	2694.83
O95470	O95470				81004.6	35266.8	57104.9	49731.5	40747.8	29511.9	15186.1	46915.3	54476.1	75132.4	87855.9	31386.3	69501.1	43809.5	76006.6	25874
O95471	O95471					376.22		769.379				546.779					3072.08		1797.26
O95477	O95477				20682.2	3778.5	11478	9289.81	6229.36	11244.3	10277.7	7517.55	21034.1	11371.2	34677	24821.2	11405.2	35859.7	19501.2	30348.2
O95478	O95478				22115.2	19619.1	16583.3	26177.9	44789.6	33119.6	21361.9	28801.2	13901.6	20516.4	21872.6	11001.8	21160.9	10811	22641.5	18164.6
O95479	O95479				86182.1	88715.1	108832	84855.1	79235.5	106514	129802	113900	131456	64198.1	120453	151183	77862	117104	100088	175896
O95486	O95486				45963.5	12563.7	15735.3	26675.5	34108.1	34653.1	19730.7	45084.3	50313.6	27922.8	66016.4	30862.5	45360.2	33905	43180.8	51223.2
O95487	O95487				42768.7	86470.1	54197	66499.2	42826	48751.4	36255	74469	58378.8	81219.5	57586	42361	66675.7	49072.9	53584.3	53517
O95490	O95490				3129.45	3819.06	13328.7	1380.9	9253.66	24548.6	48819.7	2768.7	11306.9	5765.52	8592.63	5093.17	2475.52	7129.13	7307.2	9188.6
O95497	O95497				4678.01	856.426		1594.22		2437.57		1375.89	7538.27		2761.77	3638.75	930.68	2064.58	2428.23	5489.41
O95503	O95503				9051.65	6974.49	4203.74	4194.92	13853.9	14361.5	14525.1	7521.01	6490.56	11760.6	7041.35	4648.85	5437.28	14069.6	9208	11336.3
O95528	O95528				12372.3	14036.3	9256.62	3777.55	1320.39	7937.82	5115.91	3179.01		3504.05	9254.1	3077.12	10690.1	10885	6436.8	7008.88
O95544	O95544				13214.8	5717.63	9673.96	6005.52	6396.23	8362.12	7873.22	9046.45	6895.04	10661.8	8340.98	8985.54	4723.67	8189.26	11124.2	6529.6
O95551	O95551				12109.7	9262.61	12525.1	15840.2	22304.2	15760	13204.8	25697.9	18708	11964.3	10415.6	4129.12	8009.89	7549.39	8552.6	6750.93
O95562	O95562					11224.5	1714.08	10484.2	3372.86	3328.15	3679.48	7304.23	4957.26	5914.67	3183.52	2231.33	3477.12	2682.1	1758.34	1395.4
O95563	O95563				68797.9	402136	24212.3	111180	77811.7	79216.1	243535	171770	460957	104165	145901	82153.8	232770	121675	108923	121939
O95568	O95568					3725.81	1308.23	3338.52				2897.98	2299.07	798.441	2415.79		1559.67	1322.88	2384.99	1674.21
O95571	O95571				42492.3	49393.7	19775.8	75796.9	14876.9	26479.1	26194.1	41809.7	21949.1	18829.1	48018.7	43193.2	62100.4	50876.4	63450.1	43960.4
O95573	O95573				94603.5	131090	39364	172672	110483	83214.9	57080.1	90672.1	46357.7	102901	98729.4	57529	134249	66453	46626.1	52420.6
O95602	O95602				11100.3	14603.6	17283.5	20822.7	16606.2	25144.5	9815.33	16493.4	9244.7	11798.5	15664.7	7762.78	13010.2	9521.23	10139.7	9969.83
O95613	O95613				7406.74	9022.25	6458.32	5851.07	11812	6191.89	6683.68	9929.5	8770.12	5937.86	8007	7097.81	6600.39	7743.06	8094.46	7284.43
O95619	O95619				8632.16	13122	28300.2	14081.5	19030.2	12044.7	11183.8	16211.1	7253.17	12972.6	12312.2	7353.54	8925.91	7269.79	9705.44	8891.99
O95620	O95620					1692.97	2924.03		1007.18	2899.92	4960.42	1389.9					1203.73
O95625	O95625					2133.24	3453.9	1966.34				2277.62			1737.1		1292.54	1121.08	1842.4
O95628	O95628				8001.69	16260.5	13931.3	14584.6	15512.7	20182.7	14700.8	14326	7363.06	12815	15350.8	9845.97	8766.63	10446.4	9803.05	7650.39
O95630	O95630				19733.1	31989.5	17802.1	24895.6	15667	17165.3	26500.2	38851.2	29986.5	23201.6	21643.9	19049.4	30087.4	16993	18118.7	8066.98
O95631	O95631										507.099	233.112
O95639	O95639				45886.7	87030.6	103671	81048.1	56209.6	66424.8	55187.5	79603.7	37836.6	74965.4	70823.6	50939.2	75813.2	45656.2	68307.5	47760.3
O95644	O95644				5194.41	12776.5	3435.11	10202.5	5740.09	9600.31	11566.3	12014.6	2093.33	5095.79	6695.69	4447.7	2053.25	5926.67	3303.78	2894.22
O95661	O95661				19333.3	7552.42	11330.4	8697.38	6075.26	11273.6	17831.5	9125.45	11622.1	9146.36	9896.47	26120.8	12668.1	12100.6	15966.9	9842.04
O95671	O95671				23679	23634.6	21702.8	53098.3	27501.1	41536.7	40920.4	45771.6	35004.4	28999.8	120035	40702.4	54088.2	39149.5	50563.9	39096.2
O95674	O95674				33312.5	34385.2	41137.5	43294.9	29298.3	27164.4	35478.8	19196.1	40012.1	34144.6	40780	18283.7	23568.9	38037	30603.3	32160.4
O95678	O95678				157569	91065.7	142457	110835	110998	105681	112586	143227	131822	97645.6	43221.8	21740.8	161455	61045.2	245292	33067.9
O95684	O95684				6604.11	7702.63	6171.08	9579.01	8334.31	3999.57	6494.92	5690.11	18174	4111.71	7983.03	4527.24	6137.5	4747.78	8405.28	5081.59
O95685	O95685				5435.63	7511.65	5371.61	12241.9	8414.21	5289.14	6396.42	5593.19	5166.62	17675.8	7258.59	5004.43	10885.8	4046.28	11066.1	3222.41
O95696	O95696				3087.22	10871.5	11364.2	6887.09	12004.6	9398.14	4555.31	9428.78	3225.46	13563.1	7281.8	5529.69	3995.36	4066.4	4960.11	4062.37
O95707	O95707				8903.38	11224.6	41511.4	23639	22122.5	24060.3	19033.9	18000.1	15098.9	29989.1	21496.5	12683.3	22924.6	8956.41	21186	16872.6
O95714	O95714				35142.4	45673.2	44036.4	46903.7	59236.6	46392.6	44817.4	40312.4	35668.5	41140.3	47738.8	34365.4	43656.7	31277.8	39255.3	35290.3
O95715	O95715				26617.2	28635.8	21328.1	31347.3	30307.4	39512.6	36660.7	31526.7	14660.6	7663.73	41008.4	18757.9	58961.4	18181.3	36641.7	30051.1
O95716	O95716				79683.2	42928.5	49088.3	72462.8	82617.3	46303.6	42337.3	25504.6	55319.4	95580.9	69136.4	34663.3	223180	34542.6	105899	28662
O95721	O95721				29655.1	30712.3	10968.2	29557.2	42356.7	31574.7	19081.2	31326.8	20001.9	21668.2	26731.9	30708.1	40362.1	29231.4	26658.8	18454.3
O95747	O95747				56325.9	36168.6	66649	74190.5	32609.5	42838.6	47526.7	45573.3	60519.6	73021.8	44275.1	47287.4	76400.4	55727.6	40414.7	36052.7
O95749	O95749				14762.3	25182.3	29640	18081.7	32365.8	22474	37269.1	17579.8	16526.8	14059.2	21127.7	11900.4	29389.7	15533.5	47684.8	10561.6
O95750	O95750						7613.25
O95757	O95757				25665.5	78265.2	19292.7	122073	65619.8	58127	58325.2	39165.4	131527	24266.1	17025.7	33362.5	15521.4	23783.1	19599.4	39165.2
O95758	O95758				44666.9	99076.5	50946.2	55783.4	58833.8	60905.3	41906	66395.5	32436.1	79400.8	63409.1	46244.5	48705.6	37360	52778.6	34841.7
O95759	O95759				3649.55	4882.94		2707.21	1765.14	1429.73	1708.81	2718.33	2320.27	2402.24	2372.08	3812.97	2608.62	2664.3	2396.61	3600.81
O95760	O95760							1858.63							3995.31	7390.36		33933		36275.5
O95772	O95772				2952.41	2125.12	10003.5	6983.43	9175.8	7546.95	5819.16	2637.27	6470.95	1054.11	6604.95	3509.49	4861.44	6241.38	4932.31	5156.31
O95777	O95777				34149.5	35780	59455.1	36852.5	35457.4	35535.1	55856.1	42489	28182.4	26176.8	34404.5	29613	49947.8	29969.6	53767.9	23102.3
O95782	O95782				67659.8	64934.4	39059.6	67608.9	33207.1	52505	64742.1	60641.6	51561.8	53578.6	78024.5	90902.7	65067.4	75840.3	72126.1	84483.4
O95785	O95785				6962.98	9086.1	35838.2	16877.9	10334.9	10417.7	6852.63	14508.2	5053.41	9109.68	10901.7	7744.5	9537.5	7847.92	11404.3	10513.2
O95786	O95786				86850.5	122041	116672	55875.2	26903.3	31318	64504.8	44633.7	54563.8	35372.3	74581.1	52758	20799.6	44876.1	71090.5	44407
O95793	O95793				74432.1	61059.2	81441.2	68058.5	71021.7	54965.5	42171.2	49148.1	60819.3	38653.7	54401.2	37560.9	94545.1	44609.8	45665.1	43327.9
O95801	O95801				24137	22339.7	25352.8	34777	52210.8	27623	26265.8	29002.9	19329	18079.5	22024	28076.2	25995.1	17041.1	22944.6	17444.8
O95807	O95807				19779.3	25422.6	33981.6	20241.6	33429.7	30389.4	57025.9	14174.4	29890.5	72947.8	25323.7	9223.58	12959.2	11469.9	16877.3	20069.3
O95810	O95810				81656.5	5739.42	6421	9391.18	3405.53	8384.21	17970.5	9502.21	84907.9	37907.7	63082.4	120846	13785.6	270176	69624.1	118320
O95816	O95816				36218.3	43951	24196.6	20366	55947.1	50837.6	22230.3	25290.2	13762.2	28759.3	32837.1	37958.2	16477.5	21623.1	15921.6	75693.4
O95817	O95817				51144.3	66974.8	12001.8	54893.1	41129.1	26763.4	17395	45784.1	51005.2	45693.9	38625.5	41409	38026.3	43753.8	34129.8	50058.2
O95819	O95819				6634.85	9288.31	6058.77	9934.79	5876.27	15673.7	8539.75	7338.87	4064.64	9647.16	12852.1	11155.9	6691.41	8755.71	8453.26	9599.97
O95822	O95822				15383.3	17160.6	15132.2	19977.8	9942.98	22611.1	22649.9	18342.3	103931	19875.6	24865.3	23600.2	30079.1	25974.6	20037.9	20310.4
O95825	O95825				8006.22	11878.1	8949.87	8628.92	9864.56	12117.9	13826.1	10735.5	13098	7985.79	8658.04	8992.22	8881.67	10860.3	11052.1	9121.03
O95831	O95831				99984.2	112527	143343	178183	93540.9	105326	90957.4	106908	475162	144695	127456	94206.6	232654	110619	148568	88123.3
O95833	O95833				11830.3	8478.57	15580.4	14642	21511	34143	11023.7	41307.3	4938.6	34056.1	27067.9	8412.59	29066.9	10166.8	12848.3	6945.92
O95834	O95834				18895	56281.3	13841.9	53688.7	25287.2	39988.6	60391.2	78976.5	20494.8	24589.8	46912	18229.8	32631.2	21911.9	17840.7	22674.7
O95835	O95835				386535	153443	48651.4	171253	56851.2	100465	85789.6	127316	117528	83923.2	186972	671004	186928	609543	291422	265055
O95848	O95848				3810.66	11935.8	12765.3	9584.28	5530.83	2111.62	3765.1	5730.91	11279.9		5001.5	8168.68	2566.89	7761.39	3445.54	7662.58
O95857	O95857				3323.92	962.595		3150.25	1466.15	1365.5		1379.62			2333.21		6091.03		1829.53
O95858	O95858				5652.7	3797.58	6532.42	2021.98	5281.84	7608.01	5275.22	2909.04		3323.38	6277.18	5080.5	12831	7239.28	9230.06	5998.4
O95861	O95861				85572.9	234764	194575	179769	432492	264009	476002	214144	186433	119962	184079	76898.7	183411	74650.1	175109	81234.4
O95864	O95864				11047.2	13653	35173.6	47116	98717.5	37495.4	14012.8	7713.78	2560.9	106437	17325.7	16388.1	6512.74	4601.99	19353.1	11892.3
O95865	O95865				154643	106664	473872	75804	161030	165704	402298	212865	77897	85019.6	181081	220750	143574	285947	226053	195843
O95870	O95870				13930.3	17408.3	16234.7	14603.3	20799.3	18115	15514.1	10536.9	15419.5	17489.5	17774.6	9661.04	11782.6	15691.5	15358.1	15065
O95873	O95873				6844.56	5149.04	2921.23	2873.16	2132.41	1956.46	2072.32	6389.53	4484.71	2659.58	2605.45	5892.28	4116.57	5996.61	2535.12
O95881	O95881				97825.2	102331	55588.8	130835	127586	112918	182417	139542	73885.7	72500	92378	72900.8	89117.7	99189.6	102331	82533.7
O95897	O95897				1427.9			3375.06							3974.9	3280.87			6949.73
O95900	O95900				4282.99	7607.02	7619.89	8074.37	5845.37	8388.47	5250.35	6248.91	5020.89	7844.87	3200.11		6379.1	3881.77	8475.92	2395.26
O95905	O95905				1719.78	2613.97	2361.67	2182.44	2382.56	3724.26	2280.76	2776	1863.64	3086.17	3415.18	1749.45	3506.48	1987.9	3342.56	3154.32
O95926	O95926				9942.64	11136.6	19143.3	10440	11530.9	6600.48	13266.7	15290	5973.16	10458.3	11807.6	8874.5	9949.44	8439.21	11632.9	5552.63
O95931	O95931				3933.77	3846.57	3795.79	2186.37	1850.57	1571.29	7318.39	6903.72	5607.97	1978.99	2980.92	4166.22	1801.62	5313.49	3744.34	3593.23
O95954	O95954				248086	19387.1	27869.4	9587.43	6685.15	19548.4	261935	12800.2	187515	315094	23426.9	259213	8688.92	27746.1	63724	46328.8
O95965	O95965				3531.59	6520.18		3064.59		2984.24	1776.34	2894.66		1181.22	3545.78	7274.65	4996.99	2699.73	2606.9	3503.83
O95967	O95967				43754.6	42353.1	39573.7	23314.6	7390.69	58316.4	31004.4	34087.1	7949.66	23342.9	37162.7	52696.2	24194.6	38669.6	30597	111665
O95976	O95976				3613.99	1679.58		2246.28	2176.3	1899.69	3034.01	3107.41	2744.18	3904.16	3408.89	2638.02	2372.43	3607.21	2517.93	1835.96
O95980	O95980				26517	21627.8	4773.71	12563.5	5035.7	16545.7	68348.6	12135.4	11614.6	13443.7	26241.8	30384.9	16337.3	38055.4	26156.7	57833.6
O95983	O95983				6348.29	19756.3	35187	16505.2	32733	21005.4	22420	35832.1	5480.18	12891.7	13531	6408.45	10158.7	7711.12	11080.6	7235.78
O95985	O95985				5451.73	6536.63	7409.57	7902.05	7734.43	6145.36	4845.98	6421.12	5445.61	5021.84	8715.69	3175.46	5777	4909.86	8621.4	4338.35
O95989	O95989				29209.9	32582.8	16288.2	32545.8	33229.7	27298.2	28526.2	27252	21635.1	22950.8	27609.9	25560.9	21507.5	22536.6	41528.9	19260.1
O95994	O95994				1495430	22550.6	4857.54	10619.8	15360.6	7544.69	6823.61			53729.7	8222.2	5559.98	368566	25266.5	26778	35722.6
O95999	O95999				13635.4	10029.4	7884.93	11270.1	9477	8555.71	8422.23	12554	13786.9	9644.52	10537.7	13275.7	12984.8	12382.7	14966.1	13161.8
O96000	O96000				31442.3	63558.7	23385.5	67624.5	44486.8	44800.6	27496.1	52799.4	62999.7	52468.1	76557.1	40151.9	49952.9	74038.5	72109.9	56485.7
O96005	O96005				39600.5	51981.7	37495	72043.5	36214.7	48151.5	33707.5	23263.2	55278.9	56564.3	47253.9	33207.7	54135.8	31691.6	47112.5	40795.1
O96006	O96006				5117.03		7420.49	4617.49	3759.53	3017.69	3993.43	5705.77	3075.34	7435.75	5196.55		2527.58	4813.43	5671.98	4363.05
O96007	O96007				15184.3	13759.7	8838.59	8566.38	15816	7154.97	26361.3	8798.58	30779.1	15418.2	14755.2	8000.53	21486.2	14401.7	12392.8	17510.9
O96008	O96008				45538.1	144297	92979.7	153610	83957.9	117420	80762.4	84452.4	70044.4	138460	79162.9	47230.1	89769.5	41129.3	84612.8	39142.4
O96009	O96009						5256.92		3733.04		3868.36	6324.39	5662.8		4650.24		2666.92	6877.34		4237.49
O96011	O96011				16750.8	20177.4	14060.6	29879.3	14485.2	14098.4	11752.1	15004.5	36734.1	17084	17531.4	9926.88	27595.2	11013.2	16334.2	11109.6
O96013	O96013				23048.1	35612.7	41538.9	61050.7	29640.3	42055.9	28464.9	33692.3	31477.9	40851	42868.7	24289.6	59952.6	21645.2	63840.8	21390.8
O96015	O96015				4036.06	7169.16	6633.93	4231.43	3356.18	4646.01	3989.09	2594.34	9808.79	6318.26	4040.59	2034.01	4302.33	4254.06	4718.97	3130.88
O96017	O96017				3246.57	4309.11	8884.88	4889.29	13827.8	14453.4	5422.44	7280.54		4374.73	7666.14	1928.63	3418.88	4609.86	5209.74	5371.98
O96018	O96018					6996.1						6376.33	6454.3		4428.77		6023.1	7443.24	10225.7
O96019	O96019				31470.2	43423.2	47260.1	43026.5	39679.6	30322.2	37846.5	52671.6	15269.8	26893	34597.3	26848.8	29703.4	26044.8	41748.9	25187.1
O96028	O96028				1548.76	3819.72	5143.86	2983.86	7917.05	2505.78	2621.71	3375.61	1731.66	5284.84	2361.44		1880.19		2083.66	979.694
P00156	P00156							29521.1	15573.4		12727.1	9007.14	30784.4	27326.4				11449.7
P00167	P00167				152929	48321.2	52325.1	25669.4	30356.3	30909.8	155535	60030.2	819024	39590.6	133682	84503	336696	355206	327630	145199
P00325	P00325				781649	7126.13	12805.5	15136.7	5241.4	13621.9	53838.7	9413.16	103208	226600	843783	768711	214479	2228700	879079	698522
P00326	P00326				381629	5482.84	7105.52	10371.1	1870.4	5932.87	37635.3	8109.44	52906.5	127939	455901	487184	168398	670112	461916	467209
P00338	P00338				934688	638168	720349	804005	953524	1002080	435369	859758	2897690	672696	827035	665243	846178	769190	464072	782783
P00352	P00352				255071	41576.2	195436	65775.7	26711.3	18414.8	43421.9	130064	1408560	158018	160411	405735	49138.6	221623	302186	324991
P00367	P00367				260615	202622	185857	177172	156395	219884	367338	353670	724965	262114	269725	263411	448425	299806	287528	250098
P00374	P00374				3623.42	3135.58	6851.27	7464.7	6212.04	7007.24	3673.11	5723.09	6948.87	10957.1	9093.66		6574.88		9102.69
P00387	P00387				186597	470363	118153	279186	229066	212406	157473	201107	439470	270847	226629	197508	181387	329454	191601	285746
P00390	P00390				191669	96424.7	268216	144459	117805	103411	57644.7	121525	395620	120739	123805	165226	185141	164098	241943	134722
P00395	P00395				4771.81	10048.9	3603.95	14836.2	1987.63		2133.48	4175.03	10558.1	7654.07	12470.4	7917.99	10595.4	7629.74	5635.35	13345.1
P00403	P00403				132785	116782	97457.5	157335	83059	65962.7	103877	58911.7	170748	83384.5	141688	124857	158983	194456	95815.4	97589.3
P00414	P00414				13614.1	16970.7	19518.1	26665.3	14400.4	13158.3	12375.5	6729.14	21215.5	25951.4	29920.6	8572.57	22777.1	18346.3	12618.2	11338.4
P00439	P00439				8428.5	2418.52			2649.43	4955.47	3870.06		35841.7		9149		13217.4			17322.2
P00441	P00441				613848	774766	470053	376395	323052	394003	606619	535247	913821	661057	439947	462103	757877	569595	641606	441057
P00450	P00450				1546970	698823	709632	495813	201433	343624	327223	322182	1262320	262990	520297	2518280	233699	1386730	1046630	1905560
P00451	P00451				7263.47	7656.69	11547.5	11474.9	8674.38	8604.71	10252.6	10538.3	10643	12215	11841.7	4620.35	9488.34	7306.2		8156.22
P00488	P00488				423788	110361	63227.9	124518	58439.7	263257	137440	152011	45368.7	199332	687730	936456	126910	1039040	349416	793196
P00491	P00491				256862	174028	72172.8	296123	185621	184650	90436.1	158830	280243	294489	247456	189627	324484	180879	119762	145794
P00492	P00492				162174	150740	61687.5	207494	265483	164320	201452	232342	192393	88120	180737	147751	62948.6	206014	134446	99439.2
P00505	P00505				111055	233611	170250	190973	176666	173873	194696	111555	232285	196003	195363	131572	274151	116284	110879	99944.1
P00519	P00519				12835.3	12964.6	8356.16	10681.4	8576.64	10163.6	9011.3	9485.68	10805.8	11076.2	13888.1	8847.68	9065.23	10335.8	13381	11690.3
P00533	P00533				13025.4	16142.2	11926.5	45029	19071.9	20284.8	32365	14954.8	81418.8	15821.4	29452.8	18130.2	42558	31251.2	21819.6	25061.6
P00558	P00558				1144090	692329	506708	695194	486870	729648	559363	696473	2436830	709033	885107	706188	858296	740340	719665	534864
P00568	P00568				147289	106508	77779.8	55494.6	44910.6	61485	115624	74132	57245.7	141648	89252.6	144343	67275.9	155031	77044.3	134952
P00709	P00709								1141.58						2971	17457.2
P00734	P00734				362111	97909.6	151998	98131.1	44683.6	102088	71722.3	86813.4	226590	112668	156548	438328	57607.3	222636	262407	482781
P00736	P00736				212669	105578	75717.5	77913.5	42513.2	164344	75483.1	94614.8	39626.9	60279.1	111001	270127	63550.5	207727	163145	297997
P00738	P00738				2231150	446891	605587	676940	139709	388889	135916	386187	1366210	121374	680398	3049050	266746	1502170	1356500	1969130
P00739	P00739				115308	29781.1	22041.9	9134.34	10634.4	18048.4	12980.6	16466.6	50932.3	11469.5	47504.4	118923	12131.7	127819	38793.5	108417
P00740	P00740				22025.3	19589.4	13434.4	19726.1	7849.02	32938.6	24628.4	11692.8	51559	17201.9	18542.9	46937.2	10322.7	24805.5	17754.5	47471.3
P00742	P00742				17275	7039.1	5857.87	10269.5	3095.52	7238.73	4076.02	4802.7	12050.5	7817.22	7523.07	17210.3	3120.51	15390.1	14639.6	29278.2
P00746	P00746				111275	64478.9	37557.8	40529.7	10641.5	55840.8	51200.9	49370.2	30007.9	66821.3	78644.9	283133	44455.8	137624	137449	336901
P00747	P00747				318727	86639.9	94846.3	117783	49220.2	151413	47008	43033.2	133041	125664	158916	390095	64753	255399	189164	419886
P00748	P00748				179165	53640.2	60473.7	55857.7	21266.3	31281.3	60601.9	64687.3	129432	30886.8	107388	239702	44848.4	124295	186608	341533
P00749	P00749				7611.62	5495.6	1481.56	4104.92	2499.11	8438.57	2396.34	6206.95	3177.73	7247.47	6060.88	2741.53	8142.82	5165.65	2124.6	3136.97
P00750	P00750				4791.33	2831.29	5319.9	2098.82	1696.53	4339.15	2880.46	1819.99	3831.13		3154.3	2967.24	2023.68	6406.58	6332.2	7676.02
P00751	P00751				977885	344585	306015	413755	126007	333153	109508	218045	392423	182818	366916	1893110	246742	986016	664989	1317410
P00813	P00813				71392.8	21401.4	40393.1	54839.6	28988.5	34067	14878	53742	19304	42612.7	68741.7	85807.1	41495.5	66686.6	66428.3	54438
P00846	P00846					3720.78		6335.91	2359.78	3861.05	4214.18		9269.1		4460.65	12203.3	11954.2	6173.89	3157.1	7726.66
P00915	P00915				2177290	155633	190284	167861	93898.5	56058.1	94283.5	206708	1005320	1779040	76430.5	278195	118624	630239	302855	245721
P00918	P00918				840260	164305	85913.3	207245	63702.2	89859.9	172255	102509	867342	831119	131708	77460.9	61242.3	173249	138478	83885.6
P00966	P00966				80572.8	296245	546878	64294	130396	68340.9	150537	388317	164043	340380	174248	122023	115892	229770	112836	113377
P00973	P00973				9389.63	8639.74	73151.7	13870.4	12604.9	6578.29	6615.34	3475.41	5788.51	5066.93	7126.32	15845.8	2656.88	17208.5	5281.19	5296.24
P01008	P01008				825481	346855	336855	375269	120103	291126	287464	264528	625248	325699	448004	1292590	219252	903235	859699	1069040
P01009	P01009				2786980	1028660	1213950	1025500	419790	981471	617328	877325	1964860	765990	1354210	5613570	884065	2630540	2399680	3301490
P01011	P01011				586519	449026	310327	344343	360304	286022	182721	244694	588583	373141	507270	1828440	224963	547287	633960	1015380
P01019	P01019				195261	103954	118041	82121.9	32990.1	108816	70531.3	98119.9	233032	42400.7	110474	385796	45237.5	138282	262211	408048
P01023	P01023				2464880	793882	906069	785193	442419	1055570	464980	462300	1150510	435976	1110820	5255510	429918	2220160	1075380	3268480
P01024	P01024				1944340	523553	614519	702928	204570	479843	294638	384451	1324320	289731	798937	3267880	358005	1871120	1422740	2596880
P01031	P01031				308230	80214.8	83512.7	109268	38021.6	156153	57372.9	65471.1	150314	77455.9	122857	445885	52428.7	220163	129114	358683
P01033	P01033				93930.9	30872.2	40375.6	66889.8	27097.4	75610	17242.8	42332.4	7348.94	38255.9	51828.4	115654	34663.1	48470.5	47446.5	214491
P01034	P01034				34294.2	16890.5	20774.4	72152.4	5177.35	18331.3	10340.1	13498.9	16348.6	16984.3	24518.2	33356.8	12530.8	14616.5	18067.6	29376
P01040	P01040				7466.83	4943.3	2563.91	5665.67	14809.1	11911.3	9163.14	7482.26	4060.59	8624.42	7907.51	8536.09	39998	8891.95	7448.44	3550.98
P01042	P01042				548140	161131	190282	229635	59181.1	195587	101108	132882	309092	132051	230949	755330	117408	416813	416032	840032
P01111	P01111				10910.1	6516.06	5451.78	5453.11	7548.51	3967.74	3477.01	8209.5	6563.23	10425.2	10074.3		5185.24	8712.5
P01112	P01112				6866.7	6937.85	4263.52	10830.6	6594.98	9605.97	9047.09	4741.65	14081.1	14794.2	14105.2	11759.8	20495.3	20314.5	13654	16676.7
P01116	P01116				35080.7	25370.2	29788.5	40634.6	31666.5	34357.2	21537.5	36224.9	30245	38287.1	34830.3	44116.6	42504.7	31119	34564.6	19770.1
P01130	P01130				4704.74			2494.11		1445.63		2205.38		2261.8	1987.87	3253.07	3189.56	1615.29	2248.43	2927.73
P01137	P01137				10957.6	6998.33	2529.98	5433.4	3449.11	4519.08	7889.96	5498.67	4232.05	9974.45	6412.14	6006.5	3964.09	6221.08	4559.51	9191.64
P01344	P01344				8185.42	2002.48	1911.7	2591.99					4085.67		2002.49	5528.98	2607.11	3983.55	4663.92	9243.06
P01591	P01591				244844	40541.8	61577.6	176061	101421	41962.5	51673.3	84137.4	135137	21612.9	240443	295367	20678.3	259797	526879	718706
P01593;P01594	P01593;P01594				8742.24		4845.11	4654.87		1488.07	1263.45				9800.91	18145.8	1362.43	10505.2	12394.6	29923.8
P01597;P04432	P01597;P04432				43211.1	6640.83	82687.7	23516	3889.53	14624.5	12654.7	200478	46884.6	2750.52	199752	101713	4406.11	37683.3	33689.3	173088
P01599	P01599						3172.8									12992.4		12716.1	9474.22	42107.7
P01601	P01601							715.566							3925.54	3394.99		2248.13	1415.25	6155.77
P01602	P01602				82960	25305	39746.6	25067.6	22480.4	16970.3	26211.5	29444.9	32275.1	13877.9	443581	151384	11627.7	55311	27219.6	77486.3
P01619	P01619				229861	39137.5	95589.8	68886	25841.8	51212.2	36770.6	90261.5	134884	20326.4	200879	497782	53280.2	187844	163137	317598
P01624	P01624				76754.5	8919.56	18234.4	15575.1	10602.4	12539.3	13880.7	28558.8	27386.2	9039.07	35320.7	105525	12098.2	88055.9	49315.4	131264
P01699	P01699				3739.16	1319.05	2582.66	1158.35	833.16	1711.22	1720.82	18331.5	1281.89		3306.67	15872.4		11618.3	6013.67	4361.7
P01700	P01700				55941.1	4015.19	4252.91	7347.61	1261.59	2119.14	1578.92	8550.77	34529.6	8637.85	32047.2	91908.8	5149.95	45124.6	4760.09	69025.6
P01701	P01701				312928	85944.9	126719	184406	42613.5	72294.7	39721	35869.4	117386	53312.9	258537	619692	66500.1	365905	310951	487693
P01703	P01703					796.563	1356.14				2953.82	948.326
P01704	P01704				18444	4196.47	2762.15	5397.98	3432.88		2747.19	1508.01	5345.84	2730.25	9416.27			41852.1	9077.12	36287.2
P01705	P01705				73800.8		5497.55		22024.4	9108.81	14083.1	5006.11	10272.3	6458.3	85044.9	58570.5	11664.8	26731.2	30280.2	52304.6
P01706	P01706				23235.3	8369.8	6147.07	28240.6	113826	10071.6	7664.08	7661.06	16811.4	5068.72	20484.4	74497.3	2188.51	18176	18840.2	44072.2
P01709	P01709				26361.8	14516.4	23705.6	28905.2	206022	26041.1	12798.8	15523.8	13347.8	3134.9	43549.7	68348.4	4673.16	37984.3	42546.9	54361.1
P01714	P01714				62257.7	14709	17704.9	18195.1	6503.81	15200.2	11554	9055.78	27946.6	5703.54	29004.2	118582	11959.8	48778.4	37047.3	74186.7
P01715	P01715				12611.6		1373.7	3351.42	21516.8		4375.91	6857.25	5344.19		9032.44	14955.2		12619.9	39616.3	19851.1
P01717	P01717				103947	47425.4	44676.1	41743.7	45938.8	41527.3	26773.7	69533.7	61315.1	16856.1	66392.1	202604	18272.9	258263	116240	161892
P01718	P01718				7325.89	1440.32	1238.31	507.045	761.381	2051.15	1529	1001.08	3144.7	1983.68	7946.22	2829.68	897.855	66166.1	5625.33	11844.9
P01721	P01721				41543.6	11311.2	10931.6	12919.3	18140.3	3694.85	4642.36	4650.71	17239.8	3437.09	5802.94	68335.7	8573.86	88188.8	14878.4	37644.4
P01730	P01730				9024.77	4508.71		5968.08	4812.45	3879.02	10366.7	5519	6003.54	7660.25	10215.6	5413.71	3047.91	9847.81	7167.58	5706.18
P01732	P01732				16628.6	3998.27	2731.14	8617.01	10639.9	2951.13	5556.69	12248.3	11385.1	8152.65	21791.5	10457.8	3466.29	17840.2	18643.6	9757.14
P01742	P01742				7149.99		2187.42	1809.55		2265.7		16455.6	8038.36		30668.5	30172.5	766.538	13903.5	36280.4	18697.8
P01743	P01743									6015.34		5528.29			9997.04	3505.81				16860.6
P01766	P01766				6081.36			1658.26		1318.29		1491.61	3435.2			4617.54	11402.6	2356		9578.61
P01768;P0DP03	P01768;P0DP03				225396	36223.9	88314.1	100158	50920	41716.8	36282.6	171235	139439	32998.1	140809	587031	49399	452413	280073	607955
P01772	P01772											5654.8	1998.64			7090.71		3541.52
P01780	P01780				293032	71112.8	59424.8	90798.8	39390.3	65464	44691.6	56005.1	160820	29925.5	221511	319862	24961.3	245939	201898	498163
P01782	P01782				29061.1	10344.1	4517.7	26310.8	4629.12	8381.37	15044.3	12464.5	17858.1	6635.55	102712	47901.6	15594.7	48386	61091	280760
P01814	P01814				14442			4929.77					13159.4		16355.9	25447.4	4716.04	4931.28	8743.75	29008
P01817	P01817				30640.5		9104.77	11428.3	3761.29	7035.81	19347.6	21390.4	33686.2	9948.9	35213.4	47614.8	4164.07	61617.8	25248.7	85457.6
P01833	P01833				14312.3	3466.11	3966.51	15914.8	5368.66	3418.42		18825.8	60117.5		5757.44	7476.83	11166.4	29488.1	28361.8	24554.8
P01834	P01834				362938	33024.7	18217.5	300196	2906.71	11434.2	3449.45	42805.3	79369.6	6612.01	114978	1338500	391541	445038	416967	563185
P01848;P0DSE1;P0DTU3	P01848;P0DSE1;P0DTU3				5799.79	33095.4	15552.9	10339.2	36836.8	21076.7	34892.7	12034.2		17983.4	14693.2		25574.7		25574.9
P01854;P0DOX4	P01854;P0DOX4				6923.25			575.255		4041.79	1825.83	1161.14	2083.84		7131.08	8017.74				37470.9
P01859	P01859				3781830	721809	1252060	1295820	449483	687858	320139	894426	1939750	630222	1747710	3058480	509375	2563350	1308860	5447640
P01860	P01860				1093810	141324	239414	974821	158745	356540	113502	165848	413754	231515	472272	1047120	102096	840821	132569	1683790
P01861	P01861				746733	111763	213622	150946	58399.8	171721	95204.6	225178	682892	219956	232827	659226	115842	968898	496418	2354080
P01871	P01871				981012	148608	135581	613920	188710	97382.6	146808	191080	91776	52252.8	727120	537555	19700.5	619324	488866	1143700
P01876	P01876				669538	230438	280372	302397	122409	218704	127611	227656	582210	176785	672436	1686120	159695	993775	615804	1456980
P01880	P01880				75711.2	7064.81	7352.69	12882.2	16924	45559.7	20830.3	10982.2	34827.5	16539.5	53019	26705.3	23108.6	16548.8		121955
P01889	P01889				168391	240735	38246.4	165333	91674.6	85008.3	112811	154636	293629	161989	304579	102341	133459	243237	76583.8	98541.1
P01893	P01893				50849.5	43282.5	27862.5	66637.5	14116.4	15637.5	94037.6	36057.8	33579.4	63797	131970	30768.8			24331.9	77222
P01903	P01903				641048	242552	38101.7	596652	174266	187543	372988	579877	375499	351361	685839	625864	226524	480570	358588	422285
P01906	P01906				331848	172524	32119.4	469164	125434	136145	355979	469071	230293	356479	602703	352358	193682	516583	310199	614893
P01909	P01909				19330.1	22768.8	1643.61	12075.1		4950.43		100505	31415.9		37679		31391.6	23245.5	44746.8	18782.6
P01911	P01911				283713	252867	47790	742139	185097	208411	388340	579568	393633	530268	664579	553451	222734	527539	358394	535390
P01920	P01920				60651.3	28839.3	9837.47	74754.3	12957.2	19341.6	39814.8	130521	47007.6	114230	98626	42587.8	28176.3	38880.3	48484.5	44182.8
P02008	P02008				6032.07	2300.97	2949.2	2213.8	3783.64	2532.41	4422.81	2686.21	16648.6	3144.37		2949.22		7547.56	3290.5
P02042	P02042				15850700	1286010	1413110	1061450	1039880	611442	703155	1613940	8108190	15088500	697851	1609190	1382800	5445200	2078290	1935850
P02100	P02100				125994	485520	486368	399653	319720	208426	225619	493541	1637410	228227	199201	467153	357935	1389660	1091670	831538
P02144	P02144				30219.9	113421	2560.91	13713.9	28678.9	24218.8	34964	93316.9	3588.22	22624	18577.2	30220.3	61061.8	82289.7	59584	4415.87
P02452	P02452				1769720	588122	182560	388915	83975	487607	636021	484415	479531	405823	511637	2211490	844760	1624700	1339160	1341060
P02458	P02458				208758	138008	31282.3	49057.3	25321.5	90859.5	103313	64344.1	38040.2	58072.7	111887	400801	116740	289968	245009	199342
P02461	P02461				445960	161222	25944.3	123113	46819.7	177870	119450	138382	141943	108801	146315	655473	264672	395549	325517	356132
P02462	P02462				113748	97979.4	83868.1	143567	67214.2	140970	62145	41228.2	160886	134077	107337	103179	59751.8	196459	57513.5	240680
P02511	P02511				707170	6555050	111927	650398	1726660	611483	463612	391044	6170080	436750	512683	790327	668040	1609290	239512	411966
P02533	P02533				234820	70257.6	67059	269577	176983	197961	205276	1351980	58290.9	117908	397562	67610.8	90125	216260	150275	116636
P02538	P02538				9982.73				3830.33	5754.63				2535.84	10317.2
P02545	P02545				740573	849980	343605	693660	460957	672020	1006170	946952	378087	454136	636826	1111670	830645	992025	851093	966167
P02549	P02549				243436	11351.3	13457	11958.3	10097.3	5810.33	8840.55	15509.3	98337.9	373480	6394.02	14286	11865.1	56202.3	18504.7	15277.4
P02647	P02647				2416920	861720	607143	517254	398787	885950	552356	518141	1451270	468660	1063520	1886970	553553	2057120	1381680	1646380
P02649	P02649				188249	96586.7	68028.8	99107.6	29089.1	110696	72087.6	126867	184333	166599	69003.5	233720	40570.8	169238	216438	195930
P02652	P02652				1097700	207066	150213	224849	70340.5	246345	106197	176050	666725	162241	231222	911064	180725	1171080	627350	1281630
P02654	P02654				311427	59925.3	62738.9	62317.6	28494.4	67610.8	35884.4	64673.5	193854	93166.4	58426.2	247523	46821.3	132252	83493.5	139155
P02655	P02655				312041	71575.9	57918.3	29371.9	14881.7	49896.2	30299.5	36340.9	99566.2	38048.8	28336.4	112810	13944.2	135545	42597.5	323175
P02656	P02656				486899	69823.2	52515.9	58129.5	23697	82036.4	31244.2	85225.1	165820	46420.3	80951	329852	31626.7	183377	86845.7	300758
P02671	P02671				1515500	453250	251949	532401	159514	370778	139986	285259	553535	357823	488207	2531160	309124	1580450	721348	1765120
P02675	P02675				1384120	414697	376776	519732	189242	359558	139374	260614	572799	474421	513965	2066430	301025	1486440	743420	1804630
P02679	P02679				1933520	599612	462701	731566	231323	513140	197557	367775	744605	611716	680531	2915830	427759	2114440	982180	2251130
P02686	P02686				7176.17	8717.82	2536	4295.98	4260.91	6099.37	4517.32	18962.8	18086.5	11098.5	6425.23	10428.9	5631.41	9195.86	19069.2	7111.53
P02689	P02689				55843.9	32847.9	24957.8	33084.9	12288	10747.2	31426.8	17108	335454	30528.3	45969.4	82569.7	21659.2	68636.8	24542.7	36166.6
P02730	P02730				1376090	60695	69650.6	67519.2	40847.3	20380.7	29964	62559.1	591509	1799560	27459.8	63737.4	71449.9	334264	101018	83278
P02741	P02741															33544.5		1132.21		8112.21
P02743	P02743				747998	255683	37804.1	220027	55026.3	101524	84049.5	174907	1324410	69318.3	210560	1287760	189215	545260	615252	1407980
P02745	P02745				181942	66205.8	35724.8	89602.9	25817.5	74232.3	68048.7	42298.5	30095.2	75054.4	83564.9	151124	36657.5	102432	101058	129972
P02746	P02746				307577	111466	72845.9	120613	38903.5	121124	170922	59945.2	41890.3	97681.5	134453	314362	46525.3	167442	169633	226317
P02747	P02747				172592	38186.5	18308.8	67380.6	3178.75	20441	37789.6	18623	21129.6	12553.2	38059.2	197832	21493.9	76280.6	86592	94703.1
P02748	P02748				241649	82962.5	60421	126764	38020	152027	60732.8	71455	139056	97887.7	129604	575715	77050.7	250829	192574	393783
P02749	P02749				993243	404113	388553	353960	117739	427617	306687	268079	331875	206299	522800	1491390	128044	748408	565373	2041470
P02750	P02750				163364	61213.6	84833.1	56917.2	30338.6	54153.3	48178.5	34695.1	116919	44351	61103.6	499969	61637.7	146633	161214	304355
P02751	P02751				1359770	992908	237506	983405	179342	1701360	430312	776144	269593	682122	695135	1353370	1013770	881558	351747	1193360
P02753	P02753				91201.3	48966.6	83193.9	64937.4	19237	87771	68138.8	49594.7	106667	42927.1	45453.4	191191	36736.6	62202.5	82061.4	109401
P02760	P02760				201089	82181	83784.7	119523	21406	122654	61458.8	71700.7	143441	59283.5	123051	560891	71205.1	222362	221148	372314
P02763	P02763				1896680	560463	543311	707680	189467	301255	272348	486092	1150170	423816	1044210	4197140	399719	2022320	1529150	2117780
P02765	P02765				1492080	550363	627965	507302	197977	598603	517229	425760	1006310	417671	808337	2208560	253320	1250330	1622440	2035250
P02766	P02766				718108	112477	180774	154974	53197	128654	144290	118278	473679	111842	216976	902158	148445	559166	498567	538530
P02768	P02768				5464690	2550530	3007270	1648350	984631	2168590	1955240	1789360	4005960	1489060	2972060	8406260	1452380	6229200	7190960	6500520
P02774	P02774				955776	327972	335722	295692	105793	322232	245095	242733	581801	262992	476582	1306650	229984	852582	888188	1252580
P02775	P02775				31685	1816.85	6130.72	4084.75	1525.76	2704.02		3849.91	10526.4	11109.6	3577.07	6921.82	3685.14	7620.01	3253.07	2613.92
P02776	P02776				37491.5	2505.04	3014.19	8229.23	2749.75	3641.59	1875.12	3222.87	8725.9	15349.3	2219.54	4413.89	3952.02	30625.3	5351.03	5798.02
P02786	P02786				33589.5	54638.5	24088.2	75616.9	78823.8	46939.6	28108.4	19751.6	33815.2	43694.5	46055.6	21782.8	24871.9	21171.7	21544.3	20596.4
P02787	P02787				3184130	948297	1151580	824083	441041	1104840	699789	699788	1652360	625054	1449830	3817830	712777	2559100	3027400	3266740
P02788	P02788				163464	198292	25741.7	38186	275253	201261	10956.5	96270.4	47513.5	34845	520867	253901	649695	492257	349311	237140
P02790	P02790				3608200	1016530	1201500	1151650	348904	1025160	624768	830641	1976110	577768	1628580	4736300	768035	2753090	3335590	4374720
P02792	P02792				1528250	1196780	343696	492210	396571	1991090	1175400	1205540	1403470	5430850	550854	4830210	1016490	1146880	223303	3335900
P02794	P02794				699102	404837	325591	335248	331415	659353	638250	497951	609186	934752	414725	862308	392971	815814	220876	1104280
P02795	P02795				70954.6	200926	54890.6	442979	61858.9	74872.8	228880	47776.5	17827.9	205236	98749.3	16915.3	125373	19571.2	10733.4	72901.5
P03372	P03372				894.203		2720.29		182.139							472.821		520.015	404.962	556.303
P03886	P03886				10299.3	22621.4	6861.01	20184.7	13720	8620.24	12220.1	5849.98	19494.3	28834.4	26174.9	8683.68	11026	16670.4	22446.2	16236.7
P03891	P03891				12677.4	4674.17	3316.48	9828.87	2031.73	2247.85	5080.55	1278.13	3450.75	19189.4	12195.6	7821.95	8374.39	20022.6	11305.6	9978.27
P03897	P03897				1157.6			2433.15				1117.28			1679.24	2365.46	3555.71	1502.26	1057.41
P03905	P03905				30859.9	35778.1	10779.1	57009.3	28398.7	24949.3	21380.9	17887.4	61397.4	34663.4	46824.4	20689.2	33221.3	18172.3	36894.5	33880.8
P03915	P03915				6164.24	7472.64	3182.82	8744.92	6779.17	4557.24	7854.76	3258.99	8517.92	8731.81	12410.9	2549.6	5113.63	6488.6	8816.08	6374.43
P03928	P03928				36420.6	65529.1	59601.1	72157.3	35100.9	72634.8	63909.2	62932.8	108751	52096.7	82533.1	42592.9	88024.2	60702.9	75914.9	65710.6
P03950	P03950				64842.4	73729.2	13485.5	43978.6	13728.3	81354.2	33064.9	67729.1	36855.3	47718.4	58193.8	182068	42611.2	60387.1	103713	133882
P03951	P03951				23402.3	10832.1	10713.3	6631.7	2796.66	20478.9	6968.61	9061.35	8516.55	7058.65	11287.2	23468.8	4571.86	19380.1	10548.3	34567.2
P03952	P03952				3501130	1110430	1295830	780003	337274	1168900	539536	775722	1759600	818558	1528340	4344100	552331	2934640	2034010	5261360
P03956	P03956				39407.6	4663.35	3000.87	8483.81	6888.26	24180.8	2661.44	8287.33	8452.07	5736.12	9173.47	5041.82	33207.9	45911.3		24799.1
P03973	P03973				4373.44	3368.82	5888.9	5447.25	5518.6	5829.5		3940.32			6054.62	1676.92	9538.49	3407.34	3870.53	7725.61
P04003	P04003				338197	79803.6	84856.5	71874.2	25241.7	77294.4	25047.6	49557.4	50726.8	40852.3	83331.9	307163	39885.8	276668	109583	372220
P04004	P04004				1380040	315763	263735	530605	131097	780259	111507	164191	427444	417341	383033	1415280	167727	698270	403041	1200960
P04035	P04035					2451.59	4452.28	2446.57	5550.62	4045.42					1959.44		3799.27
P04040	P04040				1463540	244507	306779	176837	652900	306645	209320	456401	989722	2023170	305474	407736	268696	1058250	322727	313790
P04049	P04049				6804.1	10245.4	8483.45	10383	10809.4	20787.8	7365.1	10181.3	7660.36	11078.3	11208.3	8432.38	9212.33	6166.09	9001.39	7257.66
P04062	P04062				22549.6	62984.5	31664.6	42386.1	32987.1	29088	26876.5	42408.4	23408.1	51697	30845.6	37939.2	81559.2	27560.3	59374.5	35744.5
P04066	P04066				18170	30282.8	36094.5	35012.2	24260.1	49634.1	65574.1	27732	36643.3	30904.4	34604	56896.9	27580.9	30946.2	66976.5	49161.8
P04070	P04070				10782.9	6088.96	7531.48	5947.37	2905.22	7974.41	4662.29	5664.11	10542.9	7127.63	9214.29	32316.8	4226.73	13966.2	13587.9	29455.6
P04075	P04075				758683	869824	388678	569579	466746	660603	300504	521197	674934	660317	607246	484000	870499	521664	581095	486294
P04080	P04080				524669	415004	287663	256508	313335	300515	243450	451842	611594	339113	318746	345172	535825	491221	725542	298947
P04083	P04083				1213220	1901070	643682	616595	567566	659610	925758	796977	1064380	643206	845331	1228350	568713	1545670	900435	823125
P04114	P04114				1186630	321941	311253	306095	144328	205825	135981	224123	303541	244778	480369	1519250	133895	782747	282397	1782570
P04150	P04150				9157.69	5743.02	1868.1	5086.94	2308.84	4182.31	4867.9	7515.97	10767.4	4091.44	11309.9	11091.8	5779.24	8786.01	4086.33	8253.61
P04156	P04156				23320.3	45263.3	19014.4	34427.6	31031.3	11737.2	21190.8	8144.36	13514.9	24233.1	38012.3	9854.1	16449.1	30295.8	12238.8	26541.1
P04179	P04179				1540080	1800840	362169	570623	680752	1043590	1516310	1321300	2795780	725876	1580550	1375740	806726	1425740	749470	1428140
P04180	P04180				25979	4113.25	4547.69	3458.45		3848.02		2008.34	4439.84		4548.04	14594.6		9591.11		14324.6
P04181	P04181				78503.3	351190	140413	381371	309832	241289	382523	464996	8756.49	278796	169771	87260.1	230309	57364.7	262060	66415.2
P04183	P04183				7885.33	17272.7	3280.53	14742.3	11583.1	13141	5601.97	16335.6	2231.35	7041.85	6121.52	6679.98	15206.9	3450.9	7594.46	23051.2
P04196	P04196				231250	116150	124902	84878.4	40644.3	197374	53720.1	143610	217907	56566.6	124737	575152	56379.1	198446	187117	647437
P04211	P04211				206373	39204.6	58047.1	35388.4	19554.8	65984.6	24707.2	17730.3	48854.8	27170.2	78793.3	205133	17098.9	72624	145712	149452
P04216	P04216				863645	255559	202114	294161	119629	233128	170082	112740	263769	158337	596943	592209	366834	775242	242333	1196870
P04217	P04217				858617	176055	282625	227106	78973.6	171142	138623	133288	441778	150745	244024	915192	154279	555084	558839	988516
P04233	P04233				49282.3	25973	19137.4	42434.5	18863.1	21291.9	39071.8	46642.1	69751	61237.1	78691.9	55558.2	24047.2	64707.1	44955.2	44087.1
P04234	P04234				7218.17	2519.16		6589.03	7290.02	1888.1	2450.98	8806.25	3192.23	4316.78	15727.7	6015.59	3032.31	12411.4	5556	6596.68
P04259	P04259				24960	7632.03		51342.2	56965	23306.4	6639.67	61548.4			155945	12346.9	10406.1	34568.2		31718.7
P04264	P04264				63509.1	54412.6	43467.1	70268.1	111601	33105.4	29806.7	42853.5	52943.8	27401.1	50767.5	52686.8	27233.1	154322	79740.1	102608
P04271	P04271				33556.6	794882	4044.87	137720	146808	24193.1	37142.5	12050.1	1523.58	31880.6	87812.8	26893.4	7169.68	116039	32078.6	14203.6
P04275	P04275				129119	40630.5	53499.4	60635.3	25479.4	49732.6	31283.8	32159.9	107899	52191.4	108549	224062	33893.6	181983	90538.4	151761
P04278	P04278				96897.4	28358	39318.4	26901.2	19814.1	93292.2	44879.7	32183	101810	36884	29754	264615	37863.7	61751.1	74884.7	245840
P04350	P04350				3804.96	21731.2	15052.5	13289.7	8477.88	13465.9	13948.8	13149.8	6926.5	3237.08	10381.4	17177.9	9418.87	9908.67	3982.22	6675.24
P04406	P04406				1513300	1617720	941890	1402160	917035	2046010	1194070	1296760	2507200	1042060	859084	844650	876723	959221	958725	737343
P04424	P04424				28716.5	35109.9	26242.7	17809.1	22275	22733.7	25371.2	17469	184703	22017.6	21671.2	26920.3	40922.5	23393.6	39002.9	23125.3
P04430	P04430				14565.3	3368.59	2961.91	6827.63	3787.87	2907.95	3684.78	6771.72	13118.1	2606.18	6232.09	12860.5	637.816	16215.8	11894.5	14377.6
P04433	P04433				53924.4	6410.56	6588.33	24517.8				12039.8	44296.4	1155.9	19723.8	152558	8233.53	49410.9	52263.4	108275
P04439	P04439				575090	416210	264954	521550	337106	210407	363844	495981	705246	599062	1091470	360813	175950	303950	349665	368504
P04440	P04440				34134.9	21602.8	3405.63	57858	17516	23147	40329.2	53009	30478.1	26368	92541.4	30905.9	19724.6	79869.4	41454.2	51904.9
P04626	P04626				6696.07	22234.5	10398.9	10930.6	7877.1	11770.8	25780.2	12311.3	10427.3	5856.67	7971.29	4443.49	9999.74	3298.66	23333.3	5725.91
P04632	P04632				231137	245888	154375	175597	116528	169190	202361	258806	328941	148779	182014	289012	264464	218633	314608	248587
P04637	P04637				7144.38	9669.73	8755.44		19587.8	15940.5	8277.65	4719.09	2640.87		9364.51	2156.45		826.876	5732.51
P04733	P04733				7258.83	106031	28011	68683.1	23693.2	44984.3	58095.5	4640.51	1473.31	24273.6	16119.9	2065.85	3863.73	9517.93	3577.66	10566.3
P04792	P04792				624184	1363710	378333	209593	520961	375938	193161	248615	1045440	331037	452151	560713	1211140	448872	785856	668755
P04808	P04808				2255.47	2130.37	4338.17	7506.12	3053.54	2690.56	3157.91	3667.98			4019.6	3326.66	4823.46	3406.97	4321.35	1806.52
P04818	P04818				35318.7	172660	43831	83278.1	154008	35595.2	43426.4	41866.3	53167.1	62970.4	36406.4	52572.3	36318.9	73222.6	63616.1	25458.5
P04839	P04839				205162	68053.7	41505.5	136030	96044.6	77473.3	131524	126933	75334	196515	253393	136371	76352.8	106160	91920.9	105262
P04843	P04843				579063	855805	526902	782750	947580	733534	464051	774661	532641	994703	1072130	497097	956390	688566	746007	842667
P04844	P04844				652661	629246	312514	649404	512796	545454	281787	553488	484646	810970	919318	565257	825550	615911	708633	808037
P04899	P04899				181105	111678	94347	109661	102612	129324	153899	103563	113275	119449	232452	194970	111523	264063	178549	198170
P04908;Q7L7L0;Q93077	P04908;Q7L7L0;Q93077				1027460	879417	1294470	993943	772390	711093	971800	1455530	992587	1102780	905073	1420360	861093	1499820	1408390	1172390
P04920	P04920				7971.46	6533.92	14812	9555.73	10644.1	9029.54	5519.8	4221.52	6147.68	21648.9	9941.74	4426.81	4698	6673.1	6514.36	7910.07
P05019	P05019				8732.64	2918.01	1887.45	2032.95	1031.22	2193.7	2700.55	2687.93		1355.55	5302.37	11145.9	1931.02	7626.09	10759.2	28790.5
P05023	P05023				113122	340590	154169	398549	178705	113819	170125	89745	182315	241005	155441	70589.1	149177	105373	113755	113729
P05026	P05026				27498.5	145103	49550.7	129598	31037.2	27621.2	81406.8	38220.2	120397	47161	27624.4	34471	39533.7	24578.1	42141	16641
P05062	P05062				6506.08		2915.84	224313	10687.4		4333.19	1872.26	834990	45031.3	3856.86	34896	7247.29	2626.29		7570.98
P05067	P05067				12400.8	179325	10581.2	38709.7	19118.5	52600.1	36090	14187.6	18078.7	46685.4	28909.8	14565.3	9965.36	29369.3	24561.9	19535.8
P05089	P05089				23247.8	2107.99	4358.82	2345.31	3909.67	5077.65	2991.63	3417	12013.6	23217.5	3856.6		1900.53	10484.9	2433.09	3637.34
P05090	P05090				740469	53805.8	31383.1	76256.1	19024.5	31729.8	22793.5	64794.3	280369	61772.2	98514.3	300399	1934470	242237	300351	492753
P05091	P05091				377354	200768	185549	95682.7	85747.5	134699	231268	201047	820519	222802	331409	288994	133202	701196	304713	233238
P05106	P05106				16399.6	9038.96	5110.09	8580.29	2415.64	9337.87	4963.89	3985.44	9219.27	12199	6495.12	12553.4	9881.24	15942.3	3794.61	16873.5
P05107	P05107				145596	58005.3	22731	90758.3	62396.5	55367.5	75353.6	96340.6	71314.3	93824	119533	92676.7	59487.3	99254.4	51879.9	46265.3
P05109	P05109				420714	41701.4	69821	289699	917832	556582	28079.5	127436	105962	181563	1441760	267826	1040790	636389	78353	203314
P05114	P05114				128346	158830	101435	97890	78253.6	93987	120447	135222	116242	137371	58628.3	62589.1	128747	158058	151932	84661.6
P05120	P05120				9491.09	2926.82	5510.77	4127.61	5933.47	16020.2	2821.22	30049.8	7253.76	3774.71	13402.1	17514.4	2542.12	6429.05	6340.63	14605.4
P05121	P05121				19077.3	5275.24	2548.56	7216.19	1937.67	14889.2	2570.12	8403.11	5233.34	14923.4	12874.8	12984.2	13317.5	5425.27	2247.94	6118.54
P05141	P05141				1398210	1931080	1051940	2571070	1613370	1390460	1700510	1473360	1991530	2333860	2115220	1203400	2000350	1020590	1657740	1004430
P05154	P05154				37873.3	27790	95161.9	16513.4	5509.68	20270.6	16527.7	20592.7	20641	14171.8	28147.4	50130.2	17290.6	30221.3	45240.5	79276.4
P05155	P05155				408432	143160	280633	161364	61552.2	136405	85425.6	114789	263769	94478.2	234589	560299	111613	291961	281016	583679
P05156	P05156				142899	46253.8	88633.8	52507.3	18713	61730.9	35516.6	31925.4	91969.3	38808.8	59258.3	239732	27283.8	125963	105299	230165
P05160	P05160				47826.1	13860.5	15337.1	16538.5	5982.12	12668.9	9347.84	12225	32789.8	15747.5	21137.1	56647	10828.9	48293.7	40818.4	57716.9
P05161	P05161				396206	374485	815237	140356	73315.5	170341	131598	71120.9	62874.1	123446	168737	150386	65665.9	127647	155187	203884
P05162	P05162							3908.95	1125.8		12955.6	10445.5	104521		3156.72			4610.1	2563.7	113407
P05164	P05164				89024.1	15499.3	22483.6	54927.5	98321.6	128427	6247.78	28644.8	28784.9	34988.9	104017	49276.7	17192.4	169189	19990.2	39363.8
P05165	P05165				28825.2	45644.9	96557.2	12429.2	53552.9	40905.7	45653	31337.4	238447	28552.4	32965.5	35415.3	136441	50668.3	103830	30105.6
P05166	P05166				57733.9	90367	168925	38675.4	80500.2	62011.9	81574.5	65765.9	413747	59990.4	79806.4	98143.4	270499	122649	193144	73764.1
P05186	P05186				28182.8	5266.69	98527.4	8482.53	24759.8	17177.1	6699.23	5733.45	10808.8	15368.6	134236	108024	8612.34	110302	12544.6	113382
P05198	P05198				144595	136415	103163	144403	127702	102681	90446.8	116576	111583	144826	136796	94085.6	175509	106177	117438	109311
P05204	P05204				176977	318828	449636	321002	112898	115521	270082	354524	239113	407605	208919	274976	185415	176387	174277	107209
P05230	P05230					1380.18		658.605		1470.55	1309.03	1064.95		2188.46	749.17	716.425	1024.66	2769.03		1143.86
P05362	P05362				34038.2	11664.8	11164.7	21112	29136.4	27185.1	23729.4	32030.3	28805.7	13097.7	24786.8	28065.4	17261.9	27071.8	14141.1	27718.8
P05386	P05386				404135	284652	55275.5	385163	170227	144045	51108.3	292462	251821	89629.6	328605	449577	440683	492564	647901	921345
P05387	P05387				119712	117941	101215	131332	135324	179459	111114	140071	78407.8	155748	167521	108534	131187	119185	122307	82195
P05388	P05388				334901	324202	247650	413009	252828	295759	165841	346644	257375	386662	382734	333179	421662	264041	529879	381724
P05412	P05412							1231.97				3935.37
P05413	P05413				48210.2	39858.7	47265.2	176675	15559.3	46847.4	35614.1	61628.7	447864	42986.9	26594.5	53198.2	35977.3	30052.4	48068.9	43638.6
P05423	P05423				6976.39	5661.8	8398.81	5951.76	9716.37	9782.16	6722.47	4375.36	6288.56	7517.22	6656.39	6140.42	4144.57	6345.01	6243.34	6221.15
P05452	P05452				210329	164155	41762.5	86535.4	13553.4	87189.6	53194.3	87422.1	48723	58837.4	161589	359724	71502.4	111702	114835	236250
P05455	P05455				382989	442311	783552	534422	373640	520312	526389	607039	242722	480527	490927	327071	338323	299264	378321	253004
P05543	P05543				56892.1	17261.3	27016.4	23299.1	10724.4	22572.8	11779.4	13125.7	28642.9	14966.9	30317.8	103230	13633.6	13964.4	62753.5	96954.7
P05546	P05546				207022	71828.7	113164	54320.5	26877.8	81067.8	52982.4	57546.4	193198	44278.9	94650.5	384632	32431	105492	232265	335654
P05549	P05549				5140.15	15312.6	2928.39	36583.6	22721.7	8728.26	39129.9	26728.8		23896.5	17793.7	2761.6	34356.1	3999.97	24494.6
P05556	P05556				154240	115466	79834.1	147492	75512.9	127160	182925	81535.3	97515.2	108090	197549	131039	106329	187166	113269	235884
P05771	P05771				16934.3	17514.5	5393.36	15152.7	13741.9	15589.2	13894.2	18106.2	10899.2	10243.4	31628.5	27543.2	10724.8	29304.8	11785	14651.1
P05783	P05783				129081	54618.7	443734	80890.1	124750	63567.2	23155.1	62848	354337	72146.9	21463.6	31317.8	273340	113843	251170	79033.1
P05787	P05787				278069	245526	382339	477114	282269	204853	213622	439409	351311	204058	104965	87137.3	547211	183094	509235	80522.3
P05997	P05997				374247	204573	43226.3	148698	19729	168829	146452	150301	125008	125450	171001	676483	273779	363985	249174	332999
P06127	P06127				3199.94	1262.06		4379.7	3556.89		1411.18	3588.53	1798.65	2989.36	4058.38		1496.37	6536.18	4445.03	3347.5
P06132	P06132				42694.1	43291	33429.1	47753.9	18194.3	30560.1	35010.5	35190.3	60228.8	45561	36636	39758.3	40336.9	37793.3	29473.2	30537
P06133	P06133											1473.24	98958.8					3470.47
P06213	P06213				5816.03	9075.27	5191.37	10355.7	15558.9	13293.6	7622.71	12182.9	34199.3	14412.4	9670.37	2981.73	10707.8	8714.81	11323.1	8050.11
P06239	P06239				8430.03	3118.72	3300.59	6776.34	6609.5	3090.53	2698.86	6335.51	4203.83	6929.74	12430.9	6110.15	1882.4	10384.6	5732.71	4779.47
P06241	P06241				4430.05	3364.69	7089.05	3295.55	5402.75	4245.81	3573.71	3095.81	3106.09	4066.66	5456.01	3817.22	2767.87	8302.21	3269.96	6864.16
P06276	P06276				11837.5	2741.29	3282.91	1799.34			2475.62		3994.06	3540.04	3983.34	7557.58	1036.88	6037.58	5451.69	10158.8
P06280	P06280				17803.5	19016.5	14076.4	42980.4	20309.5	40776	17056.7	25045.5	6770.98	17258.4	44956.9	16780.1	36914.3	15271.3	44710	20736.9
P06312	P06312				493999	41782.2	58305.4	113172	10569.1	51047.4	63739.5	158483	147918	22731.5	155870	531580	61757.3	361623	218583	665107
P06331	P06331				60533	75773.8	153733	125543	175503	112818	170908	475480	53390	46307.7	135441	402179	37048.8	159222	206555	460590
P06340	P06340							2148.66				2234.8			2354.83			6139.14
P06396	P06396				2224750	2411300	1015920	1356870	757568	1367660	1247490	1510400	778133	1175380	1904280	2164850	1486040	1725460	1657690	2146630
P06400	P06400				15156.1	37021.6	26350.5	38610.3	6548.24	23194.1	17043	29640.7	12564.8	16124.7	13695.6	10517.1	20203.9	18960.4	30499.7	12219.3
P06454	P06454				161303	38083.8	64959.7	120484	20013.5	24437.5	208727	410745	103651	162569	23181.5	224665	25879.9	260608	476260	236570
P06493	P06493				17299.5	17871.8	36760.7	25400.8	48449.8	35245.6	14189.5	49093.1	6325.13	51440	20510.3	18495.7	16260.9	8667.02	20763	5094.6
P06576	P06576				581427	877693	565665	744560	383699	471113	608009	620270	1158440	626474	595319	501569	690083	732482	702963	534433
P06681	P06681				227398	88882.3	75631.2	98696	26210.4	76245.2	31517	54685.9	88307	72460.5	115007	436047	61792.6	176830	167654	379662
P06702	P06702				849806	73447.9	138529	480971	1175190	729423	42779.5	237682	204279	321504	2190490	605424	1547210	1331920	192205	446606
P06703	P06703				532305	466851	125872	203770	293047	376484	264068	703532	312733	303424	400343	649456	201784	562496	348133	632811
P06727	P06727				198533	139915	92745.9	115601	31064	201740	128133	102419	156724	138513	176620	354298	134180	248176	360138	578022
P06729	P06729				11970.1	3449.25		9316.33	9995.71	1432.97	3630.72	9788.61	4642.44	6876.1	13923.5	10443.6	5758.15	15023.9	12068.3	6036.23
P06730	P06730				89997	141241	107688	155755	94919.1	90089.3	98143.6	93417	96339.6	199897	123535	85284	101652	77531	120207	94360.6
P06731	P06731				11726						3967.74	3226.38			1934.86				1015.32
P06732	P06732				537.26	4331.93	2638.78	1026.03	543.527			414.279	947.501				784.499	2943.61		882.857
P06733	P06733				2028630	2106290	1502060	1470750	886937	1330810	1197380	1630680	5940160	1393220	1402010	1545090	1703910	1823500	1778540	1235450
P06737	P06737				291762	208487	103746	86737.1	51626.3	223556	387498	115362	1018790	125145	200210	306936	105908	403922	121276	246019
P06744	P06744				802146	655506	413127	821216	304932	700767	379868	569324	2635680	517769	681711	438156	904950	536665	436834	381727
P06746	P06746				12024.8	5914.22	13710.6	10522.4	12308.1	14124.3	15616.1	15451.8	6949.7	7218.41	11419.5	9993.85	7790.38	11008.4	16759	10655.9
P06748	P06748				483021	314267	312390	300408	353590	302996	252826	318480	391276	343505	280592	333090	439311	249382	344951	216247
P06753	P06753				194139	173656	104476	136506	211658	184060	151857	220416	171436	226236	191160	160192	259253	164122	192819	126649
P06756	P06756				74110.3	66197.4	37598.6	48113.4	26903.6	76188.5	63266.6	28197.1	28816.1	54183.3	76455.8	75807.3	82095.3	55767.2	60461.3	76080.8
P06850	P06850				17448.7	28964.9		6188.78	6697.49	26473.6	38509	12550.7		13775.9	10616.5	2936.19	12723.3	6939.22	26706.4	5341.05
P06858	P06858				6272.26	3218.22		2334.29	9215.24	7153.98	9185.18			7090.06	5402.92	5752.72	16524.3	20730.4	5766.41	8371.64
P06865	P06865				78664	117308	58070	122569	88620.6	156405	88969.8	78398	87797.4	148420	106590	159379	107349	110144	160106	166438
P06899	P06899				827511	1037420	1040350	892185	564866	598155	725031	1534420	906139	816645	854827	1212980	605803	1472850	1379310	747593
P07093	P07093				29700.5	238081	8393.25	10357.3	4501.1	28501.8	20027.6	12538.6	5153.56	53749.3	31705.2	80524	22261.6	46856.4	39266	69286.7
P07099	P07099				113860	88375.9	43311.1	144404	191844	102585	59751.1	30061.2	185485	269285	160685	92312.2	193756	201115	103628	94490.1
P07108	P07108				326473	2667180	152482	1555270	311886	340988	285658	412741	524403	1182880	437456	296361	1530640	409568	949281	168860
P07148	P07148					3271.02	1175.1				5531.31	1549.83	80597.5
P07195	P07195				302077	541454	946889	866552	852483	1261980	664422	600854	1181160	790158	656899	364072	172560	458177	390292	387072
P07196	P07196				1672.39	15991.2	5604.08	12093.4	3521	15297.8	12123.6	23131.5	7672.1	7395.35	8576.37	4628.13	14625.9	7997.29	12390.1	25280.1
P07199	P07199				4554.56	10924.5	21056.4	14719.7	9724.91	8282.08	8166.59	9002.94	5026.38	10989.5	7914.69	7535.76	10527.4	5351.89	5764.42	4694.87
P07203	P07203				241415	141508	128594	156694	87413.7	136718	161483	315268	288790	182083	199723	206426	121828	342860	193455	236788
P07204	P07204				7266.81	4041.01		6603.24	1179.5				4640.38		4800.18		3554.25	13641.7	3793.78	20216.8
P07205	P07205				36561.3	20538.3	12349.1	24812.4	8807.66	14511.2	16477.7	21026.9	97707.6	15712.7	29306.4	21996.5	29363	26347.3	21330.1	23553.3
P07225	P07225				348529	98047	117930	73453	68098.3	115669	44798.6	58746.5	92720.9	56723.2	116249	395082	43387.9	237398	162433	423313
P07237	P07237				637112	1500540	191360	782881	428858	776387	479723	710052	710127	890528	827317	531960	1145370	545003	467814	573008
P07305	P07305				200520	415005	415280	348688	59695.6	163728	545802	523232	87371.4	404728	149960	292973	211640	130849	225539	238682
P07311	P07311				16249	9960.9	9782.75	20377.8	12816.5	5190.39	6536.12	18504.6	17220	7436.76	8201	8398.74	10793.1	12272.4	11567.4	10228.2
P07332	P07332				8323.64	12590.9	5038.66	5107.25	6296.37	9466.15	7027.72	8430.04	4973.31	7710.95	9627.25	12705.4	4166.38	9555.16	6963.45	11273.5
P07333	P07333				18657.7	10953	5582.83	14899.1	5409.79	11138.9	19462.8	14951	8856.82	18150.4	19684	39603.3	10064.5	32344.1	23987.2	31329.1
P07339	P07339				1175370	583338	557802	793064	559834	794637	524971	754323	1819200	1105790	837345	832602	922370	689581	981819	662595
P07355	P07355				1751870	1642870	617105	963466	739538	1439140	1472810	1257910	1149670	891393	1358840	2149370	1832950	2499070	1454920	1602130
P07357	P07357				150715	66188.9	40694.8	66297	20548.1	87025.1	30951.2	42093.1	72822.9	37645.3	70798.6	303241	32439.3	129269	79071.3	214867
P07358	P07358				226503	76895.7	52625.3	84451.4	19053.3	108972	36150.5	61753.1	93583	47085.7	109292	388581	43630.7	180742	102750	295515
P07359	P07359							968.859			895.882				1369.78	6997.31	876.755	3533.15	2618.5	4931.39
P07360	P07360				181658	94205.5	56779.2	74135.1	23049.8	107557	48772.8	48857.2	81641.6	46730	121782	396679	39900.8	154263	114843	233033
P07384	P07384				253695	217244	185505	282257	192668	201952	320969	290411	401577	219424	199697	202988	278211	244560	272086	202088
P07437	P07437				356884	305092	284718	493057	161252	171878	164948	310652	227758	104519	308011	357269	404199	297553	406863	391356
P07451	P07451				35934.6	9084.54	4976.48	2519.5	30706.3	3089.33	2521.9	2133.44	10591.1	16132	11589.2	9754.25	6903.14	37981	43765.9	26228
P07476	P07476				13108				7286.35						25035.7		2337.35		5308.18	1703.29
P07477	P07477				28146.6	12121.2	1987.25	18577.9		3989.96		11541.7	13291.6	103410	16912	75989.4	17925	19766.8		2377.14
P07498	P07498					1423.54					456.948
P07585	P07585				794451	201928	33762.1	141320	21557.7	216558	290279	330944	47561	143664	499567	2351880	311585	756207	1097060	1049790
P07602	P07602				219432	191747	122954	157887	133539	244562	194147	228545	206079	354260	274254	213947	218848	183215	241791	205618
P07686	P07686				107671	85348.3	39451.3	114314	82680.3	166244	89415.9	97121.9	83256.4	129928	134808	169326	127572	111276	173544	160159
P07711	P07711				13552.2	6276.87	10860.5	3694.25	7320.72	13415.2	11485.4	7577.85	10113.3	15699.1	10430.6	6989.65	3957.1	9993.7	3627.06	4977.48
P07737	P07737				1912240	1566870	922347	1483940	1253820	1593230	960282	1924780	1759620	1416340	2164610	1683720	2216670	1888090	1392420	1171230
P07738	P07738				248404	39107	22278.5	24639.3	18910.1	38058.7	37592.1	45182.6	97521.9	273489	35845.1	23838.1	23301.6	64813.9	25974.6	23733.5
P07741	P07741				148601	239730	81989.2	180517	102065	214046	344729	151465	243266	294319	238598	212212	235639	171629	131280	147295
P07766	P07766				3059.79	787.488		2067.22	3441.22	838.083	1111.64	2908.54	967.475	1291.63	5590.05	3401.51	326.73	4027.91	1525.43
P07814	P07814				102494	176191	99039.8	180249	234272	188302	139555	145422	121023	158692	183206	109964	175342	97768.6	173313	113774
P07858	P07858				679420	372881	759428	374616	429136	596466	462822	518014	810660	946554	528935	530706	389312	481840	403717	505994
P07900	P07900				457788	668242	524021	729467	501680	598962	554725	776416	435495	704372	634774	504555	632249	424684	568393	344089
P07902	P07902				21411.8	23836.9	36834.8	29243.6	11925.5	15341	43443.8	33758.1	36392	22053.4	36880.7	32882.7	11364.4	35652.7	26011.8	26754.5
P07910	P07910				293833	346054	426711	475484	259187	298697	283108	514328	319355	404712	319560	301644	451229	285379	367107	245473
P07919	P07919				228533	983040	465887	463726	337522	470512	332438	241480	402846	998751	333190	177463	392021	261081	383809	182042
P07942	P07942				90074.1	71067.7	53166.7	71622.9	57410.3	109529	67572.4	43837.7	52926.4	71085.6	88089.9	85180.8	54850.1	212326	58538.6	219727
P07947	P07947				66405.5	120016	49241.4	87504.7	108525	77378.3	59287.8	44797.4	79847.5	86716.1	66422	68720.1	111377	76553.7	57019.6	69896.4
P07948	P07948				20205.4	50316.7	7304.6	24753.7	14876.7	18022.1	23152.2	12785.4	11688.3	32022.1	30026.6	18867	10731.8	20340.2	10560.5	19315.1
P07951	P07951				186597	133778	37800	58921	16583.7	108714	88175	69845.5	114646	78166.6	85890.6	107854	153431	156660	48857.2	263512
P07954	P07954				126956	219491	115171	218145	193871	150187	222923	186116	274650	205735	188832	124438	244308	141701	196260	105054
P07992	P07992				4739.25	8967.93	6989.72	8486.8	12046.8	9142.69	9669.01	9656.38	5492.72	8624.34	8618.1	5965.32	4098.47	5584.74	5529.74	4875.98
P07996	P07996				1068320	1632810	114963	678707	63572	628183	1609800	1026790	135315	790217	1581750	312386	1096670	870540	130569	493373
P07998	P07998				33712.1	9127.92	4406.71	9876.12	8781.51	16191.6	6229.21	9493.24	2859.42	8548.71	10876.6	61554.5	10056	25367.9	17516.3	46833
P08034	P08034												4022.28				19337.8
P08047	P08047				9799.28	11904.2	20653.9	10066.4	13498.6	8156.14	7939.77	17617.6	8185.43	16355	10863.2	7272.6	8929.33	7944	11873.9	10738.6
P08069	P08069				13219	23491.4	42238.4	5167.85	24566.1	9007.46	10466.7	9561.24	26029.5	27746.6	4873.12	5508.79	7024.94	10426	7991.01	13669.2
P08123	P08123				2963730	862912	375144	688297	219140	966774	864464	728954	726154	775188	1252710	3485900	1152310	2415400	1954830	1796570
P08133	P08133				1081870	753991	245079	609147	547419	936151	915662	852259	659912	729531	1259040	1328960	825605	1719900	931922	1692880
P08134	P08134				363214	460495	166312	471419	297658	418836	372752	321234	338788	445435	506540	475374	604005	446928	469487	405192
P08138	P08138				14865.4			20975.5			7996.39	41396.6	13009.7	14330.5	14241.3	36291.5	8013.96	60430	18207.7	15786.6
P08174	P08174				52362.7	49491.2	8416.38	16765.2	14353.7	24325.5	45133.4	13360.7	11220.5	23604	27364.5	10046.9	49775.9	15414.7	26568.5	19987.9
P08185	P08185				86442.5	51444.8	51256.5	48913.7	17532.4	59354.9	40702	29827.5	95093	23348.9	53702.9	208813	29343.4	99559.8	116032	169931
P08195	P08195				91501.8	96199.7	62345.6	221600	204823	209745	108458	107014	176487	740490	220902	77346.6	180165	88913.4	70153.4	78273.1
P08236	P08236				28644.7	79819.8	27009.2	41492.4	47284.4	65008.4	34172.7	44611.6	53805	39630.2	68229.9	57586.8	198280	40900.5	126468	81113.3
P08237	P08237				51900.3	77275	74873.5	131631	37527.3	62760.3	64980.9	34842.5	115023	49667.9	58221	63377.6	28244.9	40921.3	41425.4	73659.8
P08238	P08238				780368	863442	609507	892139	814754	806630	551347	513280	439865	830910	712440	693276	788767	487792	775292	437324
P08240	P08240				47306	38935.7	41894	50341.4	80092.3	71691.4	61900.9	46917.2	19419.9	86553	57572	33704.2	63427.1	40883.8	64574.6	40086.7
P08243	P08243				22237.5	59972.6	24061.1	56109.8	95590.1	95449.3	46464.9	71826.9	16998.4	27133.8	28164.7	12689.5	88127.7	14100.8	17924.6	14983.4
P08246	P08246				27047.6	3568.99	8302.36	30604.4	47409.8	64757.3	1254.16	15727.5	14322.7	13715.4	70744.3	21142.4	7206.96	91481.1	6652.46	15151.1
P08253	P08253				75160.3	33473	10084.1	15570.5	6613.92	68549.2	36226.7	38967.8	3925.18	24343	53234.3	145627	35962.1	44422.2	79410.9	145431
P08254	P08254				29068.6			3371.12		12509.1	4470.73	11256			12350.4	4945.54	10953.1	23914.5	18357.2	25117.1
P08263	P08263				13673.8	39378.1	6101.84	6191.6	73697.5	5404	76341.3	10879.2	502909	18451.6	11713.9	16123.2	5912.91	15995.3	19296	14440.4
P08294	P08294				135226	779845	59948.6	52465.7	30883.3	83002.2	62893.2	35545.5	38696.3	23489	163497	415328	68618.4	134370	177640	747566
P08311	P08311				92984.5	1628.03	3224.23	13464.6	22534.9	36203.4	3708.51	8132.74	8110.97	15654.3	73559.3	258310	17058.9	147807	35191.8	231876
P08397	P08397				88140	40107.6	83175.8	33485.4	81711.7	58421.6	77976.6	41320.9	48144.9	87484	41063.9	27239.2	40307.4	42823.6	48826.1	34974.1
P08473	P08473				82668.1	37949.5	21972.4	17367.1	15546.4	76333.3	48723.4	46335.3	294745	24661.8	144415	71936.1	43299.3	223427	117239	94714.4
P08476	P08476				15858.6	9011.97	5455.69	4566.06	3352.05	9492.13	4432.88	6373.32	8563.98	6783.56	7773.74	9044.19	6582.39	6641.77	8259.1	10167.2
P08493	P08493				18383.5	112255		35537.4	83021.2	201742	19351.6	20400.5	2646.66	1202.36	37873.7	24452.8	7480.49	23082.4	87570.5	55377.3
P08519	P08519				65236.9	14034	14987.3	8144.56	10453.1	27847.4	11626.8	8505.78	9103.29	25021.9	19804.8	39500.5	31350.8	49588.7	40978.3	39289.6
P08559	P08559				111514	181210	188016	177351	115271	97681.3	168981	126437	162631	132609	137855	122121	191665	173578	221191	139490
P08567	P08567				70534.9	36018.9	17373.6	63812.8	40227.9	28416	44381.9	101835	37797.2	49178.2	96376.2	85069.1	22221.5	79408.1	35838.7	40430.5
P08571	P08571				495512	190472	204514	189422	153964	224812	359100	182506	148922	226124	485633	569669	118316	525781	284353	482834
P08572	P08572				56807.9	35842.7	38239.4	74708.5	19112.3	30720.8	21194.9	17974.7	84359.1	25043.8	44800.4	62572.2	29306.7	116928	22002	134933
P08574	P08574				192070	866751	343968	532455	282004	373560	269344	176392	391864	855245	308665	180720	457442	206974	285039	129462
P08575	P08575				115953	41634.9	15066.2	84940.1	64783	43778	75933.5	88085.1	43151.2	81614.1	171818	88310.5	42557	144317	70024.5	97998.6
P08579	P08579				42043.1	66636.4	109915	70598.1	53476.8	61568.8	72492.7	93476.1	34309.1	70970.2	62495.8	40933.7	61252.5	42395.4	56936.6	42632.1
P08581	P08581				1813.46	6297.78	1505.11	4752.8	8814.66	4847.55	26419.6	2689.64	18945.9		3629.51	3811.84	4189.86	5526.88	20717.6	4208.4
P08582	P08582				5799.04	27368.5	2504.92	44296	12603.2	5048.11	40422.6	4213.38		9781.12	8701.15	8481.43	3320.03	15046.8	2865.31	13520.2
P08590	P08590					1641.37	1815.08	1385.08			1877.82		6250.62			2434.96
P08603	P08603				1113230	379568	255577	453253	93036.6	331059	150477	246153	440214	160690	429208	1740130	219663	1003080	544506	1439840
P08621	P08621				105124	168850	227608	190493	163879	162627	137119	232120	91453	181562	137934	101462	143909	89012.8	145348	106455
P08631	P08631				32199	10326.1	6754.69	16066.7	13118.3	14871.5	17853.8	16784	9938.63	19757.4	29717.9	22314.1	9784.27	30532.9	14296.9	21433.5
P08637	P08637				64932.1	22783.5	12787.6	35342.8	28208.1	32861.7	52872.6	65357.9	32499.1	63259.9	61565	48984.1	22650.5	79297.4	23980.3	67253.6
P08648	P08648				67394	22890.1	8793.99	17897.3	11124.5	32187.2	13161.7	17610.3	16470.9	19157.2	23759.8	31416.4	23458.2	25690	21862.8	74053.3
P08651	P08651				37202.6	66002.7	16390.2	45253.1	22946.7	36998.8	27256.4	73681.7	24408.6	35267.7	41937.6	42367	85060	30027.7	37130.1	31903.4
P08670	P08670				2749080	2579160	696523	1367830	700447	1757120	1852000	1435290	1384110	1259840	1928520	3875670	1713130	3984880	1991970	3313710
P08697	P08697				426733	144945	158838	142249	66965.5	166805	106397	92663.2	252915	145063	188820	606731	86157.1	261910	387109	579918
P08708	P08708				188979	188002	147969	267625	178461	245842	181104	267552	129660	215543	259672	292243	276897	254368	291181	258333
P08709	P08709				18771.6	4202.62	6666.16	8852.11	2296.19	9212.41	5215.01	4695.36	5698.23	5070.99	4557.22	25618.4	7221.1	10548.4	15694.6	30853.7
P08727	P08727				488131	379321	297844	356219	539036	406643	739699	699845	109702	336734	133091	100103	943673	288675	960932	113149
P08729	P08729				1277180	785060	438321	1005870	1074430	564252	1698180	2466850	85880.9	190999	213762	85284.7	2044270	837842	1574200	278455
P08754	P08754				37143.7	28496.3	38830.4	34588.4	49860.5	29586.8	42838.2	32134.9	47111.5	37578.5	46257	32928.7	38834.8	43707.1	39584.9	30902.6
P08758	P08758				983147	765881	475700	903613	406603	785014	980388	835992	1089770	862258	964774	1175540	866037	1036050	820160	940543
P08779	P08779				60390.6	11754.9	3514.05	43243.9	59512	126883	38365.2	94076.2		6789.36	278532	4979.33	11091.8	17857.7	10877.1	11841.7
P08842	P08842							4995.53					6749.65		2529.25			7966.99	2087.27	6423.51
P08865	P08865				591192	459513	415293	593112	405314	576752	429887	570297	356844	412132	663887	524115	544713	635498	731323	419547
P08910	P08910				3006.85			1377.84							1249.19	3812.8
P08962	P08962				14207.2	20612	21545.8	11873.4	10671.1	20998.2	14767.4	8095.44	23067.5	19674.5	14457.9	16482.4	17913.3	14901.7	11997.4	20206.7
P09001	P09001				15592.5	56336.9	26031.1	37644	30798.8	35689.3	22771.2	26341.1	17171.7	31195.2	22866.4	16015.5	24035.9	16199.1	44352.2	17337.6
P09012	P09012				146154	227704	309146	223714	180161	185135	218301	250669	111859	229954	181879	115847	167451	119149	192423	117522
P09038	P09038				4289.24	1727.1		3965.3			4100.63	2143.33		4130.82	1881.69	3359.72		2636.63
P09104	P09104				495186	210722	237368	214868	75552.6	257432	212194	301823	1098500	149929	182891	254350	163120	246034	225361	277285
P09105	P09105				104240					751.561	8319.28	3989.25	26298.3	32015.8
P09110	P09110				82435	63995.6	58540.5	107218	54960.9	67078.3	36214.8	54250.2	243656	122369	64354.4	51934.8	477800	78103.6	147459	39656.3
P09132	P09132				48327.1	38877.6	14763.3	29046.2	16410.5	16157.6	12160.5	36358	34520.6	24714.9	29995	46051.2	53382.3	39027.6	26020.6	35947
P09172	P09172				16740.7	3225.27	10465.4	8270.6	3051.38	3231.63		2340.46	6566.81		5862.68	10012.2		8439.72	8789.94	19253.4
P09210	P09210						10337.9				1488.71		16551
P09211	P09211				778887	1263040	772220	912539	483481	414687	429017	806762	1266070	275682	744377	725325	598371	1084170	2129030	644437
P09234	P09234				15781	24453.2	35446	21678.2	24219.2	20874	16993.1	30131.3	15014.1	13536.1	19134	12231.8	22495	9639.01	16117.9	11115.6
P09237	P09237				4650.05	39574.6	12706	16575.7	19106.4	140498	9628.14	38977.1	11310.5	9674.49	10969.9	15300.4		10905.4		22414.8
P09238	P09238				12625.1		7010.04	1370.54		6316.15		7753.7			3890.79		4589.68	5377.5	7010.5	8878.53
P09326	P09326				8429.95	3267.07		8337.6	3607.53	990.333	3423.8	3993.99	3614.78	5517.37	7408.18	2775.71	2105.65	12804.4	5308	3581.72
P09327	P09327							1449.64		2814.13		7466.14	126244		2623.67		1075.16	5680.75	22096.3	5052.27
P09382	P09382				911429	612041	345865	473300	446446	763439	507351	459012	213054	494677	832893	770442	646000	856797	465560	562131
P09417	P09417				141000	143401	169839	113037	103326	119742	190332	85056	550706	208164	158815	95627.6	169114	148864	134230	100635
P09429	P09429				328832	438682	451888	637402	441680	390406	256370	765261	310257	327766	489152	338560	412384	332785	612881	358864
P09455	P09455				12619	29615	156723	251800	24096.1	18475.2	63394.3	222931	12840.1	7197.65	102013	14365.1	20733.4	31481.7	19636	38533.6
P09467	P09467				516645	78730.9	53818	176371	134438	175743	223094	363944	1118000	116453	303945	150320	244993	185344	254093	130381
P09471	P09471				9869.41	1256.38	3829.23	2379.68	4175.8	4973.92	2546.17	2576.65	3963	5015.54	19160.3	6731.77	1248.43	9978.07	3925.49	29410.1
P09486	P09486				322392	271348	94350.9	155739	90431.4	272362	174576	129905	76760.7	180646	590621	321828	286601	318375	221021	416096
P09488	P09488				15612.2	25819.3	16940.5	41515.9	163936	14593.9	20171.8	19415.2	57504.5	8238.15	30589.7	20541.9	15926.9	157872	17024.8	43020.6
P09493	P09493				636696	565149	138898	268545	194855	484202	429991	281717	609019	423060	418391	512114	711864	596613	366711	967094
P09496	P09496				70020.2	89541.8	56513.8	57626.6	53222.9	72146.1	62105.1	64377.2	76310.4	72686.2	83813.9	85314.3	72992	81157.7	89373.5	57946
P09497	P09497				65319.5	70249.3	20332.5	34214.4	41150.3	54061.8	46557.5	57824	61526.5	47525.7	64161	45434.8	74932.6	65095	45953.4	44022.4
P09525	P09525				416485	310744	622682	314464	100316	251962	350071	347891	3246190	174977	300733	354547	540122	295847	300961	284949
P09543	P09543				70990.4	83495	101504	80758.2	53839.2	69021.7	100128	71090.9	54922.6	88128	94107.2	78703.8	87232.6	109426	123768	84429.9
P09544	P09544				1249.66			879.328				1045.27			2032.33	1831.01	1901.41
P09601	P09601				120833	52801.5	13379.3	41889.9	24896.8	42640.1	48406.9	42445.1	142649	135565	76554.1	89360.4	50051.2	106174	45009.1	93573.3
P09603	P09603				1413.06	1153.85	2225.1		2063.62		3328.92	1407.17						4709.6
P09619	P09619				439671	261624	64456.9	221635	133561	345790	309860	216618	121640	317367	328038	663369	390695	472270	542236	591570
P09622	P09622				372958	842181	714006	591185	493125	846118	1423920	555735	1059940	392285	669960	359786	1028980	532935	496926	404679
P09651	P09651				415659	539516	767029	544870	489840	454374	376202	625797	329876	575728	520631	417888	586286	407308	427376	348276
P09661	P09661				51576.5	53844.2	72345.3	62821.2	49465.2	53582.6	45677.3	75713.4	35878.1	59125.9	47685.4	43511	51969.8	45324.9	50980.1	36150.9
P09668	P09668				63548.1	98201.6	9234.56	83782	51612.5	77733	36023.7	110416	200657	84131	168439	114295	142549	127481	129744	54122.4
P09669	P09669				151246	189208	182859	184981	141172	108247	122275	150862	203440	246236	236106	133066	246317	193956	153884	124996
P09693	P09693					2027.43		2245.22	1927.43			2460.11		2298.48	3463.55	2354.01		4521.86	2985.74
P09758	P09758				24436.4	10701.4	31960.4	25893.6	64219.7	18218.1	8117.13	19043.2	6099.11	6515.8	26485.7	16730.4	58848.1	14001.3	19225.9	6210.1
P09769	P09769				4676.09			2761.76	3199.93	2009.68	2501.42	2486.95		5208.7	4175.48	2750.63		4152.17
P09871	P09871				95852.8	41070.7	31484.2	24822.1	22461	70123.4	34708	25923.4	13311.8	32140.1	39291.6	122363	19463.8	70411.6	54718	106718
P09874	P09874				103646	161040	280404	189151	263585	184469	191115	180714	56260.8	170012	230645	75289.8	99265.4	106816	162957	76457.5
P09884	P09884				5179.42	5315.87	8643.07	9313.02	13086.4	5463.26	5325.24	6416.6	2662.51	5141.17	8188.53	4014.73	2606.35		4946.06	4317.72
P09913	P09913				60008.9	37633.2	37400.2	28708.3	9480.52	24548.6	32779.9	10478.3	35356.4	25237	24843.8	43476.2	5625.09	19269.1	36079.4	19449.3
P09914	P09914				101639	79665.5	93930.8	41080.1	10916.9	32888.8	47106.1	18483.3	51999.3	35680	48947	56027.3	10575.5	30640.4	64744.6	33521
P09917	P09917				27212	10533.4	6997.27	12576.1	9786.39	14609.4	19444.6	26599.1	18148.9	14426.7	25792.9	19243.6	10095.9	18817.9	12047.8	18863.1
P09923	P09923						5085.97						24090.3				571.472
P09936	P09936				70110.4	67833.7	634650	50481.5	28765	21307.7	111061	18279.7	25633.9	75995.4	86047.3	160547	100769	82733	37067.8	130022
P09958	P09958					8583.06		5280.3	3665.59	4919.48		2915.66	5448.42	9394.96	8376.23	4824.07	11089.8	3778	4241.29	4181.57
P09960	P09960				143544	75562.6	184893	151821	94719.6	96853.8	127965	155360	214006	103611	171466	115583	105877	147754	148155	130794
P09972	P09972				87651	84200.8	48058.8	47191.6	57096.1	39275.8	28839	50184	102241	56969.1	52657.5	32263.6	28221.1	105796	26568.1	51201.8
P0C0L4	P0C0L4				1370340	325726	559026	379232	109990	251666	159506	194962	910672	261288	513428	1582550	246266	836467	782348	1581350
P0C0L5	P0C0L5				227424	49739.2	69266.2	114090	23222.7	57079.5	13447.4	51384.3	206285	30019.7	64119.3	228594	71088.1	107652	89159.6	186317
P0C0S5;Q71UI9	P0C0S5;Q71UI9				335793	528162	525371	650259	307643	225481	313463	510436	247057	408755	357190	319950	363159	341094	379464	315833
P0C1Z6	P0C1Z6					1874.18		2005.72					1417.54		2059.7		1873.33
P0C2W1	P0C2W1						2090.29		5892.03	4342.37	2070.79	2482.65							3382.85
P0C7P0	P0C7P0				6856.52	8317.86		5027.23	2319.25	1550.76	2415.81	2250.86	7743.03	7565.25		7784.13	3862.09	4823.87	4126.84	5513.4
P0C7P4	P0C7P4				5940.76	8046.25	12682.3	4486.28	5347.95	7350.25	5699.1	4652.88	7405.94	6053.91	9805.55	2496.24	5273.8	4462.1	6177.92	1864.84
P0C7T5	P0C7T5				8859.78	10607.5	16520.8	7895.44	4107.25	10994.5	10439.7	7648.99	8752.58	11637.3	12902.6	8729.69	9231.95	7126.04	5137.72
P0C870	P0C870				16079.2	10544.5	29961.2	9729.58	9198.52	8644.73	25383.8	14813.3	13570.9	66864.6	15019.4	16130.6	17680.4	11338.7	15796.8	19963.3
P0CAP1	P0CAP1					3262.58									3256.8			4794.27		4216.81
P0CAP2	P0CAP2				3476.24	3694.21	3705.16	4804.2	2748.61	3511.78	2343.18	4258.9	4931.06	3630.65	3171.55	4768.55	4108.25	5214.44	4215.7	2673.28
P0CG12	P0CG12				14332.6	7185.82	8464.72	7411.35	2945.72	4755.8	3464	6007.84	9432.19	18844.6	6086.33	11793.4	6545.19	9163.87	6469.64	4144.15
P0CG13	P0CG13				95655	59637.2	29877.9	59783.3	21566	139130	25944	57068	35470.7	81327.7	62445.3	78113.6	46748.6	92083.1	59276.2	45109.8
P0CG30	P0CG30				57292.1	74559.6	60098.4	52460.2	102420	65644.3	29131	171744	65084	21208.9	179454	23341	148602	37562.8	37591.6	148674
P0CG34;P0CG35	P0CG34;P0CG35					7865.91	9619.1	10077.4	13643.6	8225.31	15751.9	3343.41			6494.33		6682.05	5426.03	14540.7	6588.96
P0CG38	P0CG38				140034	108737	76418.9	84176.3	93208.1	95472.4	116724	137854	86398.9	78002.6	121108	152732	97148.6	162391	152513	213790
P0CG39	P0CG39				22547.1	13219.6		19326.5	7013.15	10731.5	8680.61	22337.8	27340	11175.2	20268.2	36437.3	31335.8	32069.4	35899	51987.9
P0CJ78	P0CJ78						3157.09	1596.04	1751.43	1231.51	2890.7	1213.16			1630.61		1659.38		1495.43
P0CJ79	P0CJ79				5626.03	8080.74	18604.5	9168.26	10246.8	12494.3	6653.2	7767.98	4887.66	9037.36	9371.92	7961.42	4733.9	6367.21	12073.3	2769.69
P0CK96	P0CK96				16828.3	6509.83	22397.5	4448.52	7337.59	7859.26	12255.6	5530.61	17135.5	44799.8	13020.9	8352.42	10433.2	28488.4	12773.8	4508.58
P0CW19;P0CW20	P0CW19;P0CW20					1221.27	3322.55	1429.18				1058.72	2500.88		1510.47	2687.91	2036.45	2044.55
P0CW24	P0CW24						2250.37						3626.64
P0DI80	P0DI80												23557.5
P0DI81;P0DI82	P0DI81;P0DI82				13558.2	16956.9	10501.1	12494.1	15331	12486.2	16936.4	11718	17655.8	15944.4	16999.6	14234.8	13918.7	9405.63	17816.1	16175.9
P0DJ07	P0DJ07					39909	7636.17	55390.8	19508.9	10990.8	10043.4	10573.7	10935.4	29232.3	17238.2	10919.9	11761	11391.1	9785.95	10159.1
P0DJ93	P0DJ93							4128.5	2242.59		1616.15								4433.48
P0DJD0;P0DJD1	P0DJD0;P0DJD1					591.885	862.714	1204.82	419.079	2523.2		1635.42				812.587			1709.17
P0DJI8	P0DJI8				36133.7	5769.91		9907.73	9961.59			4854.22	4150.11	7930.8	45585.7	53887.9	4354.82	56546.6	5373.9	15919.7
P0DMM9;P0DMN0	P0DMM9;P0DMN0				15356.8	25465.4	4087.96	13801.9	8721.83	7165.64	19984	13936.2	16078.6	22001.4	14842	39319.7	9304.9	86371.1	39851.2	44005.9
P0DMV8;P0DMV9	P0DMV8;P0DMV9				859357	1713390	540749	984777	868228	778257	913334	974886	771764	816841	1039150	754489	951594	830210	946931	737690
P0DMW4;P0DMW5	P0DMW4;P0DMW5				479.999	708.754	5940.92	810.125	2528.07	699.773	6972.26	252.971	20344.7	142.469	1009.41	266.151	1552.2	1222.64	1368.52	695.778
P0DOX2	P0DOX2				757978	222114	294979	333495	132483	249744	160825	271499	696444	172363	737382	1824510	191858	939611	644210	1417960
P0DOX5	P0DOX5				3832880	1487640	1607770	1495600	828801	1321310	1113340	2469760	2390940	905515	3023150	7600310	1655660	4830440	4461310	7860700
P0DOX6	P0DOX6				1996360	273320	277580	1119110	353372	213680	313849	352949	249496	145253	1081400	1399000	34307.3	1122170	1262640	2628360
P0DOX7	P0DOX7				1196820	223452	291715	342069	109770	203974	201747	365154	720302	170210	678518	1607220	274800	1100020	801060	1661280
P0DOX8	P0DOX8				1261080	449284	529542	606591	291592	380174	264873	653942	777060	294742	1187490	1905390	409606	1593580	1468950	2250130
P0DOY3	P0DOY3				59697.9	18275.2	31740.7	21525.3	11450.5	17588.2	12146.5	34030.2	44794.8	10881.4	25896	93923.1	12402.9	79308.3	47790.2	85197.6
P0DP01	P0DP01				5137.57			894.239							1781.71			10553.6		3605.94
P0DP23;P0DP24;P0DP25	P0DP23;P0DP24;P0DP25				417830	322154	192430	310591	193164	232659	398431	495764	479135	285243	255418	596588	326561	611248	506000	463585
P0DPB6	P0DPB6				4615.24	8956.78	8466.83	6682.08	8829.42	7475.4	4366.12	7618.56	3264.91	3550.34	6516.07	3956.96	6579.7	3238.16	8902.51	5275.54
P0DPD7	P0DPD7				10213.6		3097.08	12925.5	22353.7	6991.59	3877.67	2432.48		5629.77	5672.06		4630.61	730.174	11032.5
P0DPH7;P0DPH8	P0DPH7;P0DPH8				397343	479647	296976	445803	94006.7	158475	222399	214185	453647	228701	224252	692680	471190	253325	516101	807737
P0DSE2	P0DSE2				5323.07			8297.01	4828.81			9275.81	4635.72	3050.44	12270	6763.95	1985.95	3765.12	3863.14
P0DTE1	P0DTE1				43616.4	11065.1	21659.7	21218.8	3035.69	6271.93	6387.28	15163.5	36382	4796.04	24731.3	84201.5	3911.29	23056.5	18226.8	115971
P0DTE7;P0DTE8;P0DUB6	P0DTE7;P0DTE8;P0DUB6					1665.24		1678.44	3233.33	1006.26	4787.37	514.689			1966.36	1800.82				3116.76
P10071	P10071				646.978		417.504	452.403	425.055	1986.63	1239.26	351.227		606.746	936.441	783.69	674.17	1064.24	920.656	915.377
P10074	P10074					3839.49	11258.9	2702.6	2790.94	2903.78	2018.69	3455.48	2901.47	4606.49	3315.01		3424.33	2997.07	2368.07
P10075	P10075					2939.85	3080.86	1196.82	1353.51	1172.73	1467.46			2930.84	578.883				858.636
P10109	P10109				12932.4	12368.5	20997.6	21182.1	12372.6	11715.5	26632.1	18584	28343.8	12790	10574.4	14795.6	14499.5	15697.7	15400.9	14091.3
P10114	P10114				29267	25300.8	15236.3	21280.6	33332.6	26187.3	30873	25335.2	22026.3	47085.3	37042.3	27473.3	36408	27526.2	25049.3	24305.8
P10124	P10124				7823.09	3016.48	2497.64	2934.99		3911.71	2959.04	2339.57				6162.15		5122	4398.56	7709.74
P10144	P10144							1764.76	1426.66			1494.77	1381.88	1952.18	2220.4	1911.25			1083.35	2566.28
P10153	P10153				2985.95			4745.67	2991.23	4186.36		1340.2	1460.55	3671.68	5305.74	4183.71	1811	9107.05	4197.9	3719.29
P10155	P10155				219720	235017	325195	300905	184416	331041	315494	231332	259066	259456	251046	205037	186906	217031	292068	211329
P10176	P10176				8990.96	15426.8	21543.2	12483.4	16987.1	14274.1	18467.1	18638.7	14845.9	32644.1	25906.7	16594.7	13734.6	9090.5		4843.37
P10253	P10253				156217	598614	58367.1	216387	136518	252844	198762	238521	198842	202643	182531	164849	362195	174237	268556	173099
P10275	P10275													429.928	366.937		4501.5		889.536
P10301	P10301				31566.3	25631.6	10370	16388.9	11027.6	28640.4	35387.8	13118.4	22510	20746.8	29611.4	26979.5	18049.3	50630	27303.4	42808.3
P10321	P10321				22408.7	84399.4	18402.9	181766	14103.6	17802	23926.6	38976.4	41639.6	15774.6	66224.5	59170.9	18955.8	38000.9	26165.2	42804.4
P10398	P10398				27039.4	19636.6	14037.9	24683.5	23741.6	20638.6	17569.4	24708.7	31909.7	23189.1	26123.9	30432.1	23451	29625.4	24399.1	23164.2
P10412	P10412				239667	241852	289351	381857	211459	171240	241983	610513	393104	364801	330488	342461	194750	302805	308005	264582
P10415	P10415				2407.9		4445.65	7412.71				2256.65	3928.57		4118.3		939.851	2567.4
P10451	P10451				3816.23	4172.95	4677.86	2283.04	809.483	6643.41	603.348	5545.59	4733.83	5043.13	3339.58	5838.56	1519.49	3599.29		1537.27
P10515	P10515				89905.4	224190	175871	273496	167077	160123	300530	122473	262750	249768	121275	74909.1	141112	78106.5	152417	77443.9
P10586	P10586				10848.8	42005.3	14882.9	42799.4	69573.9	38593.3	48680	18162.1	9033.7	63449.9	10469.3	12560.1	26444	18796.7	18177.3	9724.85
P10588	P10588				1859.07	1871.27	10372.2	2639.43	2585.67	3456.88	2513.02	2255.63	2397.64	3385.72	3150.12		2140.73	3634.22	3742.29
P10589	P10589				2967.2	1918.4	1363.57	3479.31	3042.71	1880.96		1158.72	3043.38	5500.76	2836.82	2042.74	668.847	2006.13	3173.98	3546.63
P10599	P10599				200425	296760	112610	127255	97966.1	119068	113990	150302	392290	190797	216588	193902	201348	167683	356114	112251
P10600	P10600				4975.15	4389.62		3088.5	1383.76	3573.98	2774.16	1650.76		2175.4	5107.03	5405.23	3911.18	8438.88	9605.28	9798.26
P10606	P10606				136849	154149	117595	167300	82285.1	88914.5	91213.4	145041	199334	164662	166281	96779.2	212366	201639	145230	98319.9
P10619	P10619				39303.7	22206.7	25667.3	27264.5	24656.8	33123.8	20775.7	24246.8	77543.8	44248.9	34992.3	35225.7	31358.6	25865.5	35902.9	36088.8
P10620	P10620				42698.5	71592	2229.77	325062	101015	165969	188949	134925	205739	31640.5	92585.4	57974.6	271900	150085	98758.1	51025.7
P10636	P10636				26342.1	3446.37	8375.23	4031.78	4274.48	4119.49	5941.21	3799.73	165351	3909.46	10364.5	8176.72	13011.1	10862.7	36228.2	9590.2
P10643	P10643				65991.6	24039.6	34201.4	63440.3	7056.45	39372.9	21399.4	21595.8	54334.6	21805.7	40303.9	122495	25556.5	70447.3	40491.1	102745
P10644	P10644				84637.6	151195	158345	126729	101392	89933.8	142967	114428	63302.4	118965	115626	99191.6	97571.3	93901.5	82944.8	104284
P10646	P10646				3697.61	3005.01	2565.46	4603.01	1408.03	6348.17	4106.76	5051.98	14637	5639.98	7450.12	15245.2	3347.66	7747.34	9803.52	30456.9
P10721	P10721				2733.81	5041.03	2249.24	16620.5		1872.33	13287	4707.24	1551.69	13399.6	2826.39	7156.94	8986.63	7177.31	4584.1	7355.74
P10746	P10746				17230.1	26062.3	12163.9	20382.2	7531.13	11243.3	7593.71	14255.9	11834.7	13399.1	15662.8	12911.4	18047	9632.13	14421.3	12286.8
P10768	P10768				196646	206730	175025	212403	142324	197565	224306	171076	330739	168910	182133	197929	125439	199187	227688	167675
P10809	P10809				918481	1963310	1403160	1959810	901770	1485860	1474190	923861	1704950	2537810	1013170	662348	1639480	824013	986254	588292
P10909	P10909				331565	178210	220345	194846	64127.6	345358	173202	75897.4	157489	222475	142144	284667	179646	202433	126642	388990
P10915	P10915				196538	241290	218175	207955	190353	219247	168408	251019	678567	199805	183543	203534	190332	276085	292203	166447
P10966	P10966				8467.04	2653.02	2810.32	2910.44	1828.21	3802.92	1957.87	2272.98	3735.02	2700.89	3617.72	10400.8	1174.71	8991.79	4996.11	10028.9
P11021	P11021				1142460	1064170	545987	911499	851662	829757	563036	1131070	689504	1130210	1620960	830827	1017400	1076250	712726	1120280
P11047	P11047				208142	103925	151755	119252	67702.9	165223	109751	69706.2	173102	132484	189099	231943	83324.1	458735	104919	502248
P11049	P11049				9746.45	2462.01		6041.19	4077.64	4760.97	7367.39	5721.54	3957.72	2128.04	17535.7	8286.09	2928.74	37774.4	11082.5	13474.6
P11117	P11117				33194.5	20872.6	32518.6	32517.4	36343.6	40508.4	17702.6	27880.8	16721.3	34902.4	36058.5	25911.9	81733.9	25888.9	35914.3	28474.7
P11137	P11137				11182.6	111628	43091.9	163254	11495.4	18174.7	69648.2	76791.9	28932.6	30896.1	13353.1	25209.1	7851.57	23774.8	19600.7	21387.6
P11142	P11142				598166	475177	398416	584147	384067	430409	298113	444437	528062	616029	522303	510119	684270	571121	666307	434954
P11166	P11166				197263	33460.2	222967	71188.4	134149	316603	31806.3	81939	174780	366794	125228	11282.6	30896.5	67238.4	14008	13788.1
P11168	P11168				3489.14			1819.67					48659.8
P11169	P11169				24620.7	3961.37	8180.76	14096.7	11432.9	21490.2	3693.01	8551.51	6011.26	7944.53	13410.6	6835.86	6484.92	16978.2	5383.14	11376.4
P11171	P11171				95753.3	11837	18311.7	22367.2	16184.4	10733.1	19857.4	19058	66976	123750	16545.3	15954	15630.5	33945.5	16613.7	16432.5
P11172	P11172				56106.7	94551.1	72582.2	93455.1	125404	82459.1	50821.1	123665	83367.7	87212.4	97977.1	54386	97897.9	44198.4	69462.9	51275
P11177	P11177				255076	386088	440879	375454	233072	212264	335383	253930	378970	213644	292170	248973	381320	398965	490809	333618
P11182	P11182				40524.4	138621	199627	148203	108671	177851	192935	83643.7	124007	117703	74901.2	46646	130932	64700.7	60798.4	51777.7
P11215	P11215				76001.7	29173.1	17995.4	36361	34004.6	37011.2	78098.7	60450.4	26804.3	56036.5	64261.6	55802.5	33943.3	68335	38030.4	27828.5
P11216	P11216				218258	1851650	411016	631969	279606	403932	790683	301893	602200	1004630	337655	236442	365717	341405	467187	220050
P11217	P11217				96997.9	557575	146531	204577	104805	174935	278364	110451	258953	336555	123079	121967	109770	159528	174206	96960.7
P11233	P11233				63531.7	14657.7	24886.7	40789.7	28162.1	30065.4	19118.2	24921.3	28788.7	30495.3	32618.1	32219.4	47452.7	44125.2	70148.8	24028.9
P11234	P11234				57072.4	42495.7	52122.3	31824.9	38071.3	51001.7	37018.9	32379.7	127201	53200.2	53653.6	34109.9	66015.8	54749.8	64607.8	33459
P11245	P11245								2685.55	1240.18	2135.65		4701.38			3998.53	1919.73		3932.25	4877.27
P11274	P11274				17413.8	25277.2	24790.4	18482.4	25793.3	21100.1	24559.2	17925.1	21045.1	21201.5	25414.6	19058.5	26462	21003.3	24811	23076.1
P11277	P11277				703539	38844.4	49243.1	41430.4	34113.5	19080.7	25682.7	48155.6	305973	1030180	26175.1	44758.8	41901.5	176175	65494.9	61117.3
P11279	P11279				153161	181992	109638	126737	173797	163136	64124	107426	163901	359760	241740	200298	203697	147972	224012	127674
P11308	P11308				3964.26	3003.09	993.002	2174.41	1955.8	3984.84	1683.66	2258.53	4376.12	1939.57	4109.71	5790.35	2750.48	7571.47	5576.44	7481.2
P11310	P11310				42619.4	82254.2	109590	105081	113711	68608.4	170366	53151.1	277482	26517.5	77403.9	49323.6	742517	87223	70970.4	51853.4
P11362	P11362				8199	7542.71	32617.5	5747.77	4170.76	6150.09	7466.05	4641.72		6249.3	8476.46	12444.8	5236.59	10659	6237.25	13802.1
P11387	P11387				44815.2	46705.5	98198.9	71611.8	60860	50217.9	36731.1	53466.7	34788.4	57736.8	68191.2	20756.5	60308.4	30719.4	37029.6	44416.6
P11388	P11388				35053.1	48547.9	42892.4	46782.8	44038.1	29121.4	26240.9	65018.7	6619.63	38163.4	25414.1	19401.9	18394.3	14896.2	23638	13651.1
P11413	P11413				334609	114034	74485.8	272456	286715	159023	132973	144911	105348	202505	245487	169788	455837	170515	241016	147607
P11441	P11441				30180.8	28024.7	18500.5	49032.1	37312.2	27424.7	19153.1	30052.1	44191.1	27014.6	27134.4	29517.4	33352.4	25518.7	32758.2	21665.3
P11473	P11473							2258.05				2318.73					2143.56
P11474	P11474				2597.87	9029.45	1473.01	6657.06	1382.15	1886.18	2749.37	5012.75	6633.34	7496.14	5261.85	1777.52	7256.46	1910.29	3295.83
P11498	P11498				28552.5	357189	56221.4	114150	169727	41968.3	95362.9	43325.7	103387	113568	76079.9	47821	56916.8	114255	70452	40538.8
P11532	P11532				13381.7	21450.1	14121.1	17652.2	12145.2	16849.1	21127.7	9790.59	14340.1	17565.8	16405.8	16473.3	10054.5	36225.8	8356.99	55196.1
P11586	P11586				224107	157941	128629	345350	151843	122742	120101	205078	379338	175968	183972	126629	155133	175480	126907	115601
P11597	P11597				9604.93	1654.8	2606.69	3443.77	1308.11	3396.74		2537.11	5393.32	3841.29	2547.96	9202.77	2404.82	6241.87	4212	10730
P11678	P11678				65316.2	7487.19	12755.9	62853.4	50218.4	63516.5	3409.07	19534.3	24041.8	24308.4	99446.5	45670.7	13890.2	129805	22064.9	44358.2
P11717	P11717				62537.3	42877.3	37730.4	57424.7	31403.2	55592.3	44850	36089.5	85381.5	50830.1	71775.5	64304.1	85760	60371.1	54775.7	65865.4
P11766	P11766				116348	218118	164734	165278	105083	135878	297387	102523	361787	275583	169708	176532	119604	196603	160594	230207
P11802	P11802				70849.8	87950.1	114740	61142.9	170579	58859.9	40483.6	58175.5	63934.9	85563.8	88843.3	81372.3	72449	64294.6	70310	85201.4
P11831	P11831				7211.67	11569.9	4002.54	9302.86	8260.2	5414.15	8068.61	7950.21	3220.24	6481.97	12275.3	7231.67	5463.37	14312.4	16484.4	13607.3
P11836	P11836							1081.55	5071.42		738.877				1764.46			6852.21	4347.51	5005.01
P11908	P11908				129938	211060	93878.2	577623	216490	218859	105926	215967	202202	464595	180846	126241	146939	110017	139628	105326
P11940	P11940				200713	268332	199466	270180	254625	242749	194265	302544	163311	321988	304410	202574	295570	219571	244144	153810
P12004	P12004				96013.2	133654	246070	223201	338602	128212	95532.7	165771	50839.2	156267	145574	54548	96695.4	44206.6	88113.9	42181
P12035	P12035				6040.08			6070.25	2040.49	5774.67		11729.6			5811.03
P12036	P12036				2732.38	5740.65	28638			1951.99	11282.2	2485.39				2921.23	2044.07		3518.91	2151.1
P12074	P12074				85491.3	86081.1	144075	95650.4	125686	98068.8	179884	125338	175867	131096	245019	126851	181057	105402	173873	78137.3
P12081	P12081				109255	71925.2	70771.8	95607.3	74188.5	85528.4	65802	98464	139476	98204.9	122953	95010.5	82851	93285.4	101208	103744
P12107	P12107				152834	171254	27745.1	59609.1	17115.7	124930	72605.5	63156.4	27024.1	89242.6	77920.1	54166.3	146036	64087.9	33575.3	47954.1
P12109	P12109				2465230	944367	250713	687371	206236	1263880	1295660	821446	851298	845590	1609160	6702500	1194840	2809520	3372010	5048910
P12110	P12110				2281110	818575	250042	606806	214798	1304600	1376890	706335	647201	892397	1558500	5015800	1001930	2345200	2917560	4447130
P12111	P12111				2579900	1064110	277223	726988	252538	1610050	1472080	911942	748374	1133110	1671440	6574110	1279220	2592260	3642910	5207320
P12235	P12235				84186.3	235455	152975	225730	125443	106557	215168	124325	479500	92718.1	150112	70461.7	197818	106776	76874.3	153176
P12236	P12236				527780	1024730	480111	1315220	635088	751568	675557	573343	1012610	1177470	1798010	817869	1323450	826077	826635	571758
P12259	P12259				36882.7	8346.99	6791.45	9272.19	3129.45		3143.12	4767.75	15021	9696.24	7710.75	20304.2	4993.02	24701.4		31055.1
P12268	P12268				215868	181308	211130	229011	263095	326549	268150	225449	69132.5	255559	187621	178708	226537	146753	199215	133518
P12270	P12270				49811.7	66265.2	98036.2	95109.9	83838.4	66956.5	56648.6	77238.1	49458.4	56629.6	73152.8	59915.7	61312.8	48894.4	75712.4	47908.6
P12273	P12273				237482	1695.6	994.289	17015.8	657.472	1749.66		40063.7	852.103		5032.2	4743.38	308674	22773.3	69619.2	118338
P12277	P12277				101368	636279	364080	156048	74628.6	27426.1	16128.2	146680	180269	166150	27294.3	85989.3	155987	40865.1	24982.3	179218
P12314	P12314				43084.5	25100.5	10431.3	31639.3	12631.3	21572.4	40660.9	35585.1	19884.6	42555.6	43247.2	61365.8	23210.9	52953.6	22735.8	48504.4
P12318	P12318				5191.7	2809.11	1210.95	1601.46	2258.45	2212.5	6846.7	2569.49	1746.36	5827.1	6684.88	3089.22	2465.04	6429.92	3212.58	3199.93
P12429	P12429				29550.6	117915	224511	100124	120030	41310.5	321647	87950.1	210493	15118.2	50296.7	40967.7	123311	87974.9	177543	31981.1
P12532	P12532				237498	80343	34404.4	205158	354974	128261	31030.9	26448.9	55313.5	56950.6	104883	136994	316538	39207.9	338368	25417.2
P12544	P12544				37465.5	5604.36	2371.67	20274.2	23499.3	8143.01	9552.16	37106.9	21962.7	24266.1	34371.6	44432.1	7343.86	29421.7	28639	25377.1
P12694	P12694				28561.8	75820.3	71421.1	81739.1	38705.2	45058.5	57900.6	42801.8	59810.6	31030	38436.8	25332.5	81638.7	31388.1	59955.5	26591.8
P12724	P12724				3001.66		4398.53	9888.18	8695.24	16245.2		6250.51	5579.34		25545.5	10844.6	4502.69	23734	7622.07	6301.26
P12814	P12814				2321140	2509890	881997	1883460	1171710	1550590	2244840	1646760	959716	1229040	1830260	1451700	1989220	1646290	1161340	3127880
P12821	P12821				24957	40872.5	13285.7	16222.1	17938.7	28246.4	21462.4	17836.4	22945.2	35389.4	35261.6	73241.5	25673.5	29797.9	40628.3	35497.4
P12829	P12829				34752	10442		7112.26	4582.14	6409.65	14225.8	6668.03	9527.04	22708	7127.35	43741.8	14398.2	13839.2	27320.4	38181.9
P12830	P12830				76885.3	233015	124695	144126	112977	106118	127045	67670.3	71815.9	154346	82341.5	52139.9	153018	51096.9	15491.4	42104.5
P12931	P12931				10026.5	12600.2	14523.8	23144.7	10109.8	10886.6	9687.79	8691.28	15169.9	15351.5	11731.5	8987.09	13859.8	8641.1	11734.3	9268.4
P12955	P12955				97550.2	149759	67572.7	61280	39919.7	102161	88031.5	94979.2	290294	133288	112548	109550	117289	147653	89500.4	94297.3
P12956	P12956				599023	942777	1292810	1070510	1147290	1213260	1388320	1423990	513233	907315	1148170	590267	973396	623193	863774	529797
P13010	P13010				243875	327424	396655	487029	292352	386357	426942	555159	224397	286146	430820	273800	419501	317243	374095	233406
P13051	P13051				6355.92	22121.5	26836.8	19426.7	16327.7	17044.8	21927.3	13806.9	8921.88	17418.8	14018.7	7907.37	10080.8	6455.07	14609.9	9372.28
P13056	P13056				1845.75	1848.22	5450.78	1646.68	1581.14	2195.37	5173.96	1733.21	2666.05	2327.41	2284.73	5417.67	1757.95	1847.56	2606.53	3562.44
P13073	P13073				77794.2	100887	80655.1	111897	77689.6	70123.1	53295.7	68441.7	114917	151853	119876	77091.8	145486	112306	83571.1	88859
P13164	P13164				2206.4	1016.1	4985.87								5707.37	3356.03	630.004	6041.14	2610.29	1335.34
P13196	P13196				2010.74	6295.87	2163.4	11981.4	3376.06	3192.81	3305.38	3653.14	2928.72	5722.68	3538.49	3091.5	2718.79		2129.98
P13284	P13284				898590	231872	132458	652890	277023	565643	181541	617436	400398	305090	662367	351898	469260	364132	394902	270772
P13473	P13473				208391	321082	74942.5	202629	240551	220941	178047	183817	199516	394241	234314	183444	218210	129817	204518	109978
P13489	P13489				444888	321528	249428	287637	270392	344060	335967	384650	437938	429538	440672	647193	469507	484573	428303	594919
P13497	P13497				25876.5	12564.1	5066.4	9180.73	6755.9	27293.5	6371.53	8159.49	6910.34	18462.8	14227.5	16798.4	10265.3	12064.6	6070.29	14518.4
P13498	P13498				66613.1	16347.5	23914.9	48604.4	41859.7	40655.3	30790.1	47593.5	31051.3	75894.7	89864.5	37652.3	28594.5	62664.8	47079.1	46449.4
P13501	P13501				3670.4	2655.05		2083.27	2713			2889.66		6444.34	3128.75
P13591	P13591				5829.74	4337.84	19807.1	1384.54	2056.07	1840.64	2731.75	1362.38	3890.36		2050.95	4669.82	2294.17	5620.08	3861.08	6757.41
P13598	P13598				5755.64	4997.62	2664.44	3866.38	2770.97	4328.33	3444.57	3028.77	4115.21	5761.53	6438.91	6072.03	3293.97	7633.83	7209.91	12829
P13611	P13611				321531	318915	66602.4	167155	29003.1	256649	259997	198018	55389.1	132950	337940	434883	343638	360922	385362	1263610
P13612	P13612				6557.62	7033.32	3648.19	8487.71	9427.41	10252.1	12705.8	9784.68	4994.01	10713.2	14416.1	9056.99	8760.55	12028	9042.77	12130.3
P13639	P13639				1254570	1232370	526794	1303410	1091250	1273590	853013	1405930	857526	1195080	1401480	1085030	1428050	943615	1351900	1086110
P13645	P13645				42965.9	33302.2	42023.3	52488.2	43079.9	21672	25468.6	30003.9	35071.8	25350.3	126587	40205.2	39411	115784	45047.1	63197.5
P13647	P13647				34473.1	9135.26	18060.9	110135	93617.1	198264	33120.8	874891	8064.41	7196.25	201462	32295.3	73400.6	77852.3	12384.1	64709.4
P13667	P13667				233268	277152	181800	344526	217901	361377	168211	284983	274980	302466	447685	247254	247328	302273	219852	347307
P13671	P13671				106623	39860.5	33024	40755.6	13111.7	49174.4	19708.5	29570.6	51247.1	28427	43744.9	144218	21869.2	82143.4	56816	132241
P13674	P13674				143971	84407.3	70703	56816.9	34363.2	131523	37341.4	80849.3	147668	91600.6	94255.4	80030.9	119189	63888.3	33369.2	60182.4
P13686	P13686				7417.44	2011.09	2080.96	8152.74	5309.57	6701.29	2632.08	9223.7	26539.4	7345.09	6844.84	8627.56	10354.5	4996.82	2654.44	10135.7
P13688	P13688				8515.31	37891.5	4992.94	22532.4	6861.71	4828.35	5249.76	7063.49	14264.3		31083.8	16623.5	4163.99	22401	38028.2	10477.2
P13693	P13693				237516	275925	111891	305755	123732	180735	105521	200959	170169	155045	170945	207451	442589	266307	261738	208681
P13716	P13716				322012	213245	138900	99114.8	97878.3	117880	175715	148100	288956	603459	216187	150742	135234	315620	212918	210157
P13727	P13727				24062.7	9185.4		23182.6	14293.2	19518.1		10484.5	8547.36	13622.4	58695.2	8859.83	5285.08	25998.9	14452.4	13863.1
P13747	P13747				16983.3	22731.5	13789.6	22183.9	11916.2	9735.07	13948.2	28183.3	33379.6	23024.1	41701.6	18247.8	11677.6	27123.4	15704	30093
P13762	P13762				84508.8	54451	8500.51		26892.6	51173.4		73753.1	75440.9			317481	128863		4708.69	218978
P13796	P13796				728553	399632	72394.3	1367670	676337	605704	372181	642554	262359	354106	795041	780839	860598	886666	487279	491675
P13797	P13797				360028	440925	47783.7	148893	248566	436381	861259	317788	159984	219421	331994	403105	349844	286277	231366	302814
P13798	P13798				300959	103039	173383	128731	116995	131329	101807	112405	277863	247730	195306	145551	251049	220836	260305	170976
P13804	P13804				97049.5	181218	77661.6	118006	56821.7	96375.1	63379.1	96458.9	294617	98380.3	114557	137914	192198	178093	104004	88593.2
P13807	P13807				27911.1	98898.9	29002.8	49809	41599.2	97957.4	40830.2	38610.1	183010	52182.7	60164.3	19002.5	50491.1	31819.5	39422.1	27424.1
P13861	P13861				102015	81896.4	82892	77990.8	57669	61367.6	89561.9	67730.9	77994.7	51354.5	80588.8	90794	106797	100476	106746	91813.2
P13866	P13866					4582.29		2307.57	5438.74	1849.7			5229.57	7283.81
P13929	P13929				6615.19	4954.42	8353.1	4117.74	2529.18	3120.65	3108.95	6858.42	4218.89	2235.5	4060.65		6757.17	32697.5	5746.33
P13942	P13942					7222.07		1168.58
P13984	P13984				29063.4	58355.1	47294	44613.1	54890.4	37126.4	29145.9	58289.1	23211.5	28491.1	33193.1	25056	40729	29533.6	73231.5	17187.8
P13987	P13987				216966	1392690	146641	253321	456270	205832	343751	160700	116409	143132	416006	197033	185728	300572	142281	421419
P13994	P13994				4649.82	3120.45	9104.57	2593.66	2677.39		2273.62	3469.2	320.084	1056.94	2774.94		1697.26	3480.55	1878.83
P13995	P13995				29475.9	116438	72383.6	55229.4	56817.8	71453.3	43466.1	61780.8	3283.49	75736.5	48415.3	27929.8	69519.6	14421.2	46242.3	19716.9
P14136	P14136					74676.3	1358.62				5017.15			1760.97				3975.67		4918.16
P14151	P14151				21541.5	5431.89	7821.92	6946.66	7485.63	7524.87	9380.19	5081.59	6794.8	3185.26	12103.5	25243.3	3314.02	22678.2	23794.1	36023.7
P14174	P14174				841543	2399090	825524	846171	1086030	1181980	805747	1354980	2791800	2435030	1171460	970295	1739900	693690	1032800	764314
P14207	P14207				107451	43153	30120.1	44087.1	30559.9	33737.3	75517	21128.6	29101.4	49001.6	162159	142458	34386.9	185500	94918.5	153544
P14209	P14209				20782.5	13931.8	8777.12	18416.4	10507.3	19570.3	15712.2	10686.8	13262.9	24092.4	37270.3	38026.2	34861.3	29428.9	37551.9	43473.7
P14210	P14210				2480.46	2059.73		1787.55			3763.07	2171.86		2916.01	3046.79	8317.5	1051.42	5151.02	5004.58	26193.5
P14222	P14222				10395.9	2420.45		8076.07	4410.29		2386.19	5671.3	8988.42	6675.08	9203.95	10907.3	1986.11	3450.8	4866.4	6932.44
P14314	P14314				338545	310975	357168	406965	357029	309862	194345	553187	376890	281340	449906	323775	390160	375073	411925	333367
P14316	P14316				2735.25	2987.45	6130.73	3619.8	2987.74	2173.95	4073.57	5056.68		2063.15	4386.23	3720.86	2658.95	3343.38	2799.68	3207.76
P14317	P14317				159995	103286	26147.1	105796	114023	103738	154490	216448	64508.7	121038	245178	177931	78760.7	211682	139188	128298
P14324	P14324				26921.6	51204.2	46445.5	51310	44457	24578.8	56250.2	79729.2	52044.9	34709.3	60218.2	50361.9	67492.1	27823.8	50226	42361.4
P14373	P14373				8079.79	7255.07	6836.17	4833.15	21003.2	7034.22	6543.89	8075	4322.56	9390.62	5660.48	7679.89	6440.5	5944.08	8971.17	7903.53
P14384	P14384				14758	58098.9	3665.46	10692	23392.8	8462.68	28900.5	12700.6	11772.6	16438.2	16439.4	13395	10070.9	31859.9	10479	14824.5
P14406	P14406				183581	133339	163686	145221	83813.1	106758	76685.5	113312	238873	84612.4	152097	167631	170062	149033	132788	130546
P14415	P14415				603.049		1571.08			670.793	593.946		991.397	2181.88	764.582			898.143	1236.41	2394.8
P14543	P14543				105601	53873.6	43052.6	73005.1	27643.1	84313.9	45666.1	39851.8	125712	57825.8	95171.2	183305	45541.5	267355	62113.2	288560
P14550	P14550				544081	402693	397715	465251	452594	567085	468129	781524	1619240	519114	772263	340463	959767	516489	752263	475090
P14555	P14555				4685.48			1368.64		2116.56	738.008				1385.2	15945.4	6572.84	7422.13	1448.14	30009.3
P14598	P14598				31903	11755.9	4745.98	20905.1	13114.8	14416.5	14761.5	48535.5	13585.7	14947.8	38753.7	21170.8	13359.1	33058.7	17726.4	19757.8
P14618	P14618				928662	795641	477996	743514	755674	781670	569553	593113	1802600	639739	624347	576668	746341	544685	341836	524834
P14621	P14621				17177.5	11515.5	10411.9	13821.4	18824.7	13847.7	12474.4	16755.1	22026	17366.3	14016.2	22905.3	15463.7	23048.1	20919.8	29715.4
P14625	P14625				1214300	972041	829594	932096	943620	862872	790391	1263800	1092230	1002690	1706980	975247	930644	1193390	795045	1448820
[truncated: 8,299 more rows]
