# Supplementary material for: A hybrid DDA/DIA-PASEF based assay library for a deep proteotyping of triple-negative breast cancer
Source: Sci Data. 2024 Jul 18;11:794. doi: 10.1038/s41597-024-03632-2 (PMC11258311; doi:10.1038/s41597-024-03632-2)
Supplement: Supplementary file 8 — Supplementary File 7 [file 41597_2024_3632_MOESM8_ESM.xlsx]

## Sheet: S7A_Summary
Supplementary Table S7A. Summary of targeted data extraction from 16 TNBC DIA-PASEF samples extracted in Spectronaut 18.5 software in a directDIA library-free setting.
RunNr	FileName	Condition	Replicate	Precursors	ModifiedSequences	Peptides	ProteinGroups	Proteins
1	4223_TIMS2_001_4_Slot2-1_1_2869.d	Not Defined	1	116594	94865	90657	8888	8948
2	4223_TIMS2_002_2_Slot2-2_1_2864.d	Not Defined	2	132701	106492	101851	9194	9263
3	4223_TIMS2_003_2_Slot2-3_1_2866.d	Not Defined	3	122502	98351	94294	9129	9195
4	4223_TIMS2_005_2_Slot2-5_1_2873.d	Not Defined	4	139044	111664	106740	9341	9410
5	4223_TIMS2_006_2_Slot2-6_1_2877.d	Not Defined	5	120275	96229	92376	9149	9216
6	4223_TIMS2_007_2_Slot2-7_1_2879.d	Not Defined	6	123237	98496	94600	9136	9197
7	4223_TIMS2_008_2_Slot2-8_1_2881.d	Not Defined	7	118323	94423	90714	8974	9037
8	4223_TIMS2_009_2_Slot2-9_1_2883.d	Not Defined	8	133176	106949	102390	9198	9262
9	4223_TIMS2_010_2_Slot2-10_1_2885.d	Not Defined	9	124302	100412	95842	8901	8965
10	4223_TIMS2_011_2_Slot2-11_1_2887.d	Not Defined	10	108177	87511	83817	8812	8871
11	4223_TIMS2_012_2_Slot2-12_1_2889.d	Not Defined	11	133214	106879	102173	9332	9400
12	4223_TIMS2_013_3_Slot2-13_1_2892.d	Not Defined	12	115470	94387	90292	8775	8837
13	4223_TIMS2_014_2_Slot2-14_1_2894.d	Not Defined	13	138273	110999	105954	9187	9246
14	4223_TIMS2_015_4_Slot2-15_1_2923.d	Not Defined	14	121617	98888	94267	8925	8984
15	4223_TIMS2_017_2_Slot2-17_1_2907.d	Not Defined	15	122344	99148	94774	9018	9080
16	4223_TIMS2_018_2_Slot2-18_1_2909.d	Not Defined	16	111304	91051	87375	8758	8818

## Sheet: S7B_ProteinGroups
Supplementary Table S7B. Mass spectrometry protein group level data for targeted data extraction from 16 TNBC DIA-PASEF samples extracted in Spectronaut 18.5 software in a directDIA library-free setting.
PG.ProteinGroups	[1] 4223_TIMS2_001_4_Slot2-1_1_2869.d.PG.Quantity	[2] 4223_TIMS2_002_2_Slot2-2_1_2864.d.PG.Quantity	[3] 4223_TIMS2_003_2_Slot2-3_1_2866.d.PG.Quantity	[4] 4223_TIMS2_005_2_Slot2-5_1_2873.d.PG.Quantity	[5] 4223_TIMS2_006_2_Slot2-6_1_2877.d.PG.Quantity	[6] 4223_TIMS2_007_2_Slot2-7_1_2879.d.PG.Quantity	[7] 4223_TIMS2_008_2_Slot2-8_1_2881.d.PG.Quantity	[8] 4223_TIMS2_009_2_Slot2-9_1_2883.d.PG.Quantity	[9] 4223_TIMS2_010_2_Slot2-10_1_2885.d.PG.Quantity	[10] 4223_TIMS2_011_2_Slot2-11_1_2887.d.PG.Quantity	[11] 4223_TIMS2_012_2_Slot2-12_1_2889.d.PG.Quantity	[12] 4223_TIMS2_013_3_Slot2-13_1_2892.d.PG.Quantity	[13] 4223_TIMS2_014_2_Slot2-14_1_2894.d.PG.Quantity	[14] 4223_TIMS2_015_4_Slot2-15_1_2923.d.PG.Quantity	[15] 4223_TIMS2_017_2_Slot2-17_1_2907.d.PG.Quantity	[16] 4223_TIMS2_018_2_Slot2-18_1_2909.d.PG.Quantity
A0A075B6H9	249.885	75.3462	90.4572	61.9273	43.042	48.028	20.9812	427.418	77.9524	161.369	176.695	387.102	16.9964	70.5155	154.964	129.654
A0A075B6I0	1364.78	134.357	883.846	515.725	358.03	183.918	540.037	238.27	674.638	100.411	972.735	550.301	80.2032	580.762	243.665	1682.49
A0A075B6I1	91.5533	NaN	NaN	NaN	NaN	NaN	NaN	NaN	NaN	NaN	39.9168	120.57	NaN	93.294	NaN	NaN
A0A075B6I4	207.698	NaN	NaN	NaN	NaN	NaN	NaN	NaN	NaN	NaN	NaN	311.679	NaN	113.955	NaN	581.349
A0A075B6I9	634.162	198.354	306.021	85.5667	146.146	189.486	172.064	91.0983	142.926	NaN	126.372	431.431	NaN	206.488	147.963	564.327
A0A075B6J1	NaN	NaN	NaN	NaN	NaN	NaN	NaN	393.66	NaN	NaN	NaN	251.536	NaN	NaN	NaN	NaN
A0A075B6K4	6546.67	2098.94	2961.92	1766.8	3569.14	2326.18	2822.74	7344.75	4516.31	1601.8	4321.49	12124.6	649.428	8246.77	8255.96	10573.6
A0A075B6K5	3477.12	923.494	845.156	591.62	138.76	758.883	326.246	559.358	1207.16	171.163	1317.24	6313.7	480.203	10755.4	2546.14	4106.34
A0A075B6P5;P01615	9727.12	1123.9	662.488	1370.33	378.882	490.156	723.411	2371.17	3745.17	868.465	1943.87	13718.6	347.789	7859.51	6929.76	22058.4
A0A075B6R2	4264.58	405.838	1591.06	350.112	152.59	1088.76	1116.53	1242.25	3711.45	754.93	5430.34	45331.5	952.718	8014.97	9163.61	72614
A0A075B6R9;A0A0C4DH68	848.305	110.323	210.744	144.092	103.404	149.005	97.6248	60.2786	179.594	180.116	231.23	465.46	35.6611	406.209	105.799	646.513
A0A075B6S2	2175.78	335.358	488.459	467.067	236.355	342.234	450.631	269.788	1095.75	240.57	991.74	2319.97	148.247	2212.28	1941.46	5121.6
A0A075B6S4	NaN	NaN	NaN	37.2872	NaN	NaN	NaN	NaN	166.442	NaN	NaN	211.018	14.2469	193.887	131.345	171.842
A0A075B6S5	345.903	64.6694	160.913	229.287	59.1594	104.489	34.3365	65.1814	294.71	54.4468	206.607	1561.08	27.2453	225.475	194.381	625.854
A0A087WSX0	242.04	32.5714	27.2982	18.8935	13.4192	19.7565	19.7173	13.8087	48.0785	31.6904	37.7298	120.515	NaN	65.3963	34.172	60.778
A0A087WSY4	577.718	190.119	200.617	132.286	97.5048	182.881	269.552	177.94	617.783	NaN	NaN	1859.58	NaN	526.544	295.427	537.926
A0A087WSZ0	511.192	80.9411	95.0371	177.402	NaN	NaN	NaN	106.197	415.367	NaN	92.1668	961.303	37.8664	540.479	283.866	1844.6
A0A0A0MRZ8;P04433	2600.29	540.351	1216.74	755.79	734.038	867.524	1066.91	958.321	1683.15	494.538	951.842	3262.59	213.949	933.142	2143.69	4291.58
A0A0A0MS15	1282.87	183.464	313.06	125.349	145.895	176.301	192.896	78.2763	327.057	141.28	402.649	1785.28	174.858	802.89	1477.55	2677.24
A0A0A0MT36	178.741	33.5613	54.706	34.3153	NaN	32.0638	59.698	16.3706	92.8373	45.6121	106.45	307.113	21.9093	141.218	120.604	606.322
A0A0A0MT89	1639.42	152.422	401.928	448.858	106.041	149.29	NaN	140.058	604.215	173.491	796.889	1670.45	243.825	1443.81	484.829	2064.16
A0A0A6YYC5	1486.24	1063.14	751.769	643.824	1894.22	762.801	631.667	719.88	835.52	2188.17	1014.32	169.371	796.242	1175.19	963.083	1426.9
A0A0B4J1U3	1404.31	NaN	NaN	NaN	NaN	NaN	NaN	NaN	447.129	NaN	NaN	3351.41	185.573	498.674	177.634	1082.39
A0A0B4J1U7	3909.06	920.689	1165.64	1889.31	1057.57	918.665	567.286	616.43	683.568	414.567	902.581	2131.36	128.476	1045.34	749.113	1521.75
A0A0B4J1V0	2857.96	834.684	1514.26	668.057	2477.9	871.363	2138.61	908.502	752.811	525.799	2091.5	1614.18	242.941	1343.34	1518.23	2604.91
A0A0B4J1V2	603.151	199.041	213.514	153.039	121.147	183.656	238.494	38.6607	226.193	NaN	181.898	1191.11	50.8019	458.142	1066.62	712.441
A0A0B4J1V6	68.2413	NaN	18.1315	25.8433	NaN	18.4506	NaN	110.33	50.7464	NaN	56.8705	96.6296	11.5725	45.6656	27.3883	120.266
A0A0B4J1X5	8571.25	852.832	1760.6	3317.24	629.729	1293.19	1619.63	700.316	2478.62	1268.75	7483.94	5940.15	309.561	3455.84	2694.49	6861.74
A0A0B4J1Y8	123.488	48.3783	539.378	72.6578	117.905	161.827	NaN	97.2773	116.662	NaN	118.007	449.151	19.6793	185.798	160.699	348.608
A0A0B4J1Y9	294.879	47.2762	49.6735	81.7968	34.6256	53.7133	NaN	181.948	205.876	NaN	118.011	302.916	32.6972	155.668	NaN	449.772
A0A0B4J2D5;P0DPI2	1650.56	5379.91	4016.77	2549.11	3968.79	3692.95	3662.29	3010.02	8186.08	2382.52	1763.8	1873.16	3270.51	2802.83	3171.35	2147.01
A0A0B4J2D9;P0DP09	23.8603	7.6427	122.763	11.0623	7.81123	7.37027	NaN	6.07467	10.781	150.697	13.9686	811.241	NaN	NaN	29.7278	200.335
A0A0B4J2F0	NaN	192.067	53.8834	250.454	NaN	NaN	NaN	146.293	301.935	NaN	275.572	828.433	621.669	755.92	295.806	397.348
A0A0B4J2H0	209.261	NaN	NaN	29.5448	NaN	NaN	NaN	NaN	53.0229	NaN	577.627	397.743	NaN	74.4481	198.791	212.429
A0A0C4DH24	NaN	NaN	NaN	NaN	NaN	NaN	NaN	NaN	NaN	NaN	NaN	189.001	90.0856	548.525	NaN	1066.3
A0A0C4DH25	526.402	173.506	521.512	NaN	403.864	NaN	511.809	NaN	369.048	NaN	232.611	576.709	NaN	NaN	362.659	1293.21
A0A0C4DH31	72.0721	9.62641	27.3643	60.0654	NaN	10.0491	NaN	13.8327	85.9846	NaN	102.23	879.099	40.2077	631.323	151.913	168.666
A0A0C4DH32	781.642	246.657	306.166	243.86	147.656	305.985	297.367	181.765	208.546	NaN	548.268	2808.38	410.181	361.132	466.448	1323.99
A0A0C4DH33	353.036	46.7235	109.269	319.446	48.2321	51.4595	86.7317	58.0388	128.723	NaN	79.3929	431.52	NaN	234.549	127.693	485.433
A0A0C4DH34	2361.51	821.261	1783.68	1151.02	656.636	1520.74	785.07	493.187	1056.23	461.442	2159.15	4751.97	304.668	1164.48	1127.08	3113.64
A0A0C4DH35	168.249	148.194	282.747	107.059	110.941	143.529	355.741	NaN	188.433	148.578	124.621	418.521	53.8548	106.508	119.466	392.83
A0A0C4DH36	NaN	NaN	NaN	NaN	NaN	NaN	NaN	NaN	NaN	NaN	NaN	NaN	NaN	412.644	207.461	497.384
A0A0C4DH38	2648.55	77.0198	NaN	374.308	NaN	NaN	NaN	92.8057	465.093	NaN	210.348	5585.08	103.361	427.249	145.491	628.236
A0A0C4DH43	1680.77	506.007	711.896	1133.25	NaN	430.001	414.781	2840.23	966.549	365.288	585.688	1770.47	225.88	502.774	771.478	2180.8
A0A0C4DH67	737.549	93.7043	521.845	169.66	160.054	421.238	195.931	245.357	468.717	36.642	434.203	945.82	49.6464	573.23	316.955	2094.44
A0A0C4DH73;P01611	1018.5	293.577	366.172	275.242	162.501	180.44	1584.47	190.405	464.529	NaN	683.982	2445.35	127.705	719.127	589.65	2576.15
A0A0G2JMI3	170.002	NaN	NaN	NaN	NaN	NaN	NaN	NaN	NaN	NaN	507.86	710.483	NaN	NaN	229.644	322.937
A0A0J9YVY3	NaN	NaN	NaN	NaN	NaN	NaN	NaN	58.9273	NaN	NaN	NaN	NaN	NaN	NaN	NaN	NaN
A0A0J9YXQ4	497.777	NaN	115.656	NaN	NaN	227.991	208.127	35.3352	210.888	NaN	NaN	443.926	153.886	NaN	246.916	NaN
A0A0J9YXX1	1004.99	NaN	901.774	91.8686	204.069	316.221	616.504	371.22	1018.41	176.377	113.975	3248.28	237.96	1514.66	1185.59	544.137
A0A1B0GTU1	NaN	39.4972	NaN	NaN	44.078	NaN	NaN	NaN	NaN	91.7468	NaN	NaN	NaN	NaN	NaN	NaN
A0A3B3IS91	54.9319	14.5567	29.2072	25.6114	15.3185	18.7987	22.3406	23.1316	25.8318	28.838	27.2678	43.8538	NaN	10.1309	42.9328	15.5771
A0AV02	NaN	43.3758	NaN	68.5631	25.5244	NaN	NaN	29.2074	36.2486	111.115	27.5872	NaN	25.9569	NaN	74.4347	NaN
A0AV96	320.871	584.297	676.834	327.202	774.672	376.258	418.548	420.114	1038.61	874.188	293.497	350.575	1235.35	293.22	684.305	239.372
A0AVF1	36.0778	35.3335	206.316	39.4634	45.7535	57.8262	74.7522	41.137	62.2626	28.1021	32.8023	NaN	25.7583	72.4108	97.263	64.419
A0AVT1	2547.19	4809.52	2868.75	3155.47	2422.12	3474.42	3757.74	3453.4	2954.14	4802.67	2727.41	2671.57	3632.57	2081.17	1906.76	2699.4
A0FGR8	831.504	789.073	482.21	984.164	564.343	1007.97	817.923	774.298	901.16	1774.32	647.957	986.076	722.912	875.212	740.559	1270.16
A0JNW5	137.736	92.3417	81.6152	53.0603	99.4488	85.6603	95.6161	109.685	120.677	98.1842	73.0929	109.418	88.1905	123.351	85.1405	129.494
A0M8Q6	5863.83	2670.35	864.956	1873.47	1964.08	1610.76	1777.3	1510.47	3881.47	1699.77	2336.31	9832.1	1965.48	10770.4	7897.32	13094.9
A0MZ66	362.586	451.229	331.549	454.137	307.243	197.229	347.858	322.299	311.541	422.951	233.414	344.082	764.234	272.559	440.865	220.306
A0PJK1	NaN	NaN	144.69	NaN	152.448	NaN	89.7423	NaN	72.1297	189.72	99.4488	122.346	NaN	108.287	NaN	NaN
A0PJW6	238.767	213.034	411.913	249	588.03	348.667	624.329	209.051	233.912	315.801	139.322	120.863	90.7687	141.613	219.375	134.899
A0PJZ3	73.015	103.814	8.17383	100.052	32.5065	98.9697	155.815	26.8373	NaN	71.1921	95.3969	146.656	144.174	52.0772	56.9088	73.2859
A0PK00	181.883	224.674	164.374	170.803	154.591	147.058	128.473	90.9185	236.963	227.159	112.238	90.2729	134.286	146.478	206.824	146.419
A1A4S6	128.958	130.66	46.393	103.374	189.011	110.807	163.929	125.044	189.746	219.969	121.713	191.71	184.391	207.055	119.937	192.901
A1A5D9	NaN	121.507	118.14	126.202	249.738	115.697	310.061	571.353	NaN	NaN	77.0676	95.2937	166.535	NaN	110.681	NaN
A1IGU5	442.775	340.853	515.198	295.338	421.61	403.354	400.496	324.476	530.278	327.624	225.144	NaN	256.343	306.618	362.22	312.821
A1L020	195.715	80.0654	290.329	177.355	90.3046	107.005	69.6235	78.7371	77.1602	136.437	157.121	173.641	52.932	95.1678	158.145	68.6119
A1L0T0	1012.84	779.099	2981.12	771.945	2500.05	1469.94	900.132	1369.31	2373.62	909.567	1125.73	1039.67	1941.55	1205.9	1663.26	1271.12
A1L170	95.0255	240.463	420.141	192.709	158.727	176.447	188.561	198.644	47.226	130.333	172.166	NaN	NaN	152.322	74.1968	183.36
A1L390	114.821	196.037	171.447	103.091	114.438	116.433	84.9898	82.8125	467.471	81.9955	69.0648	76.7534	100.862	65.3897	104.839	110.436
A1L4H1	238.754	124.425	122.969	68.7327	NaN	233.078	181.783	93.8158	42.364	73.478	77.5323	380.709	112.474	215.492	395.683	950.313
A1X283	562.846	803.585	436.677	455.142	670.558	825.817	562.194	650.866	159.524	709.776	796.962	1265.53	609.096	743.96	1023.85	1137.05
A1Z1Q3	NaN	91.7375	154.307	56.2402	84.1245	NaN	70.1908	60.3154	120.681	72.5893	81.5623	143.821	53.2299	108.324	237.124	132.671
A2A288	61.6398	30.467	19.8128	42.8286	56.1768	41.8952	64.955	83.5738	35.1236	71.4289	79.8481	52.9854	24.7478	113.195	44.5404	59.1641
A2A2Y4	NaN	25.3279	NaN	NaN	54.9115	45.9515	NaN	32.3285	39.9605	NaN	NaN	NaN	NaN	NaN	NaN	NaN
A2A3K4	7758.65	187.936	370.44	124.306	247.844	104.721	170.923	286.313	2417.69	2111.73	89.203	334.727	135.851	1328.22	447.591	512.772
A2A3N6	606.485	150.774	399.622	179.678	128.646	51.4467	484.602	95.0348	329.849	225.927	127.376	298.878	276.688	353.126	321.556	426.594
A2PYH4	5934.04	696.915	972.769	384.822	NaN	440.402	1233.32	420.704	2339.72	994.995	285.352	1224.52	361.575	4181.68	1288.62	2197.16
A2RRP1	339.02	254.394	339.615	221.063	384.148	346.159	348.456	286.051	352.116	359.371	324.887	301.661	358.702	318.502	288.001	344.304
A2RTX5	1786.2	1358.39	1247.83	1358.09	1894.54	2243.97	1365.32	1576.2	1885.04	2540.42	1756.65	1799.5	1267.96	1406.54	1453.79	1355.81
A2RU67	NaN	32.879	14.1814	NaN	11.8036	106.946	92.7929	10.1467	13.9174	46.9063	25.2886	32.9304	13.8076	NaN	NaN	42.7847
A2RUC4	214.96	236.963	312.545	194.266	171.656	264.532	198.29	191.718	304.644	234.175	176.742	173.595	134.888	160.275	276.762	146.888
A2RUS2	323.069	229.702	158.119	168.502	257.032	183.392	266.125	297.319	296.491	225.471	271.306	263.048	172.582	300.352	239.353	420.504
A2VDF0	279.737	65.6231	240.36	240.033	94.2131	105.946	345.926	298.819	194.587	187.608	175.11	134.585	101.981	160.674	131.574	NaN
A3KMH1	272.517	834.152	648.477	926.495	441.919	650.536	422.734	319.652	815.461	557.646	407.462	361.538	514.153	308.648	517.225	418.763
A3KN83	464.702	256.46	459.171	271.752	379.86	272.464	288.139	194.805	251.319	337.417	241.898	185.58	149.597	148.087	247.226	333.844
A4D126	269.668	NaN	113.619	NaN	NaN	119.678	NaN	145.287	383.907	137.466	193.226	103.312	116.843	272.541	278.422	195.685
A4D1E9	73.8819	158.288	192.665	121.504	222.33	226.657	131.918	89.9982	81.9411	109.548	110.572	70.5636	112.14	79.1337	156.488	74.6344
A4D1P6	252.994	270.268	302.575	213.395	277.493	312.328	264.071	295.815	715.463	475.933	313.076	489.898	288.866	382.479	298.2	408.205
A4D1S0	NaN	197.365	57.0099	618.799	119.876	214.248	120.476	129.48	NaN	491.833	99.6215	120.787	NaN	151.233	122.154	NaN
A4D1S5	NaN	NaN	74.9671	NaN	NaN	NaN	NaN	NaN	323.985	NaN	NaN	NaN	77.8949	NaN	NaN	301.951
A4D1U4	NaN	87.405	125.412	121.65	67.3589	62.9229	263.022	93.0259	95.4913	141.787	101.419	69.7309	33.0995	36.879	37.3945	71.0927
A5A3E0	122.579	NaN	117.738	136.872	111.895	210.187	154.012	106.696	176.524	NaN	170.705	NaN	103.611	NaN	121.415	NaN
A5D8T8;Q6UXF7;Q8NCF0	NaN	NaN	133.411	NaN	NaN	NaN	NaN	NaN	246.502	NaN	NaN	NaN	NaN	NaN	NaN	NaN
A5D8V6	191.7	158.402	231.061	160.092	317.334	168.484	220.263	189.12	119.288	152.328	136.866	153.265	193.825	188.284	220.551	154.298
A5PKW4	198.032	230.034	NaN	362.708	152.047	NaN	NaN	244.287	282.07	225.778	228.006	NaN	394.509	157.233	296.159	214.85
A5PLL7	408.975	522.25	824.59	376.445	1142.25	686.476	340.355	203.633	150.547	1560.05	559.098	213.025	404.996	323.355	164.505	232.985
A5PLN9	153.526	197.592	105.176	234.638	181.179	174.327	270.953	146.868	137.392	279.354	154.61	131.326	131.503	165.723	232.373	136.178
A5YKK6	1068.83	1301.4	1981.88	1100.1	1497.77	1347.68	1297.14	1163.66	938.213	2053.79	1091.84	943.208	1086.41	948.825	836.141	995.733
A5YM69	NaN	66.9634	NaN	NaN	93.8615	84.6218	NaN	132.597	162.973	NaN	NaN	NaN	88.7575	NaN	57.9244	NaN
A6H8Y1	41.3883	40.3628	68.9977	25.336	71.0738	49.2158	63.3544	36.7975	NaN	60.7992	24.0333	NaN	20.5784	32.5491	NaN	NaN
A6NC98	934.766	449.67	633.911	567.866	855.879	644.565	927.373	758.928	605.014	736.709	1161.76	717.418	258.149	939.81	662.747	716.197
A6NCE7;Q9GZQ8	152.812	291.67	72.2515	152.472	100.587	227.296	210.502	164.276	63.468	84.5413	270.785	378.585	222.658	198.957	205.554	329.725
A6ND36	41.2993	26.5636	40.7014	29.3146	35.497	47.2373	23.4365	45.6088	99.2273	52.8477	50.9118	83.6763	16.8127	NaN	43.213	NaN
A6ND91	54.7257	NaN	NaN	NaN	NaN	NaN	NaN	NaN	637.78	NaN	109.414	NaN	NaN	NaN	NaN	34.5634
A6NDB9	100.928	NaN	122.107	NaN	82.1216	NaN	40.3679	50.2792	109.415	NaN	NaN	NaN	NaN	24.2256	NaN	NaN
A6NDG6	677.357	525.874	298.939	645.242	433.041	714.852	348.374	455.928	574.618	569.181	502.532	597.04	562.581	431.554	275.621	353.638
A6NDU8	690.169	355.158	719.165	356.229	634.853	1092.77	1271.87	461.759	523.563	329.45	653.342	617.195	512.772	520.591	509.86	551.563
A6NED2	121.283	122.021	171.906	109.035	108.523	129.979	112.536	103.51	186.446	161.82	117.732	169.078	114.881	167.36	126.817	185.744
A6NFI3	173.686	106.425	471.451	186.136	198.623	214.995	118.521	228.626	71.3404	254.186	200.355	127.698	123.583	157.256	167.608	152.07
A6NFQ2	185.627	148.8	83.0216	475.403	137.083	576.887	413.276	550.299	379.611	401.638	304.795	114.686	81.3419	247.307	166.753	195.789
A6NFY7	50.9594	125.239	72.8426	61.5398	81.8499	84.2007	101.373	56.9011	158.435	155.761	110.346	84.6655	109.788	98.2363	64.7518	NaN
A6NGB9	NaN	NaN	112.009	NaN	84.3908	NaN	NaN	NaN	115.818	NaN	NaN	NaN	37.6288	NaN	NaN	NaN
A6NGR9	NaN	35.6282	NaN	NaN	69.668	NaN	NaN	NaN	NaN	NaN	NaN	NaN	NaN	73.2278	NaN	NaN
A6NHL2	655.416	452.871	512.523	1864.71	313.065	504.463	161.284	376.261	1081.92	207.045	352.384	936.609	1023.62	631.37	2553.34	1899.73
A6NHQ2	114.272	70.6273	308.755	45.2827	29.3998	69.1293	73.6258	17.2565	NaN	NaN	54.0395	96.0151	NaN	79.4204	45.7599	174.416
A6NHR9	2156.64	2015.04	2342.84	3686.75	3253.77	1700.1	1636.86	2468.78	826.176	2245.42	1788.54	2044.43	1364.94	1849.54	1807.08	1887.51
A6NHX0	115.664	358.265	336.134	281.181	175.802	233.253	178.481	336.671	271.172	97.3967	202.936	98.7711	284.581	92.7781	125.771	93.2192
A6NI79	NaN	NaN	NaN	NaN	NaN	NaN	NaN	NaN	NaN	NaN	NaN	226.283	NaN	156.099	NaN	104.25
A6NIE6;Q9NYV6	NaN	106.033	81.5108	138.936	93.331	NaN	46.1486	106.755	113.584	70.5831	39.1136	NaN	58.8379	NaN	NaN	NaN
A6NIH7	154.046	121.532	309.695	108.563	154.822	112.067	233.022	114.692	303.424	180.817	106.619	151.792	138.957	166.654	113.284	201.86
A6NIX2	56.4117	35.802	112.131	25.8787	NaN	85.229	35.8551	53.0901	NaN	49.2846	52.1615	74.591	33.3947	69.8847	84.1897	67.3436
A6NJ78	118.338	246.08	446.263	171.329	266.428	218.138	153.855	255.225	213.632	336.739	160.137	166.256	133.835	125.311	138.751	134.928
A6NK44	NaN	NaN	50.2265	NaN	NaN	NaN	NaN	NaN	209.054	NaN	NaN	NaN	NaN	NaN	NaN	NaN
A6NK58	212.322	NaN	548.915	151.63	97.4708	NaN	166.349	117.173	307.945	272.651	124.158	NaN	120.088	NaN	99.932	117.705
A6NKD9	181.507	133.168	264.288	305.944	197.033	177.088	359.997	199.609	197.412	158.81	206.331	125.041	181.687	98.2892	267.784	292.275
A6NKG5	NaN	NaN	11.9578	NaN	NaN	NaN	39.0519	NaN	395.827	NaN	NaN	NaN	NaN	NaN	232.753	NaN
A6NLP5	NaN	NaN	NaN	61.318	NaN	NaN	NaN	NaN	139.732	NaN	NaN	NaN	194.43	NaN	NaN	NaN
A6NM28	110.371	NaN	793.354	67.5513	92.7437	83.6163	NaN	77.2751	NaN	187.819	64.2164	NaN	86.595	NaN	82.5101	96.3438
A6NMZ7	25102.8	4190.95	3149.15	3625.52	10127.9	3648.55	15393.3	5737.23	5394.33	5700.59	39359.8	47298.7	8515	29900.5	66355.4	20742.8
A6QL63	NaN	NaN	NaN	NaN	NaN	NaN	NaN	NaN	53.8023	27.4671	NaN	NaN	61.8839	NaN	NaN	NaN
A6ZKI3	191.091	235.243	139.221	614.762	855.135	314.487	220.65	170.556	188.312	213.524	204.767	197.901	227.557	340.827	182.784	223.145
A7E2V4	119.895	115.929	135.163	84.239	125.952	100.553	116.512	90.2907	94.0783	175.115	107.357	134.004	122.493	147.726	128.614	162.994
A7KAX9	133.6	105.917	138.593	80.6312	164.761	108.987	144.833	74.3628	103.863	219.208	97.1593	93.5356	135.678	59.1684	187.373	91.01
A8CG34	27.036	47.0983	42.8154	61.724	78.7105	41.4263	37.552	39.097	24.6098	40.6189	42.4851	24.509	38.1941	26.0956	36.1949	27.5339
A8K2U0	NaN	328.408	104.9	37.4531	1451.11	442.37	79.3969	101.309	50.2388	158.544	144.57	111.851	42.4469	85.1424	423.682	108.127
A8MPP1;Q92771;Q96FC9	NaN	54.6621	122.9	65.3829	215.297	123.867	92.7618	61.7732	NaN	117.122	40.5637	NaN	NaN	40.0836	8.64087	NaN
A8MPS7	130.628	99.7339	93.8707	59.063	50.1781	77.7096	94.9237	69.588	118.06	77.5751	51.4054	NaN	49.1655	75.6561	88.9251	NaN
A8MSI8	187.352	144.267	136.686	30.8021	28.9254	41.4121	135.785	110.431	236.942	29.0152	38.7743	160.946	48.0183	192.078	82.8375	166.43
A8MT69	96.7049	186.169	227.425	116.763	366.884	172.105	136.422	254.206	86.0764	218.992	99.7139	71.3448	110.866	54.0852	110.479	NaN
A8MTL9	158.236	53.3424	45.9597	99.5832	77.6138	112.707	75.7284	88.3688	118.635	71.9995	89.3992	187.936	107.729	82.4145	83.8817	NaN
A8MVW0	NaN	40.2038	362.349	NaN	35.6303	106.551	146.055	NaN	NaN	35.3063	45.1811	208.61	NaN	NaN	33.9905	NaN
A8MW92	48.4635	130.169	116.127	96.0321	134.95	172.276	82.2168	117.805	47.7675	197.359	65.2712	93.1481	73.8619	52.1706	59.0422	71.6257
A8MWD9;P62308	1457.06	2711.96	4920.96	2080.81	2947.98	2730.8	2404.82	2735.61	1454.35	2798.57	1733.96	1454.62	1717.44	834.783	1177.37	724.84
A8MXV4	207.048	345.941	248.572	465.009	299.537	416.737	371.007	212.673	401.862	358.251	320.444	247.148	467.093	267.251	314.965	209.333
A8MYP8	NaN	50.131	84.8513	NaN	NaN	39.4723	51.2308	124.935	NaN	NaN	34.7125	65.7058	NaN	NaN	NaN	NaN
A9UHW6	294.787	219.331	113.776	180.96	182.017	197.316	302.383	198.027	176.507	285.68	160.416	280.607	194.941	410.559	346.326	328.283
B0FP48;E5RIL1	NaN	170.702	NaN	109.232	426.624	120.333	NaN	NaN	NaN	NaN	143.491	NaN	NaN	NaN	NaN	NaN
B0I1T2	734.613	246.09	137.089	535.997	473.313	374.134	393.323	702.337	362.145	512.43	778.197	910.448	292.462	956.251	460.277	758.255
B1AJZ9	510.495	NaN	NaN	NaN	NaN	NaN	NaN	NaN	NaN	NaN	NaN	128.233	NaN	NaN	103.449	92.0905
B1AK53	63.6151	79.8692	178.067	NaN	107.122	30.2825	125.364	111.487	156.545	NaN	21.8942	NaN	56.3841	NaN	NaN	145.884
B2RBV5	38.402	234.796	43.8043	57.9946	196.046	174.018	61.7201	29.3576	NaN	90.4336	NaN	NaN	74.0856	30.4707	49.0031	54.9944
B2RTY4	356.581	328.409	248.434	206.84	370.802	317.304	400.735	220.392	402.365	401.366	212.085	316.296	194.052	249.003	266.628	288.317
B2RUZ4	902.259	193.727	858.581	118.194	93.1319	67.423	314.923	57.0575	470.044	1368.95	79.2188	NaN	167.689	189.487	189.869	72.7708
B7ZAP0	629.137	598.437	551.829	479.228	391.93	422.103	407.063	531.729	545.323	428.583	572.021	451.541	462.102	522.5	677.543	444.726
B7ZAQ6;P0CG08	124.79	169.636	129.295	183.819	131.212	134.553	134.627	75.1647	144.713	159.936	103.903	55.5723	185.282	72.1115	118.173	78.4731
B7ZBB8	NaN	NaN	NaN	NaN	NaN	NaN	NaN	9.97102	58.6444	NaN	NaN	NaN	NaN	NaN	NaN	NaN
C0HLS1	NaN	11.5103	13.9189	NaN	18.8755	19.2989	NaN	NaN	NaN	40.634	NaN	NaN	NaN	NaN	NaN	NaN
C4AMC7;Q6VEQ5	230.072	129.799	254.178	121.021	146.919	161.577	220.836	177.261	396.416	307.575	171.697	204.33	244.955	219.994	132.318	187.155
C9J202	393.432	381.594	414.805	519.476	1050.46	597.925	311.626	394.76	NaN	982.619	543.154	NaN	573.712	520.922	320.121	816.9
C9J798;O43374	96.9807	113.976	104.099	91.8676	66.4287	131.576	96.2667	146.367	153.808	119.974	146.851	223.053	61.6082	177.157	146.034	202.826
C9J7I0	NaN	NaN	NaN	NaN	NaN	NaN	NaN	22.4045	60.1373	NaN	NaN	NaN	8.93575	17.7148	NaN	NaN
C9JLW8	103.105	199.7	197.945	76.4199	102.727	123.3	131.097	108.56	123.988	136.441	82.0338	112.564	114.801	154.85	93.3056	56.528
C9JRZ8	316.036	150.65	225.357	130.784	177.628	283.048	363.094	236.854	292.634	343.388	352.461	257.394	768.68	254.467	325.869	287.056
E7ETH6	NaN	NaN	118.504	NaN	NaN	NaN	NaN	NaN	NaN	NaN	72.4113	NaN	NaN	NaN	92.7237	NaN
E9PAV3	6139.32	2937.02	4071.26	6811.57	4521.88	4529.18	2935.58	3663.13	3833.11	1456.82	2678.42	6805.65	5213.18	7278.81	10721.6	6424.92
E9PRG8	1466.42	575.854	875.186	1017.6	829.805	565.139	714.349	732.871	662.724	487.639	616.709	1141.39	635.274	1024.32	1086.47	721.829
G3V0H7	NaN	NaN	NaN	NaN	NaN	NaN	NaN	NaN	NaN	NaN	NaN	NaN	52.2302	NaN	NaN	NaN
G9CGD6;Q6P9H4	330.726	113.706	NaN	94.657	124.747	NaN	138.614	115.396	200.196	104.544	NaN	NaN	NaN	NaN	NaN	NaN
I6L899	548.456	508.065	351.857	391.703	1663.3	873.505	724.836	296.984	359.096	774.341	438.693	353.274	488.521	332.135	453.615	536.384
K7EJ46	86.5692	NaN	31.2386	NaN	NaN	NaN	NaN	NaN	NaN	NaN	NaN	NaN	95.3072	NaN	86.6294	NaN
L0R6Q1	567.459	453.258	602.281	370.743	420.145	508.684	590.451	319.356	1586.36	716.646	353.473	365.543	211.546	403.642	454.553	347.934
L0R819	64.8881	77.4722	134.764	45.3893	63.7637	59.1175	122.281	66.3255	55.0204	104.315	47.1841	39.3036	43.4868	49.7037	46.5775	53.9768
L0R8F8	NaN	32.1554	NaN	35.8056	NaN	71.0855	NaN	29.4702	43.4923	NaN	NaN	57.5573	59.5991	NaN	NaN	NaN
O00115	1383.37	874.376	1438.73	1972.37	1110.28	885.066	554.15	1037.8	1055.06	1572.95	1142.49	1041.99	2447.79	657.994	1390.14	767.983
O00116	1155.61	557.287	864.006	838.334	882.26	1819.95	900.337	775.995	1041.31	1023.05	936.443	805.247	389.208	938.654	780.911	796.145
O00124	NaN	NaN	63.2016	24.2187	53.248	18.4191	11.4717	NaN	70.4691	NaN	NaN	58.8612	27.3896	NaN	NaN	NaN
O00139	542.119	267.509	772.528	450.472	667.699	506.025	493.057	351.64	456.716	578.783	421.672	451.389	281.535	432.023	490.837	455.962
O00142	337.337	184.423	156.176	136.942	112.205	171.108	189.18	148.402	298.349	200.502	247.921	384.186	275.479	337.107	207.994	359.97
O00148	11346.7	14995.7	33977.1	16570.9	22066	18751.2	16860.8	19965.2	10122.3	22024.8	15408	14292.2	15864.3	10132.5	19690.2	12126
O00151	2339.82	1147.6	1496.08	1277.07	667.134	879.643	1064.44	2685	2997.69	960.781	1339.79	3096.62	4283.64	3565.18	2100.2	3503.53
O00154	597.031	502.726	298.968	278.76	549.769	326.549	174.513	242.499	357.76	455.839	250.454	219.835	181.621	278.674	210.294	290.528
O00159	4924.31	2904.43	2031.89	2046.25	2198.67	2576.13	4047.18	3121.07	4289.45	2702.09	4111.72	7142.7	4093.98	12583.4	5302.76	8209.62
O00160	2204.87	872.681	391.848	1085.97	974.469	939.476	1347.92	1569.9	958.181	1242.92	1724.27	2203.97	896.178	2019.23	1152.38	1817.55
O00161	659.651	258.724	327.785	367.588	564.995	407.349	536.429	253.143	413.994	320.589	430.523	534.039	523.092	440.755	329.224	379.288
O00165	168.37	420.765	289.932	328.978	328.543	241.702	136.539	205.564	268.967	327.256	202.359	256.235	255.752	178.426	235.134	182.531
O00168	NaN	NaN	NaN	NaN	NaN	NaN	NaN	NaN	NaN	NaN	NaN	NaN	NaN	167.149	NaN	845.405
O00170	2934.49	3715.91	2264.07	2286.21	2263.02	1557.92	1115.6	2290.29	1688.21	1228.94	2204.94	2699.47	1941.12	2449.16	2057.35	2489.97
O00178	513.536	795.77	499.596	584.188	695.77	433.011	507.555	593.167	403.099	435.207	680.067	506.183	493.248	564.454	605.147	617.634
O00180	52.1383	97.3857	30.5894	73.0296	NaN	126.275	NaN	22.8287	41.8501	62.7263	37.3651	NaN	77.9815	NaN	46.7649	NaN
O00182	372.801	262.468	369.755	233.758	221.124	275.165	374.581	308.475	350.883	297.291	498.506	646.062	178.875	304.27	450.427	330.384
O00186	1425.36	1446.31	1418.58	1634.52	1508.1	1313.24	1769.85	1405.29	1974.09	1750.82	1240.08	1768.72	1414.7	1494.87	1551.17	1696.07
O00187	NaN	NaN	72.764	79.4024	NaN	NaN	NaN	85.5657	NaN	NaN	79.8937	839.711	66.6387	NaN	269.615	824.768
O00189	88.9513	37.5344	41.5388	40.9315	73.2677	57.2833	87.2938	54.8096	65.167	81.4348	75.2986	67.926	87.3729	92.8117	74.6448	41.8022
O00192	77.2403	73.9634	202.394	86.1255	60.2798	56.6216	179.585	82.0714	127.738	148.165	47.2919	60.5544	67.1948	60.5582	55.7191	69.0194
O00193	341.421	507.536	1099.05	616.783	613.551	338.555	357.064	716.349	516.868	640.92	255.437	343.014	339.481	244.316	375.767	381.309
O00194	1101.23	109.872	137.646	33.756	277.005	179.433	NaN	51.6414	53.9835	145.808	150.307	142.872	463.056	282.681	1889.25	278.902
O00203	779.848	775.237	589.311	537.405	709.701	911.006	713.979	857.377	1109.21	748.924	790.751	1108.16	767.553	658.643	1069.6	1347.59
O00204	NaN	35.5757	14.8094	27.0527	73.0959	38.2837	NaN	48.1934	104.895	71.1211	45.3615	24.5722	346.954	NaN	68.3307	23.0678
O00213	84.3768	42.0235	86.4579	28.1243	95.8053	54.5847	109.128	64.8327	60.0854	54.2322	54.7078	74.0908	25.537	72.7327	50.8495	63.8038
O00214	361.577	187.079	279.779	190.598	724.465	182.114	198.947	403.474	525.69	254.988	278.042	348.838	499.376	314.727	491.598	334.27
O00217	3865.41	4821.21	3362.86	4934.07	4177.85	3586.46	5803.13	4690.13	6512.52	3939.85	4188.92	3970.76	3614.98	5511.62	7531.26	5851.34
O00220	105.423	NaN	NaN	NaN	NaN	NaN	NaN	NaN	236.251	NaN	NaN	NaN	73.3391	NaN	NaN	NaN
O00221	199.572	188.95	127.369	203.814	244.836	204.77	219.568	194.496	141.273	202.239	164.76	260.97	128.559	218.161	172.091	141.001
O00231	3193.21	3244.34	3736.95	3684.44	4102.62	3585.5	3762.94	3528.14	3646.47	3688.64	3379.19	3799.69	3786.78	3189.23	2910.08	2689.79
O00232	2020.18	2407.96	3188.4	2466.59	3278.99	2895.2	3042.17	2281.63	2387.04	2944.78	2387.83	2956.03	2637.86	1847.89	2058.66	1609.59
O00233	2568.08	1396.32	2561.57	851.859	2729.07	1367.87	2235.96	1442.65	3264.29	1631.21	1255.66	1605.44	1659.18	1634.43	1007.17	1236.98
O00244	2085.98	808.94	1213.79	1298.2	1447.88	1590.77	1889.61	1167.21	3965.43	2365.26	1529.73	1714.25	1233.82	953.179	2549.36	1217.37
O00255	155.119	133	314.776	162.488	251.119	217.43	257.301	181.016	111.821	238.59	149.6	154.928	123.257	171.732	164.281	153.509
O00257	95.0503	162.234	427.653	136.665	209.403	196.634	91.7457	230.492	43.5435	169.827	121.218	58.531	115.307	47.7715	132.607	75.8588
O00264	3023.48	3551.85	3161.91	7162.94	6823.95	2967.7	3467.88	2802.1	10500.3	5154.38	4136.49	1719.32	5334.7	3123.49	3833.05	2153.85
O00267	277.934	424.515	875.302	410.726	561.125	474.978	501.188	547.664	256.862	289.668	420.825	320.029	414.46	303.736	392.68	301.281
O00268	161.429	154.619	383.539	258.169	214.861	157.43	272.067	211.864	148.319	198.015	153.711	192.702	156.028	192.521	197.358	211.287
O00273	607.881	540.119	2054.23	515.347	828.015	702.48	529.375	683.567	625.623	668.612	744.258	724.535	520.97	720.283	620.576	683.199
O00291	635.925	628.344	1707.09	352.975	687.008	774.335	873.287	613.747	453.996	470.28	544.5	754.384	581.006	687.643	511.293	815.303
O00299	11268.3	11122.3	7003.48	11717.2	13422.9	10208.8	5525.22	12623.6	13670.4	7705.54	11171.8	14665.4	12293.8	14999.9	12104.8	12301.2
O00303	821.127	982.649	1057.12	938.293	861.489	759.345	770.017	1226.51	609.944	1020.92	815.352	917.906	933.477	900.566	1008.5	1040.78
O00305	248.942	313.215	373.875	360.496	514.208	283.537	288.831	515.103	322.333	414.709	464.641	NaN	347.185	209.755	438.085	155.355
O00308	206.413	176.289	127.465	169.305	105.833	94.6222	113.201	94.0541	143.704	191.986	115.867	NaN	114.555	149.263	122.178	NaN
O00311	NaN	37.3696	140.245	60.5406	171.2	84.7246	67.6315	77.8158	NaN	113.171	42.0727	NaN	15.9095	NaN	NaN	NaN
O00327	16.5068	18.7499	40.7802	14.0152	43.6818	39.9457	NaN	29.8631	16.3098	17.8136	28.0032	58.4191	19.352	28.3552	17.8541	31.2144
O00329	2581.99	1661	1902.3	1442.35	1782.2	1857.55	2360.87	2158.49	2155.51	2405.24	2504.29	3733.92	946.665	3645.15	2348.61	2248.61
O00330	262.304	585.633	411.728	428.339	423.523	362.256	466.098	289.93	591.2	554.538	183.936	245.186	307.088	382.736	507.073	413.871
O00337	NaN	NaN	NaN	NaN	NaN	NaN	NaN	NaN	482.043	NaN	NaN	NaN	NaN	NaN	NaN	NaN
O00338	204.688	146.444	136.815	77.0806	120.274	156.318	116.352	143.83	541.322	91.9087	97.6296	256.081	94.287	87.0407	220.608	328.25
O00339	95.6431	228.639	61.4432	62.907	40.4582	134.913	175.626	38.149	174.382	56.8873	135.425	127.819	29.5093	213.422	95.2093	173.103
O00391	1029.95	834.564	481.802	793.459	503.264	1258.38	914.931	583.956	303.932	842.254	685.186	1631.97	399.174	632.495	1529.9	1798.04
O00399	158.957	114.071	124.124	90.5048	173.831	100.646	129.143	94.0517	119.433	100.553	83.2502	266.797	109.659	140.586	128.176	140.833
O00400	266.864	540.593	255.277	352.943	446.974	292.959	337.347	207.861	483.299	413.086	385.778	271.902	273.563	270.175	174.136	419.662
O00401	261.577	328.172	257.088	212.736	296.163	275.944	474.776	309.052	298.575	193.072	203.91	270.497	213.108	205.644	289.559	347.413
O00408	2256.99	907.092	1894.14	689.374	871.37	1066.17	1412.47	665.897	1490.76	1244.89	755.377	2579.9	277.452	2142.03	2636.3	4246.63
O00410	1233.71	2285.75	1571.48	1604.78	3175.27	2052.33	1099.06	2082.64	1202.88	1562.44	1401.51	1254.61	1830.5	1164.68	1324.19	1383.23
O00411	87.7521	158.85	159.563	218.903	212.839	380.815	160.605	213.243	143.384	165.383	90.6489	87.496	139.405	105.109	126.491	64.0976
O00418	230.974	318.001	169.549	213.117	253.52	214.652	375.672	325.574	196.138	329.062	184.289	307.466	135.555	223.869	219.418	294.811
O00422	1039.98	845.682	1706.21	931.76	961.493	1051.64	1038.54	1261.21	822.37	937.404	782.144	973.179	1001.58	870.544	1190.77	725.911
O00423	214.584	140.156	429.726	101.773	149.484	172.748	185.429	144.732	284.45	183.891	227.492	397.791	208.065	306.476	209.825	361.273
O00425	NaN	45.9309	76.2935	38.1407	565.776	NaN	344.27	46.1907	67.1295	131.761	47.0241	73.4335	NaN	90.5267	NaN	74.2143
O00429	2206.02	2875.27	2885.82	2555.77	2488.06	4365.91	2243.71	1909.21	1992.08	3032.11	2100.5	1811.39	1367.59	1577.05	2220.64	1831.02
O00442	983.998	515.061	918.43	748.374	872.216	714.59	1193.17	663.006	1084.87	518.484	557.122	692.306	866.163	584.859	820.195	579.178
O00443	263.506	279.404	392.172	304.155	384.883	325.407	355.76	283.716	335.214	371.609	231.255	322.542	215.507	346.865	268.599	344.262
O00453	509.844	145.761	NaN	358.989	95.9805	NaN	240.745	129.613	132.916	NaN	202.964	281.36	213.688	624.192	175.726	338.08
O00458	224.36	227.961	262.183	1298.18	502.059	536.467	708.246	480.963	154.929	341.349	154.367	261.419	259.001	131.122	39.1318	68.8204
O00459	173.875	194.727	181.717	106.274	232.525	235.537	165.08	151.045	225.166	147.957	103.783	219.304	282.624	153.537	169.964	178.742
O00461	638.688	1132.09	361.962	360.385	406.271	642.234	826.802	332.71	604.446	537.509	567.271	624.449	455.692	592.684	473.127	804.149
O00462	308.991	131.05	107.897	174.393	150.495	197.468	205.634	132.961	156.339	428.431	98.984	175.675	229.077	168.871	92.3554	264.411
O00463	NaN	NaN	29.1432	33.3673	52.0744	24.583	43.5698	19.4394	NaN	14.1578	30.634	34.2795	33.0285	20.8235	NaN	71.0073
O00468	585.402	996.92	1778.02	626.553	265.464	891.253	1019.53	455.957	1695.83	1267.58	645.746	780.115	336.175	782.283	738.015	1038.61
O00469	2334.93	2541.33	377.089	387.142	460.544	909.111	846.408	830.756	1701.95	1089.62	560.699	491.895	490.589	455.591	148.555	485.804
O00470	154.947	133.78	1812.63	110.913	191.415	113.296	199.925	179.338	198.235	NaN	180.544	332.348	149.646	182.343	234.419	380.356
O00471	310.159	206.234	309.028	186.723	247.621	239.877	429.166	258.351	349.255	284.745	233.352	386.078	233.615	303.797	276.893	298.412
O00478	448.083	157.816	159.78	260.418	130.682	175.056	402.944	268.072	475.289	207.998	523.049	609.019	141.334	475.207	394.16	366.07
O00479	1351.76	999.439	2460.68	899.815	1616.7	1378.75	1592.89	2641.83	1729.33	847.005	1439.77	1333.47	854.524	1169.2	936.979	750.917
O00481	87.7747	NaN	29.0702	62.3011	56.0427	29.0299	107.835	68.4684	185.602	NaN	126.871	106.334	NaN	130.763	72.7866	119.482
O00483	3408.21	3916.5	5054.32	1523	4474.71	2766.01	3862.33	3167.41	2465.99	2765.61	4648.64	4890.31	3715.89	4482.11	4849.34	4506.36
O00487	1635.83	1472.51	2061.87	1590.42	2181.68	2025.64	1905.38	1664.51	1760.78	1609.12	1655.05	1531.65	1436.65	1425.06	1427.83	1382.99
O00488	122.927	68.6758	92.3687	110.897	86.3193	79.8648	90.6976	90.7386	85.1062	122.341	68.2534	85.547	120.244	53.0246	36.355	NaN
O00499	1331.59	797.679	1275.5	460.094	1121.54	840.187	1588.74	821.989	1290.7	783.274	1213.57	1911.07	1341.88	2485.78	961.766	1672.68
O00501	49.0492	NaN	21.8897	NaN	6.86346	28.0174	26.0839	NaN	16.0623	32.065	NaN	NaN	NaN	116.525	NaN	100.455
O00505	718.503	665.261	733.08	737.021	538.242	675.258	543.908	731.823	492.131	488.097	560.226	783.529	895.493	627.574	911.464	748.981
O00506	241.424	454.892	180.424	197.513	245.85	205.63	281.358	216.116	205.48	316.855	215.996	204.684	212.913	203.616	200.019	251.363
O00512	20.7113	35.3305	136.871	27.125	34.2219	49.6563	33.9379	45.5324	NaN	NaN	20.3577	NaN	20.0431	14.0697	41.6324	22.9431
O00515	143.819	191.855	231.959	105.338	584.001	488.481	191.708	335.342	270.917	140.703	288.515	152.421	145.222	239.869	171.572	88.7389
O00519	132.785	90.5323	67.8662	68.6714	108.83	29.1638	NaN	85.1934	593.844	64.586	29.5032	55.9966	179.744	NaN	106.106	NaN
O00522	84.7397	69.3399	147.687	108.092	103.941	102.766	132.948	65.4898	66.6524	59.0665	84.9893	109.772	84.639	82.4131	73.6475	110.5
O00533	133.014	68.6863	84.2672	41.2287	NaN	79.0141	58.766	40.0469	73.0665	68.532	194.321	282.071	66.0311	523.593	127.27	251.486
O00534	1294.76	956.273	1077.17	316.547	1836.49	743.876	2436.79	470.225	1289.26	560.007	820.911	1648.32	1492.94	1882.03	1347.1	2072.27
O00541	430.4	479.668	420.483	684.671	710.663	771.152	676.979	578.805	266.435	598.171	348.043	321.226	362.667	270.948	505.268	291.767
O00555	NaN	NaN	199.309	NaN	NaN	NaN	NaN	NaN	NaN	NaN	NaN	NaN	NaN	NaN	NaN	NaN
O00559	247.043	1084.43	332.193	356.066	468.24	625.273	752.708	350.54	362.469	481.162	487.208	160.659	538.95	167.024	225.713	147.159
O00560	811.736	937.846	923.809	1073.71	886.022	1407.89	586.727	798.519	837.088	2318.83	968.209	1906.37	839.486	1257.22	1020.79	1314.36
O00562	65.8105	64.3389	83.3241	31.5617	52.9066	42.5493	47.0016	37.044	71.8154	29.3798	38.7506	65.1726	65.9127	55.6315	46.1238	88.6181
O00566	373.696	349.578	734.855	406.468	802.704	572.889	626.645	589.419	224.802	433.349	316.212	305.728	300.78	227.899	345.946	266.968
O00567	1517.47	1634.98	3422.5	2429.85	1592.34	1700.53	1791.29	1864.59	1065.04	1876.1	1213.99	1459.09	1887.4	1177.03	2289.07	1466.28
O00571	9378.74	8958.69	7782.82	9424.88	14837.9	10765.3	9601.49	7759.7	6842.44	9931.43	10689.5	9213.84	10679.3	8212.44	9988.23	11159.5
O00584	899.303	815.507	1394.68	808.177	1282.59	1109.78	1485.26	774.173	1362.17	769.672	1019.92	886.138	1467.06	855.009	1626.88	916.513
O00585	145.522	43.0354	27.7156	41.4288	NaN	NaN	45.8103	152.477	54.0205	NaN	67.8204	208.316	NaN	115.765	55.8267	752.486
O00591	NaN	140.813	NaN	82.2543	NaN	NaN	NaN	42.6974	NaN	77.7382	NaN	NaN	NaN	NaN	89.471	NaN
O00592	231.911	581.548	3449.43	1363.37	1056.7	781.216	1803.36	535.94	697.067	388.185	436.378	303.5	246.338	385.012	296.464	348.175
O00602	223.467	NaN	44.0366	118.683	235.642	91.0395	NaN	48.2194	52.7083	41.2736	164.174	323.327	37.0904	334.543	113.655	189.15
O00622	152.636	77.3465	79.7115	44.8947	69.8494	202.139	531.725	77.9909	90.2575	85.6386	68.7816	94.0912	55.2324	52.3394	33.6925	110.318
O00623	14.8485	40.2838	67.8241	28.9711	20.6822	36.5008	57.0914	22.206	55.9711	NaN	28.378	23.4095	20.0255	16.013	19.5528	27.1567
O00625	342.251	968.948	2499.69	149.973	1285.9	653.798	1403.45	591.13	435.03	947.196	1869.57	850.247	681.368	686.908	326.921	468.578
O00629	1009.84	1230.38	1980.03	1182.48	1899.81	960.502	1738.05	1521.89	803.41	1172.31	1120.91	731.085	877.963	912.995	1228.41	988.086
O00635	320.654	221.667	227.648	190.352	442.439	191.356	230.447	210.28	579.606	146.545	357.157	412.858	206.916	414.442	327.982	380.842
O00712	97.1613	729.1	251.611	1160.84	265.562	237.921	589.553	1517.57	183.779	324.682	388.28	457.405	192.654	334.371	398.733	457.65
O00716	48.7744	152.456	249.33	233.587	678.561	219.112	122.952	228.723	45.3173	146	161.48	86.2775	69.6538	88.4029	122.658	54.9022
O00743	1261.5	1105.07	1081.95	1137.45	1339.16	1295.95	1023.64	1057.1	1267.68	1511.89	1163.75	1036.16	1180.08	1418.11	1094.46	928.621
O00746	121.675	95.6038	80.8531	175.099	51.1517	331.181	172.802	67.2509	31.3438	370.022	83.652	168.104	91.1441	83.3122	45.7371	162.088
O00748	123.195	81.6623	48.5705	39.2215	73.5367	90.8076	58.1695	44.6012	8822.56	107.377	87.7884	84.0874	69.5644	170.158	55.9809	59.3643
O00750	109.507	40.2529	NaN	56.4627	87.1255	51.2127	NaN	83.264	88.1811	106.021	103.723	243.776	103.977	153.577	147.241	115.733
O00754	324.298	767.244	319.742	579.141	554.053	817.532	373.08	524.212	224.976	350.134	521.426	609.21	559	428.732	469.683	524.248
O00755	NaN	NaN	251.456	NaN	NaN	73.1677	NaN	NaN	23.331	NaN	NaN	NaN	NaN	NaN	NaN	NaN
O00757	1547.3	NaN	NaN	641.741	NaN	90.1312	177.369	358.633	4739.88	100.606	833.815	922.528	980.566	1458.15	178.257	1104.83
O00762	186.551	162.014	377.314	237.772	760.168	323.803	162.189	127.12	79.4349	319.215	120.456	96.1476	86.8105	43.7565	100.058	37.7051
O00763	409.102	281.06	239.413	229.027	454.94	414.201	344.9	204.152	277.654	265.473	331.826	540.829	312.27	674.311	391.139	372.608
O00764	4121.26	9951.85	4453.14	3340.76	4274.41	4868.6	4249.75	5545.34	6981.67	8680.32	3700.26	4445.33	3633.67	5804.05	6482.56	4218
O00767	54.8742	97.013	74.0433	156.175	363.572	166.383	26.1762	NaN	61.8578	214.496	94.2396	37.1326	463.941	51.7303	35.1535	NaN
O14490	NaN	99.3196	220.767	87.7627	65.0424	68.8705	140.503	179.155	NaN	NaN	NaN	NaN	NaN	NaN	NaN	NaN
O14492	32.1754	NaN	NaN	15.6445	NaN	NaN	NaN	17.7869	NaN	NaN	72.3507	65.4848	21.7997	32.0814	NaN	NaN
O14493	NaN	NaN	489.098	190.108	155.546	NaN	576.962	110.808	NaN	400.869	56.0493	76.5506	25.7993	NaN	71.209	NaN
O14494	938.273	322.332	154.877	317.502	247.806	552.507	917.95	104.135	742.051	353.749	758.986	1249.67	212.074	1649.16	421.118	2875.62
O14495	213.732	129.116	213.954	166.723	91.2557	107.773	247.083	68.8874	386.338	251.037	209.198	358.739	180.988	505.91	175.744	384.899
O14497	266.888	308.41	895.351	493.346	357.531	339.208	538.711	504.914	186.619	467.902	300.655	342.686	345.927	300.116	314.276	284.375
O14498	1893.51	791.54	407.411	372.263	567.898	719.996	399.516	895.255	83.0049	562.992	852.081	2335.07	1156.92	1504.13	969.348	1304.88
O14513	712.319	463.806	1516.6	587.121	986.293	1020.98	1027.5	828.12	1681.91	5256.31	643.245	392.718	222.913	645.057	487.102	531.728
O14519	577.941	978.359	1535.95	817.871	1210.87	1035.14	790.734	981.958	122.033	495.151	562.289	370.022	405.541	109.075	138.446	118.836
O14521	556.492	489.76	556.418	504.255	354.2	407.171	479.317	410.234	1031.99	704.467	487.695	355.995	443.628	405.303	552.769	592.921
O14522	NaN	NaN	102.97	NaN	NaN	NaN	NaN	NaN	NaN	NaN	NaN	NaN	NaN	NaN	NaN	NaN
O14523	53.299	39.9876	46.3445	30.1575	93.4508	46.0388	58.1454	29.2031	36.1593	45.4966	32.2154	53.7769	34.4246	61.6226	67.3833	44.5699
O14530	552.37	437.874	509.868	321.742	657.406	588.938	703.094	413.991	469.487	469.722	402.894	343.294	406.403	414.413	535.31	389.133
O14531	359.89	145.295	735.839	126.988	81.9043	81.6982	97.4091	115.332	144.865	96.7461	83.6353	186.246	77.2524	135.17	111.887	213.058
O14544	NaN	33.4332	26.4527	37.0367	105.268	73.7088	63.3516	39.3742	41.1483	127.941	NaN	NaN	31.0814	NaN	44.2384	NaN
O14545	395.977	136.673	219.565	181.014	223.386	189.993	187.66	185.271	224.456	143.185	229.597	181.72	309.914	196.343	165.624	140.658
O14548	688.184	680.998	1211.48	613.686	1278.09	556.554	722.162	591.065	892.12	1320.97	790.234	475.136	871.879	496.959	429.065	419.761
O14558	1104.63	210.733	261.857	68.9231	36.1671	188.649	240.997	45.3294	427.271	295.492	612.735	3268.54	145.781	3056.47	830.819	8360.61
O14561	1253.8	2587.29	1810.04	2542.69	1856.87	1927.48	1716.79	1241	2614.18	1881.68	1316.47	909.275	1863.86	1909.59	1582.9	1208.56
O14562	737.73	730.054	920.579	892.035	862.826	800.45	425.811	482.125	865.643	713.103	597.201	833.128	989.809	732.175	560.171	447.651
O14569	676.746	239.887	682.903	348.885	655.17	835.002	338.697	267.088	214.531	677.139	660.16	399.102	992.418	506.575	539.04	454.572
O14576	NaN	49.5804	NaN	NaN	NaN	NaN	NaN	NaN	NaN	NaN	NaN	NaN	NaN	NaN	NaN	112.149
O14578	166.94	145.503	216.862	163.66	100.08	93.4383	NaN	98.4614	137.733	NaN	89.1334	346.101	107.818	NaN	124.676	130.792
O14579	6411.47	5690.36	5074.62	4552.56	5170.21	5373.51	4443.18	5075.96	4113.97	7550.32	5036.94	6767.76	7494.75	5967.65	7434.45	5678.49
O14593	87.3168	86.24	119.294	54.4654	82.2874	65.118	103.342	68.6985	58.9928	73.1625	72.409	69.7338	49.2339	68.1191	77.7651	58.8425
O14594	NaN	NaN	NaN	361.937	NaN	297.288	NaN	NaN	NaN	NaN	88.3942	67.043	NaN	147.518	136.619	NaN
O14595	117.147	172.676	125.376	96.8761	70.6034	89.5822	80.6751	111.144	197.14	216.182	125.553	200.408	175.45	161.807	90.0291	138.094
O14602;P47813	2192.53	776.444	1198.24	1590.32	1353.76	985.744	668.741	1264.26	1518.06	1222.12	1397.95	1433.75	1635.34	1418.28	1327.82	1204.97
O14613	131.207	26.6605	46.0686	31.7029	68.7066	53.5799	84.3652	34.874	NaN	65.876	51.7512	97.2075	39.2519	96.8217	NaN	75.5153
O14617	710.428	559.922	386.907	420.994	508.824	569.072	441.773	613.554	815.342	652.978	537.287	867.937	645.701	583.024	657.414	1110.59
O14618	1791.5	1022.5	982.11	781.796	1341.1	840.409	2034.59	1600.98	1684.89	1299.93	480.637	988.691	694.31	993.91	896.493	758.351
O14628	36.0913	NaN	110	31.7509	59.723	42.6928	NaN	NaN	NaN	NaN	24.3512	NaN	NaN	NaN	NaN	NaN
O14638	167.936	NaN	NaN	76.9898	NaN	NaN	119.512	79.9314	481.86	NaN	82.9666	107.476	287.017	100.531	1523.75	90.5995
O14639	387.197	818.539	1375.5	456.426	283.76	199.307	488.808	669.608	524.019	283.147	262.664	678.443	387.967	1010.94	940.971	781.991
O14640	150.532	110.49	174.372	73.0942	107.095	82.0483	110.867	75.055	111.493	161.713	79.9639	118.673	83.0318	77.1595	93.7837	133.711
O14641	178.857	142.265	191.302	85.307	164.46	136.017	100.596	133.407	96.0126	81.5462	132.401	159.161	138.025	138.885	104.865	162.086
O14646	80.3268	55.3909	89.5361	72.639	144.146	116.282	82.0808	158.256	48.3071	65.5696	71.511	88.3607	39.0543	61.6242	75.5594	86.2713
O14647	592.766	678.154	1372.69	751.501	847.342	830.168	815.405	990.667	697.284	1229.71	686.871	804.244	666.748	679.55	653.329	1108.49
O14653	1859.8	2318.56	1310.8	1053.14	1459.13	1434.62	1370.64	739.703	1350.36	957.724	1420.42	1164.68	909.964	1166.17	1363.52	1448.98
O14656	431.755	269.062	369.092	260.09	278.205	294.347	263.041	384.82	313.297	336.879	332.589	549.551	234.269	280.918	430.464	425.599
O14657	337.841	239.436	152.843	163.178	177.66	183.509	214.55	159.71	240.991	267.454	225.104	330.61	168.382	228.694	268.983	303.644
O14662	370.655	504.089	458.339	270.369	834.398	337.07	474.78	181.545	376.813	654.104	305.972	247.462	331.219	304.409	325.234	284.211
O14672	461.861	257.043	521.818	280.971	540.709	446.898	285.816	241.977	503.904	614.983	403.421	457.777	550.769	674.375	355.316	546.491
O14678	98.8368	67.3889	80.6339	39.5853	48.6041	70.9157	67.1537	34.2626	275.546	99.722	58.7187	112.664	94.0466	136.792	100.497	120.799
O14681	345.547	150.629	246.457	189.271	431.92	335.984	243.803	NaN	233.829	431.459	124.315	175.746	142.181	86.4554	265.029	155.369
O14683	247.703	194.144	157.153	72.3282	301.495	140.07	216.18	228.288	114.079	159.719	153.816	181.962	385.292	213.294	367.647	265.028
O14684	767.411	203.429	218.795	299.951	766.333	824.85	126.635	426.784	NaN	300.678	293.575	333.838	307.052	491.332	504.995	485.478
O14686	262.646	194.592	446.768	275.551	174.735	171.716	277.2	247.882	267.483	317.747	178.263	180.074	273.763	213.296	290.5	158.645
O14717	NaN	11.2885	19.3461	NaN	69.7186	NaN	69.4913	NaN	NaN	NaN	NaN	NaN	8.35016	NaN	NaN	NaN
O14727	290.169	168.904	575.87	242.731	377.372	264.444	721.754	416.545	330.567	314.349	401.207	422.329	280.422	391.049	266.124	309.364
O14730	1255.74	4259.83	661.966	798.403	1429.84	748.389	1029.49	764.069	1433.97	934.115	739.277	727.195	903.036	647.716	934.676	608.142
O14732	73.5892	583.134	47.5194	146.266	266.261	116.949	96.0624	97.6554	1576.41	167.251	36.5139	79.5894	121.976	93.9324	64.5527	53.0738
O14733	134.95	180.421	161.937	151.749	443.402	381.058	216.92	195.872	167.909	260.115	148.583	117.936	140.252	144.454	216.417	144.173
O14734	261.4	180.239	518.891	332.149	342.963	198.172	118.909	87.818	426.717	164.607	200.885	159.206	219.782	186.375	313.261	107.206
O14735	246.414	560.429	671.224	456.839	621.44	551.41	815.102	393.351	517.26	419.691	499.31	482.306	264.737	257.415	340.673	363.835
O14737	1357.68	1720.1	1699.39	1155.93	1423.05	1644.36	1674.97	1235.77	1723.92	722.489	1001.61	888.979	1145.41	1207.29	1230.5	769.319
O14744	829.349	1357.14	1585.49	1499.28	1122.66	1178.04	1562.26	688.834	1255.08	1066	715.63	785.609	1010.39	641.167	636.604	739.327
O14745	576.302	1160.65	734.694	678.339	1674.13	1078.88	305.676	667.308	2388.87	1035.34	503.616	448.294	1240.18	520.948	1335.08	408.701
O14756	142.851	62.7181	NaN	55.2537	64.4772	129.12	75.3922	82.8583	344.466	43.8776	107.267	NaN	107.577	450.042	NaN	197.107
O14757	48.4513	52.5823	151.054	68.5925	282.243	163.441	132.561	64.484	57.3995	120.517	50.7931	29.4703	25.8396	53.7565	59.3651	NaN
O14763	131.389	85.7961	144.818	24.2958	100.819	68.571	92.9507	34.5688	179.517	86.6351	43.1635	106.136	72.2698	85.5929	91.4152	151.162
O14770	NaN	NaN	NaN	95.5181	272.858	51.0639	NaN	80.2456	180.29	NaN	NaN	113.778	NaN	261.666	NaN	133.047
O14772	116.558	96.5739	173.456	119.562	163.638	142.493	360.434	142.619	220.886	169.723	114.778	103.361	117.508	131.465	64.7525	89.0261
O14773	5860.09	2110.29	2674.53	2477.75	2139.66	3815.19	3181.54	3048.1	8666.06	2847.51	3306	6230.05	2632.71	4314.96	4114.44	3956.54
O14775	93.6872	NaN	15.948	NaN	NaN	13.7873	163.687	21.6237	13.6842	NaN	44.2038	NaN	12.442	26.7491	NaN	18.2956
O14776	725.358	659.218	1454.57	864.382	1313.07	1061.7	862.139	1107.93	632.019	985.392	871.786	705.061	751.431	651.884	929.018	699.924
O14777	125.059	240.186	363.54	254.685	857.704	360.93	210.81	261.549	175.81	325.141	157.652	139.707	136.154	144.138	233.777	59.3692
O14782	32.0388	17.1316	33.0849	22.4201	41.4262	51.7561	43.8998	60.4459	NaN	27.0742	25.9033	30.0116	33.2776	35.3011	78.0246	NaN
O14786	713.7	359.5	211.77	345.536	268.229	683.163	406.299	301.272	958.974	498.274	579.557	1205.55	519.123	1082.43	854.64	1030
O14787	2074.4	2684.17	5538.37	2866.39	2831.88	3260.22	2268.13	2435.05	2332.58	2355.03	1830.62	1939.42	1794.22	1662.44	2192.63	2397.35
O14791	3879.02	584.536	711.28	513.246	380.945	853.907	394.288	466.831	1443.87	398.065	821.568	3603.31	312.437	2028.62	969.983	2727.01
O14795	94.524	44.353	43.4583	34.5385	62.26	48.1972	94.1227	33.7198	47.6413	25.7135	49.6694	58.0896	17.5221	NaN	NaN	NaN
O14802	170.25	168.523	289.191	190.272	234.094	258.587	214.976	142.812	142.026	214.527	159.838	177.635	166.766	158.921	155.967	206.188
O14807	136.652	103.257	NaN	119.401	72.3119	66.2057	117.448	54.8087	27.1997	78.4213	84.5087	163.455	64.6036	219.35	101.856	132.471
O14817	28.5725	35.7019	NaN	68.1968	45.6913	48.4165	NaN	51.9242	145.97	NaN	33.683	39.0271	113.182	91.8121	NaN	NaN
O14818	5937.31	5071.71	5272.2	4926.62	6838.26	5001.21	4833.84	5244.51	8721.59	5099.38	6059.35	4498.37	5265.31	5130.99	4801.1	3887.27
O14827	106.062	95.8118	NaN	56.67	76.8401	103.025	74.6356	50.1651	32.841	66.7748	123.052	125.158	66.0454	82.7357	53.6105	89.0701
O14828	1143.32	2265.86	571.767	1327.86	1400.45	1025.12	1302.42	1500.98	1620.56	1745.71	906.985	891.804	1056.24	906.063	1957.59	923.223
O14832	177.309	131.02	196.982	156.272	609.102	92.6051	178.725	233.291	725.687	210.712	112.315	219.487	240.573	231.863	190.723	142.263
O14841	455.997	3352.98	1548.17	1454.49	1224.12	1194.67	1643.92	604.713	1912.83	8748.45	1211.7	812.19	984.245	777.307	1488.12	575.838
O14867	129.308	125.01	82.7646	87.4609	139.514	95.9138	67.5387	112.742	165.417	79.5814	87.1251	142.58	138.436	114.91	94.7782	161.97
O14874	226.483	283.953	342.242	370.422	232.968	261.687	254.04	192.674	865.557	200.161	187.787	266.594	239.628	229.144	242.781	241.333
O14879	353.449	155.15	281.086	129.339	38.9143	89.9134	113.081	52.4061	158.206	73.1663	132.774	260.088	35.7982	127.129	192.083	126.092
O14880	548.893	1291.95	386.026	729.883	233.94	332.11	604.598	523.913	787.892	434.666	431.789	309.964	416.294	820.598	914.999	776.09
O14893	75.1637	185.197	247.761	211.033	209.766	177.057	111.916	122.494	104.314	103.494	134.184	NaN	140.039	80.7148	78.4969	86.102
O14896	268.769	1942.45	330.828	281.059	761.825	668.002	914.663	520.937	237.694	263.659	379.122	174.835	213.527	161.604	275.016	102.708
O14907	668.096	393.313	335.307	312.37	150.461	223.589	252.301	425.631	646.792	323.026	237.049	758.647	743.568	823.854	729.669	883.787
O14908	254.858	353.59	1364	308.124	977.802	418.324	346.315	481.884	232.642	261.651	260.634	273.602	511.729	224.333	555.69	280.284
O14910	29.6851	NaN	NaN	25.2183	NaN	NaN	NaN	NaN	297.668	NaN	NaN	121.846	94.0895	163.179	48.5003	265.406
O14920	852.882	537.848	539.017	599.807	726.825	667.067	555.734	663.647	738.32	741.406	746.29	878.668	559.381	668.828	579.555	805.889
O14924	89.0025	46.9178	95.432	65.0281	61.3372	71.3536	141.683	51.7571	24.8247	79.4539	83.465	94.7007	96.3408	NaN	101.117	105.276
O14925	244.861	429.79	387.182	341.863	379.884	330.099	394.719	324.382	367.056	310.444	275.205	294.791	334.266	216.335	401.054	181.347
O14929	614.105	405.265	571.471	1008.1	1019.15	1150.52	925.885	1833.8	242.004	521.161	711.639	632.324	859.439	752.58	664.39	515.217
O14933	2511.91	1328.02	3150.43	833.9	739.87	695.295	1402.11	1614.07	672.835	933.785	1735.89	1545.73	772.753	1213.02	861.355	1451
O14936	635.857	722.211	1584.59	1133.05	1354.24	1471.64	1604.69	1380.4	859.267	1158.47	1221.28	956.995	834.408	729.997	734.223	1280.49
O14939	174.857	120.036	169.902	136.768	191.141	198.895	289.137	268.238	153.612	167.286	157.611	218.266	130.045	291.09	233.337	348.657
O14949	824.775	1041.43	1581	1393.41	1125.76	1015.9	603.45	644.064	1651.14	1159.37	1224.17	940.196	1613.69	1045.52	1241.56	965.902
O14950;P19105	10794.4	7231.79	3693.42	3963.12	4979.45	6059.29	8872.04	5784.1	6265.5	6443.81	5324.22	11264.2	6211.43	8102.88	4344.7	11712.4
O14964	831.895	1063.13	877.685	1015.84	987.189	896.096	847.217	844.396	1034.34	889.722	722.698	855.263	854.517	752.589	644.227	829.637
O14965	30.9955	23.2623	40.7779	29.1346	77.8844	54.1911	3.113	19.4044	NaN	67.2878	19.6593	NaN	22.5466	22.935	NaN	NaN
O14966	52.0557	128.052	84.295	98.8646	219.789	148.975	499.959	56.4462	122.039	102.268	95.9586	40.5827	43.2499	22.3582	32.2323	18.8126
O14967	NaN	472.422	387.531	229.074	NaN	NaN	NaN	NaN	NaN	NaN	NaN	NaN	224.507	NaN	NaN	NaN
O14972	274.015	275.701	199.531	258.667	225.837	201.157	321.852	208.566	365.449	235.16	249.523	375.163	419.688	294.94	212.078	172.767
O14974	1389.09	1447.51	1590.77	801.444	1106.45	1049.83	1218.62	1907.78	829.805	881.558	938.041	1583.89	1145.43	1304.61	868.682	2245.79
O14975	192.525	78.4712	107.346	54.6286	69.6654	74.5769	NaN	114.644	977.298	88.9892	71.3703	123.703	98.0117	132.554	131.733	286.271
O14976	431.828	568.836	484.903	327.321	587.146	488.303	392.602	376.887	570.937	813.799	444.086	433.967	741.32	405.08	516.933	426.568
O14979	3101.71	2813.67	7167.08	2427.59	4080.84	4253.9	3664.45	3812.29	2114.22	2730.24	2950.81	3263.1	3311.52	2739.1	3859.38	3323.46
O14980	4902.82	5814.36	10111.1	8704.82	6727.83	6530.22	4738.18	6584.26	4932.42	6012.85	5031.77	4523.39	4737.72	3457.19	5007.63	4076.44
O14981	255.063	128.937	343.368	215.007	284.808	223.439	181.407	291.286	176.022	275.476	234.893	210.11	268.727	174.389	229.178	216.647
O15013	183.873	289.35	252.267	247.626	169.083	229.955	395.635	213.231	238.737	237.592	148.269	248.528	124.432	168.132	130.484	226.57
O15014	16.3782	NaN	32.1643	34.3368	NaN	NaN	NaN	NaN	NaN	NaN	18.2885	NaN	74.439	26.7071	21.5631	NaN
O15015	48.0454	55.3971	118.53	73.1431	91.9495	40.6452	47.1756	81.1417	33.538	64.1745	61.8894	55.7856	26.382	62.7302	47.8477	39.9922
O15018	284.25	167.353	152.46	208.885	244.07	194.325	147.687	237.919	167.57	146.034	221.407	205.742	242.084	228.166	142.631	280.14
O15020	345.792	622.718	1150.33	817.93	1110.6	584.166	1299.17	531.946	164.794	320.486	417.622	233.278	930.879	307.455	654.373	232.128
O15021	127.649	39.0974	98.812	62.243	66.0621	53.3156	86.6943	40.3304	88.3546	63.3008	59.3362	71.217	50.0208	98.1671	59.5012	101.734
O15027	814.537	710.387	738.457	650.513	555.244	716.242	648.132	607.637	662.225	944.083	541.244	637.885	696.616	609.074	992.729	681.26
O15031	1101.58	1163.63	1324.65	868.26	1139.11	935.24	1355.38	716.892	1528.35	1308.5	893.989	1257.1	1392.72	1140.21	1542.27	1110.62
O15037	306.878	89.6337	102.979	109.252	92.6801	183.041	108.979	126.51	168.886	172.198	106.917	145.183	178.841	152.887	163.623	163.17
O15040	162.023	232.871	440.694	335.219	185.229	196.095	216.776	197.092	132.874	207.357	187.669	130.993	169.607	116.163	150.987	263.861
O15041	NaN	63.248	91.0264	NaN	NaN	NaN	NaN	NaN	NaN	NaN	NaN	NaN	36.4367	NaN	NaN	NaN
O15042	473.469	700.71	1042.01	715.643	833.053	550.309	525.369	728.93	402.243	629.534	598.295	537.517	468.334	532.506	548.089	774.378
O15047	184.853	176.62	290.533	189.347	144.568	166.253	147.35	180.467	124.485	276.404	133.82	199.767	126.349	173.736	165.107	174.832
O15049	NaN	34.3628	93.7936	22.5246	155.855	31.933	NaN	NaN	NaN	49.9512	17.2272	NaN	62.5345	NaN	88.9948	NaN
O15050	103.777	46.7329	59.4938	42.0664	30.7835	NaN	24.9661	27.7931	20.2131	NaN	36.0221	67.6192	19.8393	69.6278	NaN	44.7357
O15056	148.436	202.621	54.9806	53.5272	103.159	87.1284	99.8518	88.8845	41.5438	126.955	90.5031	136.911	127.046	90.1243	83.3084	100.924
O15061	511.045	3312.46	73.8278	270.974	311.783	1070.03	928.477	108.148	272.317	129.697	588.946	645.743	71.1408	973.027	200.69	1031.06
O15063	114.019	177.002	108.983	106.617	101.161	189.027	156.242	136.761	135.924	52.7573	96.4107	107.01	74.0004	169.38	133.014	165.957
O15066	147.617	182.709	253.95	175.285	134.388	152.378	168.308	106.28	293.533	137.229	160.292	152.996	149.68	165.558	197.069	150.357
O15067	1123.51	666.215	1367.88	859.587	876.214	841.193	816.002	899.519	1251.01	1124.12	842.797	1280.92	861.85	1219.92	1017.26	1371.34
O15068	277.379	232.292	329.028	140.342	226.066	202.884	283.874	242.029	558.014	205.867	156.203	161.611	207.418	238.448	383.237	363.923
O15069	33.6163	13.0121	114.834	NaN	14.9546	36.4585	38.7722	NaN	59.876	NaN	23.5436	20.6871	NaN	NaN	NaN	NaN
O15075	511.084	180.953	543.243	133.527	111.025	396.017	688.382	219.32	382.109	291.628	346.727	2550.07	456.809	1432.62	757.823	1729.45
O15079	16228.4	446.676	1163.74	590.731	532.202	167.697	372.203	695.245	6429.56	24983.3	486.417	882.784	511.821	971.999	714.477	851.459
O15083	223.917	127.687	NaN	NaN	76.4527	97.3391	216.284	127.784	189.959	106.786	NaN	199.555	NaN	239.877	161.364	375.047
O15084	141.922	175.329	208.11	181.464	221.292	469.302	138.385	141.865	105.273	191.317	96.8203	150.026	135.246	136.516	130.126	153.793
O15085	250.635	273.314	291.373	222.888	283.358	264.399	276.174	305.066	158.51	251.179	317.391	358.163	186.441	257.425	262.509	291.25
O15091	208.057	331.941	583.789	681.434	470.49	834.323	242.316	166.083	151.838	264.324	263.728	234.316	265.796	168.061	167.492	206.608
O15111	143.058	82.3582	82.4147	101.484	97.3404	107.985	102.559	136.101	121.424	163.423	106.817	139.338	127.473	170.251	105.123	147.35
O15116	812.615	722.276	1782.68	553.67	1550.6	744.858	638.123	823.73	754.228	1064.63	858.851	632.553	349.667	816.649	824.625	856.618
O15117	248.734	107.793	38.2327	209.457	133.739	93.7449	176.099	298.285	125.042	159.355	266.403	315.341	86.8711	302.669	147.138	174.232
O15118	399.514	2009.21	169.612	379.515	865.21	443.008	487.896	261.323	217.268	654.545	338.663	295.791	485.914	309.43	298.238	278.617
O15119	95.9782	63.8281	237.94	NaN	NaN	54.5398	NaN	103.326	NaN	160.747	69.367	NaN	48.2945	NaN	NaN	NaN
O15120	NaN	443.1	194.87	149.128	NaN	NaN	NaN	144.54	87.5366	NaN	214.76	228.018	157.332	625.737	188.535	135.961
O15121	340.946	169.219	233.651	172.251	375.009	370.66	228.066	138.439	395.398	99.2552	436.532	292.451	214.734	206.894	106.143	139.94
O15123	NaN	28.9936	38.5312	30.7651	28.8407	43.9204	18.3118	52.9238	41.5352	NaN	NaN	59.7193	NaN	NaN	NaN	NaN
O15126	322.601	187.984	225.426	273.975	244.098	316.695	246.611	188.394	383.079	297.063	282.095	282.56	228.353	254.23	436.634	279.29
O15127	746.041	1442.38	567.803	1286.29	467.919	712.05	689.089	659.156	1975.68	922.633	962.67	1134.41	703.824	1047.44	900.526	842.545
O15131	259.244	228.059	329.412	275.306	350.665	244.96	392.234	257.59	158.306	245.832	216.025	220.227	252.059	229.653	252.077	260.964
O15143	10070	6435.52	3692.11	4944.38	7815.2	8274.63	8265.61	8301.27	4427.62	6641.15	8760.41	9379.31	7917.88	7806.66	5145.71	5795.17
O15144	8928.52	6731.41	6160.91	6662.7	6854.32	9081.97	9603.28	7635.91	5321.86	8224.06	10094.8	9295.99	9556.05	10299.5	8026.03	6791.16
O15145	3623.77	2355.08	1847.85	2676.47	2263.09	2623.24	2284.14	3148.09	2021.92	2542.02	3198.42	3591.81	2912.07	3239.13	2584.4	2756.63
O15155	1225.54	1268.5	471.407	1239.88	1201.97	656.486	712.98	865.937	1626.38	652.865	1404.7	655.126	2900.15	680.308	383.796	430.515
O15156	55.555	92.5881	53.5528	151.127	142.484	60.9031	83.8465	146.363	26.8963	131.83	65.1615	78.7179	189.827	55.3586	98.674	NaN
O15160	155.729	296.442	338.043	239.936	351.173	324.315	203.743	188.838	114.143	185.772	194.361	222.942	158.239	117.428	204.164	152.019
O15162	472.689	328.232	440.327	183.951	388.165	261.083	617.051	98.4781	147.829	170.223	365.164	219.896	55.5722	211.074	185.865	241.057
O15164	205.701	359.695	1114.62	526.377	606.906	618.377	360.688	634.391	229.547	463.022	564.698	292.417	394.119	264.462	496.778	309.012
O15169	98.4857	119.994	97.4495	240.821	127.142	140.587	157.962	112.077	78.0401	194.191	100.184	861.57	143.637	107.093	105.989	59.112
O15173	2441.69	2121.18	2636.28	2697.85	2641.36	2140.79	3295.29	1939.96	4197.79	2353.72	2244.8	2244.13	2925.7	2732.76	2019.67	2700.34
O15182	128.575	97.6688	261.103	103.097	277.811	108.168	187.21	53.5356	136.358	101.785	67.1429	125.775	42.1937	94.168	71.426	121.627
O15195	149708	61589.5	72848.9	51529.7	43001	66125.1	48920.5	47522	110295	37667.8	72347.6	NaN	50311.1	150772	NaN	233439
O15204	23.0602	NaN	NaN	18.8914	NaN	23.5355	NaN	25.1612	NaN	26.0483	24.1943	33.4254	NaN	19.2412	NaN	28.2086
O15211	425.91	536.196	335.416	352.115	827.63	449.198	564.728	245.806	452.475	402.963	397.965	565.765	483.068	586.356	868.394	563.189
O15212	1030.04	1345.13	1268.65	913.814	1504.23	1043.99	1129.54	1006.67	1376.9	1104.94	867.942	1158.78	833.86	910.319	1183.38	1012.31
O15213	244.152	221.397	434.32	254.637	717.862	482.704	359.516	321.434	124.614	291.08	195.768	198.465	166.898	171.287	222.792	204.173
O15217	NaN	182.306	186.577	216.146	102.867	154.417	685.028	165.613	190.411	NaN	133.315	264.351	102.37	115.223	131.597	NaN
O15226	322.03	252.553	458.913	420.693	932.808	458.271	313.868	361.27	177.345	363.211	301.97	217.761	193.935	176.901	307.085	254.748
O15228	309.895	309.334	498.22	317.504	448.328	552.536	315.389	270.1	376.421	257.664	445.006	219.119	121.771	219.804	310.337	235.792
O15229	162.561	45.9831	44.5565	65.745	388.503	126.988	43.8033	80.4733	1563.42	159.101	171.445	37.7574	1758.49	73.3053	46.6422	104.66
O15230	742.699	373.487	2232.73	360.075	367.251	560.897	801.252	299.378	2085.27	620.31	478	1855.64	267.244	1611.87	610.778	3691.98
O15231	556.385	550.59	510.5	540.245	1294.08	300.289	1127.69	1860.17	544.602	316.126	371.143	202.794	275.555	341.997	919.674	268.885
O15232	NaN	NaN	NaN	NaN	NaN	98.5087	258.091	NaN	NaN	NaN	NaN	NaN	NaN	NaN	NaN	NaN
O15234	145.591	119.846	163.388	132.335	158.728	125.553	152.844	159.145	76.1829	147.198	100.497	167.889	121.577	112.484	108.668	101.7
O15235	164.702	303.654	289.676	303.124	130.145	237.759	153.392	208.473	211.746	182.654	201.941	135.221	154.09	163.865	277.347	174.323
O15239	350.408	208.599	131.575	217.769	174.278	178.665	195.688	205.49	361.03	704.068	296.417	172.422	199.548	466.652	591.307	330.039
O15244	NaN	NaN	NaN	NaN	NaN	NaN	NaN	NaN	324.507	NaN	NaN	NaN	NaN	NaN	NaN	NaN
O15247	740.618	205.375	115.324	356.177	338.621	237.516	398.276	540.449	433.648	553.958	768.327	1372	358.291	1050.97	667.647	1194.71
O15254	777.521	1009.15	759.793	570.247	1197.2	814.061	453.023	439.718	1590.77	1597.18	1115.49	643.956	3223.26	933.458	1902.71	857.228
O15258	618.133	510.253	756.174	425.041	602.836	460.415	498.691	357.738	765.763	849.394	637.32	615.476	1232.62	386.31	849.293	798.903
O15260	7613.74	6276.32	5474.32	7498.58	6857.47	5795.16	5078.5	3773.22	6805.69	10381.5	6088.79	4990.65	6292.23	6968.75	6361.49	6231.71
O15264	341.046	308.251	98.2142	412.031	847.645	217.673	372.891	436.419	122.451	342.769	425.335	301.183	622.867	261.201	476.043	253.162
O15269	359.351	448.778	343.604	439.263	438.785	381.507	421.687	275.967	375.927	667.079	387.42	309.305	514.97	300.807	420.536	323.822
O15270	153.669	114.042	169.307	156.248	149.342	113.498	119.267	104.858	188.951	178.002	138.552	210.792	264.208	131.295	173.536	111.152
O15294	651.774	589.425	1025.26	770.351	1585.36	935.16	737.149	1026.09	501.109	845.958	729.22	738.905	650.475	642.05	916.55	613.95
O15296	164.02	60.7806	83.4733	54.1117	105.444	73.6216	NaN	88.0558	81.888	NaN	82.427	NaN	1386.46	94.7295	159.126	NaN
O15305	6568.01	6251.48	3801.3	5393.38	7182.59	6204.57	9771.15	4601.96	10115.4	4214.46	6009.25	5035.61	9038.26	5340.08	4747.87	5802.1
O15318	103.923	NaN	NaN	41.0358	93.8585	66.0757	30.2824	25.0256	NaN	NaN	NaN	NaN	NaN	NaN	127.984	NaN
O15321	363.955	487.846	312.316	189.38	286.239	251.71	262.429	118.615	311.28	476.196	224.724	94.9702	297.252	181.724	199.406	145.045
O15327	148.985	68.4945	83.7701	43.8709	50.2176	44.1232	67.7129	38.4674	171.916	45.3062	65.1743	175.912	351.914	176.578	90.5136	283.974
O15344	329.603	344.843	242.889	313.032	326.91	259.971	266.443	209.637	174.465	308.661	384.357	326.001	102.327	248.62	226.548	240.156
O15347	816.195	805.651	1365.01	1381.48	1020.55	647.416	574.97	1258.6	555.56	1259.22	923.27	804.86	938.343	591.545	804.549	459.089
O15355	1405.44	1396.44	3096.97	1826.51	3454.4	2432.06	1621.43	1649.15	818.518	2280.77	1780.63	1246.81	1524.65	1026.36	1430.78	1149.5
O15357	448.178	324.88	478.858	328.627	387.838	463.8	490.815	343.942	269.799	625.011	263.236	454.467	241.478	314.584	319.323	371.58
O15371	1096.25	1375.45	1327.77	1246.66	1317.78	1123.24	1200.65	1566.53	837.536	1088.51	1190.97	1177.07	1351.13	1064.67	1230.92	869.869
O15372	1071.59	1614.93	1383.47	1468.79	1429.42	1044.65	1122.08	1647.03	684.031	1447.88	1233.93	1309.55	1358.46	1222.51	1320.24	1019.61
O15374	NaN	NaN	NaN	NaN	NaN	NaN	NaN	NaN	144.962	NaN	NaN	NaN	NaN	NaN	NaN	NaN
O15379	117.803	103.389	197.247	107.913	99.8337	84.6711	111.729	121.602	109.945	110.971	95.6995	98.0953	93.2788	89.0307	95.9071	96.9932
O15381	94.8649	67.0561	176.381	86.9857	213.508	113.013	103.492	90.3373	40.5852	86.7105	121.379	59.8925	113.265	61.7217	74.1657	41.583
O15382	423.977	1336.83	1924.96	1001.18	408.794	532.24	789.629	736.027	1480.37	576.064	745.516	711.107	975.629	743.375	653.032	702.711
O15389;Q08ET2	413.7	86.7726	163.238	95.9731	154.813	145.69	320.842	77.7603	184.134	455.623	80.903	166.392	71.2783	326.579	168.674	166.627
O15397	168.44	122.798	330.078	197.527	199.51	213.838	202.826	165.465	120.325	126.738	172.937	186.585	119.195	153.109	129.933	178.987
O15400	567.487	349.63	246.761	246.231	419.006	325.517	599.657	263.006	808.658	274.031	322.604	496.18	292.349	413.373	727.333	404.489
O15417	119.943	59.3502	129.848	27.5456	75.7442	84.3006	82.7033	72.0638	66.7266	272.47	47.5334	38.7351	46.8501	81.3413	59.3385	NaN
O15427	770.227	231.806	221.79	252.7	228.33	417.68	301.15	251.708	2426.82	447.874	376.82	160.307	209.984	363.356	116.497	414.454
O15431	NaN	492.43	74.2827	247.646	216.531	198.268	33.2859	172.727	383.602	446.561	529.494	188.914	829.845	87.3448	NaN	NaN
O15438	102.102	65.3622	62.0886	NaN	47.8804	38.4073	74.5983	55.8657	367.678	153.973	59.1418	NaN	120.875	97.3119	30.9064	59.7841
O15439	216.005	143.811	252.26	65.2643	176.054	167.762	103.855	76.5569	183.52	225.819	128.193	188.7	128.669	103.572	326.894	169.788
O15440	128.621	64.6401	NaN	42.2012	55.9954	NaN	96.9231	38.7259	NaN	65.7591	50.8475	NaN	NaN	NaN	NaN	NaN
O15446	241.874	185.116	153.692	227.786	145.73	80.8556	144.956	212.425	81.0442	180.836	143.515	145.624	90.8037	91.6803	199.457	103.722
O15455	122.197	72.5207	137.405	73.1175	NaN	80.5205	96.1072	77.6282	432.783	113.71	88.5955	206.367	54.8756	102.036	137.862	103.125
O15460	2381.96	982.905	435.624	367.175	554.686	1905.04	766.693	676.998	1393.99	821.05	773.041	1612.64	876.5	731.298	526.389	1070.31
O15481	98.3978	NaN	NaN	NaN	164.606	69.4433	NaN	NaN	NaN	NaN	121.757	NaN	NaN	NaN	NaN	NaN
O15484	194.036	59.9257	349.784	73.8524	70.9038	96.9902	148.237	61.9607	136.343	87.8761	117.194	227.588	72.321	182.7	139.035	224.167
O15488	74.9227	179.52	103.857	NaN	59.8179	92.2335	85.9194	52.1878	121.588	77.9534	115.798	94.1407	119.804	132.387	156.989	101.112
O15498	1833.3	1254	1844.53	1435.57	1894.04	1898.59	1295.65	712.821	1198.99	1344.71	1518.42	992.593	2076.47	1226.4	1171.85	1114.22
O15504	148.638	135.991	282.063	152.3	227.819	151.789	153.089	192.293	120.649	163.328	123.569	157.334	139.23	139.391	162.89	144.007
O15511	4018.29	2483.78	1433.8	2229.51	1879.77	2309.22	2254.97	3170.19	1772.73	2247.54	2756.95	3902.56	2537.35	2771.67	2887.19	3037.25
O15514	363.465	406.036	499.087	332	225.003	238.808	422.392	392.628	229.094	193.732	261.769	313.827	294.49	305.114	197.835	244.616
O15519	587.52	179.037	182.644	129.57	206.441	290.116	196.926	157.438	119.688	154.135	199.774	353.23	120.799	125.599	208.982	297.639
O15522;O95096	1421.46	2769.24	2820.4	2073.44	2002.75	539.396	978.704	1725.19	11930.5	2233.49	2236.29	1068.85	2896.13	2708.11	2471.99	1562.54
O15525;O60675	46.4106	135.63	50.9912	135.115	65.2337	123.835	NaN	272.247	166.164	NaN	208.22	140.404	166.893	90.0445	NaN	65.324
O15527	86.9588	51.0843	96.9176	64.3202	250.649	76.8488	151.556	84.2236	78.6156	NaN	65.4225	58.9475	57.9247	144.237	131.595	74.6091
O15530	420.295	433.503	306.189	344.535	266.341	344.197	462.263	351.481	720.664	402.668	365.65	364.549	459.99	353.963	293.562	358.174
O15533	8906.91	5290.28	2321.72	7377.81	2777.59	1529.05	2705.6	7671.62	6485.6	6769.69	12287.8	2168.76	1564.1	3529.17	1961.12	3021.52
O15540	484.746	4092.76	1305.97	NaN	7949.16	2402.28	962.237	370.51	157.34	50.0607	2829.11	2328.7	37084.5	1183.46	113.39	616.464
O15541	436.952	280.862	256.14	388.32	558.031	402.511	275.614	436.217	266.376	326.026	416.369	325.819	343.912	306.898	342.205	292.284
O15550	63.3782	73.9871	112.58	89.3206	81.5985	52.4341	93.4206	60.8756	94.7481	64.1102	88.583	106.844	92.881	73.0159	70.5923	31.3353
O15551	119.997	378.774	974.141	267.016	210.382	NaN	NaN	410.881	135.352	352.013	48.2408	115.86	265.647	97.5027	295.582	NaN
O15554	345.803	254.179	245.776	1477.34	718.923	418.251	148.023	591.898	136.854	1056.81	85.7908	177.774	55.5037	147.832	331.464	62.4903
O43143	2837.28	3385.2	8727.71	4418.14	5125.59	4403.12	3279.53	3938.66	2910.79	5368.92	3198.51	2748.62	3641.87	2469.46	3377.47	2309.04
O43148	348.565	376.876	737.263	319.06	681.305	441.488	367.101	497.616	262.29	477.096	229.425	390.683	341.125	333.728	540.167	324.806
O43149	260.873	209.269	174.154	164.231	250.673	213.453	240.851	206.638	331.868	237.127	252.76	300.955	319.221	283.256	218.533	339.347
O43150	203.892	139.116	393.274	107.791	277.387	130.316	198.418	192.028	254.046	178.46	124.443	268.044	129.725	146.768	168.668	215.617
O43156	108.309	218.336	481.411	162.149	536.625	378.207	191.827	116.851	169.185	285.834	201.988	94.6419	142.869	98.1595	139.504	110.125
O43157	82.3341	137.676	193.47	96.3313	120.727	114.805	44.1372	42.8126	167.143	103.746	92.8939	150.83	86.9986	174.894	178.528	183.252
O43159	188.469	176.032	292.672	227.979	379.827	198.307	203.963	191.768	158.434	235.213	98.1743	159.164	147.987	127.193	186.739	133.089
O43164	53.5374	27.7954	34.6525	33.0697	50.1141	32.9708	36.4096	62.3764	41.0626	22.462	34.5552	39.4111	36.9891	41.6795	42.0664	42.9938
O43166	334.758	308.115	1241.59	292.766	332.839	297.224	465.654	317.2	346.171	273.154	285.293	268.413	274.954	229.707	216.844	316.664
O43167	NaN	45.84	83.4442	44.0857	70.682	48.5623	63.6078	65.222	34.5311	NaN	37.9668	NaN	39.5957	31.8977	47.1891	NaN
O43169	1445.67	1202.73	1403.4	965.364	1130.39	1604.89	1059.38	396.074	1385.62	1754.07	1112.53	1571.06	1060.43	1172.05	278.5	775.486
O43172	627.873	777.255	1396.09	712.689	869.805	835.368	797.787	854.649	404.162	859.786	693.765	643.356	680.345	599.058	759.041	588.927
O43175	1147.04	2463.86	2780.49	9588.01	8356.52	5041.38	3873.42	2249.61	687.223	2378.76	1752.96	981.373	3805.98	1771.95	1012.11	924.408
O43181	916.115	648.454	402.32	461.622	384.41	510.312	561.67	699.654	709.179	1253.94	631.987	879.899	383.75	871.735	897.695	744.511
O43182	108.048	42.0285	45.8093	29.8801	50.3552	67.4239	132.216	49.1986	86.6738	99.5327	50.5939	125.191	43.1815	120.243	67.179	222.685
O43184	156.609	83.2988	NaN	50.7732	35.2559	130.932	85.3134	79.0355	128.527	69.2539	109.324	223.6	121.489	104.58	64.4559	121.873
O43189	519.545	1784.75	645.75	314.072	905.389	420.275	318.582	411.055	604.218	374.456	367.184	345.63	446.151	268.142	330.557	335.273
O43236	169.598	143.557	88.2207	105.469	146.001	113.719	150.223	81.4595	168.269	118.842	126.526	229.599	95.3367	297.9	199.196	211.737
O43237	1670.07	3025.55	1887.11	1724.4	1522.18	2427.2	2636.53	1527.13	2308.28	2808.56	2251.04	3005.75	2079.54	2303.09	1695.73	2307.9
O43240	26.7662	NaN	133.038	NaN	240.349	92.4062	NaN	344.842	NaN	NaN	184.252	154.869	NaN	53.9052	NaN	166.235
O43242	2904.61	2746.26	3442.2	3369.05	3931.11	3342.73	2954.96	2938.86	3265.45	3353.57	3383.35	3104.16	3376.99	2869.52	2657.04	3030.69
O43251	299.254	268.585	349.85	298.067	283.909	366.761	233.235	309.892	185.799	260.238	256.698	392.456	250.885	282.158	195.804	275.35
O43252	2432.55	10724	4032.12	4699.6	6406.85	3644.92	3607.65	7576.97	911.873	5261.1	2593.96	1669.35	3875.18	1891.68	1593.91	1836.68
O43264	2113.18	1874.45	1868.8	2333.95	3568.37	2219.51	2088.46	2049.31	1848.83	2479.15	1951.19	1560.5	2427.64	1612.12	2142.28	1955.78
O43272	422.691	102.647	267.925	35.1356	130.836	204.264	141.804	75.7916	3082.8	112.314	26.7775	NaN	53.9322	61.1223	31.4322	NaN
O43278	263.598	264.324	343.955	366.874	545.575	255.813	324.809	161.017	512.332	732.992	322.273	189.405	462.026	368.367	393.296	211.812
O43281	90.3763	177.298	45.3907	166.693	185.471	290.847	241.519	162.284	NaN	149.898	NaN	141.533	80.9175	90.512	115.625	NaN
O43286	65.6232	30.5974	90.6411	42.0526	73.7221	47.753	51.6059	28.5142	30.444	109.486	26.4125	75.1561	44.3682	NaN	93.5854	NaN
O43290	807.025	715.607	1285.6	872.4	931.655	731.423	867.27	999.155	666.541	749.956	668.965	999.126	818.695	970.06	1035.87	892.659
O43291	277.542	2059.97	578.329	726.759	685.041	470.978	916.093	309.114	344.097	1557.76	385.635	151.643	553.049	114.022	510.402	80.5507
O43292	189.267	397.97	170.668	230.149	212.632	187.302	179.269	97.0443	205.444	252.795	246.292	282.743	233.482	249.652	184.152	203.634
O43293	285.43	243.976	186.872	159.844	233.53	304.648	225.92	177.714	148.006	237.137	250.337	238.477	246.206	231.731	178.569	421.413
O43294	3048.73	1738.27	742.598	1116.66	1035.56	1831.11	1127.45	1320.78	1600.46	1339.98	1625.94	2420.28	2204.52	1571.16	1057.75	6626.25
O43295	261.922	162.128	726.698	388.78	181.612	122.638	235.697	155.343	NaN	187.888	232.034	209.449	103.083	NaN	160.511	111.682
O43296	41.1111	36.8541	159.918	63.4788	38.805	68.1602	50.5348	21.4704	24.1909	31.4805	49.9278	41.7602	19.5702	54.3165	47.4298	31.2092
O43299	251.407	173.348	288.552	162.443	245.142	281.62	350.213	173.325	224.903	470.069	247.755	261.874	248.911	208.733	177.601	253.709
O43301	676.137	329.568	298.778	186.939	159.377	264.803	483.381	221.017	864.584	417.061	398.677	1023.93	247.125	1231.47	604.023	1001.61
O43303	61.5718	68.5084	72.6946	91.6068	123.13	53.8433	92.655	89.9979	40.2563	45.5991	71.1134	32.2326	33.648	31.8028	29.2326	72.4895
O43306	66.2221	41.1227	153.595	56.4428	125.249	91.34	63.496	54.4062	72.3571	234.756	107.516	54.426	56.0567	39.4717	109.994	114.144
O43309	NaN	32.262	96.6086	NaN	NaN	NaN	40.2676	NaN	NaN	NaN	NaN	NaN	NaN	NaN	NaN	NaN
O43310	187.717	97.5999	203.686	126.496	223.406	208.881	181.766	88.5538	118.025	142.623	110.643	129.705	105.211	154.173	183.271	137.426
O43312	63.8557	52.4657	54.3987	66.6628	82.0264	55.4255	95.8419	31.2016	76.7686	48.1879	66.5666	145.879	36.0687	119.194	74.0019	78.31
O43314	180.946	140.279	124.126	141.981	192.134	179.171	158.703	209.165	321.534	173.032	158.813	201.714	146.849	153.302	152.006	167.537
O43318	2007.36	2103.61	2099.65	1424.69	2105.84	1669.92	2109.18	2925.89	1671.35	1913.23	1636.2	2367.48	1859.41	1430.75	2922.12	1770.57
O43324	252.122	269.577	348.513	290.176	418.951	305.173	313.044	193.745	322.072	465.628	322.716	321.445	264.443	108.256	364.242	179.226
O43325	49.2632	82.9915	66.6691	48.4872	48.7922	27.6573	215.325	32.9734	165.454	98.0505	39.0884	14.7142	76.3704	11.135	18.0938	NaN
O43347	NaN	NaN	385.749	46.7839	68.975	20.8444	18.9985	72.3653	134.255	56.3791	NaN	NaN	NaN	31.4194	NaN	NaN
O43353	356.341	652.281	174.955	454.248	226.649	260.294	260.21	443.506	342.085	425.779	256.662	295.588	228.46	275.644	244.044	218.106
O43390	3889.87	4066.28	8566.85	5324.84	4557.27	4589.93	4298.87	6220.06	2643.9	5444	4469.04	3794.41	4512.61	3328.59	3662.26	3452.67
O43395	617.809	731.15	1325.3	698.098	1230.18	751.179	813.143	970.227	396.653	817.367	590.83	496.704	572.335	499.219	773.854	482.92
O43396	551.452	452.79	477.84	720.344	767.244	463.435	277.562	415.772	552.874	471.106	396.863	414.388	342.367	406.936	464.053	352.951
O43399	1611.99	1982.28	2010.28	1537.29	1928.42	1961.09	1831.46	1381.96	2878.7	1186.55	1437.93	1785.63	2025.78	1702.43	1599.76	1439.45
O43402	158.467	288.064	271.365	216.519	335.726	321.719	207.547	249.686	120.512	417.926	247.933	174.043	225.469	118.019	157.838	163.217
O43405	425.699	30.9963	NaN	595.417	NaN	29.4888	42.3277	49.4776	NaN	684.108	NaN	NaN	NaN	NaN	NaN	57.5007
O43414	642.136	906.271	1537.83	860.383	1222.5	1059.75	1667.44	998.826	892.426	882.898	810.677	869.767	938.245	716.799	922.005	1097.95
O43422	105.655	113.362	160.014	146.606	196.156	175.104	158.059	169.47	93.7424	175.107	100.244	154.161	81.35	118.659	118.465	193.655
O43426	126.553	93.9401	83.9343	60.1133	161.778	124.7	147.106	99.15	129.924	102.283	104.509	101.244	74.4332	123.655	79.0632	148.191
O43427	218.788	142.088	266.926	195.387	122.239	217.534	192.97	257.311	251.286	219.661	165.306	245.137	122.028	188.868	174.102	219.16
O43432	317.978	217.677	297.494	277.588	275.952	243.848	213.23	198.548	243.964	279.324	336.257	386.351	271.494	272.949	205.665	341.987
O43439	85.1542	60.8879	113.132	57.9994	85.252	67.2874	39.7974	49.7425	69.3535	617.464	45.1757	193.173	152.749	86.7779	42.2851	44.6868
O43447	634.626	522.011	852.429	691.246	781.35	732.993	626.112	627.284	290.338	624.197	418.137	393.533	474.328	471.199	523.56	375.224
O43464	555.707	460.927	438.951	544.422	450.649	382.016	688.141	367.92	571.98	601.968	175.742	552.167	270.412	697.542	500.541	473.484
O43474	92.8886	88.2055	64.0873	83.4894	72.1949	62.4548	70.1221	80.821	58.1516	110.801	61.0889	149.133	52.3699	81.0406	79.5726	78.8136
O43488	1580.2	2206.23	1694.17	1485.69	1434.01	1361.65	1365.68	1227.85	6123.81	2647.43	1233.92	1473.61	1660.24	1596.55	1337.06	1682.61
O43490	NaN	626.18	218.132	113.314	1125.84	274.998	323.479	126.482	343.616	994.027	201.771	154.923	130.397	294.388	242.104	217.243
O43491	1586.48	1277.62	813.735	599.607	2238.02	2031.8	4766.54	2550.61	1039.94	1404.1	1332.38	3154.01	1153.65	3125.72	1553.86	2276.14
O43493	581.047	568.182	243.818	386.074	378.288	343.603	421.391	225.936	478.08	397.692	240.661	424.473	714.489	404.589	538.247	502.939
O43504	434.28	397.27	392.844	306.101	440.564	414.436	596.261	319.925	884.461	912.294	265.69	543.676	401.482	506.908	507.615	310.108
O43505	91.5259	154.237	163.329	131.649	475.111	100.662	178.996	91.177	115.305	103.259	78.7099	NaN	93.5781	110.462	191.895	125.983
O43516	771.208	446.289	153.337	365.082	435.021	440.143	446.369	787.323	267.69	326.506	554.367	1043.33	291.04	851.92	690.004	962.554
O43520	NaN	229.807	99.2493	118.462	NaN	NaN	NaN	NaN	NaN	120.81	113.94	NaN	275.451	NaN	NaN	NaN
O43524	215.574	122.651	170.782	200.139	181.845	133.13	182.892	278.018	141	138.28	166.091	176.412	234.251	203.581	482.194	195.371
O43556	95.2308	47.5245	36.9373	44.2057	45.8378	61.1308	83.2756	31.4863	17.2836	89.2151	42.7392	74.319	71.9354	96.2213	60.4472	158.282
O43566	191.861	54.9516	65.1115	43.4961	92.993	70.7551	28.7343	110.928	39.3855	85.6759	125.665	40.0959	18.9819	183.704	50.8071	112.968
O43570	271.473	NaN	NaN	74.8308	NaN	136.125	NaN	66.5454	1445.97	70.36	80.6107	126.074	222.741	107.008	386.454	183.42
O43572	101.14	87.1178	72.8528	53.5209	58.2862	69.1561	60.6431	80.8438	181.656	108.574	76.0068	111.139	85.4269	88.5691	81.013	124.494
O43581	106.225	103.65	NaN	71.6057	105.525	NaN	112.358	86.1419	54.6207	328.505	NaN	NaN	100.394	NaN	207.95	NaN
O43583	803.237	490.927	560.385	298.587	801.295	371.026	524.64	430.335	558.397	418.12	367.191	349.693	455.608	379.876	425.302	309.352
O43586	196.621	95.2673	NaN	112.601	204.614	148.755	188.634	168.83	95.7252	208.632	155.012	266.166	84.2994	294.817	165.64	270.444
O43592	928.631	526.743	521.699	412.401	628.021	462.203	289.076	445.515	348.986	851.347	424.766	482.955	504.496	529.883	526.269	562.916
O43598	1410.73	1875.04	1128.6	1890.75	2166.07	1369.43	1427.19	1346.33	5281.39	1695.54	2110.22	1551.11	638.681	1474.47	2129.31	1123.31
O43602	545.465	136.608	273.414	82.2737	235.622	1134.93	351.052	93.3544	186.404	194.084	723.557	345.293	97.484	443.662	253.2	327.799
O43615	720.16	1336.04	819.274	1079.31	2397.93	3147.99	1562.08	1261.37	1827.33	1590.3	792.921	774.32	1604.55	785.877	884.844	799.532
O43617	531.291	494.396	475.001	443.961	542.916	589.536	668.476	357.767	473.27	415.976	381.024	537.318	473.784	363.604	634.065	514.722
O43623	NaN	NaN	NaN	NaN	NaN	80.1781	NaN	NaN	NaN	NaN	56.3567	NaN	NaN	NaN	NaN	NaN
O43633	581.785	623.925	1012.72	468.642	548.042	695.886	596.772	516.361	846.3	531.069	563.442	545.273	406.646	537.718	765.967	475.93
O43639	261.75	438.356	478.975	312.436	269.078	422.17	492.024	220.909	527.229	270.701	180.535	307.766	200.511	268.386	225.124	328.673
O43657	55.3988	453.541	161.489	120.052	351.211	102.086	96.4081	64.264	99.4903	153.083	161.059	NaN	94.5923	81.4498	359.284	57.3948
O43660	465.509	462.138	1079.06	578.265	786.872	620.602	515.513	616.934	401.841	550.922	495.735	551.812	545.837	438.151	746.51	486.579
O43663	43.4325	138.785	78.2085	68.2205	137.612	66.827	17.1351	86.2895	NaN	149.35	38.7284	21.238	46.2246	NaN	25.3849	NaN
O43665	410.294	546.425	528.501	263.112	692.696	313.969	447.947	1031.07	247.597	497.707	410.369	511.717	350.403	569.747	669.921	352.887
O43670	1179.23	1213.43	2090.59	1189.22	1472.51	1423.91	1509.86	1654.92	851.178	1141.5	1188.4	1057.39	1315.7	795.319	1310.2	903.046
O43674	980.256	1503.38	749.802	1190.77	1682.86	989.796	1098.26	795.545	1279.42	1920.5	1457.14	963.334	735.822	1019.55	1365.23	917.268
O43676	423.782	713.332	591.065	641.169	473.146	574.424	485.636	595.8	885.35	1240.53	1068.99	618.809	447.531	618.39	1191.21	894.871
O43678	400.649	470.386	474.684	323.899	307.12	515.387	685.885	489.225	504.882	583.163	435.766	397.771	309.828	540.099	793.489	583.677
O43681	1273.99	1241.83	8188.07	1578.1	2609.21	2001.84	2052.44	1777.7	2076.13	1587.15	1387.85	1361.54	1377.69	1201.16	2225.14	1484.18
O43683	NaN	38.3388	84.5764	70.6012	49.5986	47.2956	15.4454	37.6882	NaN	NaN	12.6594	NaN	27.8227	NaN	26.7117	NaN
O43684	1016.04	1177.95	1943.23	1318.05	1369.29	1269.61	1614.67	1717.92	872.979	925.402	1043.29	1228.58	1187.94	1100.29	1500.98	1085.59
O43688	101.242	179.207	44.1333	89.1879	180.573	36.0252	NaN	61.9248	NaN	245.541	51.7917	101.62	67.7117	NaN	174.386	NaN
O43692	101.721	22.2377	NaN	74.876	48.8028	138.766	103.516	25.9505	NaN	NaN	112.822	86.2788	NaN	72.0875	58.1473	233.053
O43704	156.123	NaN	NaN	101.037	46.868	56.3303	NaN	51.6375	291.094	NaN	73.12	291.901	NaN	131.699	NaN	97.6372
O43707	25652	37890.1	26448.8	25280.1	31918.9	30728.3	25619.6	30575.2	39212.6	21056.6	24833.6	26141.7	22837.7	25362.4	31818.1	34174.2
O43708	912.292	3334.73	1874.03	1972.39	807.969	565.737	1797.23	1057.09	2164.71	1970.84	1022.02	876.067	2174.03	1372.27	1039.46	943.589
O43709	142.843	106.102	377.292	244.293	301.045	164.939	222.049	170.109	102.616	123.199	83.5702	124.668	75.3679	134.625	241.244	123.91
O43715	145.668	258.452	436.513	157.069	176.978	116.863	87.9259	105.78	278.331	139.885	120.031	71.8376	186.705	50.6491	76.3118	180.541
O43716	108.69	213.594	665.786	259.335	385.925	218.9	393.541	309.8	274.437	135.282	202.148	142.177	319.374	187.548	364.877	170.048
O43719	403.028	467.55	722.082	543.618	1505.29	404.171	668.674	834.896	323.072	526.816	407.494	488.364	357.904	475.084	582.162	414.77
O43731	348.939	1599.84	235.381	191.665	297.797	529.094	438.584	250.312	338.422	830.234	309.291	291.062	229.637	265.187	191.98	555.701
O43734	NaN	24.2256	NaN	18.0575	41.3796	36.2532	NaN	29.2572	NaN	NaN	17.9375	NaN	16.8997	NaN	NaN	NaN
O43739	271.665	222.219	142.215	216.122	118.418	215.096	166.085	250.028	114.847	186.051	163.373	331.85	167.486	261.522	175.595	342.979
O43741	485.8	451.857	361.544	190.548	236.661	653.886	911.247	372.012	514.721	384.392	346.975	467.401	424.247	411.652	280.581	597.296
O43747	1063.47	1755.07	1171.94	1020.44	1158.03	1300.35	1539.84	961.958	1826.48	2034.78	1411.17	1382.75	1864.36	837.131	937.389	987.659
O43752	298.075	259.421	135.491	339.506	240.964	161.383	175.526	151.88	256.29	470.095	211.39	238.439	284.388	230.916	236.229	161.932
O43759	529.288	3198.22	512.066	3652.14	2433.34	1783.04	2471.23	450.338	116.519	2047.49	1262	706.951	538.42	549.892	529.594	1047.5
O43760	264.211	466.449	93.8351	191.113	184.182	180.62	202.091	180.149	172.387	222.632	143.062	75.4841	210.272	155.9	252.292	153.435
O43765	306.822	265.749	245.801	261.733	304.866	345.253	254.503	300.86	254.158	299.786	197.456	220.84	274.926	260.698	323.713	276.666
O43766	NaN	12.9904	47.207	NaN	NaN	12.0924	23.0462	NaN	6.8	30.5981	NaN	NaN	11.2231	NaN	NaN	NaN
O43768	400.323	603.99	554.706	351.085	878.494	540.47	478.085	587.071	657.649	785.984	524.708	381.502	508.51	483.954	436.17	310.22
O43772	426.437	503.662	1070.38	251.044	477.978	524.906	563.87	430.883	764.833	520.042	656.503	630.357	613.35	757.732	412.382	714.927
O43776	1486.92	2325.06	1769.98	3204.93	2378.4	2766.48	1556.13	2255.37	3095.59	2267.33	1934.5	2327.71	2250.62	1844.93	2404.3	1689.91
O43790	6660.88	581.928	917.719	538.801	2184.37	1104.6	881.012	1298.42	436.311	452.626	264.5	914.185	354.52	1053.17	1422.57	1204.62
O43795	902.715	921.562	798.142	510.297	690.778	1369.01	1062.19	778.155	531.433	1037.66	1139.77	1340.01	1387.67	1104.59	853.671	1294.82
O43805	117.146	42.1326	65.8863	72.9203	52.6595	46.0277	33.5894	64.6221	87.8434	NaN	58.0892	64.4939	52.09	130.372	117.544	100.062
O43808	107.176	284.871	234.311	225.747	427.72	281.76	361.249	197.314	216.42	161.557	238.001	122.635	247.176	NaN	207.967	NaN
O43809	2187.62	2668.63	5224.41	2730.18	4171.04	3252.03	3295.04	3267.2	1716.83	3492.59	2187.73	1973.45	2687.18	1853.32	1946.46	1704.19
O43813	400.111	753.639	904.533	753.895	455.647	984.47	1443.74	874.68	756.285	538.07	885.272	325.153	365.012	542.567	577.676	608.418
O43815	715.852	688.705	589.767	852.135	1051.07	626.386	1014.85	1102.47	577.809	735.354	533.356	768.131	785.029	783.343	877.813	686.235
O43818	386.247	192.523	644.473	471.193	591.498	370.511	351.932	198.258	118.235	277.373	210.791	269.695	291.497	225.5	384.692	224.645
O43819	206.062	1780.97	383.297	581.006	1149.06	1366.56	441.896	192.818	574.09	785.838	392.96	257.952	362.908	198.198	290.892	355.288
O43822	94.1526	101.031	192.811	105.068	168.141	157.955	266.464	117.382	153.878	17.1856	126.82	101.222	126.065	87.1148	126.898	178.417
O43823	597.768	662.298	2579.73	791.879	1306.61	915.837	540.867	888.014	697.876	799.029	729.563	565.153	711.023	533.944	496.597	619.689
O43824	67.7239	140.771	140.173	321.53	107.48	38.1768	170.068	88.4752	206.352	182.217	162.782	176.103	113.322	115.981	165.805	129.92
O43826	NaN	258.087	418.118	NaN	494.787	294.636	537.419	66.7864	1954.49	375.501	111.163	NaN	69.2196	180.097	162.58	92.7185
O43829	NaN	NaN	67.4036	70.618	61.2354	NaN	NaN	122.942	61.8392	NaN	36.9979	NaN	53.8007	56.2689	NaN	NaN
O43837	433.511	1108.4	478.666	429.69	377.473	336.445	343.026	478.079	969.859	651.768	479.674	405.226	598.724	590.764	351.686	471.391
O43847	475.004	310.784	360.445	386.057	1241.33	605.642	433.228	359.903	243.028	472.509	371	339.365	577.716	350.305	266.592	369.523
O43852	4233.01	8394.23	3430.61	7761.49	6493.3	8144.91	10085	6326.11	2792.01	2622.22	8287.01	5283.47	4140.01	4993.71	3810.35	5686
O43854	70.6708	73.1743	NaN	26.6261	22.5938	212.716	350.695	14.4741	15.8936	59.4391	10.762	23.4108	57.0229	29.6574	NaN	39.4261
O43865	629.815	841.794	1412.09	1254.18	1396.81	634.976	1041.63	856.689	2344.69	750.859	737.211	1130.62	1096.27	1069.69	1058.77	977.288
O43866	1885.14	377.74	437.624	1066.6	290.735	246.769	343.763	257.668	302.935	236.713	765.165	1830.17	83.6224	1482.62	762.442	3976.91
O43896	611.251	378.696	271.631	266.751	273.399	302.504	356.339	298.889	549.528	489.936	274.635	482.366	369.867	601.978	428.828	384.366
O43903	NaN	50.9964	NaN	NaN	NaN	NaN	NaN	NaN	85.81	NaN	27.4862	NaN	NaN	NaN	NaN	NaN
O43909	71.3478	63.4354	263.525	58.6422	186.883	130.801	98.7331	57.1806	80.9461	122.37	79.7671	59.4229	45.3052	50.1441	43.0359	61.3482
O43913	81.022	104.646	292.4	167.559	158.852	205.001	198.758	229.964	102.689	98.418	141.923	104.573	104.996	112.507	119.902	67.7134
O43914	497.647	125.763	70.7865	202.546	107.353	157.509	371.964	122.59	140.524	269.874	134.809	140.08	91.2423	154.548	71.8758	77.1095
O43916	NaN	NaN	9.39718	57.1544	NaN	NaN	NaN	NaN	NaN	NaN	NaN	NaN	81.7716	NaN	181.683	NaN
O43920	662.141	507.505	329.979	602.924	339.759	394.849	330.671	569.449	923.52	721.619	677.419	713.573	537.702	1240.97	1067.86	820.532
O43924	680.698	440.599	412.903	299.547	353.612	297.757	420.657	429.365	413.21	431.38	243.983	422.235	331.681	505.698	440.66	483.968
O43929	104.726	85.1138	302.882	157.202	139.254	168.437	165.837	164.747	103.749	123.733	123.187	123.343	75.7709	102.824	167.764	84.6195
O43933	168.246	259.342	205.349	194.408	355.211	238.422	224.66	156.963	244.002	181.748	212.511	184.886	365.917	192.872	300.022	246.767
O60216	459.302	672.857	854.889	769.978	801.191	537.405	665.193	863.635	436.904	812.895	480.649	577.553	548.667	493.229	573.647	527.94
O60218	80.0067	NaN	27.243	NaN	NaN	NaN	37.4755	NaN	NaN	NaN	55.291	NaN	35.3208	NaN	34.713	NaN
O60220	143.526	176.95	199.632	477.37	407.007	287.497	418.213	132.686	232.808	301.307	179.259	195.768	321.786	142.157	293.619	109.952
O60229	78.1999	87.0276	115.961	44.4946	100.02	97.281	76.2694	68.0614	70.0874	96.4605	120.171	170.237	42.8554	91.7453	99.7968	131.672
O60231	138.244	155.957	187.006	157.058	242.086	171.444	129.449	246.28	110.973	184.945	147.166	125.29	137.668	93.0829	134.749	90.5393
O60232	247.176	413.294	190.996	445.595	614.415	347.612	490.379	237.083	176.334	329.4	222.199	232.492	327.075	221.545	375.736	244.913
O60234	2233.67	494.998	359.962	908.147	783.282	410.345	756.412	1084.89	729.842	913.936	909.361	1117.05	646.612	1893.53	796.87	1346.81
O60237	166.708	126.618	97.4006	92.6619	75.7635	78.4106	133.46	65.9756	117.261	88.0848	145.007	301.364	92.9953	196.199	114.566	466.579
O60238	105.224	75.3514	234.237	41.9672	198.642	112.894	219.681	102.3	304.562	83.8093	78.3043	131.198	149.871	142.76	104.566	114.579
O60240	6074.93	97.686	NaN	115.311	NaN	96.7831	205.948	89.1785	NaN	2070.33	4098	4950.31	367.347	26266.7	2165.77	1408.95
O60243	NaN	61.7804	71.5275	48.5132	34.3604	89.403	NaN	NaN	56.0637	67.1261	56.5388	NaN	84.1456	106.611	72.1834	79.7178
O60244	83.5271	76.551	145.305	84.0576	99.4161	85.7674	84.6133	107.46	63.6975	136.143	91.2436	93.7736	57.5047	79.6151	83.9449	53.5422
O60245	96.9233	63.6763	289.845	24.9751	NaN	48.4451	98.7757	21.2213	NaN	78.4941	49.8978	97.9232	66.1317	78.5424	49.5772	181.76
O60256	764.041	788.135	683.93	1121.95	984.686	618.428	930.561	1569.29	1921.9	1146.86	862.294	701.107	765.154	886.189	580.627	503.045
O60262	194.992	331.641	190.915	874.403	233.031	160.658	213.649	351.873	186.393	283.314	348.448	186.067	201.153	454.984	253.882	559.26
O60264	1185.19	1178.94	3320.45	1543.24	2292.38	1632.82	1436.1	2113.93	746.771	1428.92	1243.37	1020.77	1216.74	1081.04	1243.26	978.709
O60266	273.673	186.355	136.285	241.851	303.492	137.861	178.662	105.125	134.599	240.048	344.947	225.496	105.932	346.545	93.5952	489.307
O60268	93.2848	64.8672	NaN	58.3328	69.0403	70.4061	89.6103	79.2852	56.1405	85.0614	153.521	125.36	72.5333	47.3716	45.2937	20.0779
O60269	NaN	17.9683	74.3477	20.0471	45.8654	38.5115	75.4196	48.9701	30.0046	23.1614	65.2527	NaN	NaN	NaN	47.8335	NaN
O60271	827.956	1584.21	361.404	629.748	840.616	989.945	1166.94	833.694	1961.09	576.546	772.923	1077.25	615.078	833.297	850.882	1002.63
O60281	11.6176	20.1421	70.4341	39.7924	74.4657	15.7935	42.2374	37.7839	17.9814	14.1752	22.1718	NaN	14.186	14.98	16.0573	NaN
O60282	59.9947	36.813	362.871	29.293	34.3559	37.7594	30.6651	45.5775	NaN	54.1858	35.6741	65.0241	28.3758	45.3834	37.4038	58.8878
O60287	152.737	220.085	321.063	239.677	265.843	262.407	213.011	154.069	159.131	221.313	159.543	134.455	117.092	129.845	187.609	127.638
O60291	114.208	102.545	165.291	183.713	126.829	131.817	257.479	105.354	113.325	183.307	96.631	138.788	101.342	111.532	147.652	119.99
O60292	53.5699	108.893	48.8248	62.4325	39.0537	46.1358	53.5861	38.6762	89.4373	68.8535	47.9144	59.3121	59.9971	NaN	84.3254	26.0803
O60293	98.0192	140.151	258.116	83.5016	226.988	128.998	106.429	130.163	34.7458	85.5902	87.5526	65.9208	65.711	37.6892	49.9138	71.5524
O60294	NaN	NaN	34.318	14.7159	19.3608	37.2331	33.549	NaN	18.9163	55.0216	30.0928	NaN	13.3022	NaN	NaN	NaN
O60299	NaN	26.2074	59.7047	10.7434	31.2006	15.5923	39.7128	13.4584	NaN	NaN	NaN	NaN	NaN	NaN	NaN	NaN
O60303	107.868	86.6219	141.539	183.677	217.505	119.556	156.412	118.099	126.194	169.394	101.903	145.531	103.887	135.347	131.389	128.07
O60306	315.615	375.442	620.607	435.735	694.409	482.886	564.064	551.023	307.425	541.045	406.239	308.389	436.069	368.656	485.988	300.905
O60307	140.411	67.8274	159.748	105.692	155.861	110.36	168.798	118.178	301.439	123.715	160.06	158.64	74.3172	219.769	135.264	164.31
O60313	1323.36	1399.09	1999.17	2972.64	1748.45	1153.84	1870.14	1468.78	2086.42	1076.4	998.067	1250.7	962.583	1453.17	1506.66	1024.17
O60315	49.7293	44.7253	NaN	41.8165	46.2454	59.1978	49.5023	41.5698	47.4786	41.8799	47.6786	72.2295	39.3956	79.2144	33.1568	30.2128
O60318	94.6206	99.9179	212.757	123.339	217.831	130.23	126.183	122.374	97.0735	106.123	114.381	120.949	95.4694	102.901	140.78	124.243
O60331	149.209	111.978	70.3384	96.2011	147.114	151.704	201.509	140.531	214.576	167.777	125.873	356.069	129.101	207.106	302.178	311.204
O60333	183.906	185.037	152.157	64.709	204.264	278.388	196.039	177.144	269.955	138.299	209.95	177.061	198.791	181.479	166.322	158.114
O60337	76.3617	75.1677	49.2744	90.0309	43.7745	75.471	NaN	18.969	68.2537	49.1914	61.8391	NaN	48.7599	NaN	61.9245	NaN
O60341	805.396	1156.99	2976.33	1456.26	1757.69	1703.44	1197.23	1631.94	764.073	1906.96	1246.85	956.892	1763.67	719.263	1219.62	734.952
O60343	224.752	542.724	412.56	713.98	1090.99	742.255	385.262	252.956	162.427	320.435	564.614	288.71	549.826	288.97	318.743	212.647
O60346	268.063	112.399	69.0943	101.541	51.0457	47.4792	NaN	79.5403	47.8698	52.7461	16.4588	51.121	27.1215	41.8881	92.7006	57.2019
O60353	89.9369	491.696	413.738	131.808	203.283	150.364	456.716	122.517	93.1367	818.035	184.709	45.6545	133.518	39.2337	68.9676	70.7112
O60356	15.0362	34.3621	NaN	27.0399	NaN	NaN	NaN	55.9016	23.9122	90.0141	NaN	33.3364	86.554	NaN	NaN	NaN
O60361	3442.09	9307.86	2834.22	3049.26	3166.58	3150.26	4945.05	2653.28	3504.83	3301.92	2409.29	2586.4	1667.07	2816.02	3713.44	3289.19
O60381	41.0365	49.0246	91.7882	31.6926	74.8927	62.4369	118.716	61.2924	25.5191	32.8248	23.834	31.4644	38.5191	32.7282	NaN	290.226
O60427	56.5145	80.8764	360.151	42.0791	347.042	149.945	133.629	33.8758	7.95203	401.407	48.8493	40.5159	27.3519	21.4387	NaN	55.2876
O60437	722.136	719.155	1906.65	624.375	837.128	391.158	2897.47	1642.71	722.069	341.115	419.041	1127.12	1362.94	690.918	2013.15	907.863
O60443	202.586	132.721	253.065	83.0181	77.9884	162.009	153.566	195.464	252.251	160.95	99.0219	218.598	145.017	129.164	298.908	550.671
O60447	106.168	89.0733	131.678	59.0187	76.4562	83.7594	108.467	70.8897	64.3901	120.489	62.8734	103.496	117.529	130.222	107.829	174.999
O60449	147.895	361.696	145.68	450.628	141.419	118.79	303.559	194.396	96.7634	175.176	271.905	182.597	89.3416	280.562	178.77	200.071
O60462	204.971	293.046	78.3297	114.82	382.681	262.382	153.536	138.951	84.2142	243.572	179.383	193.431	156.168	169.456	74.4432	212.273
O60476	331.352	689.611	243.301	398.265	690.582	454.042	373.99	271.538	228.026	478.033	520.841	253.176	561.817	425.424	345.919	619.608
O60486	375.809	196.673	165.771	149.631	193.819	321.066	363.337	315.993	144.379	314.243	303.346	425.596	244.654	241.018	322.59	301.547
O60488	735.179	457.078	465.089	460.655	624.577	883.664	980.64	670.01	459.642	429.863	1065.03	784.539	276.711	814.681	365.482	772.371
O60493	3284.85	1689.01	1284.23	2004.53	2136.71	2427.36	3764.66	2215.38	3376.67	2719.41	1781.38	3870	2349.25	3901.37	2847.98	2989.78
O60494	131.757	72.586	141.515	NaN	NaN	NaN	51.2214	95.6972	654.982	30.8213	56.3983	NaN	NaN	66.6228	111.746	132.645
O60496	434.82	65.6108	NaN	173.681	113.156	114.161	148.115	221.034	120.352	119.961	293.328	458.284	93.6423	402.062	141.713	238.117
O60499	254.551	218.708	204.71	358.2	243.092	200.65	124.66	206.331	137.304	140.519	224.418	168.679	194.771	171.752	127.117	156.171
O60502	488.145	201.882	606.095	611.645	332.236	345.504	334.934	399.129	410.973	383.539	341.887	427.934	332.787	341.65	401.629	316.963
O60503	NaN	15.0537	NaN	22.0674	NaN	NaN	NaN	NaN	51.7	26.9921	NaN	27.1826	18.581	24.4342	28.7442	35.1872
O60504	443.224	239.544	430.919	194.045	252.059	260.606	350.849	303.351	540.093	226.016	277.474	827.313	268.218	478.016	408.658	903.567
O60506	4860.14	4526.71	5105.15	5804.46	7218.98	4053.78	3688.32	7420.42	3265.45	3238.73	3875.85	5363.01	6564.67	4244.47	6203.16	4031
O60507	85.8527	70.4181	99.5779	34.1089	95.8961	172.737	71.9014	28.3619	16.4721	59.7881	82.3735	155	39.2623	65.8281	50.3483	112.617
O60508	414.413	376.618	541.733	492.594	814.695	423.538	910.013	970.682	338.475	418.079	342.811	365.706	424.894	408.616	631.848	384.977
O60512	286.412	399.389	225.754	300.862	474.129	381.863	306.775	301.491	332.208	480.631	407.33	278.532	546.466	265.145	622.963	551.825
O60513	86.3627	212.335	58.3832	27.9791	98.7188	67.8128	60.9355	43.4266	47.2781	44.157	58.3917	48.6365	61.9968	59.1315	72.9825	73.469
O60518	321.446	454.408	487.756	645.67	358.53	395.512	507.596	376.558	566.047	355.226	500.489	341.632	236.635	257.443	285.536	521.889
O60524	405.098	254.933	323.311	202.81	588.728	546.11	395.734	311.03	194.04	299.958	292.043	253.81	301.829	222.083	269.16	322.194
O60547	881.645	1927.13	285.503	1520.14	1438.6	1250.5	3349.87	1190.66	735.403	1229.26	1127.52	729.218	2145.37	786.641	1234.13	854.011
O60551	196.559	216.683	250.846	280.28	237.643	180.538	486.751	344.093	287.127	216.202	255.594	292.919	132.093	559.881	221.157	278.592
O60563	114.712	138.287	250.064	94.9095	177.612	143.215	141.878	158.825	113.489	174.785	115.759	124.488	94.016	96.6613	110.527	114.429
O60565	546.073	43.9656	67.5369	48.2559	19.4319	165.107	70.204	224.288	NaN	53.6756	146.717	461.8	66.4066	57.9968	110.374	1969.3
O60566	NaN	NaN	142.849	107.137	347.494	169.592	68.8519	74.462	NaN	124.957	89.2789	NaN	47.992	64.1746	74.8652	84.091
O60568	1271.53	1570.82	598.641	926.321	1960.25	2074.69	1804.27	755.398	883.415	963.848	2090.94	1161.14	616.496	845.278	897.629	1075.89
O60573	141.613	162.755	209.94	202.106	148.929	141.207	165.476	191.003	140.459	178.76	140.674	125.808	166.468	98.5458	124.028	97.0065
O60583	87.7095	117.506	159.587	100.441	92.5092	101.78	121.583	139.649	60.4014	156.245	90.0944	103.934	106.957	75.4265	86.5475	107.837
O60602	38.0553	91.213	40.0305	24.737	35.8929	36.5591	49.4894	43.4446	45.8427	67.2079	52.6773	NaN	NaN	73.6326	52.3824	60.5276
O60603	450.161	116.652	115.838	120.495	126.178	242.711	339.613	156.713	155.211	207.549	229.822	266.203	122.601	260.804	124.042	175.553
O60610	1095.61	780.039	958.915	1028.75	1472.21	973.933	925.458	934.296	3118.79	771.666	966.107	967.196	748.464	945.624	814.46	835.246
O60613	187.13	498.952	314.545	363.408	417.058	373.317	422.429	395.138	513.657	226.131	455.201	642.506	400.221	732.876	521.15	950.01
O60635	266.832	NaN	1131.93	NaN	NaN	NaN	NaN	NaN	2209.36	NaN	NaN	NaN	48.5711	NaN	NaN	NaN
O60641	1579.58	691.629	769.262	714.261	672.359	714.062	929.379	556.863	1746.79	702.676	769.863	1467.08	512.004	1273.56	1287.69	1616.36
O60645	318.738	315.814	412.483	324.877	361.284	371.032	649.53	473.06	507.429	437.703	456.686	547.813	419.329	480.851	438.808	477.298
O60656	NaN	32.7471	62.748	NaN	NaN	NaN	24.3474	NaN	407.596	NaN	NaN	70.1379	NaN	46.1768	97.5426	57.6138
O60664	9208.44	5280.29	2569.86	4370.67	3712.32	5127.72	4293.22	7389.51	5720.42	3266.59	5366.1	9250.43	9018.71	7759.55	8347.37	7685.8
O60669	194.275	184.402	222.214	86.4475	141.491	150.581	175.988	156.902	468.684	194.651	146.234	301.033	54.763	295.967	225.015	479.122
O60671	156.137	286.33	280.097	197.361	225.818	135.792	224.347	250.898	NaN	261.008	197.38	NaN	189.901	113.036	80.4574	168.313
O60674	256.714	420.881	170.772	329.188	188.755	175.783	373.694	240.765	363.276	430.311	262.065	251.839	169.436	260.848	230.547	146.057
O60678	81.0414	98.49	100.707	91.6037	186.164	171.64	128.033	127.554	83.6772	95.4135	68.3674	104.301	66.7824	81.5106	95.3439	105.08
O60683	59.9787	247.602	330.991	176.883	159.719	139.056	519.411	166.537	215.275	283.001	153.181	90.8772	87.0808	90.7848	113.137	76.2235
O60684	792.114	493.004	790.243	725.646	886.743	590.819	580.597	578.172	576.648	935.844	602.241	620.146	637.842	585.772	662.792	618.993
O60687	331.161	460.758	87.5639	101.916	42.322	188.949	189.033	161.538	39.07	180.037	138.362	246.535	181.345	142.713	252.592	379.969
O60701	5263.59	2304.47	1865.22	1341.77	1370.03	2842.2	1634.1	1879.36	4086.09	2641.35	2013.12	4158.88	11310.7	2425.88	1521.31	2446.33
O60704	196.888	107.924	55.5516	127.173	146.096	177.955	186.54	85.7882	116.636	287.825	126.27	143.635	177.834	179.612	107.425	191.212
O60706	163.01	NaN	NaN	63.3115	NaN	50.5399	58.2051	NaN	102.243	96.4722	97.0169	263.711	95.7593	300.178	114.757	365.286
O60711	188.126	114.627	53.312	320.505	265.792	145.642	233.209	248.315	72.6737	144.066	232.671	161.962	148.42	175.04	107.503	156.669
O60716	4626.82	9267.22	8848.77	6066.93	7670.18	5131.86	6834.83	4365	6741.49	4542.4	3927.5	3838.02	5862.13	4064.94	5859.45	4467.63
O60725	452.572	277.728	333.846	427.797	322.797	243.37	251.328	224.142	379.305	261.068	468.497	315.043	302.483	261.888	254.332	279.06
O60733	NaN	89.0021	NaN	104.31	NaN	NaN	52.3954	98.9136	NaN	70.8901	59.8158	NaN	NaN	NaN	NaN	NaN
O60749	1773.41	1081.65	1089.45	1036.89	1117.64	1083.46	1581.05	1310.61	2939.24	1234.54	1592.95	3329.59	1334.74	2489.2	1530.11	2377.9
O60760	166.682	164.747	114.588	136.769	32.156	91.2965	159.232	130.759	165.289	57.5801	162.766	127.438	97.8312	261.718	70.7007	68.2984
O60762	1277.25	1726.2	2030.76	1427.49	1862.29	1270.29	1642.4	1933.83	1083.79	1686.15	1429.65	1200.69	1077.06	1489.02	1818.42	1646.83
O60763	3197.73	5945.64	2954.29	3028.49	3577.39	3014.18	4450.76	4248.03	4307.91	7237.52	3341.19	3186.75	3954.89	2666	3005.39	3638.12
O60783	206.037	266.811	355.044	240.066	222.255	257.94	258.409	210.029	141.007	224.669	167.663	154.079	159.228	185.239	238.489	123.365
O60784	3511.92	5028.92	1394.53	2932.05	3723.54	3002.3	5667.74	3981.31	4058.5	4045.55	3090.45	4667.37	5506.69	4168.36	2141.57	2951.2
O60825	237.021	482.358	201.778	1086.6	462.862	481.275	632.995	221.25	104.328	451.683	368.335	285.402	464.724	206.609	262.306	176.824
O60826	696.536	741.888	746.135	724.478	895.104	668.971	723.374	582.8	1035.72	764.138	733.102	1025.43	804.109	850.436	733.724	747.548
O60828	450.901	517.937	855.339	674.413	1010.31	775.153	598.886	921.907	357.414	573.67	490.226	478.358	431.129	416.126	808.447	453.147
O60831	341.027	173.277	247.277	245.588	185.431	213.148	88.9922	141.643	NaN	158.38	195.287	183.216	227.626	117.3	333.299	729.244
O60832	880.599	773.944	1925.75	1873.11	1912.24	1446.55	1619.79	1154.21	524.345	1742.83	979.323	885.999	1025.27	675.787	1634.07	1068.65
O60841	430.253	511.594	564.089	611.741	686.35	716.504	554.606	529.166	332.03	423.119	558.464	474.957	641.05	465.779	428.437	816.921
O60858	41.2037	NaN	14.417	38.5979	NaN	NaN	NaN	NaN	67.8555	NaN	NaN	NaN	50.6182	NaN	33.9249	NaN
O60861	280.757	177.868	415.654	150.179	127.338	162.88	290.541	251.163	102.062	166.318	182.418	381.153	184.331	315.873	305.055	373.068
O60869	494.793	604.815	1088.94	491.806	895.042	722.861	867.843	740.736	443.974	757.898	424.661	468.548	306.428	406.064	625.24	389.096
O60870	107.443	64.9761	190.166	96.2333	182.778	89.0906	191.661	132.503	23.055	72.0326	52.9532	44.1777	44.8453	47.4937	54.2264	28.8606
O60879	917.565	545.708	365.026	294.327	1207.99	1086.31	1255.91	550.884	785.462	788.743	809.867	1459.24	501.6	955.151	710.688	1426.53
O60880	188.051	25.0772	NaN	124.87	181.381	27.6833	53.6297	187.774	70.6857	70.5924	207.918	296.787	39.6446	277.789	160.063	141.479
O60884	1370.26	1084.79	1008.82	1849.36	1697.12	1280.58	1017.4	1163.72	1288.34	1526.54	1373.77	1184.61	1302.06	1127.13	656.008	917.164
O60885	179.986	131.195	694.8	220.227	213.743	195.542	240.911	377.908	145.969	176.353	135.989	205.828	136.546	180.822	187.994	275.279
O60888	352.821	693.966	504.009	546.962	817.799	448.359	517.258	503.357	681.017	546.188	538.872	504.757	508.77	707.295	954.545	714.414
O60890	291.158	213.017	174.163	195.445	553.797	289.349	495.553	195.741	64.8339	207.333	184.006	286.079	233.631	122.835	261.425	279.972
O60906	99.703	37.0397	92.2087	68.5143	123.625	87.1191	221.605	45.7452	73.6325	72.007	65.3503	43.4249	103.182	69.4039	134.081	75.8963
O60907	1089.77	886.383	928.563	949.851	1221.44	1003.66	1029.47	749.016	1033.45	893.531	921.923	975.271	524.678	638.041	1145.81	714.99
O60909	NaN	23.7872	34.6982	15.0094	68.9772	77.2479	24.7315	NaN	NaN	NaN	70.6627	NaN	26.6714	NaN	22.9042	NaN
O60911	NaN	120.335	40.8062	60.0361	94.4349	24.4584	NaN	31.0924	NaN	NaN	NaN	NaN	NaN	NaN	NaN	NaN
O60921	604.235	577.749	424.107	438.187	554.687	360.212	487.716	340.111	303.141	454.711	359.001	NaN	309.086	NaN	325.13	NaN
O60925	3959.75	3608.61	6197.72	3344.95	5344.86	4735.98	4788.16	3956.63	5736.32	3908.82	3645.66	3394.51	2971.88	4014.74	4002.84	3261.26
O60927	150.621	389.601	211.57	193.985	380.541	180.282	238.548	291.854	224.905	155.002	163.409	133.018	179.81	134.72	321.304	158.911
O60930	NaN	50.9647	77.0163	59.5629	128.012	63.1934	61.8313	63.9146	32.0352	40.8217	40.3934	70.706	29.1611	33.7662	47.2148	25.8299
O60934	295.139	323.383	789.784	318.048	456.141	393.847	398.299	373.341	291.241	322.937	269.841	330.719	305.108	303.384	448.778	339.882
O60936	335.121	241.904	67.4784	115.022	145.691	99.3378	94.2206	71.1916	1220.4	317.78	186.044	133.175	239.312	174.982	106.477	110.623
O60938	12.4636	NaN	NaN	NaN	NaN	11.0047	30.281	16.3785	NaN	17.7427	25.6581	31.1246	17.8522	8.00354	35.4864	16.8982
O60941	129.899	136.066	224.41	169.232	143.274	130.974	275.675	76.0007	151.78	282.842	116.054	128.331	69.5234	130.462	101.265	113.552
O60942	126.077	248.912	298.176	282.338	458.821	296.782	158.737	380.471	155.485	180.943	214.3	192.368	187.308	169.74	254.955	173.699
O75015	77.3688	NaN	16.3361	21.4897	29.5948	32.0504	NaN	NaN	21.8903	NaN	31.8952	37.6674	NaN	128.549	36.7302	65.7295
O75022	131.255	NaN	NaN	82.5797	51.2233	57.8525	NaN	106.819	93.7373	96.2745	137.987	95.1654	46.9629	114.676	NaN	139.047
O75023	283.877	57.4442	77.4287	44.4902	60.104	76.1661	67.8679	49.9858	87.8885	161.389	108.071	465.548	77.5558	327.634	104.273	378.645
O75027	296.319	295.315	432.233	419.535	442.175	366.149	809.503	254.297	786.117	290.795	265.755	305.517	293.472	332.809	315.463	368.939
O75044	881.139	811.841	1010.24	749.882	663.479	860.136	1171.21	655.904	675.553	719.304	653.689	1126.73	580.613	766.364	727.985	750.637
O75051	124.137	123.493	70.8306	49.4193	90.0973	131.764	249.213	50.8196	108.588	182.924	63.214	124.278	84.42	70.8827	57.5207	135.46
O75052	125.225	127.314	372.787	134.027	83.6624	98.6867	214.934	31.0021	102.907	184.293	177.272	114.225	43.5908	141.094	128.707	109.376
O75054	91.6732	74.4429	150.125	163.407	294.192	129.883	155.948	111.179	114.553	120.442	91.4288	NaN	129.696	NaN	88.6247	NaN
O75061	NaN	40.0991	26.9715	NaN	122.632	25.2074	50.9637	NaN	131.658	NaN	NaN	NaN	NaN	NaN	NaN	NaN
O75063	101.508	219.431	82.091	95.269	148.81	75.5471	110.569	102.103	87.5528	108.993	89.9724	55.255	84.7819	56.9865	136.174	93.4241
O75064	164.604	64.7907	94.1255	82.8767	80.4299	88.0034	120.329	101.617	100.61	143.578	142.263	167.853	83.4187	245.993	133.696	125.418
O75069	65.0673	55.4991	20.3708	36.1509	NaN	NaN	54.9899	NaN	NaN	48.9403	29.8829	NaN	NaN	36.6424	NaN	42.5476
O75071	57.0171	44.905	45.7983	48.4958	99.6374	127.049	36.9385	34.4053	47.6585	59.1946	52.1064	45.4694	56.0808	46.6893	55.2459	39.2361
O75083	7316.3	7668.08	5004.28	8083.31	7366.32	5471.37	4991.66	5851.75	6417.85	7370.6	5917.19	7556.97	8429.69	6903.99	6004.72	8385.37
O75084	NaN	147.02	NaN	381.594	201.8	234.649	274.874	83.8336	NaN	201.069	187.175	NaN	91.7145	NaN	NaN	NaN
O75094	81.9066	40.5167	39.2315	29.2197	28.6435	55.5865	65.0746	51.5192	67.3717	50.3732	58.9182	254.371	46.6997	119.448	69.2624	324.497
O75095	92.7417	83.4713	184.337	27.4956	23.8305	60.3265	43.3238	37.0198	45.0536	53.0715	59.5827	84.433	51.8144	122.013	141.484	172.137
O75096	NaN	51.4278	641.205	69.2569	61.698	56.8441	45.8824	NaN	81.7942	64.428	62.771	90.6023	NaN	NaN	NaN	173.911
O75110	425.161	365.398	342.233	377.617	404.427	492.361	493.808	167.59	906.957	698.689	316.553	275.4	442.11	385.612	276.437	344.211
O75112	69.6948	NaN	NaN	NaN	NaN	NaN	NaN	NaN	NaN	NaN	NaN	139.705	18.0844	45.3304	72.6581	150.835
O75113	129.774	107.179	53.799	141.649	139.055	148.233	173.921	119.74	68.7186	172.89	100.825	111.411	100.051	121.333	70.9159	88.6182
O75116	1062.8	1077.69	913.617	981.688	1358.71	954.993	1356.05	962.109	1004.13	1005.7	851.539	1422.61	931.724	1208.09	981.187	1833.63
O75121	NaN	35.2367	12.9736	66.2733	6.84219	29.1638	11.7028	NaN	26.2363	66.426	11.5218	9.19817	23.5351	NaN	16.8327	15.7695
O75122	116.253	74.6094	126.824	135.335	106.399	100.188	179.34	97.5372	115.847	159.646	108.39	137.266	137.397	144.974	132.178	147.984
O75127	91	206.22	291.152	204.506	375.383	376.546	426.659	171.228	109.177	228.453	114.146	81.1962	150.654	111.03	178.679	143.615
O75128	1567.34	3644.12	1292.73	3911.87	3961.84	933.047	3538.84	1796.85	3182.32	1124.21	977.549	2402.6	1357.09	1351.14	1553.97	1204.98
O75131	4003.61	5287.06	2782.78	5072.03	3988.36	7219.63	5087.1	6246.53	7083.29	8563.94	4399.91	4994.6	8050.09	3883.19	6781.6	5698.44
O75140	101.797	155.238	139.441	178.512	159.317	136.566	148.427	140.823	197.227	137.483	122.625	139.737	109.312	136.037	53.1328	128.573
O75143	NaN	43.4646	105.288	58.1981	110.141	111.03	NaN	55.9633	53.5294	39.1619	58.4808	NaN	62.8057	NaN	47.4104	NaN
O75146	279.693	292.819	488.094	437.632	1024.64	181.426	245.487	280.808	808.292	345.115	346.791	412.241	409.34	289.074	311.837	195.839
O75147	61.153	59.9646	176.049	37.4409	172.142	188.614	187.679	44.5684	60.8153	101.986	70.0024	63.071	96.9972	28.9224	65.6217	51.1114
O75150	321.391	421.067	687.85	399.058	332.659	382.827	504.167	448.391	229.855	396.441	354.771	320.343	325.705	252.249	286.926	252.268
O75151	70.7978	60.4705	72.9371	95.9529	60.9674	58.5962	101.74	82.0387	40.3426	86.8069	59.0279	63.3186	41.3233	59.9009	74.833	68.4753
O75152	200.209	357.803	425.043	309.334	399.039	318.619	342.488	409.031	178.513	517.835	278.846	219.983	218.743	181.099	174.627	164.966
O75153	380.561	471.821	432.877	573.206	705.871	586.133	469.977	553.729	558.284	582.948	388.703	399.47	842.17	318.171	503.971	231.917
O75154	NaN	144.372	NaN	67.7261	50.8929	70.7088	69.5103	73.4743	784.689	100.053	35.6842	204.96	62.8641	140.403	48.0173	NaN
O75155	134.251	268.537	189.116	118.977	95.2805	129.988	91.6841	103.614	95.7159	100.382	79.5384	130.568	52.8203	107.455	91.389	146.332
O75157	188.485	252.389	144.113	145.793	160.743	142.5	168.614	149.975	135.161	76.7855	173.021	196.976	128.26	231.602	239.494	229.161
O75161	79.6283	49.2097	149.619	21.5128	75.6535	68.0389	50.3045	27.1216	56.0342	NaN	32.3135	42.5738	25.3426	52.7576	36.1186	43.9766
O75164	92.2896	73.7698	298.293	115.994	192.026	226.699	140.135	160.441	31.13	184.504	102.407	163.896	100.422	55.582	63.5807	52.3364
O75165	1562.44	1600.38	1382.65	1386.9	1523.66	1050.53	1396.45	1296.27	2450.61	1684.28	1808.94	2373.51	2124.21	1784.78	1349.27	2055.12
O75167	102.117	41.4161	39.1402	44.6485	97.5546	52.4789	136.167	130.438	102.591	64.6898	40.8385	106.722	40.7501	121.157	76.606	96.4576
O75170	238.94	483.217	186.363	264.166	274.623	354.307	166.82	208.495	328.669	316.129	248.161	202.802	197.109	240.333	201.797	194.873
O75173	286.57	135.345	NaN	206.142	142.908	214.912	113.504	105.465	NaN	151.697	162.007	254.925	102.283	167.159	105.715	343.187
O75175	449.587	445.704	563.255	301.712	325.501	367.728	267.653	351.595	296.517	489.646	361.55	377.064	345.474	350.338	294.11	278.08
O75177	84.0721	95.6228	379.534	80.4591	85.9597	72.4802	48.4506	66.8739	53.3171	95.0486	66.8734	68.8589	109.222	30.2696	87.6125	31.3431
O75179	261.992	356.684	329.914	344.415	360.703	467.7	365.799	311.849	195.209	499.707	302.815	279.396	280.98	225.369	201.46	213.608
O75182	297.429	207.746	1291.18	279.543	399.76	259.354	438.663	375.664	286.941	280.383	361.732	309.755	340.759	289.17	350.001	358.848
O75190	336.718	459.671	484.854	361.622	1369.43	821.044	399.804	540.303	155.804	577.296	263.441	267.834	214.983	272.438	296.456	302.044
O75191	105.253	151.585	79.688	326.24	238.523	448.216	172.268	112.984	389.401	376.19	89.6886	121.376	188.989	93.951	91.0459	145.983
O75197	NaN	NaN	NaN	32.2195	22.3551	NaN	74.2042	NaN	NaN	29.0088	NaN	NaN	NaN	NaN	37.489	NaN
O75208	469.91	1301.89	1585.27	1564.8	725.871	868.77	1255.3	440.57	3069.68	1377.28	693.665	808.758	472.689	929.991	603.189	674.725
O75223	485.236	331.727	530.71	576.732	936.719	1016.54	627.599	357.411	340.223	490.807	488.908	348.824	1518.13	436.043	1546.97	513.392
O75251	306.373	335.193	222.864	370.983	301.71	245.412	276.37	263.611	505.912	458.357	311.715	300.541	277.929	465.327	436.549	398.338
O75264	NaN	NaN	NaN	NaN	NaN	NaN	NaN	NaN	419.315	NaN	NaN	NaN	NaN	NaN	NaN	NaN
O75298	159.354	733.048	203.318	239.805	759.845	181.293	224.911	231.079	172.017	379.445	234.471	209.88	391.672	203.003	184.63	244.329
O75306	1049.86	1255.07	867.725	1500.59	1182.73	857.424	1232.14	1032.99	1392.26	1460.07	1306.12	1358.15	887.151	1316.84	1836.83	1251.91
O75309	NaN	NaN	NaN	NaN	NaN	NaN	NaN	NaN	839.329	NaN	NaN	NaN	NaN	NaN	NaN	NaN
O75310	NaN	NaN	NaN	NaN	NaN	NaN	NaN	NaN	NaN	NaN	NaN	NaN	180.584	NaN	NaN	NaN
O75312	639.943	534	554.575	621.673	859.964	568.799	421.197	409.489	435.001	514.524	448.912	537.947	507.233	450.004	588.336	515.836
O75317;P62068	113.6	116.329	294.709	92.0682	59.4214	53.1582	42.9146	54.7831	115.085	165.038	58.0575	98.9156	108.371	76.6963	53.4388	31.8809
O75319	156.894	78.9979	185.529	125.209	145.016	143.962	158.194	162.731	80.7891	95.067	90.6645	182.635	118.571	127.503	123.262	81.0618
O75323	672.608	1580.13	1495.39	2029.71	932.853	634.742	1723.29	736.105	1006.26	742.992	721.395	918.483	916.885	1126.04	1011.71	828.975
O75330	124.306	87.8972	89.2614	71.215	35.4889	88.7402	NaN	77.0518	132.879	NaN	119.519	350.273	69.1079	268.413	249.786	984.126
O75339	1925.47	1377.58	436.392	1031.56	219.707	1691.33	883.945	1012.93	248.673	419.988	1185.97	2687.42	3312.72	1159.92	1140.8	1854.8
O75340	2139.51	1339.41	2817.52	1689.79	3985.63	3508.22	4974.1	2878.39	2752.99	3204.48	2246.14	1898	3201.17	2148.34	2419.7	1944.5
O75347	2475.71	1234.21	2431.2	1578.19	4070.12	2956.07	2384.61	1581.32	4779.77	2836.97	2141.42	1481.88	1627.86	2115.12	2554.11	1364.14
O75348	1186.32	951.078	987.673	576.984	1420.43	1328.07	1542.77	1679.07	1966.28	1176.9	769.509	923.664	814.279	866.374	778.958	836.907
O75351	2592.49	3790.01	2637.45	3530.06	5216.1	3721.85	4145.07	3742.94	3863.21	3946.26	2869.4	3064.96	2608.51	2558.91	3899.04	2440.53
O75352	2558.32	1859.88	1497.26	1553.89	1088.14	1130.63	787.124	810.783	3442.78	1836.38	2094.47	1878.89	2209.71	1633.04	1019.65	1707.44
O75354	89.9325	220.107	103.649	151.894	83.4308	61.0477	58.5246	46.2434	100.391	196.847	53.0616	NaN	77.6718	NaN	163.194	NaN
O75355	208.747	284.658	133.837	366.726	163.295	161.024	96.4617	237.241	326.514	202.639	216.7	107.192	249.274	87.9986	106.096	214.769
O75356	84.2666	70.8892	116.406	148.829	73.9779	85.3808	126.512	61.3563	1774.85	103.076	77.5645	52.4602	388.631	53.9381	104.997	89.7571
O75362	110.072	106.869	275.792	90.2466	215.738	134.7	77.0262	164.842	53.4711	401.017	97.9699	76.7707	121.355	86.9945	151.581	80.5056
O75363	98.6219	NaN	105.448	40.3351	113.066	119.01	158.968	78.24	NaN	NaN	68.4625	40.014	49.8268	72.9251	245.903	30.0896
O75365	203.577	99.7122	70.1262	36.9617	56.6224	55.1016	172.073	33.6045	NaN	263.836	49.3965	NaN	34.5971	60.6871	63.8956	83.0141
O75367	10053.4	7071	22826.4	7178.46	10615.8	8994.55	8287.67	8956.85	8108.24	10774.4	15844.6	8599.4	10519.1	11171.9	13920.5	8488.84
O75368	978.367	479.859	577.167	401.758	522.063	891.65	1272.84	653.025	629.976	676.546	598.798	548.261	697.781	1059.26	1055.72	1189.72
O75369	6381.14	5672.64	3313.42	2145.53	7420.77	9197.53	8071.66	4333.95	6248.73	4892.32	6560.49	4303.94	9163.51	6321.88	10292.2	5181.65
O75373	NaN	NaN	NaN	NaN	NaN	NaN	NaN	NaN	NaN	NaN	NaN	NaN	7.78668	NaN	4.05867	NaN
O75376	154.597	209.863	244.357	265.488	226.956	97.4782	160.85	367.041	242.853	163.991	175.426	237.075	201.72	205.141	243.836	192.998
O75379	96.5333	137.326	87.113	108.796	138.089	138.149	163.146	173.075	40.1437	87.0178	127.355	65.7454	139.284	98.5192	92.8155	83.5455
O75380	177.736	232.549	92.1705	157.287	117.443	196.786	168.222	275.655	240.477	357.985	377.878	289.4	199.827	341.199	442.351	263.104
O75381	354.922	319.408	1097.08	327.224	437.297	395.652	240.437	160.667	488.076	539.722	237.061	224.54	403.513	327.136	373.01	275.226
O75382	339.304	136.363	134.588	100.842	161.854	153.787	123.923	121.965	156.901	197.265	119.63	213.653	259.524	162.661	553.08	188.449
O75385	235.993	151.778	277.438	142.575	272.154	260.445	320.702	174.384	259.432	213.841	180.376	288.775	182.189	219.235	195.012	167.854
O75386	77.081	37.0016	63.3381	49.6441	57.7216	58.7416	81.4511	45.0625	46.3884	NaN	25.2332	54.822	30.7666	34.5919	22.5212	28.3846
O75390	7119.26	11240.4	15278.8	10178.8	10819.4	7949.69	10233.8	9983.96	13483.4	16654.7	6828.14	6604.63	13322.1	10972.4	9849.3	7122.8
O75391	183.286	222.272	459.029	148.188	264.551	184.569	194.29	276.169	264.336	193.636	196.392	198.22	218.127	182.546	171.779	136.837
O75394	81.6847	139.931	87.8754	130.489	58.7629	103.606	34.7097	93.0714	100.531	104.267	52.8045	145.456	100.999	96.0888	183.879	87.3335
O75396	4460.92	6843.98	4095.58	5632.84	5175.81	5243.43	5727.14	3923.77	4281.54	4898.92	5743.95	4750.07	5853.73	4853.05	3724.88	5181.19
O75400	409.81	367.918	600.649	486.474	421.442	429.268	483.619	535.312	302.664	475.389	386.162	414.229	410.943	351.762	432.152	458.172
O75410	726.297	347.241	305.056	355.293	375.353	490.685	585.662	496.961	449.786	476.515	590.656	878.038	583.906	853.699	576.928	837.584
O75414	97.42	78.3259	98.1942	73.646	46.9496	66.5506	78.3007	52.2853	81.6913	39.6889	71.7141	105.452	151.167	84.426	68.236	52.8859
O75420	98.2981	90.6472	210.143	105.084	96.1271	100.168	159.794	102.726	109.39	89.2245	94.0268	92.8722	49.7383	124.863	76.3013	112.99
O75427	257.838	248.504	347.197	285.871	361.652	291.65	300.394	335.545	182.969	212.756	351.039	253.94	338.152	312.736	315.171	258.698
O75431	1193.62	2474.22	3239.52	3107.06	1224.66	1969.42	2034.91	1620.38	4340.93	2264.13	1887.98	1701.1	1749.28	1579.82	2282.98	1598.75
O75436	799.693	458.25	962.978	539.137	820.3	716.436	728.084	718.229	727.142	1189.96	815.624	775.689	780.385	875.437	681.52	792.413
O75438	74.5446	86.0691	75.0581	112.543	73.342	80.7931	88.7753	74.8124	88.1214	104.551	85.7016	108.26	55.8454	40.1398	97.799	60.9037
O75439	427.995	1140.94	1666.44	919.551	968.605	995.976	1189.77	502.262	925.005	697.955	581.345	470.126	826.929	519.331	1058.48	563.251
O75444	NaN	NaN	NaN	NaN	NaN	NaN	51.9973	NaN	46.1111	NaN	NaN	NaN	NaN	NaN	NaN	NaN
O75446	85.5922	175.639	289.573	150.169	224.701	208.423	168.727	156.532	75.9648	93.8734	87.4064	66.6825	159.836	71.6034	71.2355	53.9916
O75448	114.008	131.414	320.623	120.501	131.542	139.632	157.114	141.485	79.9998	187.187	114.913	110.057	100.357	91.1172	129.396	114.37
O75449	204.178	189.441	160.112	154.841	159.973	134.61	140.14	214.903	279.263	402.765	180.969	175.896	200.496	122.37	73.0474	82.8402
O75460	6040.76	4625.02	5966.69	5130.35	2991.97	4621.67	3694.44	2593.93	4787.6	4046.2	4077.46	8077.7	4573.53	5885.57	3066.41	7994.18
O75462	NaN	NaN	NaN	NaN	NaN	144.017	NaN	69.5353	NaN	NaN	NaN	275.593	NaN	NaN	NaN	377.206
O75467	NaN	87.4401	81.3078	NaN	20.7894	48.4078	NaN	21.0324	NaN	38.5074	43.8058	NaN	NaN	NaN	NaN	NaN
O75473	NaN	NaN	187.617	NaN	NaN	NaN	NaN	NaN	NaN	NaN	NaN	NaN	NaN	NaN	NaN	NaN
O75475	695.209	1858.82	4556.61	1224.77	1226.83	547.456	1390.79	2906.65	726.755	968.253	781.06	1083.19	323.042	921.979	880.96	993.869
O75477	814.735	487.286	769.648	583.465	811.773	438.905	587.306	540.661	900.391	463.152	544.37	887.293	571.5	843.523	713.156	1033.23
O75478	28.9652	56.8426	206.065	43.1396	172.1	43.1785	184.856	53.2851	56.301	NaN	25.9975	59.8379	28.818	NaN	18.7545	65.3443
O75486	113.828	237.133	111.259	175.824	277.866	130.823	316.387	166.108	78.9723	132.084	132.058	113.917	86.1771	80.4349	157.338	NaN
O75487	256.111	302.973	279.672	97.0597	72.2532	171.811	376.234	169.329	100.474	255.491	188.721	156.883	130.751	155.503	241.659	134.167
O75489	578.751	901.762	652.561	1060.46	903.686	649.138	762.309	867.574	1076.43	787.003	992.963	857.326	631.559	827.037	1396.95	935.497
O75494	1812.15	2064.71	2958.93	1653.92	2171.84	1805.49	2163.08	2327.51	1639.94	2279.59	1709.15	1812.29	2113.02	1152.26	1457.76	1667.88
O75496	NaN	111.535	67.6371	109.983	256.007	82.2984	NaN	221.521	NaN	NaN	72.6693	NaN	NaN	NaN	NaN	NaN
O75503	236.978	377.131	633.248	237.983	468.571	291.069	256.85	170.735	355.817	243.463	287.152	387.696	417.717	222.591	306.373	436.517
O75506	217.086	162.785	148.943	132.743	144.62	241.988	203.502	119.219	170.985	152.985	116.774	153.075	177.202	137.132	129.416	268.781
O75508	11.0994	8.44575	75.6191	17.6998	NaN	NaN	8.22341	9.35838	NaN	11.1867	29.8495	168.295	NaN	52.6322	115.33	118.195
O75509	117.027	97.6446	25.7045	35.3668	9.61987	49.1154	56.4092	4.163	15.2907	343.075	24.0754	26.7318	6.06166	94.9776	46.973	67.0467
O75521	532.515	593.76	882.591	507.02	239.286	466.839	984.93	348.213	3714.94	356.161	888.274	651.888	1312.48	699.437	561.06	731.485
O75525	116.852	298.413	284.42	659.38	513.706	352.481	358.548	137.78	94.3913	433.361	250.218	289.837	168.931	110.728	135.867	130.305
O75528	85.6784	107.768	133.644	184.31	151.179	79.5693	109.618	73.1972	61.5618	46.3865	67.0047	80.3913	73.6474	58.4936	96.7343	44.1297
O75529	NaN	73.2685	88.0726	57.1926	67.2608	52.6168	46.5433	79.0048	33.2569	128.335	43.6109	NaN	37.5549	NaN	61.9327	59.0357
O75530	196.279	141.882	245.298	170.31	233.084	196.592	212.668	229.758	77.8872	177.682	141.153	165.162	113.042	158.313	188.276	144.448
O75531	6756.86	7739.43	10575.8	6813.67	7739.46	6906.82	8661.34	6937.58	2592.58	5230.96	4138.7	6226.63	7241.37	5590.85	7583.61	5899.8
O75533	2547.38	3311.09	6375.55	4129.89	3920.42	3831.95	4006.49	4746.39	2259.33	3619.62	2987.18	2421.62	3061	2291.91	3084.23	2415.53
O75534	1190.72	1031.97	1250.29	1025.5	1530.62	962.492	914.686	1060.37	1086.96	1549.42	1364	1050.14	1717.9	1074.86	1295.75	1293
O75554	352.147	232.452	240.546	234.559	115.603	141.415	111.503	355.001	219.198	NaN	131.353	141.927	146.578	154.806	197.761	216.694
O75558	199.567	58.5309	79.6696	108.101	84.8433	58.6675	109.968	86.0923	101.936	100.05	159.509	138.901	66.9457	332.035	85.041	112.478
O75563	450.695	191.547	86.8971	281.528	207.572	230.763	353.064	452.267	257.924	272.236	439.865	519.733	186.699	495.726	242.619	325.57
O75564	NaN	48.2627	163.838	55.8331	62.2986	89.8143	45.425	NaN	NaN	NaN	59.4849	NaN	NaN	NaN	102.558	NaN
O75569	1035.24	1137.94	2236.57	1245.26	1130.74	1084.91	2258.35	2098.39	719.014	1250.19	1305.26	940.273	1147.09	900.257	1415.97	954.403
O75570	NaN	309.22	498.954	120.149	122.247	188.329	202.154	189.797	139.679	158.942	66.7221	79.2086	69.267	67.4726	163.445	146.733
O75575	80.7189	221.774	195.468	193.336	237.615	170.291	162.549	157.868	231.21	255.657	241.955	207.481	230.283	131.381	158.132	179.275
O75578	NaN	325.264	NaN	NaN	189.834	NaN	43.896	NaN	NaN	NaN	NaN	NaN	NaN	NaN	NaN	NaN
O75581	NaN	NaN	107.321	74.9487	112.633	117.554	97.6152	60.9199	NaN	166.185	NaN	NaN	41.2618	NaN	NaN	NaN
O75582	99.2534	93.1499	154.1	78.2454	122.668	77.1782	151.772	138.383	112.039	131.048	173.643	208.145	262.199	151.459	438.023	138.314
O75586	136.978	96.16	262.5	145.925	95.9918	98.0987	124.437	133.486	77.6378	114.223	99.9241	159.108	110.904	89.1402	133.832	128.565
O75592	243.517	209.244	284.181	203.135	353.374	251.376	192.056	195.917	193.651	215.804	366.053	317.426	253.389	351.484	267.359	363.619
O75594	134.885	NaN	55.127	48.7174	198.84	195.456	NaN	46.7266	124.195	NaN	126.578	60.3728	NaN	220.107	45.3255	77.2835
O75600	66.4419	60.8843	83.1807	71.5501	43.3229	38.8857	101.674	NaN	NaN	57.7488	94.6381	58.1554	195.836	NaN	42.4247	91.9767
O75607	522.363	875.956	1446.26	1564.2	4419.23	3310.85	828.438	1261.81	205.346	2624.88	1050.77	998.755	822.854	557.146	824.556	792.48
O75608	2807.32	6272.79	1847.09	3497.95	3931.15	6589.98	3238.35	2681.45	3995.95	4756.08	2682.01	2495.15	7490.96	1863.37	3481.78	2184.45
O75616	NaN	145.099	338.039	204.626	272.067	208.518	243.289	108.087	106.775	231.892	75.8637	153.808	43.8425	257.632	NaN	132.853
O75629	384.603	269.666	152.071	462.051	171.858	168.459	83.9244	213.041	237.334	258.515	277.928	595.621	280.624	297.215	254.596	476.787
O75635	2502.56	3194.8	3800.42	2099.76	7724.28	9755.24	5130.83	1966.05	1180.87	2001.2	4410.35	2191.4	1679.38	2263.4	1493.86	2495.47
O75636	770.312	129.715	259.369	135.349	79.8439	191.537	99.1545	86.6455	278.698	129.762	140.038	977.636	79.0753	446.349	192.125	686.207
O75638	NaN	15.3412	NaN	NaN	NaN	NaN	NaN	78.0276	NaN	NaN	NaN	NaN	NaN	NaN	NaN	NaN
O75643	1845.68	2103.02	4490.46	2485.65	3073.63	2711.83	2277.2	2566.44	1627.3	2331.4	2153.95	1970.32	2222.06	1743.31	2330.91	1709.76
O75648	NaN	92.8437	92.7734	99.0923	140.217	94.7462	79.0595	45.0798	132.061	105.011	69.6297	67.5135	89.5154	67.6232	46.2332	67.2764
O75663	2512.62	4400.34	3669.56	2144.5	5215.07	4774.03	5283.51	6017.65	2672.54	3051.72	3016.27	2582.2	3124	2244.61	2573.87	2523.49
O75665	51.8942	37.9784	47.2122	47.1893	84.475	52.1003	56.26	32.7026	47.0597	25.135	54.1753	38.573	24.1157	36.6174	44.2181	40.8204
O75674	188.791	713.928	397.222	206.203	200.569	NaN	709.73	326.648	896.01	123.604	168.664	203.165	422.737	265.403	488.27	NaN
O75676	222.025	213	129.934	185.439	190.993	161.373	269.478	261.406	199.581	290.562	214.223	247.541	170.176	218.06	203.105	189.164
O75683	358.257	376.183	494.502	458.47	825.229	581.133	563.36	627.464	531.52	518.254	274.273	269.454	194.57	195.307	337.895	318.921
O75688	499.618	655.944	633.647	542.028	681.708	378.749	493.024	767.312	486.823	716.223	593.959	535.65	561.156	577.614	584.754	561.699
O75689	112.332	60.0763	105.405	45.6536	47.7063	106.962	140.681	86.3622	109.124	120.185	86.9033	168.217	38.3766	115.131	97.564	84.9632
O75691	223.485	253.901	572.777	262.484	554.832	367.603	482.048	350.44	208.294	448.874	235.08	208.698	182.733	235.254	249.101	267.398
O75694	462.401	471.991	819.456	582.847	743.151	728.456	470.996	524.298	410.897	553.45	509.433	512.105	453.71	418.115	676.861	431.129
O75695	1353.11	843.673	955.13	967.476	1518.93	1206.94	1774.97	754.634	1271.77	1458.51	1352.28	1126.49	1133.4	1240.62	1226.15	1381.4
O75716	113.737	182.876	127.434	86.4365	168.458	176.959	195.621	90.2407	138.515	265.877	150.223	102.926	134.13	132.526	130.153	171.617
O75717	62.07	75.3101	85.917	104.571	184.771	134.135	79.8026	166.134	37.8811	115.952	55.4771	41.3431	42.202	NaN	55.7337	25.0418
O75718	1942.22	1096.38	758.1	1035.32	1093.69	1990.14	1466.14	959.797	592.709	1140.9	1055.4	2871.36	1290.48	1229.11	1126.58	1899.24
O75746	737.875	744.112	980.847	1251.56	794.696	803.778	1158.81	1375.64	757.42	763.095	916.056	808.047	629.501	783.587	602.99	1101.73
O75764	61.5878	74.5981	120.665	77.8382	185.641	73.9156	23.6754	90.8395	156.421	77.6752	51.3609	37.1685	82.8762	36.1473	115.068	NaN
O75781	969.287	285.636	645.199	132.19	163.124	295.065	337.222	280.059	291.776	314.768	525.39	1174.27	369.836	1804.79	644.779	1242.36
O75787	328.724	282.255	191.574	437.717	591.165	441.862	321.619	160.066	239.451	499.326	309.116	193.441	269.202	139.09	403.428	193.885
O75791	180.573	69.1483	NaN	91.045	139.593	45.1136	52.4535	164.061	102.404	101.581	127.903	191.253	45.8708	188.593	75.6251	132.295
O75792	261.368	229.963	323.135	256.53	890.816	371.933	401.014	295.415	212.244	207.462	250.262	238.212	159.821	203.385	337.004	175.778
O75794	283.587	224.13	365.523	501.086	1149.01	407.282	469.727	333.59	205.946	219.404	258.937	236.347	176.321	226.883	214.233	250.838
O75795	NaN	NaN	NaN	NaN	NaN	NaN	NaN	NaN	3513.49	NaN	NaN	NaN	79.1298	NaN	NaN	NaN
O75800	NaN	NaN	84.3978	NaN	NaN	NaN	NaN	NaN	NaN	NaN	NaN	NaN	NaN	NaN	NaN	NaN
O75815	121.566	51.336	77.4399	23.6244	117.895	72.5497	80.6334	130.476	165.726	54.0651	79.1012	88.3268	51.2321	105.559	104.395	59.5755
O75817	235.765	176.065	428.95	277.318	293.174	296.545	187.274	240.241	218.533	260.52	211.196	167.459	252.389	133.206	189.404	173.118
O75818	179.776	118.811	357.747	217.208	285.943	204.933	233.977	218.225	186.963	328.924	269.537	194.043	220.204	184.643	323.393	161.288
O75821	2664.9	3181.98	3757.15	3057.45	4146.82	3473.28	2628.16	3939.21	1747.89	2257.48	2880.52	2616.72	3542.59	2633.15	3073.59	2550.81
O75822	2991.27	1735.5	1693.69	2192.42	2486.54	2164.91	1632.26	2278.63	2500.33	4908.34	2109.66	2425.17	3670.93	2541.44	2295.73	2110.1
O75828	807.769	682.522	288.732	502.827	578.722	350.113	1072.68	1394.18	329.227	372.262	580.249	755.237	661.404	621.864	767.009	488.274
O75832	2608.27	2076.31	2209.12	2957.88	3488.36	2731.26	2688.27	2886.97	2819.16	4487.02	2805.95	2223.33	3395.64	2593.82	2749.03	2247.8
O75843	256.841	324.027	290.899	260.858	322.238	216.986	165.056	231.733	523.832	229.783	231.235	291.74	439.701	296.905	385.735	241.617
O75844	1815.21	2002.08	1411.11	1821.09	3145.24	2398.42	1808.56	1612.84	1257.73	3412.99	1653.49	939.015	2077.46	1277.63	1239.02	1955.62
O75845	120.173	74.0247	100.722	70.0823	117.706	64.5752	95.5237	NaN	78.4204	90.7246	44.6924	NaN	219.5	60.5493	93.8368	64.751
O75864	NaN	72.739	61.3323	83.9768	62.1247	76.2267	71.6906	70.8584	95.5813	103.208	65.4878	69.5221	127.686	74.266	125.8	NaN
O75874	10744	13646.8	7834.72	12516.4	8416.83	10544.3	18308.9	12136.7	11509.2	11872.5	11904.6	15887.2	25456.8	14794.9	12103.7	11930.9
O75879	58.4524	115.051	442.797	216.853	211.964	130.124	300.874	104.451	151.902	145.92	78.6865	122.168	139.977	69.4765	97.4906	76.7141
O75880	477.922	959.669	840.141	554.376	759.017	911.583	799.297	697.325	584.909	657.758	556.221	493.309	625.541	590.383	387.916	533.093
O75881	416.057	261.606	74.2812	283.354	501.052	879.228	762.685	219.85	268.187	818.484	678.046	790.937	340.413	849.299	553.896	1049.31
O75882	977.219	332.533	686.154	401.92	344.797	434.362	555.672	258.97	685.756	404.661	350.606	1741.35	228.642	993.203	751.259	1877.61
O75884	447.128	530.168	3809.23	1565.76	604.956	673.436	1175.34	398.219	559.703	633.563	871.607	432.072	638.436	655.294	754.185	790.67
O75886	1120.33	966.525	1169.11	1008.44	525.225	664.74	931.345	1188.53	1710.11	450.45	632.467	1363.94	803.627	1118.14	811.586	1118.11
O75888	460.086	58.7176	NaN	66.2521	51.4843	74.8731	91.0896	108.139	70.3876	105.527	77.1961	228.294	188.19	126.323	102.749	169.448
O75891	524.351	350.803	263.541	267.824	620.092	487.684	398.617	227.11	9135.26	425.35	471.342	782.343	291.067	1504.74	339.86	498.322
O75896	627.718	197.133	329.246	231.418	329.047	286.512	98.5933	181.697	317.604	264.183	231.671	222.61	484.858	244.877	237.139	232.072
O75900	NaN	NaN	NaN	NaN	NaN	NaN	87.8191	NaN	NaN	NaN	NaN	169.015	NaN	NaN	186.184	249.196
O75907	126.946	476.627	177.915	362.659	222.24	205.312	164.088	60.9903	93.3935	776.435	277.272	137.881	149.851	258.696	310.717	192.268
O75909	278.901	239.265	615.293	224.951	303.342	444.75	229.036	339.442	216.247	324.105	299.553	254.128	233.757	206.609	312.172	245.066
O75911	111.286	332.721	156.853	158.191	156.337	398.965	117.188	64.9382	726.987	417.857	111.845	55.2388	116.992	180.573	561.9	117.156
O75914	NaN	95.0498	NaN	NaN	84.2211	129.353	155.371	74.1212	NaN	81.3315	101.245	76.1979	NaN	40.3458	NaN	64.2055
O75915	12002	7467.28	2096.56	12372.7	4160.48	4450.46	5025.15	7691.15	9861.15	4309.67	6853.35	11116.5	9129.25	11052.4	7522.07	8162.79
O75923	203.018	115.532	66.5089	172.049	228.902	260.51	140.842	96.592	702.48	253.756	224.101	251.629	178.936	392.828	143.653	399.453
O75925	105.118	119.664	168.834	142.592	158.485	120.519	131.9	153.772	98.656	127.477	117.669	124.836	110.135	94.5937	121.3	116.233
O75928	80.4047	145.896	537.696	287.766	354.268	182.058	282.768	140.058	148.386	124.235	134.28	150.486	98.313	108.962	196.812	161.194
O75934	337.844	292.62	646.898	381.157	472.193	344.167	325.64	336.5	235.202	318.289	251.395	361.231	378.19	290.597	366.768	293.813
O75935	1485.51	1043.51	1531.79	782.833	1524.64	1113.42	1735.98	1109.61	1165.82	1383.83	1060.38	1420.41	893.635	1122.72	1195.7	1262.94
O75936	357.829	471.702	255.124	173.592	398.383	205.939	303.364	205.703	11886.4	NaN	305.849	653.879	164.78	499.063	323.719	637.311
O75937	1277.1	1032.46	2511.07	1483.82	1165.52	786.106	1655.74	1338.96	935.129	1293.22	1011.98	1393.75	1067.16	1390.79	1394.32	929.158
O75940	354.776	334.239	465.384	493.312	382.096	325.707	196.488	493.789	161.434	431.121	316.764	283.891	338.008	361.656	406.725	269.742
O75943	NaN	61.7169	148.648	97.7463	90.6875	76.1766	147.776	115.209	92.3561	104.254	94.8033	NaN	89.1446	65.1102	113.753	60.0281
O75947	2611.07	3706.69	2895.79	3097.78	1666.04	2935.31	3533.18	3079.86	6333.62	3227.89	2430.38	2768.18	3330.06	3374.18	3457.04	2584.84
O75953	141.891	48.7892	48.758	NaN	NaN	NaN	NaN	19.8071	55.1958	NaN	50.0777	98.5246	40.261	56.5648	23.3066	179.94
O75954	71.4625	131.872	69.3466	138.642	55.9752	79.3379	82.4588	54.7565	86.6032	176.808	91.3564	76.0491	101.865	68.3	91.1863	161.281
O75955	814.526	391.649	642.785	509.934	388.028	391.239	352.248	462.904	1612.98	853.032	573.201	759.669	420.76	1053.31	1065.34	986.033
O75962	255.759	154.476	131.701	93.6628	140.942	285.514	208.267	144.615	167.446	269.733	171.825	221.431	172.433	172.345	180.321	208.961
O75964	305.941	1790.34	1582.3	1401.89	1188.69	1517.08	1371.43	831.965	2554.84	999.26	1367.65	841.546	1329.9	756.461	918.817	841.994
O75970	224.405	353.161	445.969	231.817	213.186	283.419	494.073	236.756	442.346	274.761	212.739	297.832	143.133	270.837	208.408	269.924
O75976	126.268	119.086	78.0775	93.6736	101.885	184.113	259.846	120.676	80.6501	183.665	167.956	86.3936	147.512	95.4557	173.286	122.255
O75995	831.047	373.868	160.059	556.607	611.496	439.258	904.607	976.364	368.732	607.636	927.401	799.768	284.072	1050.56	593.764	717.306
O76003	1648.69	645.422	889.173	1879.4	1339.88	1094.62	1112.29	1416.41	878.812	1659.05	1011.59	1053.79	1484.08	1136.46	1066.73	967.749
O76013;Q14532	NaN	NaN	19.9264	NaN	28.5534	NaN	45.2995	NaN	NaN	NaN	NaN	NaN	25.0081	33.7605	24.9123	NaN
O76021	1636.23	1526.33	2006.63	2167.84	4545.28	3675.58	2359.76	2524.11	1377.54	2770.16	1838.02	1188.92	1738.28	938.712	1152.49	756.863
O76024	962.228	542.966	1863.62	300.605	712.189	491.936	347.51	256.482	296.397	1069.86	631.462	250.663	696.611	559.714	395.13	842.626
O76027	210.694	NaN	610.394	NaN	791.556	NaN	156.742	43.3535	351.101	NaN	57.5591	110.599	720.385	116.755	254.92	277.796
O76031	476.118	461.005	905.633	497.668	579.735	575.284	509.051	453.091	557.584	565.278	414.491	565.867	539.009	476.514	534.218	424.869
O76038	NaN	NaN	NaN	NaN	NaN	NaN	NaN	NaN	206.086	NaN	NaN	NaN	40.3463	NaN	NaN	NaN
O76039	NaN	22.6309	NaN	NaN	40.4437	22.7682	14.8422	19.5185	NaN	27.763	31.3171	NaN	23.0574	NaN	NaN	NaN
O76041	1238.89	7987.95	799.159	515.044	2013.55	738.512	1546.82	2909.42	4726.92	3053.99	1059.29	742.26	2341.91	1302.3	1997.56	1056.42
O76054	798.322	805.258	125.122	222.775	675.196	280.584	208.466	245.304	1129.11	316.079	185.524	204.464	545.206	249.143	207.845	202.492
O76061	682.869	195.437	115.947	NaN	99.1262	377.738	35.5486	105.885	208.207	153.669	246.699	372.755	222.936	NaN	46.6086	81.3527
O76062	152.348	71.6991	323.25	184.022	64.177	NaN	183.013	43.0357	71.7328	125.066	87.7362	78.2335	203.636	284.692	175.157	120.886
O76070	1196.49	409.811	586.363	445.612	453.131	337.663	563.711	384.511	503.633	362.171	544.136	1835.31	272.162	3364.99	808.448	2435.5
O76071	364.809	292.616	217.947	291.32	190.769	298.29	193.582	287.645	372.743	280.207	227.559	373.277	251.105	304.009	238.223	318.32
O76074	143.719	48.1717	180.13	122.727	66.2892	70.0378	189.386	57.5785	53.6936	47.9123	88.2089	83.5732	23.9812	101.968	38.4655	126.273
O76075	135.777	91.9999	283.411	84.3483	103.57	167.451	80.9278	139.24	69.282	255.584	142.619	144.134	77.0006	183.21	200.927	133.256
O76076	433.844	147.848	28.931	56.2283	21.9148	408.727	161.376	41.4548	25.8329	124.817	49.8575	658.625	163.355	304.024	147.838	447.909
O76080	69.4913	70.4379	51.9148	41.2382	101.333	65.1962	53.8199	32.1025	32.4198	38.353	96.3212	38.8029	29.8144	35.2807	36.3622	20.8959
O76082	NaN	NaN	NaN	38.7962	NaN	NaN	96.6284	NaN	162.529	NaN	62.4519	NaN	81.0593	56.2101	38.4004	43.6222
O76094	2165.69	3156.47	2026.77	1652.25	2111.46	2074.34	1927.32	2455.9	1795.37	3123.56	2330.82	1901.9	2999.83	1898.12	1752.51	2756.36
O77932	NaN	63.9589	108.046	83.7866	216.665	65.762	52.9576	74.4285	30.0451	33.3901	57.2706	22.1043	60.9406	28.4574	59.0066	43.0472
O94759	31.2869	17.0345	16.48	14.1732	14.8395	26.947	45.5118	20.0934	NaN	34.8471	27.1381	17.8486	NaN	40.5763	NaN	NaN
O94760	833.292	2494.75	1942.39	2581.09	2891.13	912.166	6818.43	1581.49	13736.4	1332.31	496.958	1515.62	2036.85	1444.43	3209.81	1181.28
O94761	NaN	130.406	66.7287	146.352	131.324	104.793	53.8052	43.7212	NaN	122.437	41.5625	23.6953	34.7737	NaN	42.1509	NaN
O94762	73.0412	201.594	180.976	112.49	123.698	115.097	80.0808	107.133	81.3242	107.331	87.0354	37.9339	121.165	110.58	70.6779	83.4336
O94763	111.592	211.721	220.676	148.334	109.662	169.596	117.874	155.981	137.692	91.3329	153.534	146.901	144.271	127.076	273.633	126.873
O94766	374.255	1130.4	289.976	599.583	311.911	352.851	420.834	317.696	334.767	554.797	265.712	210.04	312.227	233.426	453.856	295.705
O94768	112.901	105.234	NaN	83.5504	122.194	121.649	232.337	149.646	57.5868	163.845	159.363	89.4297	86.5167	98.3808	52.8084	100.101
O94769	318.685	310.797	101.344	105.135	40.4075	261.4	490.868	159.691	63.6223	193.914	145.703	426.466	296.991	215.714	244.432	208.167
O94772	NaN	NaN	66.5834	NaN	NaN	NaN	NaN	NaN	NaN	NaN	NaN	NaN	NaN	NaN	NaN	NaN
O94776	1196.4	1599.54	1585.18	1599.11	1838.18	1495.22	1104.4	1767.22	709.42	973.426	1116.2	1293.15	1129.79	925.446	1692.17	959.193
O94804	1257.66	554.363	516.168	651.403	1057.17	858.216	967.906	1006.35	714.495	1002.35	1035.46	1387.44	635.15	1446.38	886.621	1109.5
O94806	210.32	103.512	104.274	329.97	122.621	151.963	150.369	170.46	100.194	217.368	126.072	201.776	81.0522	146.916	79.2347	123.436
O94808	1237.3	1713.63	600.454	757.721	776.505	721.477	583.887	1156.46	911.173	1242.49	770.079	751.998	916.203	834.141	523.987	1126.2
O94811	97.6615	NaN	459.651	60.1264	65.166	NaN	181.092	274.419	1131.15	102.894	85.1875	129.536	71.2287	69.8626	91.848	118.442
O94813	106.131	48.933	NaN	51.4607	48.0051	77.2821	132.324	NaN	NaN	100.755	86.036	154.772	61.9343	101.834	56.9721	256.941
O94817	113.52	87.076	137.02	136.021	193.176	119.29	211.477	92.5227	116.795	71.2827	111.321	126.732	97.8746	64.2843	127.374	59.4232
O94819	137.117	NaN	NaN	NaN	177.591	NaN	NaN	173.643	1794.4	NaN	350.551	153.574	139.71	168.84	99.0378	143.218
O94822	194.459	264.301	123.829	140.938	256.954	244.902	238.49	170.307	181.423	159.602	161.386	142.047	163.448	142.917	140.44	172.642
O94826	3845.19	5111.58	4018.3	4489.53	3962.83	2697.25	4926.47	3601.65	5679.49	2817.39	3398.99	2829.73	5140.72	2990.74	4213.78	2860.93
O94829	266.331	153.207	251.384	210.084	286.944	316.48	317.067	222.778	198.346	205.615	225.64	184.023	179.672	193.446	185.068	190.008
O94830	170.074	121.405	443.309	133.132	257.422	147.452	298.612	148.326	272.451	151.079	248.478	323.198	165.298	353.101	161.715	310.227
O94832	3271.04	2595.74	1341.33	1707.3	1053.39	2378	5306.77	2698.76	1402.9	2380.95	2474.06	5715.92	3445.42	2483.69	4389.48	4201
O94842	680.363	1221.56	1840.92	855.654	1626.12	1328	857.806	1286.7	695.496	1793.12	762.431	677.14	817.229	718.849	751.369	847.281
O94851	291.798	121.14	47.9759	82.5962	100.284	113.784	88.4475	95.3494	42.4435	127.301	73.1382	88.3355	94.7578	110.19	46.0918	107.57
O94854	79.0855	162.56	62.4459	65.874	34.4112	57.346	110.517	41.5935	81.0624	75.2132	46.6147	64.6173	35.5903	30.8699	58.5757	68.5874
O94855	518.014	714.751	363.834	381.878	479.623	656.116	444.324	309.359	327.263	597.89	519.952	656.041	766.25	373.664	415.13	724.417
O94856	114.69	47.4812	17.471	NaN	577.532	NaN	42.1048	63.9749	101.646	NaN	307.724	56.8679	NaN	94.5776	99.6869	84.5637
O94864	62.4559	90.9691	90.1285	104.352	93.8377	96.5023	75.3157	112.265	46.3082	60.4994	78.5577	50.5083	51.9235	43.7081	43.1636	NaN
O94868	251.776	113.14	432.491	142.644	269.244	161.625	200.876	176.26	86.5047	126.476	220.712	335.898	51.1713	259.965	140.631	250.731
O94874	1240.29	897.122	631.094	928.435	1347.52	828.641	1175.84	1369.85	1388.9	784.05	1134.73	1081.83	802.703	961.871	1092.3	1138.21
O94875	339.062	1255.26	1038.88	463.919	729.591	319.023	959.527	1344.31	1070.28	586.873	305.365	754.633	269.412	676.076	834.851	754.371
O94876	231.135	250.887	281.743	359.267	266.576	189.667	236.076	184.934	175.937	161.635	194.623	197.131	222.518	149.659	199.316	182.82
O94880	80.2086	67.274	112.044	26.8515	132.145	91.3138	63.5599	152.372	59.3291	107.098	74.1524	80.5405	58.9183	46.9062	65.0655	75.9014
O94885	82.0323	153.155	57.3804	77.3291	98.5354	69.3332	111.516	81.5623	85.1416	103.105	82.6862	136.538	104.783	110.57	118.889	141.583
O94886	172.868	276.049	149.549	160.346	165.443	161.07	222.92	93.115	305.215	202.64	137.629	199.358	180.068	192.037	227.818	128.295
O94887	148.189	203.027	156.564	137.5	92.3462	84.568	185.663	106.914	78.3771	179.153	100.666	171.785	114.154	147.725	165.1	202.928
O94888	473.637	289.888	1178.81	599.016	887.089	476.75	758.975	649.003	230.875	400.743	294.95	348.814	179.133	322.873	437.262	346.933
O94901	1081.56	1039.93	1362.33	1170.98	1207.65	1546.29	1685.05	1642.97	939.276	997.086	1247.06	1103.42	1095.78	1362.57	1194.73	1712.07
O94903	989.679	722.974	1523.91	658.22	1079.46	657.45	1475.57	693.965	1769.01	812.312	963.25	1247.78	772.215	998.992	943.255	1195.78
O94905	1384.54	1074.06	1389.19	1260.02	884.092	461.736	974.693	849.252	3135.99	566.205	1187.91	1526.52	1007.3	1589.07	1417.62	1718.92
O94906	379.613	416.699	1245.43	503.391	630.443	533.31	504.666	564.487	353.444	329.468	426.711	395.834	497.761	308.593	469.396	317.748
O94910	NaN	NaN	41.38	13.735	12.6534	NaN	27.0545	NaN	NaN	NaN	NaN	41.8142	8.81105	NaN	NaN	NaN
O94911	131.859	NaN	NaN	NaN	NaN	NaN	87.6577	NaN	NaN	56.7888	84.9264	269.059	92.896	552.872	251.378	532.713
O94913	100.646	145.909	291.242	196.521	249.874	161.816	133.51	173.288	114.568	200.2	137.709	121.221	127.906	115.57	148.067	116.839
O94915	298.08	481.863	252.74	433.949	210.804	181.523	211.571	245.18	339.485	337.909	264.733	315.082	269.272	315.379	205.559	304.437
O94916	184.942	197.144	65.3561	105.141	33.4161	127.626	NaN	148.743	NaN	NaN	108.431	154.033	81.3299	NaN	NaN	79.794
O94919	702.068	874.198	581.803	1207.05	624.716	630.693	1226.99	320.7	1087.73	587.466	308.6	445.147	674.372	472.924	836.703	627.57
O94921	251.196	126.809	NaN	86.1569	116.869	201.244	233.427	108.828	108.287	51.7281	93.2545	177.497	107.174	115.11	259.053	344.91
O94923	431.335	591.9	311.668	258.168	259.238	426.233	426.505	212.675	251.936	499.579	226.635	244.551	270.194	179.755	136.189	370.129
O94925	395.034	2515.65	320.597	1153.31	1042.25	2304.1	1126.21	782.921	2327.02	1574.56	869.725	494.668	261.158	491.325	205.401	532.495
O94927	121.134	110.633	187.791	184.856	195.652	152.762	109.751	137.842	107.453	157.412	131.104	210.725	95.1587	95.5888	112.523	104.592
O94929	92.2145	NaN	NaN	NaN	NaN	NaN	NaN	NaN	380.288	NaN	NaN	81.2807	34.5814	59.6631	22.9665	61.9999
O94941	136.623	104.067	181.098	110.488	195.145	97.719	116.127	73.6215	72.9944	47.8992	88.1339	NaN	100.617	NaN	85.0473	NaN
O94952	127.246	84.6897	367.734	45.4497	75.9136	91.1509	157.345	67.3198	328.362	88.0114	49.3743	96.8909	51.2876	80.5921	58.2171	72.4519
O94953	404.52	328.856	778.646	273.002	541.494	558.598	403.741	609.354	595.455	402.064	327.135	235.181	577.616	374.703	344.738	290.746
O94955	31.4576	18.7037	11.4261	24.17	16.8787	16.7884	15.0421	16.2799	NaN	22.7848	18.0889	NaN	28.392	34.2904	NaN	NaN
O94956	45.4842	13.8945	11.0807	8.99886	21.2661	24.4011	34.8014	16.5926	29.0411	28.3879	23.0878	65.7743	12.4844	35.6941	15.5657	42.877
O94964	371.339	449.729	699.078	461.114	483.185	398.001	361.246	370.159	280.003	663.954	405.986	320.058	410.83	299.401	607.742	260.839
O94966	964.723	605.867	956.189	770.847	717.405	657.094	555.896	560.34	884.638	746.761	689.548	1112.5	778.863	988.444	989.289	824.536
O94967	221.198	210.827	266.72	189.829	283.163	241.386	292.278	215.215	193.031	210.123	181.964	262.786	168.261	147.476	217.217	215.378
O94973	1663.58	1183.9	1367.62	1143.68	1918.02	1601.08	2340.68	1385.92	2588.7	1801.59	1630.68	2705.3	1456.06	2090.68	2073.23	2269.1
O94979	3284.34	3842.2	4086.23	3285.07	3533.14	3650.04	3934.12	3699.18	3775.74	5096.12	3984.27	4190.73	5111.08	3270.99	3802.62	4457.68
O94985	396.071	1201.75	548.6	395.417	280.935	642.221	363.753	393.419	114.048	874.031	268.275	633.037	404.54	398.33	462.354	673.977
O94988	64.1084	91.6299	84.49	50.4484	81.137	67.2275	140.127	42.2776	326.121	72.8506	80.131	63.5739	85.3699	110.357	65.1091	86.0669
O94992	375.063	277.176	928.121	276.425	295.981	249.912	328.649	370.141	434.314	251.756	246.75	332.594	270.909	238.725	487.191	285.802
O95049	156.555	168.441	212.752	136.358	401.693	76.4236	NaN	195.268	NaN	119.323	36.8951	94.5247	272.74	100.339	518.52	29.9598
O95050	NaN	NaN	NaN	NaN	NaN	NaN	NaN	NaN	NaN	NaN	NaN	NaN	NaN	NaN	NaN	568.584
O95067	87.4164	220.854	183.52	205.529	624.365	227.186	76.9068	222.927	NaN	558.703	75.2253	144.253	94.6802	49.8293	97.491	232.452
O95069	NaN	NaN	NaN	151.96	NaN	NaN	NaN	NaN	NaN	191.829	NaN	NaN	NaN	NaN	NaN	101.389
O95070	255.188	177.729	108.1	163.657	132.846	124.487	96.015	99.8747	267.331	215.052	200.052	145.793	171.372	246.79	224.729	208.089
O95071	326.934	411.144	593.456	382.134	872.809	600.751	479.494	528.255	203.087	541.895	335.786	278.29	335.746	215.528	284.816	275.156
O95081	84.2297	71.121	107.177	81.9507	109.87	66.7892	127.577	100.226	96.9563	47.7955	138.045	80.1158	133.191	91.4707	81.6747	102.651
O95084	89.0477	64.5041	33.521	38.5944	23.4332	145.467	72.3102	18.989	47.8368	82.2664	58.9317	62.5737	32.6884	75.2968	NaN	73.6279
O95104	327.916	627.365	650.075	456.826	732.206	574.077	698.863	673.822	306.19	650.742	474.109	439.75	496.865	359.203	719.673	541.75
O95136	46.064	NaN	44.0591	30.5926	38.7265	34.3653	66.0774	NaN	NaN	23.7466	86.64	69.9651	NaN	86.0878	54.044	83.6139
O95139	478.2	752.475	478.791	851.359	636.959	569.215	608.115	608.123	783.047	960.266	814.538	832.38	448.094	507.532	924.549	677.777
O95140	347.717	526.148	1234.7	461.514	588.266	706.087	605.87	455.6	556.895	476.211	555.623	420.714	527.667	492.877	389.17	546.359
O95147	72.0126	79.4376	64.5727	26.9194	82.6455	52.4306	104.778	117.184	43.7126	NaN	27.261	83.8815	35.8224	NaN	30.6316	61.1626
O95149	338.038	286.172	113.817	401.103	193.681	64.7623	54.565	188.841	406.323	250.255	167.672	367.747	347.155	44.759	49.8213	44.8015
O95154	1300.07	247.252	97.1999	113.649	74.0919	68.6108	NaN	47.5373	8965.8	163.6	57.1667	NaN	854.038	NaN	77.0078	NaN
O95155	289.746	550.758	566.551	327.654	353.213	409.49	336.278	330.294	270.288	389.445	373.009	287.727	370.842	306.609	300.344	307.532
O95159	151.613	305.036	161.361	128.206	304.716	133.652	196.362	115.963	95.9841	200.675	109.192	87.8523	166.521	80.6086	85.4587	76.2995
O95163	194.236	173.999	186.22	192.334	197.266	158.004	169.505	142.971	169.105	177.017	131.712	166.003	123.588	175.339	153.675	138.101
O95164	NaN	148.478	NaN	119.283	158.5	111.716	89.1435	92.7937	155.675	122.918	105.24	113.53	277.477	99.9911	129.977	NaN
O95166	229.616	582.739	445.933	490.274	545.341	329.925	372.371	650.293	193.918	472.528	441.069	420.212	505.641	412.831	325.27	264.606
O95167	NaN	142.927	NaN	172.933	NaN	NaN	NaN	88.1751	131.041	NaN	114.234	245.56	87.8715	412.655	433.582	346.344
O95168	487.126	742.46	339.106	639.941	605.55	515.7	686.256	630.576	720.229	675.229	802.759	571.601	559.438	748.395	1181.14	858.132
O95169	496.185	540.059	239.745	441.107	432.078	493.641	501.563	315.326	593.622	1168.61	840.773	417.709	341.39	652.003	727.501	707.876
O95171	68.8741	332.487	489.64	222.893	423.21	258.837	434.437	230.417	192.511	149.123	116.902	NaN	152.448	75.5055	226.035	120.595
O95178	NaN	76.6426	NaN	44.9082	NaN	NaN	NaN	NaN	48.504	53.4725	54.3938	NaN	38.6301	NaN	NaN	NaN
O95182	534.195	354.277	245.521	322.322	250.584	281.889	227.562	321.316	809.724	513.931	440.27	478.787	300.395	549.209	612.378	513.294
O95183	395.815	286.867	118.248	376.878	534.842	214.316	317.065	209.686	565.805	386.198	614.973	642.879	190.714	718.72	450.141	548.958
O95197	1296.69	1633.19	3448.8	2669.07	4743.43	1491.69	3647.95	1646.49	1348.79	2232.88	1293.32	718.28	3365.33	1819.02	2105.17	1386.08
O95199	NaN	23.1436	31.4901	7.92638	16.3879	23.1726	24.351	20.2072	54.4419	NaN	18.4776	NaN	6.28018	49.0634	26.658	34.3699
O95201	NaN	3.80902	13.6262	NaN	17.6931	6.97395	8.93331	NaN	NaN	NaN	NaN	NaN	NaN	NaN	NaN	NaN
O95202	564.222	1013.2	1040.25	806.694	638.1	709.206	621.272	441.614	872.051	1606.55	607.139	515.769	805.701	671.199	743.778	540.527
O95208	181.328	152.606	196.411	102.594	96.9328	73.2972	NaN	213.939	174.041	87.2193	120.886	163.01	149.591	146.914	119.509	155.424
O95210	173.992	93.2146	140.107	56.6488	121.232	169.621	155.241	62.6146	543.781	77.7066	77.9147	116.942	162.818	193.967	107.342	186.089
O95218	166.962	128.653	485.256	198.755	365.873	240.364	251.812	386.462	110.101	165.727	133.363	245.25	129.033	136.699	181.668	476.578
O95219	684.642	708.167	529.289	375.807	781.968	570.513	846.963	510.969	1927.98	671.761	531.699	716.028	591.44	696.467	732	650.354
O95229	183.79	82.2784	178.646	52.7759	214.043	200.012	163.348	118.727	67.7214	149.476	96.1343	108.911	50.0312	54.8651	139.548	191.185
O95232	719.075	910.43	1168.76	767.799	958.888	773.08	730.907	1145.2	756.539	790.924	696.08	910.593	680.841	841.245	797.464	1162.02
O95235	NaN	40.1049	60.2709	69.3627	135.522	55.404	27.9789	67.2872	13.4227	36.6228	41.7785	17.7524	25.7338	52.1543	34.3925	NaN
O95236	227.076	71.7694	NaN	84.1183	107.207	47.4574	105.642	136.232	113.013	97.6468	158.289	137.487	55.2016	107.727	119.62	108.313
O95238	869.218	1075.19	1068.26	715.038	1214.53	690.365	1063.92	653.333	982.2	NaN	878.785	763.481	736.542	460.613	777.943	552.793
O95239	92.4208	87.322	113.612	126.316	226.432	132.817	54.401	129.328	141.22	134.032	85.9383	49.4692	71.9787	NaN	95.7839	75.409
O95243	103.899	120.793	208.413	147.135	510.294	127.873	137.342	175.915	101.546	120.513	187.981	151.407	121.952	157.245	152.84	149
O95248	502.024	552.84	297.841	448.317	447.572	493.623	429.348	438.519	374.35	588.445	529.323	521.983	376.431	617.105	444.916	636.24
O95249	425.385	894.824	517.513	419.925	735.587	507.749	911.534	546.126	482.299	545.384	495.797	395.407	723.179	358.143	392.605	366.755
O95251	638.544	774.252	847.87	565.993	1018.22	556.011	597.724	848.44	500.434	693.987	461.983	516.738	384.837	378.581	568.701	401.723
O95255	NaN	NaN	NaN	NaN	NaN	NaN	141.044	NaN	728.302	NaN	119.02	762.16	NaN	114.07	NaN	147.109
O95260	356.096	337.382	433.052	364.05	274.796	252.277	473.788	523.609	246.718	317.859	234.383	301.615	249.874	350.792	320.603	269.422
O95271	NaN	54.1906	88.824	35.9568	78.794	52.1432	56.2728	46.9889	NaN	53.1602	25.1451	NaN	53.2964	NaN	NaN	NaN
O95273	583.079	469.547	752.37	218.328	426.701	235.392	340.928	236.055	804.341	531.671	332.158	252.833	190.805	324.938	238.455	473.306
O95274	843.445	297.364	NaN	86.7431	536.249	358.398	628.892	607.885	NaN	115.915	1714.46	173.571	302.62	251.905	396.103	319.054
O95278	113.962	62.6142	97.2819	77.0577	145.42	74.7602	534.991	78.9177	523.304	184.673	91.5564	99.077	70.4127	89.0475	89.4224	95.7642
O95292	4669.53	2695.5	4259.72	2701.95	4747.71	2478.53	3585.71	1567.5	4995.34	5758.17	2636.59	1519.54	3538.21	2039.53	1688.9	1631.69
O95294	158.316	222.304	755.743	502.528	415.351	118.115	133.978	238.873	1461.14	108.703	152.782	162.668	59.277	189.827	124.148	284.749
O95295	119.684	118.914	146.758	84.4655	97.6413	114.931	165.157	113.279	145.779	118.24	79.6489	227.568	137.408	108.367	123.939	120.761
O95297	303.623	883.184	240.348	758.12	646.192	526.673	926.518	564.599	249.726	618.125	528.413	444.008	766.497	514.782	500.228	530.716
O95298	1208.61	1279.38	929.168	1474.97	1501.14	1000.52	1251.17	1008.5	1455.9	1525.92	1699.61	1072.47	1129.06	1654.97	2152.38	1516.69
O95299	379.419	427.875	261.256	436.42	278.72	345.003	336.16	383.383	574.179	490.88	630.375	524.303	417.887	577.382	640.555	487.482
O95302	1847.04	1585.12	2023.5	1393.02	1074.64	2790.26	2100.46	1159.18	963.376	1076.22	2230.72	2802.17	1947.77	1652.11	1745.74	2579.82
O95319	165.719	144.471	115.881	103.492	441.848	133.911	227.814	174.058	79.9233	117.073	188.387	296.869	75.5992	298.062	178.08	209.644
O95336	2708.67	1883.8	2959.76	3805.85	1606.94	1828.69	2507.06	2587.79	3957.1	1072.94	2400.39	3582.09	3710.72	2405.39	2628.16	2344.44
O95340	643.837	1108.96	144.796	203.687	429.818	897.239	729.009	505.345	399.804	502.313	482.229	519.171	5033.26	397.326	1631.8	486.208
O95343	NaN	NaN	NaN	50.8359	187.922	63.4545	NaN	51.2566	NaN	NaN	NaN	NaN	NaN	NaN	NaN	NaN
O95347	268.014	278.692	514.024	386.308	530.23	374.211	179.102	419.693	125.182	335.263	254.568	171.843	141.232	143.119	203.134	148.352
O95352	1490.5	1083.45	1052.71	1570.98	1126.23	830.176	1158.84	1474.65	1022.15	1682.4	1672.77	1336.02	1677.76	1274.67	1177.34	1242.16
O95359	588.172	1704.26	618.799	1932.42	593.355	533.168	1028.89	1362.3	795.792	893.651	521.549	504.798	1108.56	801.432	1436.21	722.094
O95361	135.374	72.1995	79.3815	99.6397	176.837	132.753	55.6186	153.267	42.4788	81.1075	107.134	130.694	240.112	198.522	121.614	118.005
O95363	325.313	462.514	537.748	594.1	594.017	424.991	682.397	346.989	760.245	810.093	468.465	387.009	375.809	427.007	498.153	414.113
O95365	NaN	22.5627	38.3218	NaN	41.4307	113.492	NaN	37.7779	NaN	NaN	NaN	NaN	41.5921	110.502	NaN	99.3917
O95372	1435.99	1905.64	2852.89	2178.91	1547.11	1532.92	3003.42	1242.59	1505.69	1628.61	1607	1192.93	1997.47	1169.23	1599.22	1045.4
O95373	1643.23	1847.54	2659.41	2990.28	5243.27	3711.47	1836.46	1045.18	1300.83	3045.36	1407.06	1402.23	1678.77	1060.73	1578.25	1526.39
O95376	305.083	135.433	242.975	157.344	286.494	297.557	126.871	231.948	127.356	185.137	173.52	300.005	225.429	325.935	237.653	209.268
O95379	504.551	263.744	118.951	283.358	603.681	340.853	456.741	465.411	673.97	318.871	531.426	583.438	168.352	622.5	320.162	397.132
O95382	146.393	262.825	70.0011	107.122	144.151	185.5	167.769	139.411	226.948	206.785	163.82	214.251	194.13	154.283	107.395	205.898
O95388	NaN	NaN	NaN	25.866	NaN	143.056	39.6885	104.39	NaN	NaN	NaN	NaN	NaN	NaN	NaN	NaN
O95391	91.7049	40.6676	77.2862	66.0906	74.9931	48.5188	79.8391	113.979	50.3978	56.7429	69.0293	60.3198	45.7027	54.871	79.2862	91.0795
O95393	NaN	66.7684	121.278	NaN	47.9729	37.7558	53.0894	43.4668	NaN	46.3814	101.217	57.8708	NaN	NaN	NaN	NaN
O95394	6118.15	6548.77	5158.51	5482.62	6756.22	5834.47	10615.6	8411.7	10578.5	4583.53	5271.87	8206.17	12476.7	5744.92	9318.49	8511.3
O95396	354.048	166.709	635.458	133.362	167.177	148.725	219.295	130.059	361.749	385.798	154.5	291.466	200.462	243.033	173.396	234.899
O95398	NaN	NaN	34.5042	NaN	NaN	12.3615	NaN	NaN	NaN	NaN	1.61518	NaN	NaN	NaN	9.30799	NaN
O95399	2027.59	1712.18	1908.48	1100.78	3649.72	2779.44	2940.2	1640.91	642.808	2668.3	2490.12	1131.26	1117.1	1381.88	1493.75	2299.07
O95400	421.208	332.456	605.155	400.535	315.388	149.965	178.128	495.912	203.801	130.863	273.335	368.018	281.886	259.661	202.733	198.84
O95402	111.998	132.627	330.517	147.729	101.134	116	106.374	133.435	176.563	158.015	113.334	158.413	124.165	148.963	141.443	NaN
O95425	587.35	829.896	387.573	290.221	528.568	590.225	1060.96	716.628	463.896	498.507	646.229	835.242	513.795	791.319	740.52	1130.11
O95427	224.862	235.751	189.446	161.386	223.081	272.993	224.674	85.0002	147.765	260.101	234.124	187.64	185.566	209.369	270.289	206.23
O95428	160.255	43.4726	65.2651	64.8606	81.249	74.811	92.7713	64.3908	183.62	54.4629	106.492	259.479	34.7826	280.097	142.742	200.222
O95429	97.1476	70.0511	264.323	92.1404	145.863	124.223	137.498	120.139	125.263	105.399	106.805	104.237	73.012	129.213	75.1404	123.091
O95433	2621.99	2206.68	2351.02	3006.23	3510.84	2588.81	1921.96	1805.09	1402	2393.8	2317.32	2382.72	2006.12	1561.12	1567.61	1193.28
O95436	48.327	137.421	462.364	63.2979	161.7	71.238	81.4537	100.444	12.84	205.043	108.281	144.464	NaN	74.2024	20.1855	NaN
O95445	1433.03	321.849	633.515	232.321	178.053	272.827	266.687	207.168	810.213	281.891	306.254	1434.86	156.102	781.692	304.572	1213.83
O95450	115.904	42.2268	43.4316	34.6767	36.5419	45.316	54.8979	30.992	NaN	63.6064	56.9665	86.9649	54.1781	74.0425	48.4241	87.2794
O95453	452.631	426.604	565.574	387.779	1057.69	630.896	489.452	423.169	288.261	481.358	318.133	310.661	329.655	301.443	383.367	349.504
O95456	705.962	283.717	446.541	314.797	739.622	559.923	383.936	323.209	358.475	408.037	174.655	198.863	170.192	86.1032	232.214	113.588
O95460	NaN	239.679	NaN	48.6969	46.5511	103.007	25.891	41.4208	NaN	NaN	49.6813	NaN	NaN	191.162	48.5671	162.685
O95466	864.473	405.802	274.792	571.891	567.849	502.245	834.572	792.544	369.59	631.241	867.352	1179.8	406.001	1131.37	612.011	842.195
O95467	NaN	NaN	NaN	NaN	NaN	116.977	134.149	NaN	NaN	NaN	NaN	NaN	NaN	NaN	NaN	NaN
O95470	1907.25	704.771	1604.69	954.277	1136.06	798.062	423.097	958.187	1212.62	1944.46	1644.24	898.699	1402.65	779.267	1704.95	599.516
O95477	43.6671	24.561	71.9173	19.3568	19.626	60.9278	48.0628	24.8541	56.7008	56.484	46.932	53.0553	24.4812	66.2127	35.6589	49.6799
O95478	283.014	196.445	229.617	251.265	615.606	346.57	302.086	299.359	192.129	194.632	197.278	146.671	216.041	122.342	249.033	126.558
O95479	1453.9	1266.67	1860.58	1148.57	1380.51	1673.84	2359.93	1707.6	2329.68	1288.4	1697.75	3071.68	1234.68	2215.74	1630.86	3405.81
O95486	1112.65	228.413	347.81	503.757	769	685.664	417.549	881.072	1223.37	595.229	1250.5	820.479	951.822	823.96	908.352	1203.68
O95487	843.45	1480.68	1187.16	1143.93	846.18	884.232	776.997	1302.45	1042.7	1323.95	857.598	995.086	1136.61	977.275	915.714	996.34
O95490	NaN	55.5406	143.007	34.5211	59.854	134.824	225.36	NaN	102.131	61.1162	46.3717	120.968	29.6671	57.3238	52.0001	62.4426
O95528	415.202	340.49	322.555	106.141	81.714	262.246	194.805	83.6835	NaN	174.207	208.447	125.575	296.43	331.851	171.141	250.671
O95544	294.194	141.564	225.021	132.955	136.667	173.224	221.03	178.87	154.549	230.238	150.475	307.689	121.266	183.672	182.169	211.831
O95551	231.447	199.487	422.699	293.938	716.715	355.346	360.447	505.12	299.466	273.332	186.65	147.911	158.822	137.401	171.308	169.43
O95562	61.2956	359.442	52.1164	265.904	120.41	107.714	92.0076	180.363	119.603	150.689	65.2808	NaN	73.9584	83.004	50.2316	NaN
O95563	727.469	2877.66	243.974	811.438	930.65	719.68	2554.19	1240.24	3703.11	910.326	1001.05	1014.96	1678.6	990.981	822.283	973.103
O95568	33.8101	39.7553	46.6386	26.0769	48.9118	32.5926	34.3661	58.7432	10.0029	23.6105	23.2869	27.0195	23.3662	NaN	27.8828	NaN
O95571	695.292	700.642	344.658	1099.82	276.253	480.802	475.076	655.8	372.185	326.151	678.104	777.894	923.872	803.796	971.461	636.471
O95573	1545.33	2004.12	755.205	2599.19	2274.01	1425	1002.34	1390.27	805.17	1727.12	1376.15	1271.86	2038.09	1158.2	753.507	970.66
O95602	154.761	192.291	317.664	259.163	280.101	386.765	164.71	195.207	112.264	230.551	173.092	123.489	161.006	136.307	139.375	173.735
O95613	137.491	138.414	123.377	85.2481	219.299	96.4589	112.251	137.23	148.835	120.244	119.558	150.24	98.595	140.12	143.59	146.352
O95619	171.181	199.908	577.185	237.727	341.351	182.711	174.447	224.456	155.33	201.957	160.279	134.423	127.162	162.4	173.048	203.87
O95620	NaN	66.8857	130.048	NaN	54.1629	90.2318	146.11	45.7723	41.2895	NaN	NaN	NaN	43.3684	NaN	NaN	NaN
O95622	158.551	NaN	115.745	81.9116	47.1861	41.8324	54.2419	33.1145	378.039	82.9433	70.62	153.904	127.378	423.412	93.4848	177.148
O95625	NaN	NaN	45.3865	147.121	57.689	40.0755	58.0133	12.5578	25.1274	76.3991	43.2316	NaN	26.5463	25.1931	NaN	12.3458
O95626	NaN	114.249	170.147	113.037	107.468	95.3257	81.0488	138.102	NaN	NaN	106.247	69.4275	44.1813	NaN	NaN	87.8054
O95628	168.627	311.188	317.15	200.929	293.554	325.355	247.444	269.829	111.531	212.281	250.116	145.83	99.0578	99.1944	127.624	89.9608
O95630	355.558	472.007	362.827	311.199	313.673	322.604	524.682	529.697	545.473	370.104	299.497	263.308	464.608	277.157	288.062	140.253
O95639	734.3	1048.1	1848.38	1037.22	956.261	918.598	911.535	1102.06	673.946	915.806	797.035	912.694	871.436	878.625	1031.7	807.064
O95644	103.898	173.29	39.2054	179.758	100.494	163.676	151.5	167.785	43.8607	85.2295	99.6418	108.133	41.8905	106.273	64.6605	101.773
O95671	439.375	367.944	486.272	866.704	544.273	736.036	757.485	682.963	669.296	520.358	1759.72	898.979	964.744	799.496	816.586	751.029
O95674	593.506	496.392	747.048	653.3	568.917	355.872	654.541	262.823	687.871	530.447	531.161	363.44	305.546	602.544	499.496	647.265
O95678	2356.86	970.142	1745.94	1330.13	1094.95	1218.88	1384.26	1573.45	2638.07	1578.37	911.857	1029.42	2800.99	2083.48	2908.77	1155.21
O95684	75.2925	78.9183	97.3989	104.572	96.7402	45.0869	96.9209	66.2906	276.551	44.6897	82.6339	101.646	72.1369	66.641	102.83	74.2101
O95685	186.637	170.276	154.932	257.585	208.005	122.545	145.213	131.719	156.845	391.632	143.996	163.65	235.146	96.1436	257.818	102.053
O95696	802.569	493.716	734.658	316.35	734.537	439.969	233.899	475.417	197.148	677.873	304.948	590.188	263.017	528.824	416.915	696.505
O95707	322.917	215.258	885.112	448.954	461.662	455.643	425.674	320.085	378.623	653.147	318.64	334.347	432.712	226.145	339.719	357.528
O95714	335.719	319.563	398.129	304.022	424.477	362.981	345.973	267.919	264.949	271.107	268.393	309.892	322.397	277.16	227.479	326.998
O95715	124.115	53.7219	NaN	65.6251	NaN	80.2364	264.638	NaN	119.607	NaN	91.845	170.657	NaN	121.5	95.6347	50.5828
O95716	1280.34	628.05	989.086	935.723	1607.6	680.999	769.51	345.712	993.629	1621.87	632.439	423.445	2740.9	602.833	1583.71	437.636
O95721	651.132	500.918	233.572	523.077	578.661	344.879	369.483	549.039	488.994	546.482	410.256	574.834	650.012	643.888	443.792	384.218
O95727	NaN	NaN	NaN	NaN	NaN	NaN	NaN	24.8617	27.897	NaN	37.1178	38.9241	NaN	NaN	33.5206	NaN
O95747	981.763	511.06	1143.69	1115.02	622.012	507.582	746.816	661.49	913.67	995.323	566.414	812.637	973.707	834.898	601.186	560.281
O95749	310.971	367.108	643.502	279.714	517.738	409.484	676.027	275.543	324.828	333.606	348.276	242.896	423.286	299.472	731.232	257.761
O95750	41.0795	NaN	119.137	NaN	NaN	NaN	NaN	NaN	NaN	NaN	NaN	NaN	NaN	NaN	NaN	NaN
O95757	585.291	1406.14	511.333	1839.88	1602.65	1195.7	1358.66	714.998	2588.12	565.84	389.109	925.799	295.605	704.804	562.528	974.797
O95758	764.708	1474.32	964.005	900.821	1265.18	1133.43	1024.22	1098.11	581.337	1366.24	1034.21	954.476	805.161	792.733	965.126	771.048
O95759	937.074	717.451	301.918	371.938	550.234	405.979	361.598	463.779	498.273	530.104	307.212	368.262	353.625	351.62	448.763	321.089
O95760	181.382	116.529	NaN	77.0162	NaN	NaN	NaN	NaN	113.005	149.431	155.434	422.525	NaN	322.257	122.776	303.321
O95772	69.9961	51.7795	323.659	98.0067	369.471	214.644	193.006	61.2933	206.17	44.6332	179.594	207.032	89.4595	207.744	128.73	222.868
O95777	466.016	574.871	1089.71	568.108	716.098	618.286	976.366	650.751	422.515	396.323	446.992	475.747	759.494	451.813	894.951	460.016
O95782	1352.99	935.372	694.975	1056.04	565.194	892.343	989.033	882.332	1030.14	826.313	1212.85	2647.59	1067.05	1334.71	1265.71	1943.31
O95785	103.385	144.537	728.252	234.391	248.697	231.178	204.207	256.289	78.5139	228.109	176.588	165.538	132.819	100.984	152.929	97.4517
O95786	1370.57	1766.62	2220.49	819.441	516.403	489.977	1114.35	688.43	908.904	601.967	1024.47	1220.8	333.406	830.561	1097.64	916.466
O95793	788.597	619.673	1096.73	637.465	1142.21	628.116	503.351	479.532	627.77	443.313	539.281	490.65	1055.65	486.717	513.171	448.621
O95801	283.962	178.21	294.917	243.035	490.94	228.938	280.629	255.64	203.571	181.474	165.454	311.262	167.199	242.752	190.169	165.387
O95807	731.053	680.846	1098.51	614.534	1237.87	980.247	2028.96	427.597	790.089	3549.63	697.207	516.509	450.618	444.133	395.06	576.514
O95810	910.699	62.3681	129.344	96.6263	94.1638	123.609	307.395	126.267	981.16	352.504	528.358	1528.13	167.961	3692.69	706.49	1795.79
O95816	706.26	777.425	582.709	364.523	1172.96	920.774	434.477	439.784	369.276	566.12	544.216	826.004	309.298	386.508	303.444	1439.9
O95817	1193.92	1303.51	278.943	1076.16	965.6	590.684	403.258	876.466	1096.37	943.092	687.843	1037.46	712.264	915.908	704.346	1110.22
O95819	649.724	532.603	467.165	539.859	432.865	775.75	667.66	506.797	465.013	603.405	725.992	1064.05	558.497	709.315	589.364	831.592
O95822	154.609	142.071	178.513	165.678	85.3298	207.6	220.263	117.408	910.982	217.431	191.605	187.775	256.401	230.507	168.77	145.763
O95825	201.433	247.66	233.397	174.108	316.318	256.754	408.075	219.803	290.369	174.163	181.205	225.958	201.143	252.824	227.094	253.193
O95831	1946.87	1749.61	2760.65	2616.07	1682.8	1742.88	1752.18	1751.55	9407.24	2373.99	2017.29	1990.26	3781.07	2237.02	2612.41	1927.82
O95832	NaN	NaN	305.501	NaN	182.517	NaN	NaN	NaN	NaN	NaN	NaN	NaN	86.1679	NaN	NaN	NaN
O95833	282.7	206.863	508.973	290.201	524.251	856.74	228.623	900.701	142.271	811.39	559.657	385.87	666.914	313.112	291.985	236.016
O95834	456.126	975.192	347.692	896.763	658.48	804.56	1447.25	1484.69	547.715	523.811	825.998	509.578	573.622	510.463	426.737	624.011
O95848	136.229	320.588	333.287	346.813	164.356	73.1732	118.814	206.545	485.712	NaN	101.381	192.568	85.7632	151.004	106.083	209.611
O95857	84.2887	NaN	NaN	89.749	59.7126	51.99	NaN	NaN	NaN	NaN	58.9698	NaN	193.889	NaN	55.3082	30.2119
O95858	197.999	100.859	166.962	58.2487	136.975	148.499	154.553	74.3261	82.8448	191.565	108.378	119.125	212.761	156.31	142.251	129.357
O95861	1792.04	4425.84	4939.02	3630.64	11678.7	5407.23	11935.1	4149.41	4477.62	2701.67	3220.59	1845.58	3697.88	1923.45	3713.38	2105.01
O95864	178.425	188.163	579.502	642.807	2027.77	592.442	236.541	116.984	91.2929	1514.92	257.735	312.896	92.148	50.891	262.689	200.907
O95865	4026.34	2452.23	15237.5	1634.52	5354.22	4374.67	12231.3	4897.42	2111.26	2226.74	3961.53	5860.93	3197.99	8059	5628.73	5794.3
O95870	298.668	272.354	355.974	258.377	505.997	275.566	317.92	178.748	292.676	394.079	287.683	223.513	199.053	265.094	238.202	307.511
O95873	127.423	99.0396	69.8742	76.1193	86.3094	72.3478	26.9149	102.493	71.0774	71.6145	60.3492	175.061	51.7479	78.243	51.6344	52.8548
O95881	1918.69	1711.15	1214.5	2083.13	2873.92	1562.93	2986.5	2482.27	1220.7	1114.79	1328.17	1453.56	1384.25	1306.88	1268.57	1251.13
O95900	69.6878	149.388	257.651	153.959	174.893	213.155	134.374	132.902	166.926	149.647	81.5092	75.3281	99.8379	69.2161	133.144	38.2541
O95905	17.295	37.9777	44.8294	37.322	72.1275	109.027	44.5304	64.6426	40.4574	47.2928	67.8881	54.9254	63.4548	35.4854	29.2512	39.7251
O95926	242.003	183.222	433.175	186.73	251.47	157.337	233.777	274.516	132.41	215.219	218.242	230.011	152.035	185.317	183.344	152.145
O95931	65.1074	94.2722	116.955	39.4518	84.5923	43.2002	315.175	204.789	122.077	38.4343	79.8931	50.0009	23.0874	111.111	47.433	75.4537
O95954	817.581	NaN	1899.99	NaN	NaN	NaN	NaN	218.113	3680.97	2735.41	225.587	920.201	128.027	548.685	589.032	1079.67
O95967	943.588	765.599	814.454	379.716	145.836	1181.97	591.627	647.498	201.196	418.201	594.872	997.401	487.839	712.753	525.651	1690.37
O95976	68.4359	37.7614	NaN	32.0839	41.3892	39.011	78.3644	56.1951	48.4607	63.5293	64.8296	84.317	29.7408	74.6216	44.5306	38.9423
O95980	488.224	256.495	154.687	153.841	79.5987	243.074	1191.26	140.987	212.588	193.625	348.128	513.899	218.246	545.955	371.226	884.477
O95983	134.927	343.153	762.581	281.111	598.805	380.928	380.023	571.075	91.2655	230.392	246.909	148.177	180.487	133.721	165.828	150.771
O95985	105.147	94.415	134.109	117.04	136.728	102.251	82.3795	91.7166	93.0576	90.089	114.508	104.803	79.2663	74.2265	122.411	85.2742
O95989	544.565	524.846	387.156	544.634	705.462	526.911	606.373	473.056	404.86	400.013	459.951	490.876	382.915	406.705	642.906	386.703
O95994	13021.7	256.977	117.031	129.325	224.243	193.806	141.641	115.057	143.892	163.751	134.144	346.477	1663.27	255.226	261.369	741.814
O95999	317.219	218.441	203.717	228.735	280.793	176.953	174.084	300.751	322.565	156.782	193.15	229.022	288.872	227.117	168.597	231.18
O96000	414.873	747.188	368.892	784.129	814.88	575.932	479.117	563.933	855.978	647.058	834.508	602.32	582.115	766.773	827.339	632.699
O96005	482.89	621.27	455.996	835.46	576.313	669.094	491.32	244.234	629.955	751.756	568.674	370.924	653.649	407.242	668.221	677.27
O96007	470.238	399.737	220.231	201.033	361.487	197.554	589.8	197.479	814.625	312.68	233.079	289.965	493.264	295.548	208.82	338.623
O96008	232.758	567.984	358.071	579.548	383.279	486.182	373.31	301.629	261.292	567.005	279.955	234.494	309.857	156.379	315.491	141.54
O96009	NaN	NaN	NaN	NaN	NaN	NaN	NaN	NaN	261.354	NaN	NaN	NaN	NaN	NaN	NaN	NaN
O96011	314.84	319.435	316.938	452.023	327.646	283.556	268.121	259.652	613.241	279.945	256.705	160.82	449.935	189.32	263.898	182.57
O96013	578.123	654.239	934.6	1132.12	755.814	895.392	622.306	606.83	655.881	824.947	793.702	574.923	1256.8	530.405	1399.33	499.208
O96015	388.594	472.308	335.569	308.989	368.686	456.434	337.23	186.559	463.03	163.911	402.251	442.335	221.917	293.792	221.472	363.804
O96017	40.3413	72.5872	156.09	77.4961	203.548	205.957	111.535	103.465	NaN	83.1924	116.598	65.9674	68.251	74.7891	87.1685	67.6204
O96019	707.156	907.969	1280.43	920.533	1146.99	676.532	1005.09	1156.58	422.264	618.385	591.76	653.924	611.58	629.402	958.186	578.046
O96028	30.0735	84.4908	159.817	63.9185	216.421	62.3888	69.8902	80.4689	30.4204	126.427	66.1385	8.99176	33.4714	23.7208	27.9514	17.9795
P00156	NaN	NaN	NaN	700.456	655.719	NaN	435.011	226.283	663.476	860.354	NaN	NaN	NaN	325.169	NaN	NaN
P00167	3165.25	779.293	1092.47	425.769	730.355	577.111	3574.12	1011.55	15856.1	846.437	2130.33	1609.24	6031.06	6193.47	6354.7	3323.56
P00325	7008.77	58.6039	112.071	106.981	57.71	126.888	542.262	62.396	938.083	2155.27	6457.63	8012.88	1697.45	21248.4	7904.05	7032.92
P00326	7811.43	63.9982	111.846	144.302	22.7282	75.2717	582.33	101.843	1049.37	1648.11	5290.74	8705.4	2102.3	10979.5	6461.89	6341.24
P00338	15646.1	9923.28	13857.3	12620.5	20111.9	16752.5	8125.45	13922.7	61249.2	12228.3	12146.5	14127.2	14344.3	14213.1	7631.17	15093.1
P00352	5861.34	914.215	6142.64	1404.28	845.555	448.07	1188.96	2843.51	42872.9	4548.53	3316.85	12617.7	1044.27	5955.76	6849.01	9929.61
P00367	2898.41	1832.81	2203.83	1741.68	1940.06	2264.85	4211.82	3389.14	7602.2	3143.28	2257.42	3494.62	4472.17	3320.83	2948.69	2979.64
P00374	47.4336	46.785	179.587	95.7701	184.476	134.955	76.3873	73.6318	113.18	172.267	173.606	NaN	68.0238	39.4724	178.339	NaN
P00387	4916.39	9571.75	3081.18	5870.15	5771.57	4658.59	3659.54	4091.03	10875.6	7478.38	4431.82	5661.11	4197.27	7443.06	4385.42	7859.57
P00390	2015.56	872.539	3604.58	1357.24	1692.21	1101.86	770.039	1183.55	4715.08	1371.95	1054.96	1908.72	1877.67	1678.83	2508.07	1551.93
P00395	NaN	150.527	133.784	231.241	19.0276	37.0843	40.2822	52.1808	123.057	104.134	188.46	273.12	156.743	71.6181	79.5021	NaN
P00403	1327.52	889.552	925.598	1195.38	681.858	472.297	640.772	391.85	1695.67	885.604	966.732	941.151	1324.44	1452.05	599.676	747.902
P00414	173.704	158.641	290.904	255.27	262.151	155.391	159.676	61.9967	206.023	322.289	325.778	85.5545	217.22	195.319	125.658	145.183
P00439	NaN	NaN	NaN	NaN	49.5658	94.2936	NaN	165.576	594.285	NaN	182.864	306.039	219.246	160.529	NaN	527.847
P00441	17264.3	18316.2	13539.5	8868.14	11726.3	11200.7	19866.6	12091.4	25172.4	20227.5	8974.84	11469.9	17164.8	13601.8	12789.7	10741.5
P00450	52399.5	20316.7	27322.6	14647.5	8171.52	11629.2	11021.5	10007.6	44944.8	10197.9	14065.9	103649	7590.19	50737.5	32222	73942.2
P00451	1858.98	2922.26	2632.1	1412.24	2537.9	2018.57	1248.34	1709.7	1155.92	1734.85	1303	1579.68	1222.52	1260.1	1121.09	2431.83
P00488	3226.92	739.461	483.369	783.857	530.39	1955	1190.69	1063.14	353.513	1465.65	4632.31	8668.6	852.749	7935.88	2448.54	6935.43
P00491	6074.48	3017.34	1601.44	5154.74	4239.13	3335.42	1763.96	2782.87	5962.14	6963.08	4195.74	4956.89	6140.23	4051.46	2166.63	3486.61
P00492	3278.39	2714.03	1145.48	3300.5	5695.88	2929.2	4292.74	3396.46	3419.78	2495.25	2490.26	2974.52	996.939	4126.79	2540.52	1984.74
P00505	2877.67	5644.21	4751.19	4081.73	5560.51	4962.33	5364.9	2680.7	6401.43	5591.53	4350.13	4073.84	6395.35	2910.75	2916.66	3035.04
P00519	232.36	168.082	138.792	147.531	131.944	155.93	168.069	125.891	155.036	192.768	139.216	201.422	116.128	147.964	173.795	215.428
P00533	272.594	293.493	283.024	750.146	481.917	359.823	679.672	281.507	1641.4	382.87	453.823	366.636	719.862	655.451	455.348	583.56
P00558	23464.2	11855.9	11239.4	12602.6	11189.1	13585	12214.6	12940.8	52577.5	14773.7	14968.2	14573.3	15873.6	15619	14369.9	12930.6
P00568	2667.58	1621.92	1534.75	816.747	895.464	1114.25	1999.29	994.869	1153.32	2194.97	1066.6	2425.91	907.179	2498.73	1265.64	2413.25
P00709	NaN	NaN	NaN	NaN	NaN	NaN	NaN	NaN	NaN	NaN	77.2971	682.481	NaN	NaN	NaN	NaN
P00734	10179.1	2289.76	4016.64	2349.15	1261.53	2610.43	1857.35	2036.13	6373.05	3151.18	3259.52	15046.6	1391.19	5927.05	6649.82	13908.8
P00736	7000.51	2710.65	2393.03	2016.88	1316.85	4257.13	2272.05	2376.11	1229.61	1921.31	2748.64	9530.39	1776.43	5824	3967.57	9228.08
P00738	40751.7	6579.96	11574.7	9272.07	2530.5	6016.08	2379.56	5607.46	25560.8	2107.45	9595.15	73933.3	3743.33	26614.1	22050.8	38563
P00739	1393.29	250.482	243.689	98.6369	125.121	174.009	148.913	155.576	526.255	137.246	363.999	1537.97	111.579	1574.22	413.273	1562.95
P00740	308.505	216.73	227.17	220.675	143.472	421.098	387.241	129.988	764.623	215.934	203.414	744.967	110.149	381.762	241.342	845.109
P00742	100.995	30.3793	39.5128	42.7219	40.4604	31.6155	52.6131	16.9923	60.4154	39.3746	35.5561	90.5899	15.7559	74.5529	46.593	98.6813
P00746	787.259	412.284	354.326	285.1	108.598	460.797	487.477	354.987	259.991	424.479	464.416	2616.45	279.189	1094.05	987.86	3079.04
P00747	8137.77	1865.05	2660.93	2574.82	1426.76	3839.49	1263.99	955.717	3399.77	3269.15	3465.4	12421.7	1416.78	6910.41	4579.67	12339.8
P00748	1113.8	329.494	422.035	317.07	161.222	207.507	479.845	382.645	931.975	284.81	626.389	1816.99	285.393	809.036	1277.17	2514.58
P00749	172.793	96.571	25.9738	81.8513	51.244	144.897	73.006	116.608	59.1287	172.021	110.073	69.0397	140.894	131.215	42.2731	84.0742
P00750	88.807	45.7942	90.9226	29.6082	70.59	65.2268	73.7122	37.3528	83.3981	46.7255	40.7086	63.9175	33.5704	55.6867	78.6626	125.723
P00751	24549.3	7123.69	8115.01	8933.57	3612.17	7837.39	3050.13	4618.55	9546.14	4461.51	7382.03	53484.5	5100.65	25439.2	14820.3	36972.8
P00813	1467.36	504.129	952.353	1189.01	815.326	885.073	477.22	1083.71	562.145	912.855	1350.12	2165.79	874.52	1705.03	1499.09	1487.33
P00846	182.915	156.748	219.155	178.832	162.644	180.12	196.18	NaN	328.953	171.072	145.462	589.374	193.649	149.805	144.879	183.629
P00915	7352.3	404.416	625.65	437.486	330.69	189.135	289.283	562.64	3357.85	7176.22	192.245	880.38	329.179	2277.87	950.641	864.947
P00918	13368.8	1932.29	1411.89	2288.08	1071.03	1246.88	2493.06	1253.68	13089.2	11924.1	1541.17	1347.1	740.707	2485.67	1815.55	1315.21
P00966	2347.84	6372.53	17173.3	1496.52	3715.3	1801.48	3990.09	8710.81	4510.13	8609.75	3805.74	3793.55	2553.41	6167.58	3054.53	2924.92
P00973	314.464	151.226	1243.75	233.354	204.516	85.9259	130.395	64.8557	142.202	143.927	87.0073	434.444	35.58	331.099	95.1207	71.2203
P01008	16028.1	5886.81	7384.97	6317.7	2675.67	5391.88	5542.72	4356.72	12027.4	5516.42	7117.73	27793.8	3978.03	16475.2	15569.1	24345.9
P01009	127407	37359.9	62835.4	37927.4	20489.9	39427.6	26685.5	32681.8	92798.9	30813.5	47244.2	304642	31204.2	124978	100855	185236
P01011	7087.94	4632.2	4316.65	3072.69	4614.1	3258.19	2504.7	2666.46	6277.33	4630.66	4681.23	20478.6	2018.54	6127.63	7642.95	13175.2
P01019	3769.82	1710.55	2690.61	1436.4	774.667	2074.92	2029.25	1651.63	4583.59	880.158	1743.05	7951.15	755.599	2392.31	4720.19	9539.96
P01023	37195.9	9630.64	14787.2	9673.6	7171.41	14599.9	6447.87	5946.2	16924.8	6636.95	13083.1	89743.6	5677.91	34575.8	14980.7	54756.1
P01024	80242.8	16692.4	25838.2	22136.4	9118.95	17368.6	11128.9	12567.5	52104.4	10983.2	24409.8	149404	11455.1	72060.5	52363.4	112158
P01031	5259.08	1219.6	1647.79	1597.76	732.47	2585.73	1086.74	964.138	2498.75	1429.81	1762.04	9039.6	842.525	3989.7	2135.16	7107.8
P01033	1519.11	409.089	808.014	890.444	510.391	1296.26	326.19	542.166	137.921	730.542	708.693	2845.7	432.672	913.489	775.783	4245.94
P01034	536.105	255.074	370.164	1218.15	224.963	294.502	242.615	184.921	204.529	246.66	319.609	395.375	187.265	221.57	273.409	383.152
P01040	286.531	200.583	NaN	168.353	462.907	518.479	277.442	211.729	161.57	245.95	210.731	233.685	833.681	224.328	176.802	65.6224
P01042	13810	3534.69	5104.88	4447.98	1501.26	4555.21	2917.55	2588	7792.48	2954.58	4360.54	23773.6	2247.48	10695.6	9957.44	24375.2
P01112	546.171	297.549	546.646	345.398	628.765	456.287	402.309	363.89	482.959	668.177	451.779	430.584	399.247	388.285	771.323	316.246
P01116	487.006	445.239	597.214	592.704	831.739	708.329	389.67	462.31	479.007	630.049	574.519	323.586	643.797	339.868	531.057	262.682
P01133	NaN	40.0231	NaN	19.6599	9.59001	NaN	NaN	NaN	NaN	NaN	NaN	26.8382	17.8145	NaN	NaN	NaN
P01137	212.621	108.288	63.9462	88.3431	65.0626	82.2404	164.996	93.446	80.971	218.082	90.0949	75.0327	63.4208	138.977	60.6316	103.137
P01344	229.23	30.9195	61.1795	50.4804	NaN	NaN	NaN	34.0021	96.374	NaN	35.4877	156.192	43.7286	123.7	111.176	239.158
P01591	3828.71	436.167	875.844	2149.31	1259.31	457.709	433.422	1036.83	1568.46	314.014	2931.28	4027.25	245.073	3980.84	7092.84	11599.6
P01593;P01594	393.867	189.812	126.385	302	NaN	NaN	208.968	NaN	124.436	NaN	358.096	739.456	37.5838	511.95	127.702	651.317
P01597;P04432	247.264	93.8724	570.695	136.232	37.4557	88.8741	84.624	828.626	210.989	12.0889	1036.98	651.765	52.272	202.972	192.176	1052.9
P01599	1901.38	350.447	553.376	470.924	192.658	530.62	206.156	1055.5	1003.81	47.8923	1645.02	4615.67	387.983	1254.97	779.815	2434.2
P01601	72.3176	NaN	NaN	24.4229	NaN	NaN	NaN	NaN	57.7538	NaN	237.406	182.025	26.8579	129.144	78.5718	361.018
P01602	3532.55	597.081	1293.83	649.725	847.191	489.486	566.729	753.595	1376.21	300.248	15103.9	4964.24	250.544	1739.32	1277.16	9692.71
P01619	6573.5	781.119	2697.67	1800.28	908.171	1013.1	884.39	1787.53	2779.49	402.088	3879.8	12247.9	1275.15	3684.56	2921.97	7437.37
P01624	2262.04	178.708	539.81	296.114	271.796	261.954	376.984	459.391	545.693	167.231	573.781	2094.25	181.86	1630.14	945.117	2365.96
P01700	1452.95	121.799	193.323	225.825	75.3402	92.6415	105.776	395.33	707.05	169.254	757.17	3592.49	107.224	1246.81	179.378	1100.79
P01701	3071.52	865.405	1563.34	1633.77	634.19	902.39	569.473	325.561	1301.63	548.606	2509.46	5228.69	585.427	4146.15	2295.85	4655.71
P01704	322.597	69.8001	91.8421	83.324	92.3384	NaN	43.4746	29.511	87.5248	NaN	116.128	NaN	NaN	728.701	147.443	748.288
P01705	1189.39	NaN	400.555	198.695	1672.2	1339.24	688.592	256.719	95.7435	197.937	834.653	1381.82	61.3006	483.017	500.066	1230.19
P01706	1042.24	307.656	279.943	726.891	4819.19	380.019	318.509	234.849	564.426	196.095	559.069	2828.24	88.4743	761.928	635.532	1396.95
P01709	1247.07	680.958	826.178	676.852	4563.94	705.255	336.094	333.287	473.852	135.693	963.992	1591.82	121.265	962.517	933.518	1459.83
P01714	1001.98	244.307	425.32	282.74	167.215	281.679	206.605	129.281	440.885	82.6055	474.327	1962.04	167.062	782.315	544.242	1294.14
P01715	695.063	NaN	NaN	120.805	922.818	NaN	119.27	307.687	103.973	NaN	189.004	574.083	NaN	289.244	1127.35	691.674
P01717	1734.87	659.118	1158.64	701.068	3254.85	825.692	711.861	2014.85	1275.6	335.431	1042.25	3760.81	205.51	4940.76	1949.12	2610.68
P01718	158.308	26.3952	25.2628	6.58331	23.1781	49.3682	31.0776	12.3669	41.7652	34.0992	71.8057	47.2471	3.95952	963.942	64.432	205.376
P01721	1507.72	214.889	492.365	208.3	441.016	202.693	129.576	78.0113	330.108	85.0664	100.107	1095.71	96.9563	2348.69	215.768	634.076
P01730	333.745	108.645	NaN	118.527	84.6216	137.496	63.5934	83.3615	132.2	161.076	210.916	178.058	67.9435	146.603	88.5677	93.0249
P01732	373.55	67.905	66.9199	186.314	233.22	132.576	88.961	228.155	270.092	158.61	339.668	190.489	95.4875	298.112	262.145	205.928
P01742	375.311	NaN	102.562	44.3958	NaN	126.218	NaN	427.599	213.535	NaN	818.071	1198.21	NaN	577.621	1379.9	588.25
P01743	NaN	NaN	20.5837	NaN	NaN	NaN	NaN	73.0331	NaN	NaN	89.8993	NaN	NaN	NaN	25.6512	NaN
P01768;P0DP03	2893.92	626.094	1559.88	1194.76	692.252	397.842	678.738	2318.44	1702.13	388.055	2047.93	6680.93	586.266	5719.94	2499.43	8669.32
P01772	NaN	NaN	NaN	NaN	NaN	NaN	NaN	202.193	111.223	NaN	96.0343	369.324	NaN	161.915	NaN	NaN
P01780	9606.29	1895.82	2147.01	2258.55	1438.52	2234.32	1454.32	1497.92	4549.15	983.609	5232.73	10580.4	527.232	6871.88	5464.57	16454.2
P01782;P0DP04	1070.68	125.437	NaN	345.529	65.0584	141.537	NaN	163.627	303.098	108.258	1944.05	265.978	99.074	1095.17	344.469	2952.78
P01814	294.079	81.9695	NaN	99.9511	NaN	NaN	132.025	NaN	151.912	NaN	196.028	523.479	52.4286	148.106	184.549	965.462
P01817	973.161	32.1803	253.722	208.982	99.5855	167.649	617.983	386.491	512.935	182.375	553.334	1248.18	72.1883	1445.18	457.752	1614.02
P01833	432.353	101.888	171.321	390.405	182.851	152.147	NaN	439.957	1976.91	NaN	125.22	311.941	304.363	852.352	766.048	688.106
P01834	22280.8	2898.72	3073.01	4428.02	386.389	893.589	618.113	1133.77	2958.26	707.67	3811.62	4294.38	1207.88	3561.12	1644.15	6296.55
P01854;P0DOX4	70.042	NaN	NaN	NaN	NaN	62.2905	NaN	NaN	29.6097	NaN	64.5216	77.5001	NaN	NaN	NaN	502.719
P01857	81380.2	29257.5	42000.3	29309.4	19771.1	28469.9	24700.4	48129	60909.1	18677.6	56723.3	193418	32908.4	121586	104402	218163
P01859	114445	21715	43962.8	33390.4	16360.6	23376.6	10253.6	22729.5	55322.3	18950.3	53543	127990	12269.6	85333	37093.7	198020
P01860	48940.5	5072.24	10858.5	33254.2	7853.27	14006.1	4727.07	6217.48	15295.7	10159.3	15479.9	57705.3	3051.43	34972.6	5464.06	93503.3
P01861	17302.5	1833.8	5713.43	2225.99	1711.14	4249.81	3026.34	4641.24	17886.8	5005.84	3928.7	13154.9	1595.23	22887.8	9879.17	75628
P01871	36531.2	4055.16	4905.76	17652.5	7736.83	3734.93	6264.1	5753.79	3687.47	1991.78	17980.9	25567.1	553.34	21405.4	18223.3	47409.2
P01876	33411.3	7451.24	10844.7	11611.4	5611.12	7748.8	5005.61	7586.31	23097.7	7767.76	25870.5	84383.7	5986.04	47192.1	31135.8	83956.1
P01877	15367.1	3852.91	6523.46	5680.31	3302.35	5266	3984.98	4636.08	13668.9	3163.02	13586.2	48016	3174.8	19522.7	11302.9	32554.4
P01880	1367.63	162.385	155.175	NaN	542.894	791.593	522.331	218.795	598.65	284.921	696.362	575.184	240.168	345.132	NaN	1887.85
P01889	4515.37	4617.81	1096.62	2664.35	2458.16	2387.39	3934.13	3261.75	6366.4	3067.66	5126.58	2293.91	3074.58	4727.25	1412.38	2962.3
P01893	337.283	369.813	212.387	564.477	106.572	178.909	569.902	292.997	267.093	394.054	631.26	290.424	326.74	242.422	193.763	484.151
P01903	15281.8	4174.75	890.157	12515.5	3998.31	3839.77	8383.62	11363.5	8537.08	9491.98	11729.8	13492.6	4632.88	10955.7	6905.29	11163.3
P01906	5606.01	2712.59	587.022	7944.28	2413.3	2340.25	6170.24	7463.25	3729.02	5333.85	7925.12	5988.64	2919.34	7185.72	3765.55	8746.13
P01909	429.656	363.78	31.5815	NaN	NaN	111.939	42.0882	1386.94	450.074	NaN	547.685	NaN	463.548	387.853	628.043	441.477
P01911	5863.59	3241.71	835.809	10234.7	2841.54	2232.04	5895.58	7402.93	5843.19	6816.88	7565.37	9313.39	2613.9	8410.51	4170.42	7967.61
P01920	926.399	345.364	132.541	751.307	264.964	235.283	569.965	1491.89	696.754	1415.41	1122.95	801.637	319.56	525.263	598.785	602.73
P02008	96.932	31.6654	85.0869	37.9073	72.2926	60.8996	43.2101	44.1842	268.23	76.6367	NaN	55.7019	NaN	121.694	55.6018	1580.05
P02042	658924	45665.6	64535.6	38753.8	44344.4	23657.5	31343.1	56054.3	295339	673486	25054.3	76965	56560.8	218515	78010.1	88321.2
P02100	138594	12383	16399	12964.6	8235.87	4160.16	4530.86	12365.4	67917.7	96527.2	4438.09	18719.9	12153.2	55979.2	31688.8	29448
P02144	279.945	952.649	96.9354	132.455	290.36	228.38	422.929	825.753	76.9002	250.498	135.191	323.452	545.93	755.563	489.999	58.3099
P02452	85532.8	27149.8	12032.8	17478.6	5982.55	25221.1	36785	23698.2	21977.9	21184.7	23723.5	127932	40271	85463.5	68966.5	71586.4
P02458	3093.23	4027.5	768.88	788.448	363.118	1584.05	1514.41	1043.61	363.316	924.751	935.045	5838.26	1385.33	1190.71	1324.41	1421.82
P02461	6844.42	2478.54	521.708	1617.9	951.426	3237.4	2442.3	2095.16	1539.47	1772.95	2045.55	8794.92	4098.31	5258.27	4614.8	6876.1
P02462	2458.9	1648.33	1719.16	2543.38	1365.61	2199.14	1538.78	576.091	3520.62	1986.3	1606.27	2009.03	1025.9	4078.84	864.191	5387.83
P02511	4179.91	33336	733.588	3076.29	10997.9	3279.74	2413.99	1952.45	35745.2	2687.68	2373.2	4481.39	3056	9398.9	1210.26	2516.09
P02533	8919.49	2707	4021.67	7895.84	9084.41	8221.98	7954.27	49293.9	2300.79	5030.66	12147.9	2836.27	2803.17	8646.38	5986.85	4812.28
P02538	912.384	NaN	NaN	299.439	158.467	148.243	NaN	328.338	NaN	NaN	464.074	NaN	43.5251	166.825	NaN	203.882
P02545	20919.4	20951.9	11010.6	16685.2	16580.4	18754.5	35409	25433.4	10734.9	11319.7	13939.6	33778.3	19907.7	29105.1	22629.7	29477.4
P02549	4387.83	221.802	350.211	223.855	258.544	138.398	203.402	290.326	1795.66	6979.8	145.76	348.064	246.493	1081.5	374.069	398.676
P02647	83763.3	24512	22994.9	15198.9	14128.9	29674.6	19666.5	14528.5	50179.6	16408.6	27695	80379.1	16922.3	74911.2	43144.2	75052
P02649	1568.09	709.472	699.255	759.605	325.777	896.028	649.661	974.003	1540.87	1384.59	487.145	1927.46	335.493	1480.14	1701.12	2049.96
P02652	25142.5	4482.87	4438.47	4399.51	1774.78	5882.53	3176.85	3706.96	15018.2	3564.97	5456.28	28309.6	3946.89	34987.3	14686.1	36670.8
P02654	4176.16	670.653	922.28	607.091	506.903	866.472	576.51	709.147	2658.13	1019.14	555.136	2237.22	329.474	1664.73	1055.52	1710.16
P02655	5793.53	923.359	1099.58	523.131	319.407	798.545	698.904	608.259	1872.42	548.711	456.253	2052.66	193.551	2254.2	562.903	6093.19
P02656	7051.02	834.638	828.425	592.424	318.37	1031.17	578.627	859.292	2531.94	539.68	730.785	4297.25	260.868	2591.44	706.229	4408.22
P02671	38156.8	10141	7160.42	12331	5093.36	9402.81	3723.35	6716.61	14095.2	9020.38	10701.3	77858.7	7215.31	44597.9	18558.2	56844.8
P02675	32896.7	7690.34	9418.02	9656.49	4792.34	7723.6	3233.93	4832.35	12009	11691.4	8862.38	60617.4	5523.62	36212.7	15607	51655.8
P02679	47322.5	12298.3	13690.5	15456	7273.41	12406.9	5753.83	8127.51	17885.4	15888.5	13979.9	85897.9	9363.32	56349.5	21911.3	69545
P02686	212.939	207.531	74.7985	86.3407	139.302	155.722	109.57	401.42	324.721	230.444	138.835	261.754	97.0721	261.205	448.868	185.864
P02689	797.658	526.556	1031.39	595.145	224.743	299.858	543.11	602.05	877.996	489.631	426.515	555.696	347.529	449.71	451.547	467.903
P02724	146.866	NaN	NaN	NaN	NaN	NaN	NaN	NaN	NaN	128.984	NaN	NaN	NaN	NaN	NaN	NaN
P02730	19136.6	838.109	1178.25	855.667	835.312	299.999	466.171	843.995	8634.27	26283.1	362.732	1211.8	944.153	5150.92	1389.27	1437.88
P02741	NaN	33.7831	19.4451	30.6091	NaN	NaN	NaN	NaN	NaN	NaN	35.1717	825.462	NaN	NaN	NaN	39.4866
P02743	15570.1	5006.06	1833.37	4042.03	1555.88	2710.84	2212.84	3076.98	29267	1356.25	3669.16	26021.2	3234.86	11156.6	11717.4	31184.1
P02745	2785.5	885.604	656.214	1313.8	395.778	969.752	1300.79	583.076	474.689	773.691	1095.89	3044.9	530.164	1382.15	1379.54	2250.77
P02746	6028.93	1948.62	1522.64	2004.39	765.935	2395.41	3239.16	937.322	722.128	1967.03	2213.26	6697.44	746.224	3119.61	2794.04	4855.39
P02747	2308.81	425.177	277.559	793.22	68.274	344.329	582.793	263.053	321.168	240.817	383.276	2408.9	231.907	654.025	588.814	1253.62
P02748	5374.85	1546.5	1376.29	2300.2	962.308	3170.97	1294.73	1283.03	3124.25	2007.55	2252.15	14284	1378.71	4669.32	3793.75	8757.94
P02749	10718.4	3222.09	4079.61	3139.81	1346.94	4596.69	3361.2	2360.02	3644.95	2160.72	4118.32	20882.5	1172.16	7022.1	4988	22879
P02750	4479.11	1431.38	2307.28	1344.85	1042.93	1547.53	1456.88	969.141	2915.03	1100.79	1426.13	16885.9	1702.95	4294.79	4543.55	9350.24
P02751	24878.8	16427.7	4980.05	15631.6	3874.82	34154.6	8398.86	12418.7	4950.38	12194.1	10313.9	26742.9	17374.4	16791	5720.91	24470.9
P02753	1453.28	459.589	889.626	608.242	291.678	732.414	691.99	412.254	1214.07	424.701	472.606	2636.66	338.507	725.519	1063.1	1943.59
P02760	6530.82	2048.2	2832.38	2445.71	868.975	3563.68	1774.9	1586.64	3751.44	1732.06	2441.48	13125.2	1597.99	4774.72	4934.99	11779.2
P02763	34232.3	7083.51	10070.5	9105.92	3424.65	3977.21	3879.64	6277.34	18642.6	6161.95	12694.2	86041.8	5012.77	29872.5	21535.5	39661.1
P02765	22291	6082.26	10333.9	6056.4	3010.98	8208.3	7265.07	4952.64	14449.9	5022.24	8897.52	33780	3357.87	20025.9	18987.1	38055.6
P02766	61277.8	9455.84	18896.9	9173.04	5151.14	10469.8	11812.4	8635.99	33909	6506.83	11654.1	62884.8	9651.46	45181.2	41628.2	60337.8
P02768	311622	124018	191318	82722.4	67408	124143	118276	89135.5	222592	83442.1	141860	525753	80051.8	368585	371891	424580
P02774	25170.8	6985.18	9653.75	6219.77	3091.17	8427.13	6995.92	5465.29	15266.1	7790.45	9896.25	41285.6	5159.46	23832.7	23000.3	39082.4
P02775	896.516	43.7631	251.95	55.5653	33.1224	56.4776	NaN	64.1347	136.831	222.042	37.0224	203.296	46.259	176.984	66.8494	60.9198
P02776	778.727	58.4646	114.347	156.53	NaN	72.1646	NaN	72.8245	260.122	158.753	36.8461	126.542	66.2866	442.858	111.951	144.106
P02786	651.175	966.044	556.599	1373.14	1675.21	817.094	620.402	349.516	722.45	998.784	694.575	482.571	388.722	436.494	401.166	392.819
P02787	109665	25482.4	44756.5	22279	16528.2	35818.6	25476.7	19174.8	53746.2	19867.8	38934.3	145604	19369.5	88485.9	102958	133227
P02788	7313.09	8801.84	1459.74	1527.06	19029.8	10104.7	838.099	4071.39	2505.49	1962.32	21233.1	13114.9	30675.6	24387.7	15444	12299.5
P02790	91386.6	19491.4	33162.6	21396.4	9159.78	24060.4	15098.3	17055.1	48121.4	13738.9	30640.7	128647	14716.4	66443.1	80281.6	125585
P02792	33669.6	22793.3	8002.93	9212.51	9255.99	42169.6	26500	22734.6	30875.9	117427	9473.09	113810	19564.5	24069.6	4305.91	77992.2
P02794	12611.4	5369.36	6108.79	4418.27	6302.7	10744.7	13779.9	7306.7	11023.6	17298.8	5782.45	19439.9	5578.61	14347	3221.93	21707.8
P02795	93.8608	166.389	75.2413	478.328	39.2949	44.1922	197.43	23.5477	NaN	143.669	47.0214	NaN	83.8527	43.8964	NaN	374.553
P03372	29.6486	NaN	98.9984	NaN	4.22121	NaN	1.79957	NaN	NaN	NaN	10.2449	11.1435	NaN	18.5717	15.4615	37.6594
P03886	394.341	515.554	236.264	467.121	489.386	227.089	330.803	172.177	351.841	952.203	544.054	185.272	272.887	402.538	417.675	305.362
P03891	592.322	113.014	146.462	234.926	80.3395	NaN	175.922	50.2317	151.487	727.227	344.153	428.641	224.345	654.611	295.319	343.319
P03905	257.117	265.672	136.241	367.464	252.87	210	166.251	160.091	463.67	315.345	296.369	205.453	204.806	192.887	250.671	349.692
P03915	188.03	118.592	49.4878	133.656	93.4705	76.104	85.7489	58.1992	148.686	165.544	151.654	49.6938	74.1955	231.084	196.001	158.805
P03928	825.61	1139.82	1394.81	1050.32	800.521	1202.16	1131.74	1081.76	1739.8	1194.77	1204.68	1177.05	1104.08	1106.6	1916.8	1062.64
P03950	1187.09	1290.6	290.96	741.373	376.258	1562.43	735.806	1221.42	652.204	879.689	969.372	3942.75	768.512	1168.27	1679.67	2925.76
P03951	661.571	277.208	335.224	154.442	422.6	570.347	501.184	203.137	209.277	203.706	222.765	593.829	167.735	460.799	239.025	792.387
P03952	26155.4	7786.02	11294	5295.68	3240.45	9617.72	5107.73	5337.34	14932.9	5917.39	9299.58	40526.6	3572.42	23368.9	14673.4	46842
P03956	820.526	130.785	121.843	177.905	173.353	448.097	325.955	158.514	236.748	144.123	171.457	208.416	475.863	1016.15	NaN	589.971
P04003	9066.93	1797.36	2452.58	1615.08	842.52	1814.68	657.749	1150.82	1286.87	1331.51	1753.47	9122.89	918.17	8417.06	2542.78	11184.9
P04004	24806.7	5277.03	6049.83	8035.66	3158.38	17465.1	3574.46	2545.59	8019.23	8773.41	5552.58	30098.6	2750.59	13294.7	7304.39	25415.7
P04035	NaN	NaN	133.75	55.7477	174.125	99.447	NaN	NaN	NaN	NaN	69.6301	NaN	138.577	NaN	NaN	NaN
P04040	26645.1	3694.08	6425.97	2744.51	14291.1	5509.6	4227.63	7260.04	18618	36274.1	4636.96	8806.21	4462.97	20134.8	5250.98	6092.65
P04049	168.071	178.862	207.931	216.725	262.717	496.489	175.954	186.739	168.783	265.28	207.807	189.125	184.712	181.266	199.801	249.152
P04062	482.328	661.682	468.794	532.124	399.058	403.078	458.24	514.133	403.785	619.975	375.668	877.025	1117.48	594.523	749.281	609.69
P04066	432.455	449.52	629.541	560.582	390.581	829.326	1324.47	506.99	698.19	413.39	552.798	1261.15	499.879	538.501	1180.41	865.253
P04070	247.277	112.172	168.031	97.3029	82.3498	141.162	100.594	101.114	166.288	123.037	136.199	564.548	68.2181	280.966	250.363	607.584
P04075	39576.4	47284.9	25695.4	29228.6	37880.4	39083.9	17978.8	29077.7	41762.2	40634.4	30996.1	28397.8	47053.5	28195.7	31462.4	29553.5
P04080	17854.9	12318.9	10275.4	6612.22	12972	10087.8	8076.98	12511.3	20774.9	12389.6	8031.26	12427.9	15070.2	13904.1	21036.6	12045.1
P04083	71849	101731	43221.3	30225.2	40441.9	37258.4	61891.7	40205.7	61184.4	33313.2	38134.3	85459.4	29338.9	91956.7	49197	58387.6
P04114	21817.2	5308.42	6695.66	4975.15	3156.2	3829.12	2867.29	3805.37	6086.44	4688.72	7399.5	32953.6	2384.59	14679.5	5190.1	38574
P04150	147.286	88.1984	41.6496	61.7987	68.7518	51.9864	116.986	114.749	141.108	74.4961	140.772	154.96	49.6595	116.096	52.6403	116.171
P04156	782.744	1481.84	770.904	791.581	1172.61	444.547	615.846	345.298	493.884	988.698	928.795	501.375	559.522	1028.65	431.245	1020.3
P04179	33523.2	33528.8	7813.61	10440.7	17280.4	21665.6	37832.4	24739.8	66521.9	14102.7	27411.7	31111.2	15020.1	28266.2	13795.4	32940.8
P04180	539.02	NaN	NaN	NaN	NaN	NaN	NaN	NaN	76.7877	NaN	NaN	390.315	NaN	123.71	NaN	367.754
P04181	1071.18	4288.74	2281.15	4707.21	5103.43	3133.15	5757.78	5898.85	122.765	3495.13	1821.7	1507.03	2975.86	719.637	3309.31	927.103
P04183	132.21	361.863	75.3983	298.4	260.521	220.83	125.132	284.819	61.9696	139.236	95.6337	148.759	303.772	64.0026	142.792	49.1267
P04196	4128.87	1521.87	2158.56	1150.49	819.705	3197.28	1000.82	1979.39	3631.26	1116.6	1574.62	10711.6	763.276	3740.1	3398.1	12640.5
P04211	2323.11	352.72	655.399	294.246	358.19	598.955	351.767	122.821	501.188	184.903	556.801	1829.34	112.926	780.304	1234.74	1933.71
P04216	10406	2504.49	2095.51	2623.78	1335.65	2373.12	1806.66	1005.71	2681.76	1434.94	5091.33	7434.12	3318.17	7162.46	2009.4	13605.2
P04217	36098.6	5860.83	12325.5	7848.46	3303.01	6509.35	5587.21	4839.38	18358.8	7088.62	7746.95	44079.7	5314.07	22776.5	21740.3	42631.1
P04233	817.672	396.541	373.553	621.082	395.895	391.15	902.755	742.945	1144.68	938.369	1133.97	1113.01	369.274	1103.78	706.574	688.413
P04234	166.714	80.8816	NaN	149.347	199.708	49.6297	85.9639	178.917	108.556	80.9841	234.164	240.251	93.5592	320.291	136.776	193.679
P04259	66.0339	90.6907	NaN	3231.39	410.669	233.197	NaN	925.793	NaN	NaN	6836.4	175.079	214.193	1269.13	NaN	1378.08
P04264	2554.69	2196.06	2243.74	2973.3	6094.57	1589.07	1673.49	1826.54	2560.81	1038.84	1970.11	2704.47	1182.61	7201.06	3438.85	5030.24
P04271	532.859	13747.7	104.142	2071.75	2557.96	314.841	589.175	137.608	50.5933	390.439	973.186	363.842	89.4373	1635.72	423.623	199.787
P04275	3577.58	968.247	1599.3	1382.83	874.993	1330.13	880.514	768.588	2980.84	1406.53	2552.36	7205.3	806.393	5167.99	2309.51	4880.23
P04278	2617.07	633.391	1388.74	615.021	647.677	2349.01	1242.53	753.434	1921.44	877.975	657.138	6078.78	806.984	1547.88	1715.86	5912.5
P04350	1295.72	3593.81	2495.15	1965.51	889.35	1626.35	1305.77	1220.29	1489.05	1435.69	932.096	2317.21	1198.44	901.579	751.545	1500.75
P04406	35182.2	29908.2	22731.4	25033	23091.4	44300.5	28060.5	25445.5	57611.9	24010	15537.5	20252.9	16373.7	20689.8	20635.6	19252
P04424	407.59	395.382	430.112	210.475	409.417	339.376	427.465	217.898	2592.15	349	251.21	430.374	476.492	333.279	464.148	409.369
P04430	494.319	57.6178	64.6505	102.158	77.1812	52.8811	55.9856	99.5131	217.236	62.7749	84.1913	308.582	12.1441	272.281	188.229	269.81
P04439	6847.9	4134.9	3008.7	4498.12	4303.69	2409.04	4724.37	4957.34	8510.42	6607.03	10299.5	4754.93	1592.53	3343.92	3589.32	4016.94
P04440	388.967	208.093	63.9685	457.382	153.509	161.065	286.888	463.4	309.815	286.972	674.362	480.569	151.399	672.861	362.195	524.868
P04626	231.609	446.457	265.908	215.367	250.929	279.833	669.797	235.669	248.077	245.302	169.442	201.624	188.805	149.47	542.969	165.849
P04632	4883.71	3732.01	2818.01	3111.38	2312.67	2754.23	3575.9	3884.45	6099.45	2530.54	2545.18	6260.3	4044.4	5473.7	5588.28	4950.04
P04637	106.04	59.584	110.361	NaN	189.474	162.454	72.6939	NaN	NaN	NaN	70.2444	37.347	NaN	NaN	NaN	NaN
P04792	14806.7	30495.8	10203.1	4039.21	16305.3	8091.73	4147.02	5310.25	26392.2	8493.64	8676.46	14588.6	28312.4	10895.2	16494.6	17170.9
P04808	91.997	66.6842	168.649	282.723	140.747	100.717	109.677	129.948	NaN	NaN	106.082	132.88	210.957	150.767	177.006	86.2719
P04818	NaN	231.814	55.5076	138.157	384.885	44.2437	51.3025	40.8553	34.5391	65.2941	34.109	137.416	34.432	NaN	34.7619	NaN
P04839	5562.61	1621.19	1303.12	3278.82	3015.53	1990.42	3966.93	3371.7	2149.09	4838.34	6109.61	3914.46	1870.3	3544.97	2686.92	3495.67
P04843	7842.25	9643.85	7275.13	9201.69	14151.2	8786.69	6440.43	8920.02	6931.99	15164.7	11665.2	7135.04	11108.4	9709.2	9394.68	12778.7
P04844	18575	14137.8	8549.98	16413.6	15358.7	12598.3	8364.39	13195.8	13094.2	20687.2	19970.1	17181.4	20813	17891.7	18741.3	23694.5
P04899	2588.04	1450.11	1617.71	1603.93	1769.93	1900.88	2341.32	1382.91	1529.99	1827.75	2892.96	3514.02	1702.09	3801.7	2491.96	3844.68
P04908;Q7L7L0	24628.1	18310.8	33294.5	21950.8	19218.5	15706.6	26837.3	32004.9	28463.2	26821.9	19973.4	37107.1	15335.3	32359.2	36577.5	26519.7
P04920	126.377	87.1946	292.688	131.75	217.856	160.827	89.8679	69.8368	102.958	307.579	122.229	109.736	66.5959	132.963	102.043	152.109
P05019	295.579	141.553	98.7189	113.631	NaN	121.142	102.499	94.9982	NaN	NaN	218.478	573.582	82.667	395.179	388.964	1381.12
P05023	1844.31	5021.46	3028.82	5794.79	3802	1991.92	3368.62	1294.91	3162.73	3381.11	2142.13	1236.37	2162.4	1968.78	1782.04	2120.46
P05026	504.123	2723.78	1177.99	2170.06	942.635	695.156	2160.87	588.522	2237.03	1089.81	407.255	561.407	691.844	415.735	847.745	317.358
P05062	166.905	47.0469	44.4033	43.9512	NaN	34.3994	88.9217	62.646	9892.95	47.757	66.3196	120.262	45.4051	108.736	NaN	75.4775
P05067	176.035	2155.73	166.763	423.114	409.149	770.613	625.127	182.667	309.724	780.604	322.886	236.974	131.343	362.093	323.542	319.542
P05089	449.914	58.2924	80.7721	54.008	91.7086	83.1493	NaN	63.2643	173.872	348.773	55.925	NaN	43.3131	217.209	36.3878	78.4745
P05090	20833.8	1423.62	733.503	1617.4	482.693	757.808	634.234	1327.85	7415.64	1429.78	1878.81	7745.79	44500.2	5973.19	7259.63	13006.3
P05091	9526.27	4232.21	5612.54	1983.78	2388.53	3470.8	6443.65	3984.7	21378.4	5696.94	6302.75	7257.41	2918.43	18910.6	7031.26	6499.51
P05093	NaN	NaN	NaN	NaN	NaN	NaN	NaN	NaN	72.3831	NaN	NaN	NaN	NaN	NaN	NaN	NaN
P05106	233.918	129.386	99.6917	128.609	54.5581	161.616	102.723	49.6373	150.058	197.988	80.394	196.972	122.33	303.852	60.5878	274.375
P05107	3158.15	1057.74	549.432	1670.22	1674.09	1288.21	2238.27	2127.86	1584.37	2121.04	2161.23	1893.49	1037.35	1876.32	980.436	958.824
P05109	6700.37	605.295	1265.56	3981.3	17430.2	8472.79	436.299	1788.46	1722.55	2865.83	19962.2	5188.34	14869.4	9756.83	1207.64	3307.36
P05114	863.348	1173.08	1152.21	694.496	798.637	744.886	924.927	985.97	818.523	874.832	365.878	565.28	855.754	923.276	545.063	420.156
P05120	NaN	NaN	NaN	65.287	173.048	528.184	57.0026	599.17	NaN	NaN	155.684	377.445	NaN	106.289	78.7505	145.208
P05121	499.118	108.163	83.1832	154.459	76.2931	291.02	82.9514	168.571	119.457	257.187	220.483	241.838	247.828	129.714	NaN	166.392
P05141	18785	20259.4	14273.3	28348.4	23882.7	17886.4	20930.6	16642.7	25299.1	30669	22274	14803	23589	12471.2	17348.1	12835.7
P05154	538.262	343.064	1550.2	220.719	121.597	279.8	224.173	276.361	331.492	252.484	325.864	792.215	226.567	473.568	577.089	1084.61
P05155	11182.2	3581.15	8643.73	4095.3	1671.96	3798.21	2476.37	2908.48	7480.18	2665.14	5091.47	19221.2	2870.85	8484.24	7981.56	17343.9
P05156	2139.7	570.699	1643.78	667.491	361.715	997.493	710.252	418.046	1458.79	620.23	749.894	4074.01	384.501	1920.7	1514.85	4015.88
P05160	678.239	176.395	270.739	238.327	107.931	219.597	175.017	156.066	440.346	272.48	247.577	1012.05	138.813	783.242	630.423	1007.59
P05161	5383.25	4056.92	12544.5	1391.47	1113.2	2091.67	2061.41	676.662	553.816	1564.74	1671.8	2056.45	669.212	1553.03	1711.18	2445.36
P05162	310.095	153.068	223.18	89.3453	NaN	NaN	NaN	NaN	1368	NaN	167.102	268.006	103.198	160.414	NaN	823.757
P05164	1663.21	206.653	370.134	1013.09	2305.92	2336.08	118.17	422.31	534.663	697.845	1648.94	1189.21	279.672	3689.4	335.61	889.759
P05165	516.778	669.853	1741.39	165.838	874.396	635.311	811.34	472.299	4049.73	470.647	458.216	641.66	2125.92	883.002	1438.82	550.704
P05166	254.796	396.327	938.855	175.98	467.725	334.685	461.492	285.101	1901.38	285.517	308.018	559.834	1236.5	576.73	870.194	346.607
P05186	271.381	57.0708	872.526	75.0181	218.494	155.594	92.749	58.3569	125.055	142.442	946.519	1200.87	86.1517	1118.38	131.595	1215.15
P05198	4891.1	4106.24	4106.46	4257.95	5408.76	3358.5	3424.93	3777.9	4028.98	5288.19	4022.55	3623.64	5483.52	4127.36	3745.76	3830.86
P05204	3697.38	6820.36	13293.8	6444.58	3180.03	2763.59	7808.21	7382.3	5892.66	9105.82	3821.28	6316.44	3209.94	2655.94	2959.67	1975.72
P05362	573.428	156.442	119.11	259.573	190.589	185.793	237.261	391.309	572.458	214.374	216.367	539.708	188.591	459.61	234.398	429.236
P05386	5324.59	3343.43	1227.94	4878.77	1781.95	2590.65	1214.69	2080.48	2159.11	1210.15	1590.06	2798.77	3775.15	3955.34	6304	5232.55
P05387	3084.32	2814.21	3789.77	3675.39	4544.86	5200.71	3186.37	3644.48	2489.54	5133.91	4371.6	2536.74	4898.19	3944.46	2770.04	2300.75
P05388	10627	9101.24	9520.28	12521.3	10113.8	8748.62	4301.4	10984.1	9261.9	13685.1	10401.8	12428.3	13072	9014.09	14056.4	11990.2
P05413	834.396	525.195	981.759	2367.07	351.661	710.44	729.5	823.628	7495.48	675.904	318.107	1012.03	447.077	487.034	779.812	790.805
P05423	198.85	106.012	162.552	108.195	216.499	161.516	154.509	104.355	115.244	113.355	133.178	154.685	93.1915	172.014	156.736	211.286
P05452	2951.35	2238.83	643.651	1021.43	302.132	1331.48	722.741	1086.86	671.349	814.667	1681.02	5051.82	882.152	1920.99	1969	4681.79
P05455	4664.43	4112.83	10701.7	5488.42	5076.96	5902.21	7076.64	6427.12	3007.11	5338.59	4537.54	4355.04	3724.02	3926.01	4026.25	3270.68
P05543	779.057	224.747	391.589	254.84	212.125	305.775	253.187	157.701	488.463	181.913	379.792	1628.14	168.836	235.562	837.03	1627.22
P05546	3328.29	1151.87	2117.12	821.222	535.071	1318.02	1033.94	879.182	3120.33	881.942	1411.42	7983.22	531.967	1837.46	3706.74	6969.14
P05549	48.0188	119.652	39.487	268.318	296.585	84.6378	524.758	196.758	NaN	244.875	147.91	56.5606	327.533	38.0519	198.557	NaN
P05556	3371.28	2045.74	1753.7	2513.26	1771.86	2563.98	4029.82	1448.55	2093.81	2701.31	3247.18	3098.14	1940.16	3742.12	2145.02	5001.81
P05771	391.612	292.1	146.721	280.54	316.641	283.071	296.914	300.123	256.795	292.746	535.066	593.192	193.901	586.344	253.371	419.012
P05783	2166.16	782.375	8547.86	1012.31	2414.49	967.294	485.623	853.489	5599.2	1082.48	285.937	556.582	3821.11	1861.01	3832.35	1459.53
P05787	4608.21	3275.41	6997.63	6587.31	5429.07	3179.53	4191.86	6305.96	5836.32	3096.19	1315.61	1416.88	7702.41	2980.29	7816.61	1487.92
P05981	NaN	103.982	85.3421	70.8368	84.4513	64.336	121.911	NaN	762.287	137.05	NaN	NaN	145.141	NaN	NaN	NaN
P05997	4365.49	2047.2	856.847	1558.8	570.206	2005.98	2215.1	1900.83	1613.06	1776.99	1279.66	7937.65	2810.16	4161.26	2673.86	4054.65
P06127	148.334	NaN	NaN	103.773	209.963	NaN	57.3986	73.6212	NaN	NaN	73.7141	NaN	NaN	444.569	193.689	383.189
P06132	514.097	544.928	584.95	623.997	299.6	408.744	457.551	445.379	795.09	507.529	375.377	598.415	510.855	440.822	327.408	470.092
P06213	129.372	174.125	145.536	181.88	411.046	297.17	193.316	226.92	810.218	317.696	206.21	123.016	205.779	221.529	214.448	216.054
P06239	251.747	125.558	75.4975	219.13	280.87	102.339	103.928	153.579	107.946	119.463	323.935	172.653	68.6974	252.959	160.986	131.019
P06241	204.504	123.177	211.06	77.7252	93.6028	119.689	NaN	77.656	123.868	120.111	110.224	139.772	76.4005	224.323	115.485	197.521
P06276	289.011	96.1644	129.635	54.6455	NaN	138.326	157.271	NaN	132.496	NaN	90.7078	294.743	42.3236	209.668	194.582	319.751
P06280	344.466	292.347	259.882	661.912	361.246	730.885	321.557	372.596	120.524	310.1	640.988	326.831	550.399	258.689	593.677	331.687
P06312	16751.2	1108.04	1670.21	2056.03	620.445	1124.97	1146.14	3012.4	4279.96	523.077	2934.24	13285.6	506.82	7437.59	4194.58	13508.6
P06396	60571.3	55724.3	30357	31177.6	23285.9	38322.1	37087.2	37730.8	21620.2	34095.1	45385.9	67375.2	37493.4	50726.2	46584.7	73700
P06400	320.645	606.851	608.614	640.838	181.155	428.415	336.954	477.266	270.644	383.367	207	277.214	322.359	300.815	455.462	255.471
P06401	84.1673	NaN	NaN	NaN	NaN	NaN	NaN	NaN	NaN	NaN	NaN	NaN	NaN	NaN	NaN	42.2902
P06454	1734.44	322.477	802.752	1153.81	260.887	312.665	2148.35	5625.16	1305.98	1651.25	220.77	2686.87	251.981	3028.83	5745.05	3478.28
P06493	329.152	234.55	570.283	376.734	909.425	564.163	231.289	549.229	161.183	989.03	257.716	361.053	222.525	152.091	302.595	208.555
P06576	16327.2	21196.2	17621.4	17888.6	11950.9	12549.6	19064	15576.3	32993.9	18322.4	13963.9	16201.4	17395	20864.3	19461	15303.8
P06681	2165.4	677.157	789.536	703.123	291.24	740.247	334.756	407.518	789.197	739.195	856.584	4693.46	491.562	1596.16	1300.67	3359.51
P06702	11130.5	843.351	1882.18	4491	18225.8	8641.74	583.539	2791.09	2704.97	4628.64	24500.6	9012.8	17801.7	16088.4	2091.5	5596.13
P06703	7547.38	7211.91	2222.66	2907.44	5382.96	7219.87	4369.09	11237.8	4645.37	4019.97	5737.76	10568.7	2975.24	9788.6	4674.98	10329.7
P06727	2351.26	1439.97	1301.13	1111.62	464.437	2468.16	1780.18	1163.46	1868.13	1653.78	1742.2	4481.14	1371.88	3025.73	4279.76	8511.39
P06729	139.986	35.149	NaN	85.6127	112.59	34.2823	49.0006	84.5087	62.0093	55.4694	116.071	108.959	47.2009	187.197	98.5299	70.4232
P06730	1675.84	2606.84	2599.12	2879.99	2456.78	1710.18	2292.29	1622.94	1749.33	4159.03	1853.43	2114.32	1722.02	1665.78	1963.01	1852.1
P06731	329.735	NaN	NaN	NaN	NaN	NaN	94.4063	57.2529	NaN	NaN	42.8539	NaN	NaN	NaN	NaN	NaN
P06732	48.5031	162.984	82.3325	25.367	30.3192	22.417	NaN	31.7142	21.8768	42.5449	NaN	43.368	17.8839	113.284	32.6304	62.5985
P06733	57255.6	52399	47757.9	37972	30580.8	33780.6	34185.6	43880.3	193587	39543.8	32690.9	48033.2	43005.8	49260.4	45246.9	41817
P06737	1892.64	1168.63	819.445	519.367	392.155	1574.95	2837.32	689.133	6643.87	854.358	1161.22	2395.84	627.624	2768.44	815.592	1920.58
P06744	19050.8	12486.3	11148.4	17712.6	8841.67	16210.2	10338.4	11809.5	70217.2	13190.9	12293.3	11107.7	19556.3	11977.4	9334.16	9246.2
P06746	191.333	91.2705	313.541	143.949	267.83	247.973	288.668	206.993	126.152	86.1447	143.253	217.204	90.5929	127.08	239.136	173.663
P06748	17488.5	11106.4	14732.1	10474.5	17497.4	11977.6	12167.1	12169.8	18353.5	13363.8	8808.92	13851.6	16104.8	9127.16	11680.7	7316.82
P06753	4791.54	4341.6	2508.83	2635.49	7554.24	5071.22	5105.62	5180.06	5738.78	5454.82	4204.48	3802.65	5786.76	4482.67	3425.21	2470.4
P06756	1301.95	1053.9	772.09	764.343	559.749	1482.31	1222.88	443.465	562.168	950.49	1167.21	1569.22	1437.46	1083.7	1058.1	1521.58
P06858	87.5917	74.5434	NaN	56.1015	251.537	125.16	113.234	52.8737	NaN	127.197	75.2281	151.644	288.456	277.833	69.7401	122.392
P06865	1468.61	2022.99	1230.84	1880.03	2175.45	2721.78	1824.56	1258.53	1507.65	2404.83	1496.2	2839.08	1694.13	1819.33	2667.02	2678.84
P07093	743.993	4844.5	290.5	268.022	256.008	646.154	532.264	282.52	228.202	1201.7	617.784	2077.5	517.498	1158.44	874.951	1904.76
P07099	2761.91	1927.29	1322.46	3469.35	5405.81	2576.78	1501.34	669.665	4918.3	7353.01	3454.15	2510.94	4520.5	5421.43	2464.1	2542.45
P07108	6402.37	49876.6	3314.48	28745.9	7026.11	6482.24	6236.28	7470.43	11273.3	25656.3	7380.8	6248.51	30291.5	8720.98	19900.4	3964.9
P07195	11869.7	16323.5	38358	25216.9	33427.6	44922.2	24999.4	18435.8	41505.3	26479.9	19153.6	15629.7	4740.38	16382.3	13612.7	16237.6
P07196	683.462	418.186	563.415	341.684	125.506	289.235	261.711	280.454	503.628	212.017	234.438	281.037	149.824	220.245	325.666	502.961
P07199	128.675	189.833	661.068	299.715	273.819	180.349	209.096	177.395	95.0267	226.682	131.614	108.786	162.373	101.655	115.72	119.698
P07203	2884.29	1404.48	1414.07	1494.71	840.522	1208.43	1557.02	2766.03	3331.08	2338.22	1668.3	2923.25	1140.1	4665.44	1914.12	3038.95
P07205	9181.51	4335.19	3187.25	3965.2	3983.93	5111.5	4180.93	3846.29	16757.5	4184.15	4642.88	4263.19	5695.69	4605.29	4590.25	4698.2
P07225	4568.75	888.667	1633.42	743.005	1015.81	1266.28	556.883	701.925	1213.5	804.939	1104.05	4856.87	439.095	2508.68	1647.49	4859.46
P07237	17621.6	36984.1	6298.26	18212.5	14298.4	20698.8	14556.3	17574	19827.6	25498.4	18989.8	17413.3	28094.3	15926	11968.1	16785.1
P07305	4077.68	8828.68	11339.5	6032.53	1359.61	3804.29	11373.6	9833.18	1641.29	9432.86	2627.89	5958.07	4172.32	2556.09	3901.32	4699.05
P07311	540.519	185.518	317.82	421.226	421.913	112.589	182.95	323.61	428.83	261.472	157.06	259.166	243.927	288.163	198.282	196.795
P07332	306.715	304.854	187.797	143.095	195.276	258.986	252.02	265.281	179.76	230.769	226.628	465.727	122.062	295.344	199.186	260.14
P07333	299.588	129.178	NaN	124.569	55.353	120.673	151.337	153.081	147.89	186.748	193.036	655.419	135.547	403.361	247.138	338.371
P07339	9918.32	3956.14	4885.75	5657.61	5446.59	6343.91	4207.63	5494.78	16037	8634.51	5975.13	7659.76	7151.04	5759.44	7558.42	5560.8
P07355	41363.4	34678.7	16477.5	19896.5	20263.8	33661	36009.6	27900.4	27737.4	21912.4	26339.6	58604	40326.8	62577.2	32779.1	45086.6
P07357	2865.09	1049.57	877.864	914.197	398.204	1694.45	808.61	713.115	1250.49	653.973	1101.08	5870.57	513.334	2302.33	1422.68	4458.36
P07358	5413.22	1576.09	1501.2	1717.85	586.283	2677.23	1032.26	1254.69	2472.24	1097.75	2075.59	11166.9	875.769	4245.34	2163.39	7942.78
P07360	3462.08	1483.12	1151.84	1206.25	544.267	1826.32	1008.13	759.998	1486.99	928.011	1599.78	7977.72	620.936	2819.37	1872.97	4416.25
P07384	3660.86	2384.27	2842.07	3263.04	2704.11	2602.74	4069.33	3279.1	5729.75	3443.22	2229.83	3050.91	3267.34	3271.33	3544.95	3258.46
P07437	5802.28	4873.69	4316.19	8248.93	2200.91	2001.02	1587.38	4790.69	2550.27	1693.46	4023.79	3540.41	6883.95	3602.78	6226.4	5473.85
P07451	1135.78	268.124	158.812	80.3695	752.24	95.5059	79.9648	50.1078	255.527	289.114	267.875	267.637	178.212	1180.46	1225.01	730.326
P07476	270.082	NaN	NaN	NaN	162.701	15.3689	NaN	NaN	NaN	NaN	433.885	NaN	82.1401	NaN	86.5594	71.1003
P07477	1563.58	984.638	2994.41	840.374	1114.38	1806.23	2122.89	777.983	747.274	845.3	879.459	2468.24	662.962	1255.17	1673	3194.09
P07498	NaN	53.9533	NaN	NaN	NaN	NaN	41.6704	NaN	NaN	NaN	17.4978	NaN	NaN	NaN	NaN	NaN
P07585	15781	3299.01	697.569	2261.79	491.911	3858.82	5380.89	5358	911.347	2384.67	7618.8	50750.1	5606.17	14216.6	23352.9	27282
P07602	3998.87	2641.49	2325.87	2251.84	2707.76	4361.91	3595.06	3722.73	3753.79	6444.55	4275.83	4603.94	3656.88	3480.94	3989.14	3827.91
P07686	2170.64	1472.18	972.319	1872.37	1942.86	3062.43	1872.55	1662.83	1674.29	2491.65	2323.63	3577.04	2172.07	2160.05	3107.39	3135.82
P07711	414.888	122.694	250.141	89.8993	163.4	224.975	224.333	129.883	254.033	295.421	130.596	219.776	75.0066	169.434	87.6958	173.619
P07737	31605.2	24912.4	19234.8	25449	29363.4	25135.7	19860.5	35407.9	32056.9	25105.9	30614.2	31568.8	38496.1	31621.4	23266.2	22809.6
P07738	6192.33	917.384	767.9	580.299	679.056	1068.34	1141.75	1067.02	2530.58	8006.68	778.688	720.805	603.851	1652.04	639.244	686.037
P07741	3028.78	3895.15	1611.99	2781.2	2049.04	3515.03	5917.92	2430.62	4343.36	5685.41	3668.5	5168.34	3872.17	3190.2	2206.82	3081.13
P07766	106.335	19.0453	NaN	49.51	161.407	NaN	NaN	77.5471	NaN	55.9046	164.329	140.988	14.1358	157.421	NaN	NaN
P07814	1913.68	2991.48	2190.79	3086.82	5655.53	3570.76	3309.81	2561.44	2225.72	3235.21	2938.09	2394.04	3160.36	1929.16	3105.03	2343.54
P07858	9496.27	4187.01	10480.4	4070.83	5840.95	7231.72	5853.55	5848.01	10128.9	12142.8	5619.92	7559.21	4455.93	6452.07	4297.95	6434.3
P07864	96.8283	65.2796	89.3303	63.7597	248.469	147.982	113.84	66.0297	315.953	126.015	83.5778	132.201	69.996	NaN	NaN	53.2263
P07900	14578.8	21004.7	21350.3	23306.2	23214.5	21242.8	21125.4	25741.2	15106.1	22849.1	19804.2	19165.8	20854.9	14927.4	19347.4	13515.2
P07902	388.274	359.607	771.049	413.888	229.273	261.452	833.37	477.175	628.365	611.13	490.289	636.753	179.828	644.286	433.76	531.435
P07910	10767.8	11375.3	18781.1	14686.9	12139.6	11920.4	12114.1	17886.3	11106.6	14723.8	9909.91	10730.4	14129.1	10249.8	12954	8442.79
P07919	4055.2	17474.8	9400.37	6001.74	5714.12	7417.72	5974.27	3054.31	6217.68	20542.1	3665.72	2575.19	4694.51	3760.76	5144.06	2751.77
P07942	1108.44	702.464	728.75	703.651	777.008	1272.38	863.006	471.565	658.22	846.038	848.798	1249.96	600.015	2539.03	644.51	2706.3
P07947	911.815	1261.49	566.653	900.987	1259.66	957.387	760.032	371.723	862.847	1213.36	730.934	833.149	1143.34	762.853	664.366	791.347
P07948	450.97	998.119	201.959	483.739	486.143	417.361	578.913	242.007	306.085	800.23	514.489	451.167	218.94	525.884	187.705	490.991
P07951	2501.23	1322.32	703.502	560.938	402.4	1456.81	1071.34	841.453	1350.68	976.795	893.138	1932.82	1298.15	1509.78	514.932	2869.74
P07954	2010.94	3009.95	2061.37	2833.11	3676.95	2366.3	4148.56	2634.15	4595.19	2860.8	2498.97	2091.48	3052.83	2376.25	2925.3	1877.34
P07992	114.688	124.023	152.907	149.388	208.293	140.745	151.348	143.949	88.7815	159.525	119.876	165.533	72.6675	99.9591	91.221	94.7236
P07996	31839.3	40716.3	3639.26	15691.6	2134.53	17992.5	53736.8	24405.9	4172.72	21331.5	39022.9	10720.1	28664.3	23267.9	3086.6	15744.6
P07998	618.151	176.471	115.85	133.696	182.214	277.261	172.539	139.719	97.3966	149.236	156.122	917.157	151.191	488.388	347.02	932.476
P08034	NaN	NaN	NaN	NaN	NaN	NaN	NaN	NaN	455.842	NaN	128.491	NaN	955.339	NaN	NaN	NaN
P08047	64.6578	88.7917	206.17	58.066	118.475	50.5186	71.3173	129.707	29.7804	138.992	52.8643	72.8393	38.2903	67.33	71.5615	79.678
P08069	317.54	502.583	990.664	115.292	577.13	223.636	216.811	182.513	559.866	530.554	96.996	NaN	135.734	201.686	204.29	NaN
P08123	44439.3	11284.6	5958.15	8687.6	3948.53	14319.4	14975.8	9565.92	10069.8	9977.74	15682.2	59894.7	15876.2	34315.9	29353.3	29096.4
P08133	28181.3	17099.1	7501.27	14144.2	17279.6	25082.9	27640.7	19794.8	17449.4	18439.6	27368.9	39792.8	19578.1	46394.2	25860.1	52746.9
P08134	4419.06	5624.11	2665.27	5227.27	5797.01	6214.02	6395.86	3712.52	4093.89	5869.45	5132.57	4858.93	6609.34	5243.33	4444.9	4884.24
P08138	281.356	NaN	NaN	284.219	NaN	73.7203	93.0142	NaN	215.091	182.664	150.454	645.354	78.7815	800.601	206.059	290.822
P08172	1445.6	1116.79	737.56	857.414	753.968	1081.08	668.986	762.7	1202.12	1180.52	1387.66	1004.71	1330.28	1553.05	1678.14	1581.47
P08174	957.677	870.222	207.011	255.964	300.956	451.557	973.837	280.852	189.588	447.679	460.575	219.21	778.629	230.875	478.091	373.484
P08185	1656.44	815.138	1192.41	826.684	376.367	988.944	781.582	509.15	1874.49	458.857	793.715	4235.49	492.614	1827.74	2100.14	3452.44
P08195	1973.02	1947.08	1411.25	4744.49	5256.9	4482.94	2495.61	2147.5	3807.5	18742.8	4119.31	2219.66	3799.9	2172.16	1432.11	1908.86
P08236	273.309	538.266	198.558	282.083	370.587	500.018	254.821	296.481	427.095	296.742	451.462	589.835	1460.47	370.028	918.407	767.826
P08237	1721.55	2285.2	2897.9	3521.91	1473.53	1832.09	2298.53	1048.94	3732.41	1500.78	1489.95	2363.81	890.8	1321.25	1239.65	2689.83
P08238	25678.3	26669	24720	26760.7	37729.3	27664.5	20934.2	16103.1	14897.1	28966.1	20754.8	23240.5	25033.9	17221.1	26008	16702.8
P08240	962.2	771.087	912.224	906.586	1854.23	1350.9	1258.02	888.782	504.039	1635.37	1073.04	764.95	1235.55	948.391	1303.16	989.375
P08243	474.037	960.26	530.094	847.734	1980.74	1500.91	850.413	1171.88	355.604	532.659	392.89	285.167	1361.31	316.439	306.001	428.145
P08246	990.811	78.5731	204.114	575.433	1104.32	1406.53	40.6932	306.261	332.207	268.894	977.743	416.291	141.255	1545.16	128.596	310.001
P08253	2002.9	731.762	287.161	301.399	183.849	1555.78	1004.08	884.83	99.0657	524.332	1032.8	4466.52	893.965	1208.64	1924.93	4435.23
P08254	554.791	82.7863	287.611	49.6749	NaN	194.186	90.9302	212.93	NaN	NaN	137.497	196.97	102.972	325.342	309.859	414.142
P08263	528.379	1353.38	253.445	207.381	2249.9	211.463	3862.48	352.328	18225.6	603.103	337.648	555.715	255.576	505.636	272.254	469.759
P08294	2547.07	14316.7	1208.05	911.411	714.934	1524.74	1246.47	674.561	773.137	437.497	2509.9	9118.77	1259.7	2807.76	3542.67	17523.9
P08311	2342.06	121.001	113.203	263.473	786.803	1014.99	129.692	159.491	240.585	473.96	1620.9	6214.6	357.079	3354.46	819.175	7028.91
P08397	1556.12	635.803	1723.76	521.095	1633.5	898.98	1401.05	639.476	766.141	1210.1	656.853	535.211	673.711	783.872	795.668	587.898
P08473	481.847	156.851	133.66	73.5403	130.89	368.766	329.222	167.097	1447.25	169.709	569.749	438.473	175.396	995.936	565.346	499.354
P08476	429.016	260.818	182.642	139.731	138.267	508.443	134.594	186.092	306.371	218.324	226.16	233.604	219.621	173.311	89.1192	250.041
P08493	550.892	1548.85	NaN	309.641	1137.29	2130.18	336.901	150.311	49.8549	24.3307	328.191	822.053	119.844	345.994	949.848	790.277
P08559	2775.9	4480.89	5863.66	4039.67	4040.13	2521.29	4733.48	3031.23	5152.87	3910.97	3362.52	3331.93	4819.36	4629.71	5535.72	4061
P08567	856.189	326.747	191.254	586.513	480.661	315.381	534.055	936.103	438.803	547.456	864.979	1197.05	197.806	845.381	402.925	598.188
P08571	5819.21	1701.59	2226.44	1606.08	1801.38	2270.45	3635.73	1685.42	1711.99	2243.9	4282.03	7367.11	1079.03	6015.79	2827.37	5385.26
P08572	743.172	427.96	593.633	846.861	302.279	455.925	296.706	239.264	1017.04	371.325	471.191	776.865	312.781	1669.65	269.054	2101.89
P08574	4884.08	18700.6	9444.52	12161.9	8454.52	8877.95	7546.36	4572.06	11873.4	20725.9	7707.05	5542.03	11743.4	6353.1	7808.3	3986.46
P08575	1276.41	386.848	219.11	793.553	743.363	461.629	855.634	818.484	506.554	921.989	1511.34	1103.33	407.724	1690.58	723.395	1187.34
P08579	918.551	1269.64	2586.66	1237.71	1473.87	1300.48	1612.69	1789.23	799.641	1432.5	972.901	867.277	1114.65	868.803	1051.49	856.754
P08581	232.509	182.652	129.913	108.62	332.879	159.116	596.886	99.5464	647.151	188.768	107.575	124.21	127.006	206.35	NaN	185.896
P08582	64.5454	324.201	35.1773	519.242	200.614	69.4547	613.272	48.9045	NaN	151.055	96.0243	144.829	44.8973	184.301	25.7116	194.466
P08590	90.5817	NaN	53.6487	25.6438	NaN	121.437	93.4682	NaN	165.314	NaN	NaN	NaN	45.6315	91.1028	73.9665	106.73
P08603	27039.1	7663.38	6938.18	10124.3	2531.28	8267.95	3894.98	5425.62	11367.5	3816.72	8776.9	48845.9	4861.31	26027.4	12609.7	38838.5
P08621	1434.7	2123.57	3949.09	2304.44	3046.91	2305.38	2548.16	3119.82	1299.67	2647.04	1739.74	1457.23	1869.29	1364.39	1911.54	1721.32
P08631	722.291	216.789	211.306	298.063	323.812	317.389	446.258	372.849	257.48	625.138	566.423	636.64	188.977	610.385	307.863	495.443
P08637	927.536	276.184	202.888	429.426	433.419	379.486	771.568	625.559	452.146	843.463	633.11	865.826	247.85	1044.17	266.792	928.166
P08648	1516.68	435.593	191.718	324.676	284.245	635.801	312.585	341.171	296.246	403.828	455.389	633.746	481.577	572.65	408.736	1665.42
P08651	427.325	655.029	254.873	437.121	338.558	437.55	343.641	774.903	307.551	393.928	415.898	508.27	865.793	343.039	442.874	467.332
P08670	68382.6	64254.6	21713.9	33397.9	24031.5	50159.5	56993.4	34718	37004	34149.1	43862.4	119482	41340.1	105667	53721.6	98508.2
P08697	7272.71	1848.52	2590.73	2036.8	923.677	2953.85	1615.26	1371.95	4255.29	2478.94	2563.98	10777.7	1066.09	4839.08	6255.9	12103.7
P08708	3171.59	2550.12	2284.09	3744.6	3545.37	3655.58	3352.4	3918.94	2324.38	3660.57	3360.95	4981.24	3728.42	4235.26	4246.05	4155.81
P08709	171.911	41.8073	61.5973	94.6905	35.6249	97.7371	56.4185	24.1962	84.1177	98.659	68.6169	194.27	48.8968	130.428	99.5534	244.847
P08727	10052.1	6634.41	6736.51	6083.39	14456.5	8732.68	19418.3	14082.1	2135.98	6810.69	2259.81	1881.92	18554.8	5661.46	18435.5	2093.98
P08729	14344.6	7911.59	6003.56	9601.86	15125.3	6298.6	21105.6	26080.1	1187.78	2393.83	1997.8	1789.03	21902.1	9468.28	15895.2	3486.05
P08754	720.106	230.673	402.757	428.853	580.366	370.51	396.778	304.71	602.494	397.876	449.987	645.128	553.064	592.111	558.785	475.712
P08758	29076.4	18361.9	13486	22283	13605.7	20469.1	31803.9	20175	30841.4	22312.2	21733	36115.7	21667.3	29758	20104	28379.1
P08779	569.594	137.285	156.131	375.735	473.745	804.949	383.127	884.715	237.806	78.6967	1534.27	182.192	126.46	273.362	161.92	232.15
P08865	7234.2	5500.09	6396.64	6794.83	6425.19	7292.99	6078.82	7079.34	4556.44	5925.4	6447.05	10246.8	6225.59	7755.48	6583.47	5504.75
P08962	259.303	253.926	355.785	138.54	185.791	317.815	234.835	90.5486	282.443	249.25	167.86	148.666	218.975	145.161	139.032	256.793
P09001	293.802	703.374	446.367	534.86	476.652	455.838	388.149	369.608	307.598	464.342	313.477	345.158	366.6	279.016	702.76	334.238
P09012	5220.1	6241.29	10967.5	6101.03	6638	5236.69	5848.88	7060.33	4060.29	6302.35	4968.09	4430.44	4829.93	4961.19	5739.54	4619.23
P09038	NaN	18.5293	NaN	91.5976	NaN	NaN	78.091	27.9028	NaN	NaN	31.8805	NaN	NaN	76.7278	NaN	NaN
P09104	820.658	322.501	721.342	331.699	183.37	649.035	480.29	624.077	2294.18	273.86	300.497	658.847	259.388	486.82	370.993	773
P09110	1044.56	720.724	757.73	1084.32	729.609	750.151	482.824	538.522	2833.59	1453.24	599.198	672.366	5453.91	977.501	1708	565.994
P09132	623.614	551.532	420.255	430.885	242.759	291.323	438.642	627.036	651.391	366.124	483.006	787.037	818.385	380.257	404.639	360.995
P09172	595.519	59.7203	332.472	121.357	113.353	90.4707	NaN	58.3816	245.277	NaN	132.709	340.971	NaN	331.399	226.541	735.678
P09210	NaN	NaN	NaN	NaN	141.658	NaN	235.813	NaN	3256.75	NaN	NaN	NaN	NaN	NaN	NaN	NaN
P09211	55059.7	64497.3	54615	53091.6	37280.7	21683.5	26676	43928.3	78593.8	22217.9	31696	73673.2	32416.7	59934.3	125477	43638.5
P09234	468.963	565.309	855.428	472.516	1006.29	464.89	542.212	601.327	303.299	303.685	363.202	225.823	455.253	193.408	232.59	230.215
P09237	145.997	1278.96	451.605	349.5	788.658	4366.81	286.876	853.407	283.604	477.97	166.211	352.223	NaN	146.71	109.337	611.2
P09326	245.763	55.4014	18.9054	179.88	138.539	32.0382	62.9362	76.9402	84.1832	129.865	176.258	121.364	33.5907	233.34	113.718	92.0056
P09327	447.157	NaN	NaN	161.781	NaN	NaN	136.105	NaN	2797.33	161.911	NaN	NaN	109.051	226.422	162.936	NaN
P09382	18248.8	9986.27	7131.72	7223.19	9642.56	13760.2	11389.7	7690.61	3655.64	9083.42	13006	16185.4	11173.4	17108.9	8162.25	12679.9
P09417	3262.02	2934.51	4515.42	2347.43	2796.83	3107.05	4644.87	1542.43	14221.3	4775.81	2723.35	2705.51	3479.47	3921.67	2754.57	2567.88
P09429	7692.28	9307.5	15222	13397.6	15605.4	10026.7	8084.27	17718.7	6956.21	9068.12	10172.7	8706.2	8919.96	7619.54	13410.5	8570.27
P09455	185.103	345.842	2483.59	3423.07	397.197	240.494	875.345	2919.35	177.228	142.229	1171.97	202.367	280.67	489.985	255.297	602.148
P09467	7530.24	1010.05	1118.27	2631.07	2095.98	2409.76	3350.03	5386.17	19429.4	1816.77	3664.81	2990.61	3312	3034.37	3952.65	2371.71
P09471	247.38	53.6128	82.5416	53.6715	101.681	103.816	68.9142	49.9759	99.3143	134.018	329.464	142.376	40.2416	221.979	81.8714	754.181
P09486	5833.46	4250.62	1881.18	2396.69	2069.18	4714.82	3449.67	2031.87	1349.6	3510.5	9187.02	7530.38	5142.98	5381.96	3333.79	8223.09
P09488	413.536	376.87	326.159	714.05	3855.79	336.294	473.383	356.76	1099.81	186.92	429.344	448.181	335.525	3218.86	353.993	921.308
P09493	14559.7	11655.5	3501.79	4734.74	4989.71	12241.2	10684.4	5932.13	13416.7	9162.39	7687.82	11629.5	14606.3	13612.3	6900.15	22391.4
P09496	651.168	860.914	753.938	492.023	706.582	778.49	908.731	622.308	733.859	676.376	627.677	908.287	573.029	760.297	858.797	607.136
P09497	1556.87	1526.48	583.254	696.152	1015.73	1346.85	1308.97	1223.52	1501.81	932.243	1129.22	1300.15	1573.82	1584.74	1067.19	1218.29
P09525	14497.8	9726.75	26846.5	9356.76	4751.59	9221.76	13590.8	10699.4	121819	5598.5	9033.5	14064.5	16094.2	10752	10015.8	11820.3
P09543	990.334	1196.59	2019.56	1083.42	1070.48	1020.55	1861.33	1026.57	848.154	1229.07	1194.36	1325.85	1194.08	1760.94	1770.29	1518.78
P09601	2739.07	1063.2	295.445	632.789	567.65	783.134	1050.23	713.915	2929.58	3234.21	1238.85	1967.73	850.397	2099.42	788.046	2196.8
P09603	178.741	NaN	161.865	46.646	136.621	NaN	189.88	61.563	86.9145	NaN	45.6422	129.256	40.2748	128.977	39.4165	105.222
P09619	1535.43	810.8	297.086	702.888	639.01	1109.64	1242.13	690.506	424.211	965.658	855.266	2789.81	1363.64	1680.26	1883.2	2230.91
P09622	5528.4	9812.6	12259.9	6887.94	7717.12	10762.6	22164.1	7036.57	14727.4	5609.24	7171.87	5403.98	12922.7	6894.62	5893.32	5985.16
P09651	10873.7	12531.5	23419.7	12144	14614.4	11599.4	11138.2	15889.8	8962.55	15634.1	10984.5	11966	14395.5	11557.8	10615.4	10531.7
P09661	938.635	917.834	1207.01	1113.37	912.218	936.97	864.218	1094.79	574.737	1078.46	635.127	988.106	869.977	964.309	1020.8	838.516
P09668	666.076	943.888	149.428	802.616	841.107	808.405	494.742	1040.44	1919.23	872.917	1496.95	1378.63	1190.26	1092.11	1126.62	558.835
P09669	2530.39	2732.54	3376.86	2642.25	2670.29	1752.95	1936.77	2306.84	3515.57	3578.92	3557.64	2597.74	3480.64	3344.3	2378.81	2409.66
P09693	NaN	NaN	NaN	17.9869	21.2002	NaN	NaN	24.743	NaN	NaN	28.3254	31.8421	NaN	42.5356	8.94016	NaN
P09758	314.39	120.27	477.664	364.121	1195.99	239.278	201.573	242.048	53.116	98.5046	271.871	214.242	756.641	173.254	217.221	100.397
P09769	133.04	NaN	15.5598	58.5588	108.058	48.6144	82.257	52.5009	58.1654	205.048	82.7586	77.4514	34.6396	107.172	51.7987	66.5914
P09871	1771.78	544.875	508.148	375.276	387.231	1295.21	559.26	384.544	256.171	580.068	506.409	2813.36	278.726	1305.97	809.635	2327.01
P09874	1784.74	2435.96	5621.31	2790.59	5391.56	3070.73	3407.55	2799.66	1035.97	3097.09	3346.28	1560.36	1500.95	1879.26	2592.73	1598.48
P09884	30906.9	14103.7	27949.9	27809.1	38851.8	13108.1	17933.5	19677	16961.5	27269.9	19412.9	24561.9	6727.1	16836.9	26013.6	16115.7
P09913	802.102	454.352	533.39	337.776	134.934	302.038	502.956	138.432	604.791	355.914	291.305	624.661	93.8964	307.309	473.312	390.664
P09914	1490.92	1004.34	1612.21	520.433	173.667	479.328	703.926	215.457	829.91	586.014	560.049	1002.56	158.175	498.551	817.653	518.8
P09917	322.965	117.155	120.593	147.602	159.07	202.73	295.933	326.403	238.814	261.854	303.232	318.84	120.844	270.092	155.231	278.732
P09923	49.5499	NaN	NaN	22.7533	NaN	NaN	35.7317	31.2323	177.674	53.8852	21.7443	NaN	NaN	NaN	38.0564	29.7111
P09936	273.891	253.752	2860.81	197.948	128.129	89.7808	464.231	53.6298	123.658	343.543	264.016	834.437	364.945	398.8	153.781	680.458
P09960	5609.41	2101.52	7038.35	4296.41	3541.67	3121.43	5424.62	4486.71	7258.39	3890.11	4308.25	4625.94	3044.22	4935.57	4424.51	4745.54
P09972	1616.57	1579.92	1108.88	778.445	1295.94	772.712	703.309	876.611	2151.66	1198.16	741.956	608.808	465.083	1944.47	608.896	1017.65
P0C0L4	24066.3	4854.46	11888.2	5470.73	2456.25	4436.27	3055.26	2871.46	16816	4625.77	7073.28	30530.3	3620.07	15580.4	13315	32996.7
P0C0L5	4719.85	866.585	1581.18	1905.49	408.073	1004.26	287.531	802.951	3662.83	513.416	881.007	3792.18	964.67	1869.28	1226.77	3432.52
P0C0S5;Q71UI9	4576.92	9664.69	12562.6	11154.4	6472.84	3861.44	7058.08	7409	3247.52	6257.92	5902.8	4504.41	5747.77	3827.33	4427.24	4361.64
P0C221	575.966	338.63	578.087	148.79	266.475	551.607	217.113	138.74	606.287	257.388	172.265	325.91	75.8174	369.501	170.041	384.305
P0C7P0	210.502	225.552	56.6789	112.76	67.3052	43.1828	54.0433	47.9944	120.788	307.116	NaN	120.308	125.884	151.03	62.2781	85.5496
P0C7P4	255.436	323.991	464.567	171.166	231.708	320.821	228.311	164.949	263.792	223.866	361.035	153.218	200.238	190.152	155.843	97.5062
P0C7T5	135.84	168.822	484.908	133.566	128.996	239.156	307.433	101.085	177.399	220.419	163.569	182.333	128.332	148.397	128.541	114.402
P0C870	385.282	200.635	740.29	169.599	246.392	193.35	556.379	266.675	270.954	1391.59	262.242	455.68	319.72	237.299	324.84	450.716
P0CAP1	NaN	95.2997	NaN	NaN	NaN	NaN	NaN	NaN	NaN	NaN	NaN	NaN	NaN	177.513	NaN	NaN
P0CAP2	58.3243	44.6263	80.2699	31.8615	32.8371	41.8395	38.1933	35.4656	57.9017	34.165	24.3931	57.8607	40.8461	51.6326	47.2385	28.9704
P0CG12	208.354	214.673	220.491	132.102	120.607	95.0018	124.274	172.96	209.628	285.304	131.406	158.52	125.911	148.553	150.881	352.798
P0CG13	117.882	136.372	175.734	131.618	196.938	295.213	242.437	156.4	46.7518	255.021	110.41	143.909	95.4831	44.5412	46.8992	55.6626
P0CG29;P0CG30	236.045	175.071	171.248	121.097	360.143	183.513	114.64	419.535	149.95	224.692	452.841	100.825	373.686	116.45	117.695	562.877
P0CG31;Q9HBT8	NaN	NaN	44.5539	28.1035	57.4226	66.1279	NaN	55.8536	NaN	24.8864	23.9381	NaN	NaN	NaN	NaN	NaN
P0CG34;P0CG35	NaN	208.201	271.585	167.9	357.9	164.332	532.838	88.1122	115.202	NaN	152.37	143.83	152.501	NaN	429.863	NaN
P0CG38	1148.03	765.687	537.266	593.606	723.272	833.136	953.006	895.521	574.131	934.406	1025.04	1674.52	796.937	1555.76	1403.84	1929.23
P0CJ78	26.2037	39.2383	99.8925	55.0889	56.4137	49.9562	91.205	44.954	35.9514	36.9306	55.8576	35.7754	44.4233	48.0078	51.294	38.0031
P0CJ79	38.067	36.5708	100.766	28.7628	NaN	44.5677	79.3526	33.8774	55.4038	46.9825	NaN	NaN	21.0319	NaN	81.5138	NaN
P0CK96;P0CK97	105.287	60.1015	300.467	43.7351	56.4506	59.1723	130.087	40.5035	NaN	161.444	70.1169	41.1204	70.5166	NaN	68.1021	56.3644
P0CW19;P0CW20	NaN	31.4142	109.883	42.869	NaN	NaN	NaN	NaN	64.622	NaN	NaN	109.894	34.0041	111.673	53.1897	72.7854
P0CW24	NaN	47.5681	68.4809	NaN	NaN	NaN	NaN	NaN	133.208	NaN	NaN	NaN	NaN	42.2927	NaN	NaN
P0DI81;P0DI82	340.628	317.758	312.348	225.327	405.103	253.179	427.673	249.918	337.214	361.175	273.244	272.456	234.818	155.351	303.68	254.541
P0DJ07	136.642	977.316	245.008	1333.42	597.082	278.518	278.187	206.112	243.718	624.454	270.271	198.749	209.739	230.054	138.001	151.312
P0DJ93	119.766	73.6979	51.9901	108.701	105.528	85.5987	107.366	67.1673	66.0748	68.1119	117.209	NaN	89.4818	60.4604	58.5858	125.8
P0DJD0;P0DJD1	157.82	65.2903	85.9574	62.5066	65.8985	56.3209	135.282	69.6107	100.653	95.0308	44.2961	38.6494	81.4964	51.1199	82.4738	78.9131
P0DJI8	618.928	95.4665	NaN	200.293	279.147	NaN	NaN	46.4841	118.876	NaN	556.67	1114.05	61.6364	808.975	46.6929	250.626
P0DMM9;P0DMN0	357.368	443.468	94.8488	265.889	154.416	143.382	326.55	273.592	296.576	587.572	221.202	1153.39	133.13	1731.83	740.343	1065.6
P0DMV8;P0DMV9	27965.1	59505.7	20851.6	30898.6	37818.4	27454.1	34694.9	31055	27651.2	26737	31967.2	32154	29559.7	27622.9	30304.8	27889.2
P0DOX2	737.669	NaN	NaN	388.306	NaN	NaN	NaN	71.4285	195.514	NaN	123.636	912.013	196.18	1796.98	226.032	1165.56
P0DOX5	1823.22	94.6684	316.481	260.155	NaN	175.128	NaN	88.7401	775.099	NaN	434.571	1883.74	144.51	708.369	314.554	974.189
P0DOX7	52738.8	10298.5	14843.2	12600.9	5164.71	8568.02	7655.62	13290.5	28595.1	7096.03	24056.3	87718.4	10918.9	48207	33786	95351
P0DOX8	73801.2	21104.4	29210.7	25240.3	16153.6	22632.5	15625.6	34347.1	53530.1	16101.1	61980.7	142652	18499.8	104265	81481	116645
P0DOY3	18001.3	4242.12	8819.29	4427.78	3927.26	4368.95	4460.66	9400.07	11639.3	2605.1	5522.09	29951.2	2745.17	19322	14250.5	22152.5
P0DP01	132.785	NaN	NaN	NaN	24.4146	NaN	NaN	NaN	NaN	NaN	16.8884	NaN	NaN	359.122	119.976	75.3267
P0DP08	5527.76	927.706	1896.06	2685.19	2613.84	1890.22	3035.48	7840.31	1725.57	1526.44	2078.37	5939.66	570.312	3004.85	3363.49	6928.98
P0DP23;P0DP24;P0DP25	15127.3	12066.5	10055	10899.9	10083.6	10433.4	15572.6	18117.6	18392.6	11693.2	8246.02	21578.7	10664	20620.3	17581.6	16047.3
P0DPB6	100.234	138.448	155.107	96.2108	175.885	130.281	93.8872	96.6803	66.1393	75.2266	98.4613	76.0042	98.5444	68.1704	128.809	108.53
P0DPD7	875.579	NaN	301.292	859.777	1022.89	504.324	269.844	166.879	NaN	397.057	314.564	160.822	271.301	107.529	667.903	177.333
P0DPH7;P0DPH8	6478.56	10114.1	13684	8857.89	4606.23	7708.89	8822.9	8073.26	5984.81	4297.71	7824.57	10061.6	8098.83	6078.55	9617.22	14566.7
P0DTE1	759.177	227.997	409.184	278.212	116.349	79.5727	121.401	176.738	521.965	91.5425	306.743	1517.29	88.7668	325.819	218.485	1322.02
P0DTE7;P0DTE8;P0DUB6	NaN	41.4308	NaN	NaN	65.0882	NaN	113.14	NaN	NaN	NaN	43.1731	82.9542	NaN	NaN	40.5722	118.653
P10071	22.6117	13.6233	22.8007	10.0051	13.6545	41.612	32.7276	17.9744	NaN	11.7007	18.5062	14.5471	14.3834	30.2965	15.9494	21.8926
P10074	361.074	397.192	624.172	318.619	397.964	367.401	319.378	352.177	269.184	536.524	360.928	169.088	303.476	139.319	160.961	222.622
P10075	NaN	69.4412	108.658	28.2194	NaN	40.433	71.8908	16.5864	NaN	96.4072	24.8123	NaN	NaN	NaN	24.4839	NaN
P10109	356.556	244.802	552.11	410.947	255.027	207.162	568.375	379.198	684.95	208.003	162.223	241.841	279.352	238.402	291.883	210.685
P10114	601.81	518.166	519.599	391.629	784.495	474.134	808.38	428.091	410.756	1134.22	532.688	726.693	638.238	557.27	474.568	484.049
P10153	120.322	NaN	NaN	165.948	135.636	195.887	NaN	55.6961	62.5342	179.255	205.245	183.517	NaN	881.032	205.409	264.506
P10155	3797.37	3629.14	6237.98	4950.18	3198.19	5278.98	5763.25	3506.19	4467.72	4846.99	3620.06	4428.56	3032.58	4006.43	4698.91	4326.29
P10244	NaN	NaN	204.709	108.36	172.905	87.5966	NaN	152.679	NaN	NaN	NaN	NaN	NaN	NaN	NaN	NaN
P10253	2507	7556.43	973.452	2807.49	2342.53	3760.96	3157.59	2879.26	2713.94	3408.46	1950.63	2711.1	4898.96	2469.22	3483.1	2813.17
P10275	74.1166	NaN	NaN	NaN	NaN	NaN	NaN	NaN	109.615	NaN	27.9701	NaN	54.3687	NaN	22.8831	206.819
P10301	402.439	298.47	127.627	161.54	193.84	266.774	459.249	138.296	264.595	229.634	278.574	368.827	177.652	574.121	300.322	813.184
P10321	475.314	1305.65	359.891	2420.23	219.512	253.739	438.42	488.429	560.978	383.052	534.366	998.629	179.851	474.648	255.127	546.962
P10398	385.495	433.923	432.929	410.273	569.213	539.38	478.959	441.793	509.515	505.454	434.4	522.174	338.284	434.333	492.105	339.779
P10412	20472.9	16831.5	26106.4	26340	20316.2	12530.8	23535	45055.1	31466.5	25167.9	19111.9	31002.8	13145.7	22141.8	23852.1	23101.3
P10451	62.4723	53.2103	73.2127	36.7706	27.8026	89.6405	16.9021	64.9945	52.3618	71.5107	34.2209	103.464	19.3761	63.5358	NaN	31.1833
P10515	2263.51	4477.89	4507.13	6215.67	3956.36	2999.52	6703.11	2445.97	6358.17	5090.12	2263.05	2154.63	2927.19	2136.75	3393.41	2150.32
P10586	214.296	493.102	264.416	556.729	1159.84	547.183	701.996	227.588	142.432	1059.8	160.442	276.249	355.567	312.025	287.557	213.701
P10588	40.0207	56.2208	243.324	57.0412	81.0929	47.8513	66.5786	45.3513	29.9362	54.7028	38.4019	NaN	35.9347	29.7744	67.3048	NaN
P10589	NaN	48.7711	124.634	68.8753	62.035	35.2485	35.2364	26.2347	61.3543	92.13	31.029	83.4831	27.069	48.6616	37.5528	70.3756
P10599	14100	15709.7	7500.98	7420.77	6504.86	5842.12	7263.22	8325.18	25805.1	11679.3	11100.1	10858	11795.5	9432.9	17586.5	8103.55
P10600	170.524	94.1258	NaN	75.6133	38.9439	78.5974	64.1723	26.3833	41.1902	78.799	80.1802	119.378	81.2869	160.682	219.506	221.731
P10606	3897.91	6712.78	5295.99	6343.34	4726.99	3348.88	2125.38	3583.67	6564.39	4902.28	5189.03	4254.81	6554.47	4824.04	3799.13	3926.17
P10619	813.868	429.676	678.57	564.335	682.752	800.76	763.602	556.627	1630.62	1105.3	611.609	945.828	661.911	640.223	767.589	912.423
P10620	723.589	758.048	437.75	2939.23	1704.18	2996.67	2138.8	1729.56	2064.02	461.986	1339.79	1349.59	3008.54	2557.64	1224.28	655.41
P10636	331.82	54.7277	141.326	46.9405	70.9119	65.3624	129.604	53.462	2362.98	58.5499	91.9021	168.811	133.938	153.018	359.466	133.23
P10643	1936.98	596.068	1012.78	1372.65	336.65	1050.33	665.16	494.408	1382.56	600.255	867.393	3748.11	582.78	1888.2	1109.25	3187.59
P10644	1463.76	2344.92	3185.54	1928.07	2010.27	1591.23	2957.83	1809.13	1132.89	2115.36	1645.25	1878.72	1475.2	1664.93	1430.72	2019.56
P10646	124.372	88.7924	52.5521	122.918	NaN	160.075	118.142	123.95	496.919	222.437	169.666	673.191	79.6135	260.491	299.3	1253
P10721	170.152	183.604	75.6626	403.284	72.1296	131.475	679.512	172.423	NaN	495.349	92.5812	164.447	98.7925	197.872	158.948	199.243
P10746	390.422	391.378	294.101	282.98	126.491	209.92	111.783	197.875	138.198	192.435	209.723	194.581	251.744	143.301	174.739	164.413
P10768	4685.36	4059.29	4373.34	3682.81	3617.42	4694.16	5254.56	3134.72	7461.84	3724.54	3326.23	4588.39	2398.64	4152.63	4673.4	4361.42
P10809	19678.1	36926.9	33170.9	40122.2	20797.2	30336.2	35260.2	16455.3	35422.8	52668.3	17433.4	16743.8	32943.4	17381.3	18185.7	12226.8
P10909	4577.44	2478.3	4185.22	2639.23	1229.98	5851.25	3072.72	1064.38	2696.39	3097.73	1841.12	4579.73	2467.61	3387.36	1799.45	6768.68
P10914	79.1665	NaN	NaN	21.9931	NaN	NaN	NaN	117.418	60.5534	NaN	86.545	124.453	NaN	49.5449	55.0554	NaN
P10915	6297.93	6331.52	7114.24	4263.89	4796.67	6023.49	3942.75	4179.64	14052.1	5608.53	4856.11	5618.02	3390.13	5245.55	4582.99	4255.93
P11021	19412.8	15734	10347.3	12807.9	17326.7	13878.7	11993.9	16426.8	11846.4	20128.2	22143.6	15971.8	15689.1	19461.2	11667.1	22641.8
P11047	3908.16	1617.32	3190.15	1813.35	1545.97	3108.61	2080.32	1181.59	3365.64	2473.27	2900.77	4647.07	1398.59	9020.79	1909.42	10467.7
P11049	306.298	76.3624	NaN	178.844	159.753	132.447	211.402	125.542	141.452	98.5565	389.013	184.37	96.1544	991.139	256.528	493.425
P11117	453.014	217.063	423.052	295.825	374.084	424.146	201.855	275.682	240.279	499.937	289.706	418.057	720.648	293.45	402.773	373.092
P11137	149.049	664.753	325.681	938.583	131.606	119.742	521.713	485.731	250.307	194.412	85.5516	202.649	80.2427	192.028	135.086	175.064
P11142	24822	18004.2	22440.4	21773.8	24767.3	19849.1	17178.5	17008	20691	27500.1	19215.4	25321.5	24479.1	24481.2	28667.9	20857.1
P11161;P18146;Q06889	NaN	76.5872	51.7676	150.087	197.024	72.5861	134.772	130.597	NaN	62.8712	126.241	111.006	86.7513	NaN	NaN	103.468
P11166	3597.59	456.826	4674.21	984.014	2735.06	5428.63	566.152	1168.16	2975.19	6231.87	1777.92	185.843	380.519	1041.06	212.135	232.479
P11168	NaN	NaN	NaN	NaN	NaN	NaN	NaN	NaN	1987.33	NaN	NaN	NaN	172.651	NaN	NaN	NaN
P11169	674.154	106.417	183.054	286.817	319.377	514.994	118.707	191.641	146.282	196.21	250.529	215.587	130.296	449.431	138.744	453.94
P11171	1604.42	244.85	387.245	320.631	369.326	209.213	411.638	339.188	1282.38	2384.37	226.631	379.198	237.027	684.181	275.528	325.151
P11172	933.273	1139.87	1133.61	1309.15	2020.13	1136.99	716.035	1731.42	1383.07	1240.62	1179.5	959.789	1469.43	746.048	974.326	789.191
P11177	3836.46	7177.5	11771.7	7144.28	6719.05	4673.08	8405.23	4985.95	7979.07	3771.38	5212.95	6712.26	7569.2	6728.47	8860.97	7508.58
P11182	660.348	1676.19	3492.79	1988.88	1815.39	2581.72	3421.17	1129.27	1928.35	1657.11	900.603	839.407	1752.66	1033.78	805.049	893.38
P11215	1818.49	517.695	445.483	664.528	777.317	765.054	1581.87	1106.94	612.81	1093.11	1010.23	1517.57	639.444	1298.4	683.784	565.361
P11216	2599.65	19195.1	5504.32	6189.48	3753.41	4430.53	9145.5	3142.87	7231.39	12726.3	3211.68	2847.63	3853.48	4474.06	5460.53	2860.48
P11217	2333.66	10701.3	3328.92	3744.93	2345.58	3288.91	6104.57	2057.12	5638.32	6382.06	2073.41	3677.16	2150.41	3809.71	3589.93	2751.77
P11229	NaN	370.101	NaN	349.316	NaN	NaN	NaN	NaN	NaN	NaN	NaN	NaN	NaN	NaN	80.6566	NaN
P11233	991.308	292.437	569.296	524.978	498.41	564.827	427.974	376.554	475.023	521.938	381.334	581.877	570.088	681.291	1047.53	435.533
P11234	819.784	546.755	785.729	437.104	699.919	702.57	558.333	409.64	1843.16	633.228	713.516	630.462	891.786	751.336	732.842	616.48
P11274	1795.77	2153.85	2523.68	1474.6	2605.41	1877.3	2481.1	1634.47	1710.32	1928.43	1729.24	1722.3	1606.02	1760.54	1608.21	1926.15
P11277	3616.47	190.647	301.379	219.32	221.251	110.875	186.324	240.579	1519.98	4589.06	133.423	323.754	199.724	965.896	306.061	378.443
P11279	2511.26	2778.2	1834.28	1933.55	3981.54	2817.5	992.737	1483.4	2691.93	6249.29	3771.68	3674.14	3618.13	2431.67	3808.56	2452.58
P11308	209.422	102.178	85.0461	78.4033	89.7783	118.124	86.7487	86.898	154.313	101.169	122.781	221.172	95.5004	261.056	183.578	262.817
P11310	760.253	1165.43	1913.67	1501.46	2531.81	1189.07	3447.68	807.541	5169.25	377.199	1059.99	887.425	11899.5	1652.67	1065.28	903.433
P11362	261.159	209.287	1538.19	208	203.72	240.959	392.566	144.604	129.033	286.803	225.693	295.292	138.733	226.746	212.463	262.247
P11387	3515.23	3154.67	7941.91	4474.05	5295.65	4256.88	3043.09	3740.28	2540.16	3849.22	4332.84	2094.05	4065.54	2402.04	2639.06	3709.45
P11388	742.85	920.405	979.494	799.156	1063.82	583.273	635.151	1221.31	236.574	794.161	437.751	566.424	287.524	438.046	452.299	414.596
P11413	7000.3	1912.44	1632.44	4796.95	6487.13	2969.54	2939.97	2445.51	2027.66	4079.81	3879.19	3901.28	8413.17	3624.83	4634.48	3571.14
P11441	719.072	452.889	411.919	774.231	561.775	336.797	539.566	401.285	820.966	393.828	369.452	550.792	497.019	421.759	699.122	473.938
P11473	66.9888	NaN	NaN	205.927	NaN	NaN	NaN	152.169	NaN	NaN	72.2003	NaN	198.722	NaN	57.43	NaN
P11474	109.745	255.414	54.9807	180.25	55.5838	60.797	110.231	153.09	185.752	39.7238	96.3837	85.5668	159.912	74.9079	121.41	29.4275
P11498	575.537	6121.77	1254.85	1974.78	4244.34	798.007	1897.5	721.782	1904.36	2278.98	1240.97	1051.42	1062.72	2124.01	1162.74	833.237
P11532	166.8	241.53	151.867	224.109	167.383	212.851	253.458	120.578	206.53	271.774	168.818	264.289	128.327	456.811	115.166	652.61
P11586	5857.05	3755.26	3749.85	8199.7	4439.03	3202.09	3347.53	4850.86	10961.6	5323.86	4011.46	3855.35	3813.27	4824.44	3091.55	3229.23
P11597	205.73	47.2879	98.4424	41.6173	47.3448	70.5896	58.4141	41.6493	87.3418	57.9135	44.1327	180.121	31.3005	81.8977	74.0844	195.541
P11678	322.565	NaN	52.1398	170.796	72.089	86.9004	NaN	84.9705	195.894	92.5991	272.543	183.029	77.4623	287.494	158.567	109.337
P11717	1658.65	1029.36	1193.01	1338.24	1079.75	1446.71	1242.44	875.62	2263.28	1303.42	1510.27	1806.34	2061.12	1624.46	1256.9	1908.81
P11766	2644.97	4564.92	4446.09	3617	2872.93	3218.14	8128.29	2202.85	9198.24	6879.14	3373.41	4724.22	2669.97	4875.59	3517.09	5821.86
P11802	1213.75	1343.39	2448.22	868.857	3512.2	1099.06	804.587	927.112	1199.19	1408.86	1278.04	1425.05	1020.08	1133.05	983.672	1469.17
P11831	298.515	313.244	147.726	230.555	265.585	169.265	281.271	216.829	183.815	165.313	283.715	251.862	171.704	1252.55	1318.02	1290.14
P11836	NaN	NaN	NaN	NaN	160.881	NaN	NaN	36.2546	NaN	NaN	44.6036	NaN	NaN	134.406	97.2517	59.1806
P11908	980.074	1758.49	733.239	5934.56	1818.99	1791.37	933.227	1545.31	1458.4	4543.07	947.334	943.565	898.339	520.556	664.31	559.519
P11940	4412.59	5304.53	4953.79	4799.58	6927.24	5296.11	4756.02	5864.64	3567.14	6598.1	5556.69	4869.23	5493.55	4781.41	4743.05	3923.96
P12004	1260.87	1557.03	4030.24	2701.65	5470.07	1848.37	1635.13	2084.33	734.578	2067.46	1664.96	828.516	1133.46	581.103	1055.09	671.186
P12035	NaN	NaN	NaN	NaN	107.261	116.415	NaN	281.134	NaN	NaN	100.491	NaN	NaN	NaN	NaN	NaN
P12036	NaN	53.2124	266.652	NaN	NaN	NaN	134.339	47.1179	64.0036	NaN	NaN	38.6753	39.3829	NaN	52.4059	53.0123
P12074	761.223	1594.02	2397.17	1345.78	1752.72	1474.51	2449.98	1830.5	2738.59	1855.39	2712.17	145.154	1068.63	1199.93	2753.36	1225.72
P12081	2918.19	1363.59	2030.87	1807	1964.8	1971.03	1971.65	2056.57	3793.72	2558.86	2305.58	2707.53	1601.92	2451.38	2351.37	2782.18
P12107	3086.45	3236.81	741.155	1149.1	647.792	3346.59	1974.4	1284.41	1088.76	2353.56	1493.69	1539.52	3145.91	1505.45	784.589	1304.16
P12109	89927.5	27802.2	10218.7	21209.4	8726.97	44384.8	52055.6	25359.1	28811.5	31093.4	51576.6	269617	37558.8	99144.9	120865	235538
P12110	55626.1	16968.5	6181.7	11995	5568.55	31413.8	31711.1	14956.7	14510.2	20021.5	31419	161503	22156.7	57157.5	68651	137255
P12111	97067	34237.9	11347.6	22683.2	10677.9	59518.1	61036.3	30026.5	27363.5	42235.5	50599.2	299719	42100.1	100510	136645	234007
P12235	2092.8	3939.84	3592.43	3627.14	2389.28	1771.16	5185.4	2035.61	12466.9	994.317	1614.27	1608.33	2879.5	1843.75	917.837	4278.78
P12236	567.178	921.574	720.436	1181.94	782.504	758.563	857.724	562.945	981.76	1259.26	1311.48	640.188	1035.04	611.297	644.333	635.177
P12259	10026.4	2338.17	1936.14	2347.51	1488.02	2303.87	NaN	1455.04	5044.15	1617.72	1376.07	8397.62	1320.08	8651.2	3068.39	7931.84
P12268	2813.26	2209.64	3333.47	2790.9	4665.56	4672.91	4517.93	2812.19	1009.77	3509.17	2197.35	2762.17	2864.01	2111.04	2714.6	1939.33
P12270	903.025	1013.67	2001.96	1401.34	1798.12	1182.2	1165.24	1230.5	898.083	1001.16	1126.08	1133.74	974.14	904.611	1228.7	896.759
P12271	NaN	232.152	NaN	NaN	105.346	39.6825	NaN	NaN	NaN	NaN	NaN	NaN	NaN	NaN	NaN	NaN
P12273	6097.89	365.233	355.252	625	261.243	266.481	NaN	653.9	236.563	NaN	208.216	257.062	4039.16	379.164	1475.16	1438.16
P12277	1808.33	9050.77	7312.01	2070.06	1167.99	410.033	290.153	2080.29	2702.81	2690.43	337.347	1593.19	2124.08	761.669	347.178	3133.27
P12314;Q92637	796.237	376.977	323.789	428.252	237.032	420.442	840.836	627.695	349.135	758.666	675.528	1212.34	350.01	1005.37	425.626	889.514
P12318;P31995	95.2625	43.8122	22.8869	65.4194	36.0712	38.7697	156.138	32.782	113.065	61.2082	74.7965	56.0033	NaN	261.921	334.154	596.43
P12429	451.398	1550.54	3760.52	1300.73	2090.66	642.691	4807.45	1125.12	3042.25	292.136	606.186	796.396	1714.64	1344.83	2529.54	580.468
P12532	1260.17	319.772	234.431	905.317	1997.04	560.547	213.006	94.8922	241.784	234.834	358.581	847.5	1449.46	138.183	1442.28	136.536
P12544	506.576	109.28	55.2744	264.083	338.133	157.342	160.332	439.746	322.818	195.003	386.887	787.099	92.7906	388.59	365.711	409.188
P12694	326.092	831.469	936.795	850.139	502.484	484.501	634.244	410.038	738.929	371.042	362.304	416.75	854.9	488.064	603.258	340.175
P12724	90.5393	NaN	118.254	281.391	219.61	457.048	NaN	129.236	147.749	NaN	831.364	511.758	73.664	748.917	161.013	158.145
P12814	104977	103491	47323.1	76220.6	65074.7	72599.6	112880	67170	46629.6	57545.6	70555.9	76128.4	82183.4	77171.9	51576.8	165894
P12821	521.348	713.218	310.917	309.963	403.922	573.356	491.896	343.796	434.36	835.634	534.719	1714.26	484.424	605.407	801.712	745.339
P12829	289.145	85.6962	55.3578	66.6032	NaN	124.299	285.082	137.456	95.4456	142.628	45.2948	300.491	110.859	91.2779	26.1804	248.139
P12830	475.329	1507.35	1049.28	883.416	1106.48	748.659	1191.52	431.387	565.968	940.269	521.224	531.36	1015.85	409.568	149.445	382.305
P12931	234.785	219.143	306.954	400.982	257.085	213.989	223.459	148.722	317.449	254.679	197.42	211.363	241.562	181.076	222.937	189.352
P12955	1783.25	2095.05	1273.39	886.564	736.51	1822.26	1624.27	1425.81	5315.63	2364.01	1602.67	2290.36	1793.52	2496.81	1483.28	1810.24
P12956	7294.09	10157.7	18848.7	11629.5	16234.7	14091.7	18668.7	16300.6	6497.43	11454.6	11507.9	8045.91	11132	8489.16	10382.3	7523.49
P13010	5820.02	7087.88	10859.3	10282.8	8442.8	9335.29	11243.8	12488.4	5505.09	7056.27	8759.26	7516.77	9579.71	7547.26	8626.42	6349.81
P13051	332.06	310.737	599.974	385.737	431.523	370.983	590.874	281.069	203.662	457.288	225.487	199.893	197.951	220.112	260.451	221.718
P13056	488.633	407.461	709.456	281.612	530.68	462.324	631.285	370.089	293.738	361.754	273.932	322.91	200.571	280.495	258.236	366.229
P13073	1070.29	1317.69	1342.89	1337.77	1227.41	892.41	982.122	889.12	1622.54	1947.78	1383.31	1203.07	1706.69	1405.84	861.697	1131.41
P13196	119.597	115.762	74.7754	153.969	125.316	76.1996	67.6554	36.9863	65.2445	61.9156	46.2827	NaN	55.4175	33.9599	49.7871	NaN
P13284	8900.74	2132.5	1235.02	5682.26	3218.53	5586.27	1974.86	5531.56	3815.98	2508.66	5358.22	3866.71	4457.4	3583.97	4077.63	3387.72
P13473	7991.18	11451.6	3866.54	7787.09	11434.6	8876.79	8724.08	5662.92	7154.28	16511.3	6996.33	6379.5	7805.47	4817.78	6550.3	4876.45
P13489	7935.22	5892.4	6761.57	5037.44	7100.51	7629.91	8035.85	7106.85	9895.45	9376.24	7338.53	13986.5	8895.58	9704.21	8144.49	12621.7
P13497	197.626	121.265	67.1049	88.6168	77.9286	219.258	82.7957	69.1696	NaN	113.682	85.7558	158.622	90.7026	97.9319	83.6309	125.843
P13498	546.608	178.587	378.933	362.405	615.932	453.094	463.423	440.717	196.909	708.575	988.828	326.266	82.9521	468.919	260.213	372.819
P13569	69.168	76.4735	136.473	217.298	56.8241	63.8007	85.2574	176.178	434.06	82.6997	173.606	NaN	222.87	181.086	42.6672	98.7693
P13591	183.387	107.824	583.66	43.5398	57.4224	58.9746	77.323	55.0254	85.9764	NaN	60.0077	149.029	53.3605	128.739	NaN	212.573
P13598	186.38	99.2277	57.1565	76.4403	74.3401	76.3687	81.3117	72.2253	113.925	135.723	98.3464	134.379	66.6078	170.279	105.321	240.119
P13611	4529.41	4111.9	1185.3	2071.82	519.311	3895.32	4733.41	2793.99	892.385	2048.9	4378.86	6954.77	4443.85	5557.33	5494.31	20960.6
P13612	96.872	83.6831	62.41	84.1428	81.8582	113.398	116.737	95.2537	84.7227	114.805	124.259	161.816	92.6113	150.899	91.2691	178.578
P13639	39370.6	35797.3	19858.9	37865.9	44864.6	42814.5	32591.2	42419.4	27129.6	39699.2	37952.5	34896.2	42294.5	30628.8	46131.1	37557.6
P13645	725.778	485.433	719.764	612.821	697.341	405.129	406.339	401.037	641.297	436.573	1559.15	641.958	505.244	1558.28	645.131	1018.83
P13646	1592.7	451.505	765.565	491.852	270.5	NaN	697.296	355.232	1071.48	NaN	527.684	2279.34	279.964	1445.78	1262.95	2320.31
P13647	327.07	122.957	202.094	621.852	676.503	1382.61	322.615	6322.24	208.007	442.028	1204.42	189.11	448.731	590.251	157.582	580.779
P13667	7148.21	7196.87	6330.58	9282.31	7142.51	10504.7	5164.43	7731.58	8625.85	9502.93	11437.5	7948.81	6660.5	8699.54	6264.18	10932
P13671	4259.07	1277.24	1440.78	1315.87	685.254	2031.79	1003.74	1050.12	2041.55	1144.68	1359.8	6406.97	722.363	3269.1	1971.1	5647.94
P13674	3150	1502.64	1673.69	1039.91	876.426	2651.65	863.761	1482.75	3102.12	2149.03	1584.89	1985.56	2306.46	1346.41	653.971	1305.62
P13686	174.643	30.0454	46.0106	110.514	113.909	153.456	38.0312	148.95	498.073	216.439	113.813	242.029	145.826	77.1836	31.504	167.017
P13688	206.128	781.278	85.4148	363.149	379.295	127.03	140.34	111.122	225.47	13.106	618.114	360.944	76.2619	350.924	314.081	123.424
P13693	2769.99	2769.78	1677.48	3328.81	1675.8	2151.84	1418.2	2169.04	2143.52	1756.63	1985.4	2606	5133.35	3368.73	3125.97	3235.5
P13716	1086.21	642.505	468.583	363.417	422.334	391.197	569.911	420.657	980.143	2150.33	628.41	741.76	450.635	1277.52	688.918	771.264
P13747	139.944	101.534	93.7205	96.031	80.6665	55.633	73.7869	127.974	158.129	174.347	150.955	192.658	77.8449	151.74	81.6777	182.269
P13762	801.615	NaN	NaN	NaN	185.479	369.819	167.41	NaN	NaN	NaN	NaN	1310.77	NaN	NaN	NaN	NaN
P13796	17024.2	8117.75	2070.7	29296.8	19247.5	15166	9272.18	14427.6	6701.6	9035.92	16213.9	21842.6	19959.8	24062.1	10811.3	13320.2
P13797	10585.2	12006	1664.64	3859.52	9147.6	13837.4	31148.5	8795.29	4845.02	7502.03	8263.16	15139.8	9521.62	8916.16	6520.16	10718.9
P13798	4569.07	1470.27	3411.63	1682.43	2470.2	2406.8	1920.1	1642.08	4465.66	4164.8	2323.53	2391.33	3921.06	2902.11	3505.07	2570.61
P13804	2459.44	3458.08	2099.3	2109.52	1652.78	2162.01	1681.36	2006.34	6864.52	2006.98	2196.74	3320.71	4156.21	3726.81	2065.52	2542.56
P13807	374.814	860.853	373.342	438.176	445.624	944.471	494.524	375.177	1917.82	505.368	535.24	319.486	441.325	355.72	424.074	414.577
P13861	2881.65	1944.89	2527.26	1725.04	1776.16	1505.9	2859.39	1639.84	2115.51	1592.31	1712.22	2415.44	2461.97	2641.76	2895.94	2935.98
P13866	NaN	100.647	NaN	64.3726	271.957	NaN	NaN	31.1549	113.931	91.4941	70.3045	NaN	NaN	NaN	NaN	NaN
P13929	153.323	86.2653	162.128	55.5067	63.1394	40.5468	59.4801	77.1519	94.3036	89.6129	57.049	68.8374	67.5899	560.195	72.8074	55.284
P13942	NaN	202.807	NaN	56.863	NaN	NaN	NaN	NaN	NaN	NaN	43.3942	NaN	NaN	NaN	NaN	NaN
P13984	463.883	730.554	830.902	532.766	855.268	555.675	430.998	772.079	344.259	381.314	412.501	523.071	529.434	469.417	1078.73	425.628
P13987	2424.12	14064.6	1905.62	2326.11	6312.05	2127.34	4546.65	1589.86	1351.77	1847.68	3809.8	2578.97	1684.21	3115.53	1445.91	4823.49
P13994	18.3513	41.1426	162.277	62.688	46.9185	39.8504	39.0349	62.815	25.0664	22.8161	31.0567	16.8745	38.0238	28.4156	78.2467	40.7278
P13995	209.787	390.091	262.898	240.466	276.964	254.938	219.977	249.115	238.532	365.218	197.523	192.767	295.481	187.405	224.404	181.949
P14136	NaN	448.019	150.719	56.9213	76.2292	NaN	NaN	NaN	114.695	NaN	65.1491	NaN	54.0262	215.728	63.3796	305.798
P14151	293.792	70.9723	129.127	84.775	170.581	140.082	127.017	72.5116	119.553	42.4208	132.823	397.998	27.44	315.317	304.637	466.034
P14174	2843.99	7812.6	2228.39	1697.46	3328.52	3079.18	1908.31	3394.08	7042.23	7504.11	2559.25	2166.14	5035.34	1937.19	3088.98	2049.95
P14207	884.579	337.543	305.757	364.453	241.616	279.198	659.26	149.444	244.211	382.104	1349.36	1723.37	256.901	1854.81	803.1	1964.51
P14209	246.847	142.682	133.658	170.425	130.314	205.347	228.208	118.537	147.102	230.028	322.152	441.998	314.768	311.291	406.704	539.096
P14210	101.413	58.8999	NaN	44.8147	NaN	66.3512	145.847	48.2459	NaN	116.462	66.6538	185.027	27.7961	123.614	101.065	317.274
P14222	328.198	91.5448	NaN	244.355	159.483	NaN	NaN	126.554	221.297	187.86	179.659	340.621	NaN	62.8925	NaN	200.966
P14314	5780.51	4326.54	6053.86	5413.94	6436.66	4859.25	3944.74	7506.06	5953.14	4319.73	5874.91	6096.62	5709.84	5587.29	6502.9	5703.73
P14316	72.5832	51.4397	204.32	55.3965	108.158	81.2722	105.798	106.049	17.6289	51.3487	75.7099	116.625	39.9994	51.5048	43.8613	97.8344
P14317	3522.29	2045.69	701.66	2140.57	3359.78	2356.86	4684.92	4412.42	1543.11	2856.39	4603.09	4291.94	1625.26	5171.75	2880.47	3490.6
P14324	253.096	440.452	673.487	463.929	745.245	264.037	720.046	845.867	616.291	446.324	547.41	585.224	645.949	320.285	615.174	617.501
P14373	145.851	139.924	145.007	94.4896	570.069	141.409	127.682	152.737	134.708	123.635	94.2339	219.472	125.601	155.579	151.886	154.969
P14384	392.306	1033.03	190.71	185.838	535.405	235.049	665.856	229.179	269.125	411.628	269.536	302.753	222.591	559.257	182.928	292.994
P14406	13064.2	3906	6676.79	4360.65	4111.65	3299.35	2613.68	3283.5	6331.43	3938.82	3823.82	6197.68	3867.8	3282.34	3606.32	3397.65
P14415	17.1709	NaN	45.2709	4.57865	NaN	NaN	21.9155	NaN	32.3231	62.9755	22.5767	36.5516	NaN	17.5018	26.3472	40.3451
P14543	2895.06	1206.79	1267.63	1621.8	820.466	2138.81	1214.52	918.318	3297.2	1353.61	1949.82	6064.25	1049.33	7777.53	1425.81	8358.67
P14550	11469.5	6771.96	8916.94	8020.84	10303.7	10108.3	10521.1	13791.6	34318.6	9940.13	12960.8	8606.41	19213.9	9403.11	14431.7	10653.8
P14555	334.631	NaN	NaN	97.6034	NaN	179.22	48.7666	115.62	NaN	156.578	81.4864	826.777	243.734	453.316	188.55	1682.76
P14598	782.066	260.018	134.977	441.93	363.605	351.046	395.968	1037.49	321.384	446.802	730.887	568.483	290.897	785.7	380.349	401.683
P14618	21921.6	15976.3	12476.7	14550.9	20547	18367.9	13495.2	11849.2	45597.2	16649.7	11913.2	14072.6	15295.8	12142.8	6880.87	12242.3
P14621	404.192	226.543	268.381	300.185	366.244	293.18	180.265	298.321	503.215	281.129	266.37	389.282	387.403	535.105	401.266	331.259
P14625	41096.8	28106.1	32345.3	27315.4	36961.1	28166.7	28314	39076.4	38496.2	33030.5	50155.3	36060.9	29278.2	41323.5	24991	52536.3
P14635	78.3107	66.1922	93.6697	101.751	291.633	141.687	42.7767	61.4317	27.3512	75.6497	69.4266	50.9868	51.7312	NaN	32.0316	30.3547
P14649	1957.83	2213.92	1409.49	1518.58	2109.17	1641.56	1529.51	1951.85	1885.62	1588.46	1534.23	2441.11	1491.07	2152.85	1609.54	2640.46
P14672	68.5637	96.7014	67.4202	127.177	58.3508	NaN	NaN	NaN	NaN	205.411	116.412	NaN	NaN	241.327	108.322	138.712
P14678	1573.98	1823.25	3992.11	1882.46	2810.8	2383.59	2118.35	1831.61	1456.45	2886.24	1956.25	1194.84	1881.17	1458.15	1716.63	1608.68
P14735	458.241	263.716	353.65	329.465	583.831	407.536	352.627	345.872	403.742	558.441	405.865	361.761	676.375	357.35	514.261	466.033
P14780	312.782	345.232	108.784	522.105	389.504	735.394	45.2579	164.799	99.0761	389.517	359.587	273.043	160.017	748.744	91.4786	118.791
P14854	3929.9	2846.66	3368.61	2677.59	2212.98	1934.21	1669.23	2589.24	4513.06	3287.9	3027.98	2903.04	2746.08	3562.81	4012.06	3201.1
P14859	455.209	268.534	455.767	211.419	174.569	165.35	134.785	184.925	332.338	312.796	257.727	485.518	233.724	507.505	262.004	628.155
P14866	2909.37	4285.62	7433.81	4188.6	4555.32	4215.01	4139.55	5010.1	2846.66	3717.35	3653.54	3675.63	3970.88	3138.54	4471.94	3131.15
P14868	3864.3	2973.25	4525.73	3466.99	4367.82	4381.82	4009.18	4151.25	8670.13	4257.85	3144.49	3332.66	4265.02	3287.41	3556.87	3134.71
P14902	66.9042	NaN	NaN	70.8097	36.5684	NaN	NaN	24.7077	NaN	NaN	110.936	NaN	NaN	106.011	NaN	NaN
P14920	NaN	NaN	NaN	NaN	NaN	NaN	NaN	NaN	327.12	NaN	NaN	NaN	NaN	NaN	NaN	NaN
P14921	151.005	235.849	NaN	132.888	704.837	313.336	146.783	225.592	112.486	49.3722	238.075	183.368	84.6701	290.971	143.053	201.13
P14923	2046.27	3658.13	7853.85	4207.92	8632.86	3970.48	9672.84	6241.68	2986.13	2964.76	3574.08	1910.57	2778.81	1799.9	1927.61	1354.45
P14927	868.404	725.847	984.712	695.635	733.688	839.296	423.778	540.28	1062.71	1126.42	577.81	633.132	1038.6	1122.02	1056.32	775.371
P15056	110.028	206.745	200.274	93.4393	166.714	241.273	180.606	138.014	181.32	99.0303	140.519	107.923	102.887	148.507	111.993	197.549
P15088	2934.93	180.793	447.462	324.262	305.592	343.969	113.009	NaN	104.15	291.11	739.675	5052.43	576.866	2114.76	2322.5	3603.12
P15090	5260.05	114.006	492.561	98.8691	57.4403	76.264	190.31	76.2233	84.6436	794.597	1199.72	2616.12	351.47	7209.65	816.76	1297.25
P15104	1619.4	2704.22	1653.42	557.503	1703.06	2482.66	1866.75	1082.48	506.115	2134.28	2291.45	1774.57	6925.4	1601.06	2521.73	970.85
P15121	14395.6	7080.23	20391.9	6626.06	7540.65	14072.8	19466.2	13200.8	194005	10037.5	13268.8	20296.8	6690.38	18796.5	14173.7	13246.3
P15144	2433.4	939.184	212.534	645.619	1181.2	1228.23	767.017	640.308	3988.48	662.313	746.204	2088.65	853.092	2408.19	3411.46	1606.7
P15151	179.584	159.635	98.8616	199.079	124.024	132.944	157.546	67.461	124.448	155.028	157.307	154.239	90.4628	162.078	130.406	221.057
P15153	3159.15	540.844	359.058	1801.86	1202.74	398.745	376.465	1602.07	570.172	1465.24	4394.83	2079.41	622.434	4095.59	1326.73	2405.66
P15169	557.055	96.473	179.825	102.369	74.414	108.061	70.7575	82.0841	288.197	85.1128	130.834	711.441	64.7297	230.634	203.637	570.678
P15170	2755.06	1804.49	1684.27	2189.54	4304.51	3606.76	1726.77	1577.92	1103.97	2947.06	2055.78	2394.97	2567.76	1554.87	1989.18	1606.82
P15259	472.832	357.047	1118.92	209.721	396.063	421.083	181.629	NaN	171.923	NaN	189.938	245.522	175.148	330.829	NaN	244.184
P15260	158.688	108.38	77.2735	88.1711	97.5204	119.026	203.963	83.2865	130.363	92.8959	67.3263	100.214	146.717	136.554	176.482	113.349
P15289	405.653	1860.28	274.312	672.571	890.627	1114.52	342.139	258.872	433.686	652.943	775.841	809.432	580.923	356.22	446.764	780.861
P15291	389.64	382.723	308.671	453.819	508.631	520.195	809.377	469.957	104.236	544.756	346.86	247.506	556.826	226.86	495.04	232.521
P15309	40.0096	NaN	191.522	26.3323	191.605	29.5645	57.956	19.6232	38.2976	12.8381	40.8921	NaN	353.417	42.2222	28.8883	38.6085
P15311	5723.8	5528.29	4089.56	3642.97	5016.8	2947.24	7811.48	4731.37	17561.5	2522.83	3274.3	2846.55	6462.64	3658.81	5735.31	2653.77
P15313	122.898	65.1332	215.601	68.3897	136.732	157.014	NaN	328.231	139.366	151.691	182.012	NaN	132.293	162.269	76.526	NaN
P15328	63.6116	583.746	350.379	56.0563	1131.81	247.957	NaN	95.6109	323.611	242.231	199.732	103.287	36.4095	101.107	140.16	86.1246
P15336	55.6237	41.4879	94.0025	68.3595	48.9904	59.4652	49.0382	73.9614	69.7039	53.1301	56.0206	84.8634	38.9418	81.9655	39.5251	50.2507
P15374	544.794	693.472	321.4	622.304	1270.72	540.064	348.137	376.263	439.335	395.239	649.131	390.757	706.596	368.053	511.406	337.041
P15408	201.019	59.3024	91.0484	71.833	162.399	149.485	106.334	186.224	87.6388	86.4028	102.827	78.3612	111.688	98.4779	73.3402	135.803
P15428	NaN	NaN	NaN	NaN	NaN	NaN	NaN	NaN	NaN	NaN	139.375	142.586	828.115	131.193	NaN	92.2666
P15498	451.481	203.533	106.881	264.187	236.984	197.554	383.444	418.592	239.118	373.734	515.86	515.987	205.533	594.395	273.25	377.751
P15502	598.879	217.573	100.446	105.884	NaN	290.511	20982.7	201.65	411.767	104.596	95.5888	2007.97	217.223	1332.04	891.417	4080.89
P15509	239.062	NaN	41.2164	58.8955	158.994	61.8112	150.544	107.222	108.847	86.1359	91.4663	185.405	75.9925	118.873	67.8756	71.2985
P15529	451.433	369.358	200.612	292.949	331.527	234.856	659.183	171.189	346.864	394.548	266.085	311.437	306.819	298.03	291.264	274.477
[truncated: 7,953 more rows]
