# Supplementary material for: A hybrid DDA/DIA-PASEF based assay library for a deep proteotyping of triple-negative breast cancer
Source: Sci Data. 2024 Jul 18;11:794. doi: 10.1038/s41597-024-03632-2 (PMC11258311; doi:10.1038/s41597-024-03632-2)
Supplement: Supplementary file 9 — Supplementary File 8 [file 41597_2024_3632_MOESM9_ESM.xlsx]

## Sheet: S8A_Summary
Supplementary Table S8A. Summary of targeted data extraction from 16 TNBC DIA-PASEF samples extracted in DIA-NN 1.8.1 software in a library-free setting.
File.Name	Precursors.Identified	Proteins.Identified	Total.Quantity	MS1.Signal	MS2.Signal	FWHM.Scans	FWHM.RT	Median.Mass.Acc.MS1	Median.Mass.Acc.MS1.Corrected	Median.Mass.Acc.MS2	Median.Mass.Acc.MS2.Corrected	MS2.Mass.Instability	Normalisation.Instability	Median.RT.Prediction.Acc	Average.Peptide.Length	Average.Peptide.Charge	Average.Missed.Tryptic.Cleavages
T:\TNBC\16_DIA_data\4223_TIMS2_001_4_Slot2-1_1_2869.d	86411	8560	2801480000	200858158447	9771891538932	3.198	0.085	3.02675	2.16376	4.2247	2.13443	0	0.140185	0.297185	12.682	2.07	0.321
T:\TNBC\16_DIA_data\4223_TIMS2_002_2_Slot2-2_1_2864.d	106469	9330	4250620000	207139591577	10712494733708	3.442	0.092	2.92795	2.14278	3.92351	2.27748	0	0.065962	0.224487	12.746	2.09	0.335
T:\TNBC\16_DIA_data\4223_TIMS2_003_2_Slot2-3_1_2866.d	98424	9188	3746050000	211471271536	11412755643572	3.454	0.092	3.20123	2.26881	3.88169	2.17364	0	0.32623	0.26766	12.575	2.065	0.35
T:\TNBC\16_DIA_data\4223_TIMS2_005_2_Slot2-5_1_2873.d	112958	9465	4811950000	200293335320	9804059132950	3.524	0.094	2.96461	2.24831	3.98772	2.15359	0	0.114166	0.243529	12.82	2.099	0.327
T:\TNBC\16_DIA_data\4223_TIMS2_006_2_Slot2-6_1_2877.d	98770	9334	4158870000	211340962412	11714505627384	3.471	0.094	3.80635	2.2988	5.00687	2.16353	0	0.370391	0.261227	12.5	2.059	0.355
T:\TNBC\16_DIA_data\4223_TIMS2_007_2_Slot2-7_1_2879.d	101053	9299	3976780000	214446962603	11569031531862	3.399	0.091	3.3852	2.19065	4.17743	2.27569	0	0.133667	0.272412	12.546	2.067	0.353
T:\TNBC\16_DIA_data\4223_TIMS2_008_2_Slot2-8_1_2881.d	96572	9042	3885360000	216254814361	11969380534342	3.376	0.091	3.58415	2.22591	5.07883	2.32711	0	0.276366	0.321826	12.422	2.051	0.355
T:\TNBC\16_DIA_data\4223_TIMS2_009_2_Slot2-9_1_2883.d	107927	9234	4267170000	206862990700	10566247470632	3.458	0.093	3.65062	2.18272	5.09111	2.16951	0	0.0707099	0.2514	12.716	2.082	0.336
T:\TNBC\16_DIA_data\4223_TIMS2_010_2_Slot2-10_1_2885.d	95997	8561	3692710000	199121704504	9659170034944	3.351	0.089	3.62005	2.33035	4.80559	2.10339	0	0.113156	0.245088	12.708	2.087	0.33
T:\TNBC\16_DIA_data\4223_TIMS2_011_2_Slot2-11_1_2887.d	85143	8666	2825830000	207853570732	10890318907608	3.213	0.085	3.85665	2.38109	5.25112	2.32099	0	0.24647	0.322634	12.362	2.039	0.354
T:\TNBC\16_DIA_data\4223_TIMS2_012_2_Slot2-12_1_2889.d	106872	9448	3959400000	206255953554	10472593553736	3.394	0.091	3.46917	2.16167	5.13916	2.12657	0	0.0760643	0.222987	12.777	2.098	0.338
T:\TNBC\16_DIA_data\4223_TIMS2_013_3_Slot2-13_1_2892.d	85577	8256	2773980000	197477721453	9184054285904	3.203	0.085	2.79004	2.0915	4.16362	2.24651	0	0.203127	0.276606	12.719	2.087	0.302
T:\TNBC\16_DIA_data\4223_TIMS2_014_2_Slot2-14_1_2894.d	109915	9211	4681680000	198637131285	9520893459708	3.499	0.094	3.30375	2.15178	4.33445	2.04422	0	0.144462	0.268529	12.845	2.106	0.331
T:\TNBC\16_DIA_data\4223_TIMS2_015_4_Slot2-15_1_2923.d	92388	8533	2979920000	207429638158	9796063234580	3.231	0.087	2.18743	2.00242	3.17259	2.38419	0	0.153952	0.337671	12.766	2.095	0.32
T:\TNBC\16_DIA_data\4223_TIMS2_017_2_Slot2-17_1_2907.d	95015	8938	3062640000	213972433866	10487145653280	3.243	0.086	2.41901	2.04133	2.458	2.30627	0	0.110197	0.337493	12.731	2.082	0.318
T:\TNBC\16_DIA_data\4223_TIMS2_018_2_Slot2-18_1_2909.d	82608	8267	2839440000	210767592920	10051208538290	3.152	0.083	2.22837	2.07947	2.43589	2.38439	0	0.156658	0.311941	12.742	2.093	0.311

## Sheet: S8B_ProteinGroups
Supplementary Table S8B. Mass spectrometry protein group level data for targeted data extraction from 16 TNBC DIA-PASEF samples extracted in DIA-NN 1.8.1 software in a library-free setting.
Protein.Group	Protein.Ids	Protein.Names	Genes	First.Protein.Description	T:\TNBC\16_DIA_data\4223_TIMS2_001_4_Slot2-1_1_2869.d	T:\TNBC\16_DIA_data\4223_TIMS2_002_2_Slot2-2_1_2864.d	T:\TNBC\16_DIA_data\4223_TIMS2_003_2_Slot2-3_1_2866.d	T:\TNBC\16_DIA_data\4223_TIMS2_005_2_Slot2-5_1_2873.d	T:\TNBC\16_DIA_data\4223_TIMS2_006_2_Slot2-6_1_2877.d	T:\TNBC\16_DIA_data\4223_TIMS2_007_2_Slot2-7_1_2879.d	T:\TNBC\16_DIA_data\4223_TIMS2_008_2_Slot2-8_1_2881.d	T:\TNBC\16_DIA_data\4223_TIMS2_009_2_Slot2-9_1_2883.d	T:\TNBC\16_DIA_data\4223_TIMS2_010_2_Slot2-10_1_2885.d	T:\TNBC\16_DIA_data\4223_TIMS2_011_2_Slot2-11_1_2887.d	T:\TNBC\16_DIA_data\4223_TIMS2_012_2_Slot2-12_1_2889.d	T:\TNBC\16_DIA_data\4223_TIMS2_013_3_Slot2-13_1_2892.d	T:\TNBC\16_DIA_data\4223_TIMS2_014_2_Slot2-14_1_2894.d	T:\TNBC\16_DIA_data\4223_TIMS2_015_4_Slot2-15_1_2923.d	T:\TNBC\16_DIA_data\4223_TIMS2_017_2_Slot2-17_1_2907.d	T:\TNBC\16_DIA_data\4223_TIMS2_018_2_Slot2-18_1_2909.d
A0A075B6H9	A0A075B6H9	LV469_HUMAN	IGLV4-69		4519.24		1712.23	546.958		725.631		8297.56		2017.21	3250.61	6933.31			3040.84	2445.34
A0A075B6I0	A0A075B6I0	LV861_HUMAN	IGLV8-61		65102.6	11316.6	44589.1	43008.2	20315.8	19983.1	28953.9	23097.3	56195	8550.3	85197.8	45841.3	7361.97	97345.4	27583.6	155064
A0A075B6I4	A0A075B6I4	LVX54_HUMAN	IGLV10-54		6212.86					1879.54			1835.11			8490.1		2755.33	4402.81	11849.1
A0A075B6I9	A0A075B6I9	LV746_HUMAN	IGLV7-46		17218.1	8698.17	6953.48	3940.5	3499.03	6220.18	4205.37	3337.53	6200.69		5647.32	13502.3	1961.33	8930.55	6857.06	16672.8
A0A075B6J1	A0A075B6J1	LV537_HUMAN	IGLV5-37									16772.2				7455.26
A0A075B6K4	A0A075B6K4	LV310_HUMAN	IGLV3-10		17670.5	14224.4	16853.3	5325.69	8208.47	14875.8	12545.2	256219	17447.7	9866.4	44888.6	43429.2	4245.17	113625	52948.4	21742.3
A0A075B6K5	A0A075B6K5	LV39_HUMAN	IGLV3-9		17961	5676.6	4734.02	3362.31	1515.28	4328.73	2087.27	4757.64	6221.99	4612.39	8545.9	35553.4	2940.61	76311.9	13186.4	15690.2
A0A075B6P5;P01615	P01615;A0A075B6P5	KV228_HUMAN;KVD28_HUMAN	IGKV2-28;IGKV2D-28		95760.7	10353	5476.34	14882.8	2301.45	4017.17	5325.06	19691.5	31718.2	6233.08	22254.5	71788.1	3565.08	57150.8	50423.9	154194
A0A075B6R2	A0A075B6R2	HV404_HUMAN	IGHV4-4		1644.5								1001.63		1553.9	8626.54			1774.83	10872.6
A0A075B6R9;A0A0C4DH68	A0A075B6R9;A0A0C4DH68	KV224_HUMAN;KVD24_HUMAN	IGKV2-24;IGKV2D-24		61241.3	2449.84	4833.37	10286.1	1041.12	3069.14		5070.56	13866.6		13519.7	113916	4067.31	165122	30854.5	296144
A0A075B6S2	A0A075B6S2;A2NJV5	KVD29_HUMAN	IGKV2D-29		56001.4	11447.6	11348.7	22633	6651.65	6631.72	14085.2	9839.85	50171.1	13081.4	32035.3	74073.8	11966.9	78587	115691	247227
A0A075B6S4	A0A075B6S4	KVD17_HUMAN	IGKV1D-17		2800.81			1303.87	897.052				2847.12		2264.65	1424.34		2460.01	3130.45	2677.04
A0A075B6S5	A0A075B6S5	KV127_HUMAN	IGKV1-27		19860.9	1903.85	1682.86	3951.59				6211.88	7471.05		9961.92	68493.6	2668.8	11857.5	9328.59	31655.3
A0A087WSX0	A0A087WSX0;A0A0G2JS06	LV545_HUMAN	IGLV5-45		11855.7	2893.36	1220.78	2080.94	1334.6		1971.53	3189.56	2231.25		3315.31	7723.31		4082.55	2078.05	3087.4
A0A087WSY6	A0A087WSY6	KVD15_HUMAN	IGKV3D-15		1897.23		1918.67						1740.46		2581.84	5185.11		3444.68	2682.25	6203.61
A0A087WSZ0	A0A087WSZ0	KVD08_HUMAN	IGKV1D-8		6653.88	3302.05				2234.25					4399.96	11186.1	1672.3	16686	5216.8	19305
A0A087X1C5;P10635	A0A087X1C5;P10635	CP2D6_HUMAN;CP2D7_HUMAN	CYP2D6;CYP2D7		22749.3	41296.8	14534.5	23097.2	19921	26657.8	10771.4	25003.6	29347.8	29453.6	27827.2	15424	48375.6	26536.6	20229.2	30485.4
A0A096LP01	A0A096LP01	SIM26_HUMAN	SMIM26			2987.42	3370.84	3834.52	6718.83	1848.24	2192.46	1021.36	1906.84	3301.46	2096.4		1358.56		3334.54
A0A0A0MRZ8;P04433	P04433;A0A0A0MRZ8	KV311_HUMAN;KVD11_HUMAN	IGKV3-11;IGKV3D-11		93928.9	19199.1	24199.7	41274.1	25141.6	35250.3	32227.5	34272.6	67535.2	17927	46658.2	176513	13715.7	56459.6	107560	178837
A0A0A0MS14	A0A0A0MS14	HV145_HUMAN	IGHV1-45		12099.3	851.369		2375.11			1014.66	3135.41	18303.1	3701.19		30687.9		24563.9	21405.1	51417.7
A0A0A0MS15	A0A0A0MS15	HV349_HUMAN	IGHV3-49		24337.8	5868.54	8753.68	3485.41	5032.33	6535.48	6728.15	4263.81	7984.08		15721.1	39323.1	4456.37	25102.4	49721.9	62357.2
A0A0A0MT36	A0A0A0MT36;A0A0C4DH26	KVD21_HUMAN	IGKV6D-21													9208.18		1089.26		6869.62
A0A0B4J1U3	A0A0B4J1U3	LV136_HUMAN	IGLV1-36		38141.6			1787.51					13296.9		2873.19	76147.9	5237.94	15587.2	4844.21	34643.9
A0A0B4J1U7	A0A0B4J1U7	HV601_HUMAN	IGHV6-1		202836	16945.3	34176	22915.2	19508	23320.7	32637.9	91055.4	61579.7	15848.8	53810	158613	7708.89	59480.3	62007.6	101886
A0A0B4J1V0	A0A0B4J1V0	HV315_HUMAN	IGHV3-15		219038	56987	147974	65562.9	110893	89678.1	145917	108571	76962.5	44315.1	158481	248818	30372.8	178702	300546	233823
A0A0B4J1V2	A0A0B4J1V2	HV226_HUMAN	IGHV2-26		31880.3	14291.7	10025.7	11042.8	4767.54	11734.7	15176.2	2589.13	13707.2		13332.7	54408.5	2097.5	26006.2	85544.9	27794.3
A0A0B4J1V6	A0A0B4J1V6	HV373_HUMAN	IGHV3-73					2189.24	2122.92			8519.18			5462.18	5111.01	3173.64	3378.37		5017.11
A0A0B4J1X5	P01764;P01767;P01768;P01772;A0A0B4J1X5;A0A0C4DH42;P0DP02;P0DP03	HV374_HUMAN	IGHV3-74		209057	30478.8	38862	131954	13651.1	39265.2	34672.4	32816.5	82162.9	30666.5	338046	308287	21753.9	272440	192303	317110
A0A0B4J1Y8	A0A0B4J1Y8	LV949_HUMAN	IGLV9-49		4251.77	4121.77	7275.65	7003.68	3366.43	14234.1	1870.42	8384.21	8170.18		10023.1	26134.9		12922.1	10361.5	21153.9
A0A0B4J1Y9	A0A0B4J1Y9	HV372_HUMAN	IGHV3-72		36474	2075.52	2432.69	7932.5	1774.2	2241.68		19125.9	15358.2		11013.4	17470.7	1296.71	11224.4	6992.8	15518.8
A0A0B4J2D5;P0DPI2	A0A0B4J2D5;P0DPI2	GAL3A_HUMAN;GAL3B_HUMAN	GATD3;GATD3B		63131.8	192639	128540	111660	110267	116547	124642	117672	340170	87024.7	76623.9	73268.1	119483	121105	132828	77483.5
A0A0B4J2F0	A0A0B4J2F0	PIOS1_HUMAN	PIGBOS1			5864.54	1524.36	8629.55		1678.31		4543.64	11262.9		8473.11	22076.9	17421	22034	9235.15	11692.3
A0A0C4DH24	A0A0C4DH24	KV621_HUMAN	IGKV6-21		7989.4	1182.81	1610.72	1785.77	523.079		1697.37	1204.95	2502.84	2120.58	7693.85	16981		5860.55	5241.33	30562
A0A0C4DH25	A0A0C4DH25	KVD20_HUMAN	IGKV3D-20		33258.5	10166.5	14616.1	5341.2	10472	7421.61	17507.3	6137.92	16396.3		16671.9	37576	6840.55	7611.33	16798.2	41443.7
A0A0C4DH29	A0A0C4DH29	HV103_HUMAN	IGHV1-3				1284.53									35288
A0A0C4DH31	A0A0C4DH31	HV118_HUMAN	IGHV1-18		20971.9	7829.09	38093.5	17873.1		27008.2		12495.2	20402.5		23470.7	114496	17301.8	91357	30195.9	27519.6
A0A0C4DH32	A0A0C4DH32	HV320_HUMAN	IGHV3-20		11880.6	2929.19	2692.02	2060.55	1755.3	5031.26	2953.55	1430.96	4579.86		8754.96	27855		8066.99	6084.12	14429.4
A0A0C4DH33	A0A0C4DH33	HV124_HUMAN	IGHV1-24		7310.62	1470.78	1681.17	7743.88			1379.85	1735.91	2630.21		2884.25	7579.55		7184.87	3599.69	13187.3
A0A0C4DH34	A0A0C4DH34	HV428_HUMAN	IGHV4-28		114712	55485.9	57638.6	88759.8	32337.8	74507.4	30210.7	30789.5	44518.4	28637.7	139190	219970	14950.8	66458.7	79077.7	146994
A0A0C4DH35	A0A0C4DH35	HV335_HUMAN	IGHV3-35		3290.28	1857.19	5985.01	2391.99	1687.6	2773.82	2904.06	1754.48	3938.59	3583.88	2705.87	7372.21	838.936	2644.53	2322.87	6778.23
A0A0C4DH36	A0A0C4DH36	HV338_HUMAN	IGHV3-38		27749.5											4382.27		12958.5	4919.9	14255.9
A0A0C4DH38	A0A0C4DH38	HV551_HUMAN	IGHV5-51		41464.9	9216.64	105946	17431.2	30701.9	53350.7	30360.5	9568.28	34555.7	49156.6	13872.6	206682	4386.25	28244.9	14763.4	57928.1
A0A0C4DH43	A0A0C4DH43	HV70D_HUMAN	IGHV2-70D		107086	30298.6	41470.3	96736.4		31339.5	26867.2	193155	50920.5	15435.7	47497.4	120756	14913.5	30388.7	63131.7	202621
A0A0C4DH67	A0A0C4DH67	KV108_HUMAN	IGKV1-8		9263.01	784.594		1138.89					18334.6		1537.51	10795.2	1402.1	11955.3	1842.34	19796.2
A0A0C4DH72	P01599;A0A0C4DH72	KV106_HUMAN	IGKV1-6		167795	51981.3	18530.2	54927.5	14774.6	26813.7	17066	193507	132835	3699.26	169713	799423	32144.1	209063	135316	376568
A0A0C4DH73;P01611	P01611;A0A0C4DH73	KV112_HUMAN;KVD12_HUMAN	IGKV1-12;IGKV1D-12		8080.95						11306.2		4144.2			31129.4			8203.57	57827.1
A0A0J9YVY3	A0A0J9YVY3	HV741_HUMAN	IGHV7-4-1									2623.59
A0A0J9YXQ4	A0A0J9YXQ4	PMA6E_HUMAN	PNMA6E				1922.17			26132.2		2597.77					8250.93
A0A0J9YXX1	A0A0C4DH38;A0A0J9YXX1	HV5X1_HUMAN	IGHV5-10-1		45199.9		38197.8	8246.11	11505.9	15702.4	21940.3	19292.7	48920.2	25108.1	15589.6	190886	16316.5	100122	62945.8	38706.8
A0A0K0K1E9	A0A0K0K1E9	TVB77_HUMAN	TRBV7-7		4887.53	7900	9653.72	9007.94	8388.28	8024.57	6769.02	9702.3	5746.21	10455.6	8890		6663.58
A0A1B0GVM6	A0A1B0GVM6	CK097_HUMAN	C11orf97					5745.04									1493.16	1356.85	3946.54
A0A1B0GVN3	A0A1B0GVN3	CB092_HUMAN	C2orf92		7400.1	6493.84	2973.87	6307.85	4128.12	8690.89	3131.23	5546.04	5621.42		8467.91	6797.16	5071.92			6099.41
A0A1B0GVS7	A0A1B0GVS7	MDFI2_HUMAN	MDFIC2							831.616		4686.03	10498.3
A0A2R8Y7D0	A0A2R8Y7D0	TINCR_HUMAN	TINCR		50863.2				1324.44	6814.94		9433.71	6279.6	9587.75	12961.5	71910.9	8926.71	43569.2	23862.3	25549.2
A0A494C0N9;A0A494C0Y3	A0A494C0N9;A0A494C0Y3	F246A_HUMAN;F246B_HUMAN	FAM246A;FAM246B										8297.43
A0A494C1R9;A6NKD2;P0CV98;P0CV99;P0CW01;Q01534	Q01534;A0A494C1R9;A6NKD2;P0CV98;P0CV99;P0CW00;P0CW01	TSPY1_HUMAN;TSPY2_HUMAN;TSPY3_HUMAN;TSPY4_HUMAN;TSPY9_HUMAN;TSPYA_HUMAN	TSPY1;TSPY10;TSPY2;TSPY3;TSPY4;TSPY9				1792.93	1924.73	1986.52		3541.97	5232.83			1186.06
A0AV02	A0AV02	S12A8_HUMAN	SLC12A8			3503.28		5656.95	1708.67			2860.61	1895.74		2702.43		2332.24		5400.84
A0AV96	A0AV96	RBM47_HUMAN	RBM47		18185.4	46007.5	36602.6	27413.3	44794.8	22705.1	25921.2	32043.5	68710.8	51270.9	24530.4	21023.9	100676	19734.8	52670.7	12747.6
A0AVF1	A0AVF1	IFT56_HUMAN	TTC26			2225.09	15176.4	2973.37	4325.41	5825.63	3638.24	15146.1	3096.9	1876.33	3596.44	4096.27				3048
A0AVI2	A0AVI2	FR1L5_HUMAN	FER1L5		3015.56	24810.1	11462.8	7826.08	8969.51	9746.93	19534.8	8273.52	22471.1	15510.3	10814.4	2335.89	1664.26	4740.39	5401.29	1868.63
A0AVK6	A0AVK6	E2F8_HUMAN	E2F8		1957.56	1883.73	1765.34		2314.15	961.982	1157.79	1103.94		2072.82	2136.7	1908.73	904.058	1968.5	2246.77	2214.56
A0AVT1	A0AVT1	UBA6_HUMAN	UBA6		91228.1	201966	96633.7	124657	82820.3	135239	125052	136646	102574	186139	118740	92344.6	139387	71496.6	68882.8	85529.8
A0FGR8	A0FGR8	ESYT2_HUMAN	ESYT2		51361.1	54992	32036.9	74792.6	29887.4	65469.9	41450.6	59898.6	64140	101338	47800.4	51356.7	50080.3	57315.3	46995.2	70237.1
A0JLT2	A0JLT2	MED19_HUMAN	MED19			3198.87	4549.33	4048.23				5762.27			1793.95		3368.18
A0JNW5	A0JNW5	UH1BL_HUMAN	UHRF1BP1L		6083.17	5898.13	4340.58	3637.97	5061.1	5513.76	5235.26	7330.66	6898.96	4169.8	5610.99	4280.73	5124.92	4769.49	4625.9	7685.47
A0M8Q6	A0M8Q6	IGLC7_HUMAN	IGLC7		43381	17078.2	8796.33	8204.7	10129.4	26830.6		8726.67	25459.5	11905.2	15796.7	84659.3	11090.5	97125.4	64034.4	52472
A0MZ66	A0MZ66	SHOT1_HUMAN	SHTN1		25350.3	39240.3	19642.1	41958.6	17968.4	12285.8	24596.6	27189.2	21768.6	28570.6	20030.2	21068.2	65135.7	19201.3	32679.7	11599
A0PJK1	A0PJK1	SC5AA_HUMAN	SLC5A10					850.264					56598.8			1113.04
A0PJW6	A0PJW6	TM223_HUMAN	TMEM223		5573.02	8949.94	17842.6	14838.4	23050.4	17002.6	31828.7	12254.6	11119.4	14385.1	8342.38	6703.56	6743.54	5827.76	8940.01	6764.94
A0PJX8	A0PJX8	TMM82_HUMAN	TMEM82										13361.7
A0PJZ3	A0PJZ3	GXLT2_HUMAN	GXYLT2		7216.37	8251.03	2200.49	8253.06	3249.58	9550.61	8745.72	2794.56		5040.67	9534.83	10740	13001.7	4529.35	6503.96	3875.99
A0PK00	A0PK00	T120B_HUMAN	TMEM120B		3411.29	8311.93	5626.73	6092.11	6188.96	7018.64	5167.72	3088.64	7201.55	5758.28	6488.02	3617.13	4960.63	5433.1	7759.85	4891.91
A1A4S6	A1A4S6	RHG10_HUMAN	ARHGAP10		5206.3	7764.96	5818.25	4754.12	4282.27	5082.83	6074.59	6315.55	8365.29	9050.8	8100.45	8225.71	8800.57	8307.69	6047.26	8236.62
A1A5D9	A1A5D9	BICL2_HUMAN	BICDL2			7581	2968.26	6299.98	11030	6030.19	13133.9	42136.2	5245.54		6967.04		9709.47		3870.8
A1IGU5	A1IGU5	ARH37_HUMAN	ARHGEF37		63292.6	66807.2	65639.5	68003.4	70584.2	65030.9	104094	77174.1	142669	88989.1	58382.4	63660.3	64324.5	66205.4	108477	96230.4
A1L020	Q5U5Q3;Q6ZN04;Q86XN8;A1L020	MEX3A_HUMAN	MEX3A		3328.07	4860.75	28491.1	19168.5	13391.6	14160.2	6679.02	9703.69	1945.85	10374.5	14261.9	3205.7	5209.84	2530.55	17792.2	2583.02
A1L0T0	A1L0T0	HACL2_HUMAN	ILVBL		56514.5	49984.1	132022	46900.4	98298.3	68894.1	44249	88493	130039	39115.9	77376.5	47167.9	110999	71519.4	95294	66364.5
A1L157	A1L157	TSN11_HUMAN	TSPAN11		5514.39	4744.67	3557.03	4125.78	7719.53	5349.87			5575.74	17535.1	7583.25	4494.26	3993.4		6570.27	6706.41
A1L188	A1L188	NDUF8_HUMAN	NDUFAF8		2818.38	9094.93	6197.75	3802.76	596.682	3328.47		2484.78	8244.15	3926.28	3774.31	2205.25	2658.41	1614.87	2380.11
A1L390	A1L390	PKHG3_HUMAN	PLEKHG3		5897.11	9538.61	5972.81	4695	3873.21	5072.54	3573.88	3581	19572.8	4722.17	4002.83	2645.61	4296.19	3446	4993.71	3745.92
A1L4H1	A1L4H1	SRCRL_HUMAN	SSC5D		16096.6	9189.14	6743.44	4711.67	1241.14	13764.1	9865.4	6533.41		6302.72	6553.01	22736.1	9023.44	11856	27872.6	58673.9
A1X283	A1X283	SPD2B_HUMAN	SH3PXD2B		39152.6	67426.9	26308.3	39531.4	39306.6	58027.3	38753.3	57680.5	11811.3	44494	70061.2	83122.4	49322.4	52854.8	85036.5	85186.5
A1XBS5	A1XBS5	CBAR1_HUMAN	CIBAR1		5270.43	2200.67	4596.77	1985.89	2243.96	1064.64		2544.13			2160.33	4671.34	2833.9	4055.12	3722.15	4734.9
A1YPR0	A1YPR0	ZBT7C_HUMAN	ZBTB7C		6781.33	8698.98	5400.63	7965.39	4243.73	9090.09	5355.4	6010.42	4254.28	8426.91	5408.42		5790.79	5691.51	5602.08	5962.63
A1Z1Q3	A1Z1Q3	MACD2_HUMAN	MACROD2			4834.82	5672.84	2217.63	3314.74	3371.55	2982.79		4045.39	8905.14	3402.68	5360.35	2801.63	4208.5	12849.6	4983.08
A2A288	A2A288	ZC12D_HUMAN	ZC3H12D		3064.84	1806.45	1008.13	2242.51	2303.64	2657.48	3078	4114.58	1647.11	3033.28	5059.94	4327.89	1709.09	6207.36	2672.8	3635.45
A2A2Y4	A2A2Y4	FRMD3_HUMAN	FRMD3			3157.8			5359.57		1981.73		2776.54			673.01
A2A3K4	A2A3K4	PTPC1_HUMAN	PTPDC1		1934.45	1996.55	900.796	1283.37	939.043	1101.6	2579.94	1266.09	2115.43	2349.03	2045.11	1765.41	1570.34		1904.34
A2AJT9	A2AJT9	BCLA3_HUMAN	BCLAF3			4910.19	4037.73	4392.7	2977.97	4801.4	7387.36	7370.87	4811.9	5341.91	6324.53	4688.51	3718	6628.36	4514.05
A2CJ06	A2CJ06	DYTN_HUMAN	DYTN		54437	33877.7	23988.9	29138.1	31897	49479.2	21242.7	52876.2	73628.3	63999	48974.5	92029.7	68460.4	33932.4	58402.3	51354.9
A2NJV5	A2NJV5	KV229_HUMAN	IGKV2-29																3296.47
A2RRP1	A2RRP1	NBAS_HUMAN	NBAS		20861.2	18171.6	17417.6	15742.9	21158.5	20270.2	19212.8	20868.9	21876.3	21600.1	25665.1	14825.5	26202.3	19020.5	17171.2	17400.5
A2RTX5	A2RTX5	SYTC2_HUMAN	TARS3		148671	224515	154719	234535	159216	185865	170145	244283	313240	326063	201756	205176	200828	179626	282569	149689
A2RU49	A2RU49	HYKK_HUMAN	HYKK			503.557		713.945	740.022	1364.91	1062	473.392			707.762	1060.62	818.156	488.107
A2RU67	A2RU67	F234B_HUMAN	FAM234B		1506.12	2377.85	1159.22		1083.2	8286.75	5881.28	1448.31		4013.52	2411	1232.17	1387.55
A2RUC4	A2RUC4	TYW5_HUMAN	TYW5		6076.19	7739.89	9318.19	7960.86	4481.16	8710.81	9170.13	7230.9	7515.16	9808.68	7822.69	4044.53	4874.5	5781.51	4535.79	5250.18
A2RUR9	A2RUR9;Q8IYA2	C144A_HUMAN	CCDC144A		199216	168624	52208.4	66433.8	52648.8	75965.8	71778.8	131750	508379	118978	143520	143634	122070	142048	135811	444677
A2RUS2	A2RUS2	DEND3_HUMAN	DENND3		13964.8	10395.9	4573.13	7549.24	10777.7	8190.15	10534.5	13301.8	9301.49	7020.61	13654.4	9309.18	5819.71	13037.3	10096	13878.4
A2VDF0	A2VDF0	FUCM_HUMAN	FUOM		4778.51	2302.58	6840.61	5904.67	2548.66	3416.77	14654.4	6217.14	4599.72	4849.22	4788.49	3052.9	2901.06	3785.15	4448.8	3016.37
A2VDJ0	A2VDJ0	T131L_HUMAN	TMEM131L			2846.8	4858.95	2501.27	6800.32	4983.26	5707.5	2196.8		3384.88	4168.16		1831.4	1862.38
A3KMH1	A3KMH1	VWA8_HUMAN	VWA8		12444.7	44387	27668.9	48890.3	20362.2	33964.8	17944.8	17726.1	36009.4	26439.6	24223	12656.9	26824	11140.6	25178.6	16007
A3KN83	A3KN83	SBNO1_HUMAN	SBNO1		20120	17513.2	22791	19166	15090.6	14646	10134.2	15811.5	12668.2	16877.7	15959.3	15758.4	13376.9	10892.5	16519.8	14023
A4D126	A4D126	ISPD_HUMAN	CRPPA		2065.6	786.206	1984.59	1069.04		2136.63		3586.7	6414.22	2497.48	3710.06	4704.42	1483.15	5345.72	2735.75	3575.51
A4D1E9	A4D1E9	GTPBA_HUMAN	GTPBP10		5713.52	19153.4	16813.7	14997	21320.6	25197.4	13859.1	9955.94	7191.36	9591.35	15302.8	7638.57	14113.6	6113.17	16460.1	7285.35
A4D1P6	A4D1P6	WDR91_HUMAN	WDR91		11512	15006.1	12280.8	12469.9	10019.7	15531.2	12480.5	16387.6	31017.1	23258.7	17086.4	22100.2	14918.2	22327.6	17073	21621.9
A4D1S0	A4D1S0	KLRG2_HUMAN	KLRG2			10637.3	2249.41	25487.4	4990.31	9024.55	2242.5	7375.97		27353	4267.08				5574.13
A4D1S5	A4D1S5	RAB19_HUMAN	RAB19				3647.23						23763.9				2927.85
A4D1U4	A4D1U4	DEN11_HUMAN	DENND11		9034.4	6549.75	7880.48	8881.99	4901.4	6347.76	8490.73	9304.23	9398.8	10069.7	7479.63	5953.09	5897.58	6550.82	4803.65	7743.11
A4D2B0	A4D2B0	MBLC1_HUMAN	MBLAC1			1695.35		2353.55	2702.06	4131.3	4131.61	1072.76	3005.6	3943.81	2000.38	3910.6	1800
A4FU01	A4FU01	MTMRB_HUMAN	MTMR11			364.781			1437.98	1092.79		644.877	2734.28		920.25	1839.4	709.032			1308.97
A4QMS7	A4QMS7	CE049_HUMAN	C5orf49		11964.1	15175.9	4554.73	10003.6		8261.77	10550		16960.4	6616.75	7639.49	19708.1		8653.36	5654.48	15899.8
A5D8T8;Q6UXF7;Q8NCF0	A5D8T8;Q8NCF0;Q6UXF7	CL18A_HUMAN;CL18B_HUMAN;CL18C_HUMAN	CLEC18A;CLEC18B;CLEC18C				6847.26						48155.7
A5D8V6	A5D8V6	VP37C_HUMAN	VPS37C			2967.77	7538.28	2271.19	6043.48		3067.19	2600.8	2928.15	3811.52	3004.08	15655.1	2982.68	7915.63	6122.45
A5PLL7	A5PLL7	PDES1_HUMAN	PEDS1		6346.84	9127.13	8733.58	7265.47	12003.1	10506.8	5226.88	3239.9	2648.47	29875.2	9671.87	2904.88	7841.77	6502.06	2445.82	4115.53
A5PLN9	A5PLN9	TPC13_HUMAN	TRAPPC13		7085.46	9122.36	5579.04	9045.38	7915.11	9396.4	10138.9	8260.37	7615.1	9569.73	9683.77	8554.59	8820.53	9235.05	14964.4	10328.7
A5YKK6	A5YKK6	CNOT1_HUMAN	CNOT1		35195.6	49370.8	58825.2	38475.4	41567.9	45467.8	37884.5	43644.7	29153.9	56573.7	44147	27777.4	38266.2	31809.2	28436	27928
A5YM69	A5YM69	ARG35_HUMAN	ARHGEF35		1178.35	5200.16			4781.2	5008.91		9633.16	6167.32	2044.39	3089.71	668.031	3161.2	2949.35	2799.05
A6H8Y1	A6H8Y1	BDP1_HUMAN	BDP1			7199.15	11308.5	4730.19	7247.72	10944.4	7089.21	6221.4		9010.05	6256.04		2799.16		7957.49	17409.7
A6NC98	A6NC98	CC88B_HUMAN	CCDC88B		10208.9	3063.44	4850.58	6515.61	7823.19	5760.16	9501.13	9971	4540.05	7819.42	14132.1	7591.92	2617.58	11346.2	7548.14	5440.95
A6NCE7;Q9GZQ8	Q9GZQ8;Q9H492;A6NCE7	MLP3B_HUMAN;MP3B2_HUMAN	MAP1LC3B;MAP1LC3B2		15424.5	29749.5	5774.61	13280	9272.41	25132.3	20898.8	16132.5	5307	7580.09	24031.7	23690	18441.4	16363.9	18636.6	24430.8
A6NCS6	A6NCS6	CB072_HUMAN	C2orf72			1511.74		6114.67		2516.61	21218.8		2582.45				11285.1		13330.8
A6ND36	A6ND36	FA83G_HUMAN	FAM83G		5555.53	4224.74	2794.52	2955.11	5908.39	4397.37	5189.7	10697.9		3969.07			2829.17	5552.27	4885.75
A6ND91	A6ND91	ASPDH_HUMAN	ASPDH									1013.82	31430.4
A6NDB9	A6NDB9	PALM3_HUMAN	PALM3			5543.19	10950.8		4530.56				9110.44
A6NDG6	A6NDG6	PGP_HUMAN	PGP		38961.9	26502.7	14428.3	32520	29040.5	38189	24910.2	28889.5	31035	29942	27084.3	29128.2	34810.4	27956.4	21037.5	26727.6
A6NDR6	Q99687;A6NDR6;A8K0S8	ME3L1_HUMAN	MEIS3P1		11922.5	11381		10209.4	5482.4	8844.57	10333.6	11613.3	10550.2	7510.35	16865.5	15615.7	23916.3	13190	3746.02
A6NDU8	A6NDU8	RIMC1_HUMAN	RIMOC1		19877	13923.5	24802	13016.6	19361.4	39988.8	44042.5	17694.4	15785.1	12031.3	25768.8	15028.6	20897.5	16041.6	20499.2	16056.8
A6NDZ8;A6NE82	A6NE82;A6NDZ8	MB3L3_HUMAN;MB3L4_HUMAN	MBD3L3;MBD3L4		7628.41	7802.95	11659	5489.35	6100.05			7931.88	5844.2	7923.9	7365.92	6353.96	8599.54		8384.72	4752.09
A6NED2	A6NED2	RCCD1_HUMAN	RCCD1		52498.1	39782.9	45167.6	34526.9	30410.7	34846	23946.4	38862.9	71314.9	51020.1	40472.2	45356.2	42818.2	33523.6	35829	48268.2
A6NEF3	A6NEM1;A6NEF3;A6NEY3;A6NI86;H0YKK7	GG6L4_HUMAN	GOLGA6L4		9131.22	41819.9	16489.9	17525.4	17242.4	21984.2		17423.1		24194.8	42047		30916.8		8899.62
A6NEL2	A6NEL2	SWAHB_HUMAN	SOWAHB		34881.4	20662.8	29942.2	23690.2	18122.2	25983.7	13879	21593.6	30380.6	23044.7	22425	22923.1	34150.9	18125.2	28824.5	43707.7
A6NFI3	A6NFI3	ZN316_HUMAN	ZNF316		6991.02	5528.52	22301.2	12239.9	6371.42	11480	5503.07	15173.3	4545.31	12955.1	13578.8	8058.09	12092	10032	11954.2	11301.7
A6NFQ2	A6NFQ2	TCAF2_HUMAN	TCAF2		9389.58	11155.5	4670.97	29494.5	6390.58	35226.4	16944.4	28268.8	17577.6	28122.3	20271.4	6575.76	4766.35	6978.43	7889.52	10994.2
A6NFY7	A6NFY7	SDHF1_HUMAN	SDHAF1			4082.12	1704.04	2313.07	1592.14	1872.33	1954.06	1263.6	4518.23	4755.32	3226.56	1759.68	3964.5	2674.79	2285.8
A6NGR9	A6NGR9	MROH6_HUMAN	MROH6			1301.77	644.153		3225.44						1909.44		386.73
A6NHL2	A6NHL2	TBAL3_HUMAN	TUBAL3		4084.29	9016.42	3721.15	18269.9	768.456	2844.29	1213.39	10324.2	12965.4	847.889	7799.8	16098.7	10781.3	6198.82	29209.2	20315.9
A6NHQ2	A6NHQ2	FBLL1_HUMAN	FBLL1		1411.36		5044.14	1207.8		1024.04					1342.7	2309.09		1391.76	1912.79	5212.66
A6NHR9	A6NHR9	SMHD1_HUMAN	SMCHD1		109196	122625	116360	241326	162422	98657.9	73839.9	162923	43502	103926	120459	84685.3	77814	99967.3	110292	90530
A6NHX0	Q8WTX7;A6NHX0	CAST2_HUMAN	CASTOR2		5377.13	16857.6	14436	13580	8421.96	11297.2	9675.1	15430.7	14787.3	5266.84	15916.5	10463.3	13334.4	12667.5	10609.5	8171.12
A6NHZ5	A6NHZ5	LR14B_HUMAN	LRRC14B			13048.4			7991.55			4197.49	5707.06	8724.1	6539.97		2866.34	3167.99	4574.27	1404.77
A6NI79	A6NI79	CCD69_HUMAN	CCDC69													5782.67		4260.12	1631.68	2464
A6NIH7	A6NIH7;Q13432	U119B_HUMAN	UNC119B			5233.48	7551.64	5472.98	3969.28	3982.14	3376.95	5605.79	9223.85	4529.4	6303.96	12841.9	8044.34	12108.5	5630.08	11567.9
A6NIX2	A6NIX2	WTIP_HUMAN	WTIP		1155.83	1815.3	4075.12	921.148	351.672	3113.96	779.395	2548.98		1715.41	1902.06	2319.63	1522.3	2452.39	2615.74	2305.4
A6NJ78	A6NJ78	MET15_HUMAN	METTL15		7131.49	25015.1	35455.9	16657.3	22101.1	20648.8	13575.2	26321.3	18575.6	26808	16265.2	12408.1	13348.1	10144.3	12222.5	11701.1
A6NJG2	A6NJG2	SWAHD_HUMAN	SOWAHD		2920.31	3661.74		2384.91			4071.66	2904.08	5761.99		3123.57	2419.78		3114.15	3569.76	2463.11
A6NJZ3;A6NM76	A6NJZ3;A6NM76;Q8NGE1	O6C65_HUMAN;O6C76_HUMAN	OR6C65;OR6C76						5743.5		11457.7							8577.15
A6NJZ7;A6NNM3;Q9UFD9	Q9UFD9;A6NJZ7;A6NNM3	RIM3A_HUMAN;RIM3B_HUMAN;RIM3C_HUMAN	RIMBP3;RIMBP3B;RIMBP3C		76949.9	40457.1	53482.2	32517.1	30172.2	26267.7	28292.9	32925.9	47489.1	108383	44565	105586	33595.5	62408.6	109666	91670.2
A6NK44	A6NK44	GLOD5_HUMAN	GLOD5										4204.56
A6NK58	A6NK58	LIPT2_HUMAN	LIPT2			2010.61	11229.9	4429.33	2530.11		4552.86	4454.97	10297.5		2301.21		3761.23	2664.88	4548.5	4908.22
A6NK89	A6NK89	RASFA_HUMAN	RASSF10				9316.21	3043.36	1207.38	1196.81	1727.82	3332.58		4151.15	1984.17				1761.44
A6NKB5	A6NKB5	PCX2_HUMAN	PCNX2						1455.79
A6NKD9	A6NKD9	CC85C_HUMAN	CCDC85C			6692.63	10987.7	13365.6	8781.01	8249	15460.1	10227.1	5696.19	6536.57	7720.46	6865.92	8626.11		11407.1
A6NKG5	A6NKG5	RTL1_HUMAN	RTL1								1428.46						5643.06		20193.2
A6NKN8	A6NKN8	PC4L1_HUMAN	PCP4L1		6363.07				11723.4						4366.05				15542.4
A6NLP5	A6NLP5	TTC36_HUMAN	TTC36					1422.4					2858.9				5374.32
A6NM28	A6NM28	ZFP92_HUMAN	ZFP92		3969.99	2866.32	37225.9	3096.2	2439.18	3811.63	1623.01	3500.26	3471.12		3035.09	6777.24	2765.58	4154.38	1663.47	4793.3
A6NML5	A6NML5	TM212_HUMAN	TMEM212		8263.66		4115.79	4831.54				3330.31		8155.45	4068.58	9276		5622.69	8337.17	8594.26
A6NMS3	A6NMS3	OR5K4_HUMAN	OR5K4		359484	311108	100049	198642	157474	174012	93735.2	313182	213291	278262	275594	259646	287564	328102	450576	278518
A6NMZ7	A6NMZ7	CO6A6_HUMAN	COL6A6		28561.6	2722.54	3134.86	5201.77	11064.9	4089.33	16299.9	7636.21	5515.9	11762.4	71846.8	59810.2	12878.2	34965.6	92672.4	22883.3
A6NN14	A6NN14;A8MXY4	ZN729_HUMAN	ZNF729				2084.7			1302.14				1636.67
A6NNL5	A6NNL5	CO061_HUMAN	C15orf61			10984.2		5938.95	9125.36	6339.49	14267.3	18138.5	55318.4			13970.5		17440.4
A6QL63	A6QL63	BTBDB_HUMAN	BTBD11		10551.4	3711.4	1783.84	2712.81	1468.72	5863.22	6570.67	3351.24	4224.72	5294.11	7350.31		7643.22	6767.93	11044.2	13801.4
A6QL64	Q8N2N9;A6QL64	AN36A_HUMAN	ANKRD36		10428.8	8514.48	4977.84	7025.44			4571.83	8139.46	19719.6	10323.4	9578.41	16304.6	10116.2	9846.26	9223.51
A6ZKI3	A6ZKI3;Q17RB0;Q9BWD3	RTL8C_HUMAN	RTL8C		4545.9	8053.18	3710.4	19217.6	20408.4	9369.91	6927.58	5661.87	4781.86	4273.35	7684.24	3137.82	7684.95	11716.7	5432.06	5967.96
A7E2V4	A7E2V4	ZSWM8_HUMAN	ZSWIM8		6852.76	8566.71	7344	6530	7255.2	6265.72	5554.28	7145.71	6133.88	10528.5	9716.03	8730.18	9452.07	9464.73	7461.29	8603.11
A7KAX9	A7KAX9	RHG32_HUMAN	ARHGAP32		7491.98	6463.67	7733.72	5528.5	8354.58	6885.3	8276.54	4467.55	6567.93	12244.4	6459.34	2944.03	9774.68	4581.33	10285	4086.03
A8K2U0	A8K2U0	A2ML1_HUMAN	A2ML1		5348.11	37296.8		10506.2	113946	44885	5384.89	9671.36		13100.4	18017.7	8158.31	3507.76		48129.3	17011.3
A8K855	A8K855	EFCB7_HUMAN	EFCAB7		1840.35		2909.69			1796.38	2021.35	2275.31	3260.82				2689.8
A8K8P3	A8K8P3	SFI1_HUMAN	SFI1		6629.42	9240.8	6391.77	5723.01	10445	8010.77	9489.38	8377.44	7548.71	6399.39	8260.42	4402.15	8806.52	4636.2	8768.17	4145.23
A8MPS7	A8MPS7	YDJC_HUMAN	YDJC		2814.29	4991.34	2158.74	2934.79	1707.4	2190.26	2865.69	2406.53	3186.21	1945.95	2327.86		2561.46		2087.64
A8MSI8	A8MSI8	LYRM9_HUMAN	LYRM9		5785.81	6813.21	5279.06	1395.79	1013.89	1631.77	5181.29	5062.29	13174.6	1510.48	2000.29	8349.73	3669.24	6829.59	4064.37	7943.65
A8MT69	A8MT69	CENPX_HUMAN	CENPX		3074.49	6376.14	5406.65	5535.92	11856.1	5584.67	4929.54	8908.81	2415.57	8139.14	3865.38		4367.42		3046.09
A8MV81;Q9Y241	Q9Y241;A8MV81	HIG1A_HUMAN;HIG1C_HUMAN	HIGD1A;HIGD1C		5288.54	7510.76	19479.9	11035.7	5258.49	12449.7	2755.71	3813.53	4142.1		6405.25	5110.25	8769.46	2568.32	3116.68	2597.86
A8MVJ9	A8MVJ9	HPF1L_HUMAN				12624.8	9908.11	12087.5		11434.7			14002.9		12755.2		9043.5	34418.3	11933.6	18537.8
A8MVW0	A8MVW0	F1712_HUMAN	FAM171A2				4243.59		492.068	3265.19	2480.19			7820.62
A8MW92	A8MW92	P20L1_HUMAN	PHF20L1		16769.4	7827.07	5516.6	6404.74	5610.25	7534.98	6075.82	9785.24	18543.3	7956.88	6519.23	8813.84	4585.05	26599.5	9301.73	32084.5
A8MWD9;P62308	P62308;A8MWD9	RUXGL_HUMAN;RUXG_HUMAN	SNRPG;SNRPGP15		67959.2	111768	153501	95831.7	94727.2	112219	97072.3	129735	62551.6	130811	97837.5	62625.8	80665.9	39324	66285.9	34501.6
A8MX19	A6NDY2;A6NIJ5;A6NJQ4;A6NKC0;A6NNJ1;A8MWA6;A8MX19;A8MXJ8;A8MXZ1;P0C7V4;P0C7W8;P0C7W9;P0C7X0;P0DV75;P0DV76;P0DV73;P0DV74	F90AC_HUMAN	FAM90A12P																	32983.4
A8MXE2	A8MXE2	B3GT9_HUMAN	B3GALT9		5537.7	8151.36	10342.4	7733.24	10074.1	9870.95	11218.9	6572.14	21183.1		9949.47	3686.74	6999.94	4111.05
A8MXV4	A8MXV4	NUD19_HUMAN	NUDT19		20100.7	32552.3	14823.6	42334.8	18435.5	28484.6	23218.3	17905.9	32045.4	28958.5	31903.2	17006.2	38437	18533	24291.1	11377.6
A8MYP8	A8MYP8	ODF3B_HUMAN	ODF3B				2293.51		3008.43			6794.39
A9UHW6	A9UHW6	MI4GD_HUMAN	MIF4GD		9999.24	8836.26	4479.33	8972.18	8068.78	9812.37	11920.3	9918.01	7229.17	9028.03	8814.18	9151.8	10013.9	13230.2	14254.1	12650.9
B0FP48;E5RIL1	B0FP48;E5RIL1	UPK3L_HUMAN;UPKL2_HUMAN	UPK3BL1;UPK3BL2			3366.53			13491.5	2300.4					3214.9
B0I1T2	B0I1T2	MYO1G_HUMAN	MYO1G		29475.1	10532.7	4779.76	25210.7	13443.3	14456	13580.6	31210	13754.5	18529.5	38965.4	29907.1	13366.7	37965.7	19159.7	26235.9
B1AJZ9	B1AJZ9	FHAD1_HUMAN	FHAD1		10221	3790.16													2540.38	2084.32
B1AK53	B1AK53	ESPN_HUMAN	ESPN		4490.08	4498.71	10238.9		4040.46	1996.7	5033.05	11618.5	11555.3				6354.86
B2RBV5	B2RBV5	MRUPP_HUMAN			1249.32	9214.15	1486.2	3541.55	7522.92	7224.86	3312.58	1480.13		4113.74			3695.15		1889.28	1630.07
B2RTY4	B2RTY4	MYO9A_HUMAN	MYO9A		3153.22	4354.4	1888.18	4022.53	4057.69	3751.76	6179.87	3638.78	5461.29	5500.64	2988.59		2396.28	1288.43	2581.81	1255.31
B2RUZ4	B2RUZ4	SMIM1_HUMAN	SMIM1		32352.5	8062.27	23308.7	4305.76	3017.71	2223.13	8912.04	2290.41	16237.2	45665.3	4116.63		7390.06	6617.23	7814.57	1705.81
B3KU38	B3KU38;P0DPB3	IQIP1_HUMAN	IQCJ-SCHIP1			2623.29		2254.25				2821.6	4047.79						6302.8
B7ZAP0	B7ZAP0	RBG10_HUMAN	RABGAP1L		22814.8	22932.3	14228	22672.8	14076.4	16265.5	16794.7	24263.3	20023.3	16524.8	28109.6	19279.6	26621.5	20866.7	34444.3	18137.1
B7ZAQ6;P0CG08	B7ZAQ6;P0CG08	GPHRA_HUMAN;GPHRB_HUMAN	GPR89A;GPR89B		35929.3	49456	32647.9	42771.7	37718.8	40930.1	36116.2	26032.3	44358.3	44902.6	35751.5	14088.2	54017.4	19889.6	40889	22523.6
B7ZBB8	B7ZBB8	PP13G_HUMAN	PPP1R3G		7185.15	3369.8	6435.11	1942.09	1809.54	7140.63	5697.64	7996.9	48714.6	5947.77	3261.85	2834.28	6367.89	2507.75	2226.26	5431.79
B9A064	A0M8Q6;P0CF74;P0CG04;P0DOY2;B9A064;P0DOX8	IGLL5_HUMAN	IGLL5		482487	459768	554603	479324	345692	435070	305134	619334	659028	332009	977916	1678340	355913	468882	1062390	157717
C0HLS1	C0HLS1	OSCRI_HUMAN	SCRIB			824.223	394.484	816.47	640.659	718.225	639.763			1648.17	508.337		767.922		843.246
C4AMC7;Q6VEQ5	A8K0Z3;A8MWX3;C4AMC7;Q6VEQ5	WASH2_HUMAN;WASH3_HUMAN	WASH2P;WASH3P		11444.8	2416.34	6502.94	5507.88	2537.84	3329.73	1239.17	2883.57	11162.3		4187.61		8922.4	4243.86
C9J798;O43374	O43374;C9J798	RAS4B_HUMAN;RASL2_HUMAN	RASA4;RASA4B		4063.59	4968.31	4635.47	5237.4	1655.86	6209.41	6133.1	7562.28	5805.92	4441.39	7522.51	9206.53	3201.52	10036.8	7135.21	10229.4
C9JI98	C9JI98	TM238_HUMAN	TMEM238			9397.55	5647.88	23387.2	6436.1	6762.08	5148.58	4906.54	2957.9	10172.8	7158.83		5333.4		14228.4	6292.01
C9JLW8	C9JLW8	MCRI1_HUMAN	MCRIP1		9453.21	25089	22291.9	10592.9	15421.2	16028.3	20109.5	15767.1	8592.18	4347.12	11112.9	8553.04	12132.5	11460.3	12269.7	7108.04
C9JRZ8	C9JRZ8	AK1BF_HUMAN	AKR1B15										9325.11				45271.1	5086.65
D6REC4	D6REC4	CFA99_HUMAN	CFAP99		31916	45029.4	82124.5	53140.6	49922.1	31157	73292.2	90216.5	43140.4	46595.3	48560.7	27617.8	21780.1	39320.8	82274.1	26602.2
D6RIA3	D6RIA3	CD054_HUMAN	C4orf54		84911.7	172529	104973	56470.7	161784	117342	110081	65579.2	33420.9	65852.6	57496.7		43607.6	53058.9	80733.3	25610.1
E5RHQ5	E5RHQ5	NPB11_HUMAN	NPIPB11		11280.4	17295.3	10912.2	12864.6	11377.9	12777.2	10781.4	13842.6	9069.51	10424.2	16966.3	8419.99	11121.9	8475.03	7275.36	7878.12
E7ETH6	E7ETH6;B7Z6K7	Z587B_HUMAN	ZNF587B		149406	38876.6	70681.2	23289.2	29572.9	35630.2	54884.8	34817.7	100031	15869.4	54809.7	194521	23753.6	117882	140408	103284
E9PAV3	Q13765;E9PAV3	NACAM_HUMAN	NACA		243502	286141	228779	451978	277631	211736	206177	407154	206570	116490	329438	371436	398299	478861	574060	404914
E9PRG8	E9PRG8	CK098_HUMAN	C11orf98		67895.3	38590.2	44611.3	58324.4	49252.6	42958.8	37553.9	47411.8	33052.4	53246.4	38986.1	40424.7	41747.9	40554.2	64599	32301.7
F5H4B4	F5H4B4	F227A_HUMAN	FAM227A			8026.78	7293.3	10741	3846.57	4842.59		7112.78	35044.3		13287.4		31375	13903.5	68867	24695.3
G3V0H7	G3V0H7	SO1B7_HUMAN	SLCO1B7														1584.63
H3BQL2	H3BQL2	GOG8T_HUMAN	GOLGA8T		31241.7	41002	30091.2	58088.9	15353.3	27148.9	24474	31479.6	43982.6	53839.2	24075.9	41806.1	28730.8	16684.6	20978.2	18536.8
I6L899	I6L899	GOG8R_HUMAN	GOLGA8R		17082.9	18019.3	8797.63	13404.3	47735.2	33737.7	24468.5	10900.7	11830	20400.2	19319	11125.7	14318.7	10355.7	13037.3	19504.8
K7EJ46	K7EJ46	SIM22_HUMAN	SMIM22		6951.27	2905.25											16362.8		3184.63
L0R6Q1	L0R6Q1	S35U4_HUMAN	SLC35A4		24871	18288.9	20382.5	18507.4	12232.4	20837.6	21307.1	14602.5	59255.8	23167.4	18950	15048.2	9896.11	20946.7	22076.8	13334.8
L0R819	L0R819	ASURF_HUMAN	ASDURF			3354.98	4284.19	2331.09	1570.99	2856.33	2034.05	3987.02	1958.14	1213.51	2361.5	2953.59	2757.5	2912.52	5491.85	2790.4
L0R8F8	L0R8F8	MIDUO_HUMAN	MIEF1			1404.47	1573.98	1627.75	2298.73	2407.15	2630.93	1464.25		1787.06			1254.23
O00115	O00115	DNS2A_HUMAN	DNASE2		52511.1	37263.6	38913.5	75362	41693.2	39042	21744.6	48591.6	39480.2	59003.5	54043.3	40767.6	91319	25720.5	49905.4	23837.2
O00116	O00116	ADAS_HUMAN	AGPS		40225.3	20639	25650.6	29963.1	23792.5	64027.1	29663.4	27514.8	33427.8	28278.7	35505.9	19703.9	14488.6	28755.5	28465.3	23300.7
O00124	O00124	UBXN8_HUMAN	UBXN8			1170.52	2941.62	1634.36	3284.76	629.302			2461.13		1689.21		1786.62			7127.35
O00139	O00139	KIF2A_HUMAN	KIF2A		47433.8	25960.2	61409.3	42281.4	58416.8	49644.2	38294	39319.4	37498.7	50132.3	48087.3	28378.3	27192.5	35514.1	46851.9	33633.6
O00142	O00142	KITM_HUMAN	TK2		14731.3	7008.48	6730.44	7572.84	4759.15	7969.02	8913.98	6806.98	15279.2	7913.91	13055.4	22799.7	15503	20801.7	17202.8	18388.4
O00148	O00148	DX39A_HUMAN	DDX39A		33290.3	50014.2	137488	73864.8	62888.5	70903.9	27371.6	70751.5	16528.5	71409.8	66984.9	52463.1	74903.5	32162.2	65810.7	36070.9
O00151	O00151	PDLI1_HUMAN	PDLIM1		208119	121128	81530.4	124188	38603.2	67471	92744.8	252791	230636	87337	157542	278410	367693	290577	174696	315575
O00154	O00154	BACH_HUMAN	ACOT7		31845.1	37085.6	21703.1	28098.5	30642.7	20060.5	10880.7	17655.2	22736.1	39376.8	25005.8	19378.6	17756.9	20261.6	22748.8	23108.1
O00159	O00159	MYO1C_HUMAN	MYO1C		151649	111118	53509.1	75392.6	58031	82973.9	108088	107174	131092	85518	160972	199368	140456	375044	165132	216432
O00160	O00160	MYO1F_HUMAN	MYO1F		71834.8	35464.2	11619.5	42762.7	32915.3	36661.7	47410.3	63604	31730.3	44154	73406.9	65907.1	34389.2	68711.2	45008.9	53333.3
O00161	O00161	SNP23_HUMAN	SNAP23		31763.8	17067.1	14102.6	22753.8	30222.3	24652.6	25992.4	14704.9	19312.2	32221.3	34172.3	17253.2	34780	26460.6	17763.5	14824.6
O00165	O00165	HAX1_HUMAN	HAX1		10599.1	39255.4	20830.5	32203.6	22307.2	21500.6	15327.4	19501.7	23240.5	29566.9	18008.6	14974	22882.5	13684.6	16612.2	12213.3
O00170	O00170	AIP_HUMAN	AIP		116819	171694	83211.3	118120	69877.7	61889.9	40770.9	108523	71041.5	57897	118907	95130.6	102869	106059	97434.6	98280.7
O00178	O00178	GTPB1_HUMAN	GTPBP1		25398.3	53491.4	25929.6	35425.8	40448.4	32008.1	29742.8	39832.4	20148.9	29387.9	45558.9	27207.1	28950.9	26045.1	33527.6	27910.8
O00180	O00180	KCNK1_HUMAN	KCNK1			1904.73		557.068		2224.12	1062.53		589.881	1477.57	1248.75		1092.18		687.642
O00182	O00182	LEG9_HUMAN	LGALS9		18233.9	11965.8	10585.7	11625.1	9843.61	9944.88	16003.5	13604.6	10495	9872.53	26698.3	22724.5	8483.43	12990	19802.8	15087.9
O00186	O00186	STXB3_HUMAN	STXBP3		54156	56168.3	50431.8	59666	58728.4	52188.2	76316.1	56361.1	62506.4	63056.5	53604.2	53233.7	52032.4	55877.1	62697.3	59159.4
O00189	O00189	AP4M1_HUMAN	AP4M1		1894.14	1867.58	1448.85	1261.6	2229.83	2042.12	2436.34	2104.56	2215.44	2333.13	2736.71	2117.96	3029.92	2643.58	2210.92	1910.87
O00192	O00192	ARVC_HUMAN	ARVCF		6372.41	13943.3	31806.1	20762	10872.9	9311.06	34470.9	12797.7	20246.1	24704.4	8908.77	10150.4	14490.4	10818.6	8665.76	10382.9
O00193	O00193	SMAP_HUMAN	SMAP		14423.1	19055.4	43126.7	43764.2	22202.8	30758.4	26801.7	57678.9	27852.4	50727.2	24659.6	28309.3	41411.9	34847.1	22857.1	20521.7
O00194	O00194	RB27B_HUMAN	RAB27B		43377.3	6223.14	4326.69	1979.33	10655.4	8535.17	6436.21	4393.28	2707.08	7468.94	10253.8	6002.94	23803.3	12731.4	90878.2	12820.7
O00203	O00203;Q13367	AP3B1_HUMAN	AP3B1		77642	104441	58214.9	67863.6	69608.4	97474.4	73116.2	107724	109731	77752.5	104880	100657	93910.5	68531	118977	117943
O00204	O00204	ST2B1_HUMAN	SULT2B1			2563.4		2017.69	4143.91	2347.27		3503		3272.25	3792.57		36787.3		7114.88
O00213	O00213	APBB1_HUMAN	APBB1		3338.66	2535.5	2413.27	1160.23	2976.85	1587.81	3507.48	2404.41	1689.08	2562.97	1782.52	1645.85	1406.17	2839.08	1830.29	2719.78
O00214	O00214	LEG8_HUMAN	LGALS8		19016.9	11913.7	13593.6	12143.6	31625.5	10345.1	9639.5	26831.3	28434.6	13471.5	18092.9	17251.3	28297.9	15333.7	34330.6	16534.5
O00217	O00217	NDUS8_HUMAN	NDUFS8		148775	316499	187495	320145	262880	255178	301250	317123	340992	303591	383710	274703	241589	266268	454696	238762
O00220	O00220	TR10A_HUMAN	TNFRSF10A		2469.77		3639.79		3419.81	2415.15	2284.14		11896.8				3186.96
O00221	O00221	IKBE_HUMAN	NFKBIE		8404.5	11508.7	5088.01	11754.7	9217.44	10024.4	8512.84	10002	5984.98	8789	9356.39	10903.3	7141.39	8987.4	8426.29	7299.4
O00231	O00231	PSD11_HUMAN	PSMD11		152818	182772	160120	208085	181405	183366	180060	184975	164569	165729	196340	161199	206375	154483	160381	117495
O00232	O00232	PSD12_HUMAN	PSMD12		65264.1	84129.8	65242.6	86902.2	74520.4	88962.8	72017.3	77671.6	80576.6	99694.7	83436.6	79489.4	87182.9	51115.3	60421.2	41930.3
O00233	O00233	PSMD9_HUMAN	PSMD9		142377	82930.3	113861	52220.7	115206	72105.3	125517	88789.9	171166	90671	86319.1	66205	98510.5	78909.9	58506.1	58728.1
O00244	O00244	ATOX1_HUMAN	ATOX1		111927	50349.6	46625.2	93595.5	45145.2	70018.4	54056.7	71504	206374	89108.4	102809	73263.1	78840.2	46314.9	159819	66244.3
O00255	O00255	MEN1_HUMAN	MEN1		6476.41	6923.45	10385.3	7789.2	8630.28	7806.12	10400.9	7207.43	4662.66	9112.21	7926.99	6937.62	7827.05	9702.32	8221.39	9376.27
O00257	O00257	CBX4_HUMAN	CBX4		3314.68	4171.65	7527.76	4845.46	4514.93	4765.85	2878.17	7773.69	398.712	3517.75	4257.67	1398.88	3914.82	2537.44	5354.05	1562.1
O00264	O00264	PGRC1_HUMAN	PGRMC1		98268.3	125269	106227	238113	217373	111476	131241	111682	292939	207839	158484	48394.9	171478	82394.5	130380	74073.6
O00267	O00267	SPT5H_HUMAN	SUPT5H		32655.3	50423.3	76217.5	53671.2	46169.1	52497.3	44019.8	65294.4	24604.5	32909.6	51689	30539.3	49908.8	31863.5	46384.5	28435.5
O00268	O00268	TAF4_HUMAN	TAF4		9186.72	7446.37	13900.9	11969.8	7532.58	7523.17	10455.7	10063.6	7818.27	7685.06	8647.35	3794.35	8182.89	8313.67	8892.39	6857.82
O00273	O00273	DFFA_HUMAN	DFFA		23246.1	24012.5	57111	25304.3	26653.6	25701.7	13867.5	29090.5	22488	21622.7	38902.2	25748.1	22549.9	24780	24655.6	21813.5
O00291	O00291	HIP1_HUMAN	HIP1		72685.1	84724.9	186697	36904.2	63291.4	92319.9	90342.1	75885.8	48424.1	61114.1	74758.6	72377.9	69497.3	72333.9	59948.1	69163.2
O00299	O00299	CLIC1_HUMAN	CLIC1		175561	225788	112553	217869	225746	177866	97651.8	245511	267998	137925	224011	189501	242891	234737	217936	162699
O00300	O00300	TR11B_HUMAN	TNFRSF11B		5156.81	3288.43				1495.44				3732.17				2106.34
O00303	O00303	EIF3F_HUMAN	EIF3F		56799.5	70885	49905.7	74853.7	52551.4	45007.1	39577.5	84544.4	38564.6	53478.7	63986.4	52397.9	68403.7	58830	65575.9	59916.4
O00308	O00308;Q9H0M0	WWP2_HUMAN	WWP2		6021.6	8400.75	3747.49	6099.38	2599.95	4055.59	3679.76	3929.71	4559.81	9003.19	4799.1	5780.77	5922.3	4605.99	3820.16	2697.1
O00311	O00311	CDC7_HUMAN	CDC7				3946.49	1439.71	5198.26	2752.65	2558.53	1852.46		2732.22	1406.63
O00329	O00329	PK3CD_HUMAN	PIK3CD		158919	128207	133779	124491	104602	116843	146297	194076	131623	141588	226591	224735	77687.9	220683	167372	156542
O00330	O00330	ODPX_HUMAN	PDHX		37548.5	109522	57199.4	74938.1	60043.9	63938.9	69769.5	49193.2	87038.9	97183	34571.8	31127.9	57719.7	50257.7	78204	50082.9
O00337	O00337	S28A1_HUMAN	SLC28A1										26155.2
O00338	O00338	ST1C2_HUMAN	SULT1C2				43227.6		38472.5	43061.1		38621.1	315736		52075.4		26498.8			42056.6
O00339	O00339	MATN2_HUMAN	MATN2		6134.79	19600.3	4649.06	6252.14	2582.98	12748.3	12195.7	2988.51	13038.9	3912.52	14020.5	10485.7	3318.02	17071.5	8112.85	14252.2
O00391	O00391	QSOX1_HUMAN	QSOX1		18248.2	19822.9	9313.18	20241.9	11225.6	26436.4	21624.7	13924.4	7938.89	20271.3	17093.7	33355.3	10865.9	14352.1	33893	37492.9
O00399	O00399	DCTN6_HUMAN	DCTN6		11481.8	7639.43	6335.43	10263	4380.92	9496.9	9354.64	12473	9523.54	3381.92	11653.5	26636.5	15569.9	23775.5	21661.2	26873
O00400	O00400	ACATN_HUMAN	SLC33A1		9718.08	26239.7	7413.15	15832.8	15070.6	10818.3	10465.8	9517.59	18450.3	16598.4	18112.4	7985.41	11807.5	10546.4	6054.48	11733.3
O00401	O00401	WASL_HUMAN	WASL		13949.7	17623.5	11885.1	11593.8	15095.1	19249.8	27095.5	16920.2	15365.3	9553.4	10153.7	12255.7	12264.6	12698.9	18746.1	13502.8
O00410	O00410	IPO5_HUMAN	IPO5		71700.4	163485	82302.1	114951	175123	131277	63217.4	140959	74747.4	100289	111298	72222.6	126328	66808.2	90030.6	79763.8
O00411	O00411	RPOM_HUMAN	POLRMT		3320.85	8360.51	7147.44	11551.8	9590.6	23624.3	8418.19	13241.8	6281.52	8064.93	5185.83	5429.15	6977.71	3136.96	5866.6	4021.6
O00418	O00418	EF2K_HUMAN	EEF2K		10224.9	24585.8	6390.56	13948.7	17632.8	13715.4	27778	22665.4	9926.73	26895.7	15065.7	13637.9	8348.11	11794.7	13002.3	10100.5
O00422	O00422	SAP18_HUMAN	SAP18		31700.2	32733.9	55825.2	37609	34033.7	39007.3	28321.6	42739.3	24123.8	37672.4	33263.3	26086.7	41096.7	29824.8	38325.4	25201.9
O00423	O00423	EMAL1_HUMAN	EML1		8069.57	7565.48	16569.1	5011.43	4364.21	6099.35	6536.23	6480.9	11678.3	7279.55	12891.5	13669.9	10762.7	10781.5	8574.32	13870.2
O00425	O00425	IF2B3_HUMAN	IGF2BP3		17588.2		2680	3677.83	48417.6		35209.7	19006.8		10070.4	2388.72	10207.2		10430.9	8513.3	21542.3
O00429	O00429	DNM1L_HUMAN	DNM1L		92653.7	144181	115516	129528	99938.8	199151	92126.9	93299.1	84928.3	137302	108454	74114.2	67729	71481.8	101792	76936.9
O00442	O00442	RTCA_HUMAN	RTCA		46410.6	38653	53869.2	56619.6	48335.4	46149.8	73793.7	50218.1	69024	38476.4	48203.9	35086.2	60464.7	35722.5	54411.9	36974.4
O00443	O00443	P3C2A_HUMAN	PIK3C2A		36689	47824.3	54964.8	55360.8	56548	51456.5	44382.7	49852.3	47961.3	50520.6	46475.6	35126.2	39474.1	46184.4	38121.5	50978.9
O00453	O00453	LST1_HUMAN	LST1		16789.4	5022.16		14061.5	1892.98	1741.54	9987.26	5459.21	4570.8		7768.83	7336.87	7889.65	17703.8	4931.07	7100.47
O00458	O00458	IFRD1_HUMAN	IFRD1		2816.67	4740.15		16177.5	4396.72	5151.74	5523.57	4768.39		2173.79	3253.09		3967.24	2533.23	2470.79	1181.12
O00459	O00459	P85B_HUMAN	PIK3R2		7872.69	7884.66	6056.38	4463.53	5357.65	7094.55	5281.95	7167.42	7558.9	5375.4	6937.22	5377.72	11132	5220.95	5542.2	6643.36
O00461	O00461	GOLI4_HUMAN	GOLIM4		29695.7	65214.5	14000	18020.1	17351.3	28963.2	33755.8	16662.5	25293.1	26126.8	31385.8	25589.4	22827.1	24085.3	21831.7	27564.7
O00462	O00462	MANBA_HUMAN	MANBA		4448.38	7591.35	5008.52	9741.65	6293.5	9709.31	7226.46	7675.85	5146.69	24174.1	6766.74	13578.6	12433.5	13367.8	15290.3	8824.5
O00463	O00463	TRAF5_HUMAN	TRAF5		1304.24		1660.48	1804.72	1999.57	1322.31	2447.18	1182.3		1201.68	2357.63	3006.54	1258.61	1185.09	1008.4	2746.88
O00468	O00468	AGRIN_HUMAN	AGRN		45754.5	98833.4	114034	62524.1	21460.6	68672.6	74737.7	39055.9	126670	91685.1	59249	55463.9	30117	60999.1	60001.4	72853.8
O00469	O00469	PLOD2_HUMAN	PLOD2		84919.2	99375.5	12193	16280.1	14882.2	36693	34263.7	32695.1	56963.6	36464.6	23905.6	18701.1	18859.2	15644.6	6547.44	18023.2
O00470	O00470	MEIS1_HUMAN	MEIS1		6498.02	6087.16	99181.5	4495.39	10716.9	5864.29	9434.76	10236.2	7665.22	7071.49	9915	16561.4	8230.37	6215.08	12629	22114.4
O00471	O00471	EXOC5_HUMAN	EXOC5		11815.8	10684.8	11310.7	10368.5	10389.1	10992.3	18560	13331.6	14803.2	13630	13699.8	11792	11846.7	11225.2	12574.9	10509.6
O00478	O00478;O00481;P78410	BT3A3_HUMAN	BTN3A3		19882.1	6656.51	6832.8	13739.3	6628.36	6635.47	12949.4	15767.3	21141.9	8027.55	30469.4	22280.5	6333.45	14221.2	13438	14872.6
O00479	P05204;O00479	HMGN4_HUMAN	HMGN4		59347.9	36891.5	62371.6	40084.3	15586	41992.1	66656.3	163820	89094	44605.6	45261	127661	32123.8	88402.9	58616.5	55465.8
O00481	O00481	BT3A1_HUMAN	BTN3A1		4180.72	1134.48	1657.72	2298.84	1349.69	982.553	2879.19	3231.88	3539.21		4673.93	3060.89		4495.44	4074.23	2976.2
O00483	O00483	NDUA4_HUMAN	NDUFA4		167621	194419	186956	71314.1	160210	132873	150013	179472	126419	156319	282012	259832	219514	296355	286581	267782
O00487	O00487	PSDE_HUMAN	PSMD14		58818.3	61788.1	61217.8	62460.2	59016.4	64620.5	65935.9	65675.4	57743.1	56294.7	67119.8	45146.9	61196.3	48489.7	52047.6	49413.7
O00488	O00488	ZN593_HUMAN	ZNF593		3425.52	1687.09	2068.78	4179.46	1177.22	1961.89	2045.97	3494.67					2740.53
O00499	O00499	BIN1_HUMAN	BIN1		56315.8	42026.2	36764.7	25833	31992	39168.7	60274.9	40432.1	63067	36387.1	65245.7	93304.1	73570.9	112148	50081.8	78004.1
O00501	O00501	CLD5_HUMAN	CLDN5		2963.45	1031.24							2908.23			2401.67		5062.87	2469.1	5336.66
O00505	O00505	IMA4_HUMAN	KPNA3		49959.8	44960.9	47964.7	53909.2	41781.5	56877.2	32149.4	39219.1	24129.7	33712	39880.9	37667.1	63850.1	29031.2	69974.1	41235
O00506	O00506	STK25_HUMAN	STK25		10030.8	20613.4	4341.63	8659.47	6646.34	6825.22	8520.54	11310.7	9116.1	9181	10140.5	11924.1	8498.09	10809.4	8389.28	9682.92
O00507	O00507	USP9Y_HUMAN	USP9Y		2523.01	6611.71	5549.77	3476	10020	10132.6	10583.2	7651.84	1817.7	2203.81	4315.54	2202.97	3050.85		4675.88	3509.73
O00512	O00512	BCL9_HUMAN	BCL9		878.235	2494.51	6386.55	2155.63	2191.36	2465.04	1495.89	4007.29		970.192	1157.14		2445.27	426.434	2443.99	1370.02
O00515	O00515	LAD1_HUMAN	LAD1		9905.71	12408.3	10596.7	7673.71	26202.4	29412.3	10956.2	23909.4	14249.6	10911.3	19589.8	10596.6	9307.89	12344.9	13986	7692
O00519	O00519	FAAH1_HUMAN	FAAH		8294.6	5983.3	6054.36	4808.15	14999.1	6029.55	8246.64	8050.86	43781.2	4402.73	1199.41	4426.8	15869.8	4452.06	10870.7
O00522	O00522	KRIT1_HUMAN	KRIT1		4124.7	3487.07	5885.87	6650.44	4409.56	4480.11	5241.92	4643.55	2901.58	2946.78	4878.46	4351.28	4579.11	5260.76	4641.42	8960.4
O00533	O00533	NCHL1_HUMAN	CHL1		31486.1	16493.1	21377.9	21161.7	8754.45	25850.4		19915.7	24799.9	17594.8	51436	42845.6	9395.16	79675.4	31276.7	38945
O00534	O00534	VMA5A_HUMAN	VWA5A		94924.4	81515.4	71671.3	25739.3	125913	63567.7	180386	38904.3	93677.3	43020.5	72038.3	119156	119778	130341	107329	136143
O00541	O00541	PESC_HUMAN	PES1		16491.6	19579.2	16057.9	28724.1	25288.1	29729.4	25575.3	26311.2	12964.3	21425.7	17129.8	10691.2	15153.2	9889.15	19907.9	7718.64
O00555	O00555	CAC1A_HUMAN	CACNA1A		5637.38	2680.58	11382.9	1966.05		3278.95								5655.8
O00559	O00559	RCAS1_HUMAN	EBAG9			13118.8		4196.05		2835.62	1588.27	2608.02			3832.85		4024.26
O00560	O00560	SDCB1_HUMAN	SDCBP		18504.5	35498.7	31514.8	52537.7	34755.4	67471.7	10599.2	24129.9	24012	85328.8	33013.1	62409.6	33258.3	40112.4	51688.6	43786.7
O00562	O00562	PITM1_HUMAN	PITPNM1		17947.5	21750.4	16814.6	13260.9	16228.5	18711.8	9932	17202.4	27309	14422.5	18848.6	16343.3	19311.9	18382.1	19164.6	12633.5
O00566	O00566	MPP10_HUMAN	MPHOSPH10		35970.2	38679.5	59077.2	45292.1	61443.3	56214.5	53561.6	64864.9	21155	42921.3	37033.8	21539.2	30466.6	21721.2	36172.3	21449.5
O00567	O00567	NOP56_HUMAN	NOP56		67415.7	90705.5	134994	132037	52129	71610.6	64226	99602.1	46438.2	77761.3	74142.5	68973.7	100959	49778	117531	65032.3
O00571	O00571;O15523	DDX3X_HUMAN	DDX3X		424449	400497	268905	452109	511652	443678	355191	359786	294764	408290	493879	331088	506552	340841	425983	399066
O00584	O00584	RNT2_HUMAN	RNASET2		123860	156893	168503	153906	147162	153496	195741	151744	208952	130268	217044	157960	323830	123330	259515	154767
O00585	O00585	CCL21_HUMAN	CCL21		4040.21	1552.74		2187.6			1323.58	8026.44	1259.25		3418.99	7689.36		4075.27	2675.74	31268.5
O00592	O00592	PODXL_HUMAN	PODXL		11888.7	35299.1	127605	80995.5	47276.8	26617.3	57490.3	28693.7	32965.9	24504.5	21313.5	11989.5	12659.4	20237.2	15445.6	16195.8
O00602	O00602	FCN1_HUMAN	FCN1		12116.7		2327.69	7007.17	9457.89	5057.9		3206.42	2209.63	5221.57	10211.7	14759.1	1602.6	15992.2	5573.72	8131.23
O00622	O00622	CCN1_HUMAN	CCN1		9924.99	7234.39	1793.6	2839.61	3574.37	13273.7	30194.8	8477.08	4054.08	6862.68	4243.16	5047.87	4165.74	2185.97		6553.34
O00623	O00623	PEX12_HUMAN	PEX12			2087.21	790.891	1907.22		862.568	1404.85	1660.03	2639.12	1486.95	1521.64	1569.71	1199.71	1884.67	1770.39	2260.68
O00625	O00625	PIR_HUMAN	PIR		21375.8	64487.6	133852	10995.1	65372.7	45997.6	73158.6	39670.5	29097.5	53977.7	130335	45241.5	44386.8	33616	20940.9	24415.2
O00629	O00505;O00629	IMA3_HUMAN	KPNA4		66899.6	77097.4	96159	77009.8	102685	66592.9	103232	95709.2	54526.1	71287.3	80986	57691.1	62362.7	52016.1	70589.4	52346.3
O00635	O00635	TRI38_HUMAN	TRIM38		11495.1	8771.62	7859.13	8772.91	15740	9204.06	8184.07	8155.97	19598	4846.49	15863.3	13273	9408.77	16643.7	13958.1	14416.8
O00712	O00712	NFIB_HUMAN	NFIB		4534.3	34239.6	10330.5	50948.7	8537.02	12941.1	26946.4	71072.3	5815.65	15221.7	15773.6	13613.2	8913.65	12921.2	18480.5	11083.6
O00716	O00716	E2F3_HUMAN	E2F3			4680.74	5465.92	7251.69	13255.8	6532.63	2451.49	8045.57	1451.64	3963.96	5833.44	3350.82	2775.98	3191.19	3951.2
O00743	O00743	PPP6_HUMAN	PPP6C		47830.7	42014.2	43081.9	43786.3	44470.1	59049.9	44426.2	43901.1	45517.5	56167.1	52757.3	38697.7	45474.8	50709.5	45703.5	33221.7
O00746	O00746	NDKM_HUMAN	NME4		7036.21	6460.05	3700.4	13294.3	1928.31	17500.5	7190.43	3050.73	1221.61	19673.6	6565.29	7389.9	5908.22	5782.6	2420.08	7979.92
O00748	O00748;P22303;Q5XG92	EST2_HUMAN	CES2		7678.71	4358.94	2962.57	2526.43	4784.57	4201.4	3026.24	2570.63	546053	4383.19	6422.19	4296.28	3630.59	10793.8	5105.09
O00750	O00750	P3C2B_HUMAN	PIK3C2B		47942.8	37413	35439.3	36412.1	53501.4	52507.9	39288.5	52718.9	30897.5	53469.8	73199.2	58534.3	52349	58465.2	58494.1	73003.8
O00754	O00754	MA2B1_HUMAN	MAN2B1		40189.9	105084	30959.8	72935	66944.6	105635	43871.2	69588.9	25511.6	44764	80328.5	63155.8	71140.6	45341.7	60275.1	53579.2
O00755	O00755	WNT7A_HUMAN	WNT7A				28793.2
O00757	O00757	F16P2_HUMAN	FBP2		45267.5	3431.05		22675		2845.32	3870.08	13238.8	139384		30415.1	14039.5	30151.8	28926.4	4713.89	15441.5
O00762	O00762	UBE2C_HUMAN	UBE2C		4492.02	3739.43	6787.92	8416.71	6883.33	7382.86	3269.39	4314.27	3554.29	7711.67	3723.58	3348.62	4067.04		5261.12
O00763	O00763	ACACB_HUMAN	ACACB		13928.6	6350.13	3945.69		4064.89	7189.58	7267.59	5280.98	3835.3	6578.23	14852.1	19705.8	5915.08	46041.8	16167.9	11116.7
O00764	O00764	PDXK_HUMAN	PDXK		161552	471954	164483	173136	151572	204326	176177	270961	303875	370432	191921	186887	174790	216036	311997	165916
O00767	O00767	SCD_HUMAN	SCD		3603.39	3069.39	2711.62	9341.44	16599.1	8070.84	1315.28		2340.62	10823.4	4462.56	1512.71	27650.5	2332.22	1342.96
O14490	O14490	DLGP1_HUMAN	DLGAP1			5430.02	9672.52	5098.8	2832.28	5945.81	7899.77	13605			4828.88
O14492	O14492	SH2B2_HUMAN	SH2B2		1726.56		1377.89	607.365	880.374	1181.95	539.422	1236.16		562.129	2720.99	1195.03	1187.49
O14493	O14493	CLD4_HUMAN	CLDN4					22916.4					5623.41				20039.6	6544.12	11010.9
O14494	O14494	PLPP1_HUMAN	PLPP1		10695.5	7037.21		5678.6	4407.82	7002.65	11036.1	2974.98	8744.25	7597.37	12136.1	15360	5595.82	22152	8443.54	23286.3
O14495	O14495	PLPP3_HUMAN	PLPP3		11512.2	7387.34	8813.39	14403.6	6058.97	8729.65	12942.8	4795.95	14875.3	11006.5	12467.9	15604	18705.8	28133.1	11152.2	24534.5
O14497	O14497	ARI1A_HUMAN	ARID1A		8770.5	13020.9	28171	23535.6	13329.7	13444.1	21221	23897.8	7094.06	20102.5	14699.5	12047.4	16271.7	12359.7	13157.6	10422.9
O14498	O14498	ISLR_HUMAN	ISLR		93511.5	45994.1	14622.1	24077.3	26476.9	43471.4	21304.8	50995.4	6207.32	33447.3	66078.1	115595	71954.1	84125	60002.2	69339.1
O14503	O14503	BHE40_HUMAN	BHLHE40			2422.75	1660.22	1328.04	3126.19	1757.14				2029.89	2225.76		3624.5
O14508	O14508	SOCS2_HUMAN	SOCS2														3556.09			1851.73
O14519	O14519	CDKA1_HUMAN	CDK2AP1		14828.7	30135.9	34329.9	29347.8	26642.3	30056	17716.8	38662.3	6516.36	19803	25928.5	15739.8	19943.6	6275.45	13058.1	10389.3
O14521	O14521	DHSD_HUMAN	SDHD		31503.3	40978.3	34434.3	45292.2	22552.7	26130.4	27171.3	34631	80935.3	65872.8	49003.6	22168.1	41475.2	28202.6	42092.6	29096
O14522	O14522	PTPRT_HUMAN	PTPRT				5633.48
O14523	O14523	C2C2L_HUMAN	C2CD2L		3422.2	3212.56	3048.76	2302.15	4982.37	1637.72	4298.68	2468.2	2915.39	4982.9	2507.04	1779.82	2305.63	3928.78	7100.58	2464.17
O14524	O14524	NEMP1_HUMAN	NEMP1				571.649	224.814			533.516
O14525	O14525	ASTN1_HUMAN	ASTN1				2657.6		16451.3					35292.9						1738.1
O14526	O14526	FCHO1_HUMAN	FCHO1				940.086	2178.96	1333.22		1977.64	3025.6			3153.11	9862.79	1523.17	13231.1	3477.23	3269.95
O14530	O14530	TXND9_HUMAN	TXNDC9		20412.9	17453.1	14154.3	13404.9	17947.3	20414.4	18645.9	16300.6	15751.4	13218.1	17921.3	11576.5	16565.6	11640.9	18227.8	9662.06
O14531	O14531	DPYL4_HUMAN	DPYSL4		29906	15049.3	67772	7680.68	6973.42	5575.98	6713.95	14125.4	9309.22	6460.93	10772.1	10387.3	5158.26	17174.3	8592.11	13382
O14544	O14544	SOCS6_HUMAN	SOCS6			4169.66	1824.36	2073.65	3814.46	3123.56	3506.29	3825.93	2837.92	4533.99	1922.76	2643.94	2087.46		3671.04
O14545	O14545	TRAD1_HUMAN	TRAFD1		22338.2	7626.59	8886.62	11782.1	9427.61	8602.18	8474.41	10329.7	11238.2	7279.55	15654.7	7905.54	19653.8	8986.86	7682.98	5770.76
O14548	O14548	COX7R_HUMAN	COX7A2L		18545	24872.7	46271.9	25764.6	46526.2	27041.6	25278	21324.3	30053.3	58719.8	32453.1	15225.8	35156.4	13109.5	12575.1	9225.1
O14558	O14558	HSPB6_HUMAN	HSPB6		76312.4	15588.1	15955.1	5555.12	2279.5	12561.4	13535.9	4187.72	29546.3	19125.8	59600	219009	14514.1	264408	78013	492020
O14561	O14561	ACPM_HUMAN	NDUFAB1		136786	312989	135598	324144	164067	163882	158131	179896	358533	180942	180185	106382	225527	234309	194545	117577
O14562	O14562	UBFD1_HUMAN	UBFD1		48345.5	49790.8	32921.7	55457.5	30146.1	34610.8	16016.9	32045.4	39653.1	23690.4	39493.2	40061.7	65824.3	38879.8	41758.7	25165.5
O14569	O14569	C56D2_HUMAN	CYB561D2		25062.4	12470.1	23303.8	14632.9	22593.8	30247.9	11484	14452.4	11165.3	30611.7	31739	14977.7	40777.3	21364.2	29202.1	18806.1
O14576	O14576	DC1I1_HUMAN	DYNC1I1													2984.03		2708.47		3356.48
O14578	O14578	CTRO_HUMAN	CIT			8809.39	7334.09	6521.47	4401.8	4021.38	2542.72	6245.75	5574.64	4941.98	4367.11	7910.46	1827.56		4202.97	9725.61
O14579	O14579	COPE_HUMAN	COPE		243851	253295	180569	191551	217142	234166	154856	240756	171667	277959	231868	245410	348117	226810	291184	207699
O14593	O14593	RFXK_HUMAN	RFXANK		3798.1	5016.18	6908.01	3009.22	4726.23	4591.35	4153.9	4587.38	2677.8	2368.43	4742.11	2939.43	2450.53	2706.22	4022.64	3458.27
O14594	O14594	NCAN_HUMAN	NCAN		7309.17		6526.31	13278.8		5889.77	3182.92	3744.39	10230.6		2344.9	19236.9	5942.8	13619.6		12779.4
O14595	O14595	CTDS2_HUMAN	CTDSP2			7323.53	5888.81	5326.49	4946.66	8989.8	5405.84	5567.67	7925.29	13220.6	7519.82	7634.52	7951.38	6462.64	4657.9	6569.74
O14613	O14613	BORG1_HUMAN	CDC42EP2		5141.33	1496.36	1826.65	1578.76	2906.8	3245.93	3326.79	1998.18		2230.84	2581.19	5445.86	1799.47	3899.71		4853.92
O14617	O14617	AP3D1_HUMAN	AP3D1		32523.9	27795.3	15105.9	21255.5	20770.5	24922.1	19930.3	30145.7	35252	28565.8	29134.4	31187	28520.6	28235	33441.3	43815.3
O14618	O14618	CCS_HUMAN	CCS		70291.1	49733	32576.5	32213	65037.3	41731.6	70633.6	65913.3	67932.4	61900.9	30994.4	30271.3	28514.6	33794	31949.7	32641.2
O14628	O14628	ZN195_HUMAN	ZNF195			583.676	4710.08	1362.31	2535.07	2465.39		692.038		1608.98	1653.43		550.626		1849.59
O14638	O14638	ENPP3_HUMAN	ENPP3								2291.52		66770.2				37519.7	935.942	280992	1530.1
O14639	O14639	ABLM1_HUMAN	ABLIM1		24571.9	59696.4	67320.8	37221.9	15891.3	11748	26242	51288.9	29176.8	13691.3	22076.2	35884.7	24757.4	52787.1	68910	43147.5
O14640	O14640	DVL1_HUMAN	DVL1		1046.06	1587.12	2839.3	855.103	1231.53	1335.09	2328.74	947.914	1258.7	2642.94	2281.41	1731.39	2055.7	1520.01	2477.96	1838.98
O14641	O14641;Q92997	DVL2_HUMAN	DVL2		7715.63	7685.52	8676.5	6606.12	7549.8	6867.02	4142.92	8033.52	4545.47	5793.48	7163.24	8403.77	9184.18	7162.74	6990.28	7381.81
O14646	O14646	CHD1_HUMAN	CHD1		5331.64	2505.66	3009.3	4494.67	4835.72	4077.51	2142.71	8996.14	3291.3	3583.03	4688.6	3927.51	2728.59	3994.89	3703.71	3524.74
O14647	O14647	CHD2_HUMAN	CHD2		26772.4	36806.6	61711.5	42102.8	39020.3	47713.7	37317.3	57246.3	28176.7	62143.2	39244.8	37927.2	36240.8	27826	37442.8	45479.2
O14653	O14653	GOSR2_HUMAN	GOSR2		94976.2	131867	57669.7	67789.4	68576.7	73971.5	63192.8	41523.8	71043.2	53185.3	89199.7	49852.9	59313.7	70640.2	88331	73729.4
O14656	O14656	TOR1A_HUMAN	TOR1A		29025.5	19559.4	19032.5	18948.9	13569.7	17494.6	12230.9	28367.1	19905.9	20825.1	27336.3	26079.9	15038.3	15001.4	28126.6	26977.7
O14657	O14657	TOR1B_HUMAN	TOR1B		21897.6	17241.1	9763.96	11110.1	10847.6	12803.1	16935.3	10849.6	8917.62	15632.8	21237	17120.1	10068.5	11841.5	17705.7	16900.5
O14662	O14662	STX16_HUMAN	STX16		10998.1	13534.4	11062.6	8903.78	16054.3	7506.38	10229.1	6369.53	11316.9	17828.4	10989.7	4895.5	10211.7	7426.77	9420.92	6194.81
O14672	O14672	ADA10_HUMAN	ADAM10		34271.1	17279.8	28800.3	21576.5	23316	27118.1	14993.9	18070.3	36401.4	40834.5	31894.3	21846	36559.4	43788.8	26201.5	32633.7
O14678	O14678	ABCD4_HUMAN	ABCD4		5352.5	3888.47	4468.44	2564.02	3841.26	2920.73	3166.75	2289.14	13799.1	6202.23	4790.62	6211	6601.95	7873.74	6692.51	8723.71
O14681	O14681	EI24_HUMAN	EI24		5006.91	6535.92	7804.28	5113.8	14846.5	13127.4	8543.82		3524.25	14285.9	6672.79		4234.64		9890.33
O14683	O14683	P5I11_HUMAN	TP53I11		18786.2	15487.1	8870.31	6250.21	17484.9	9938.45	13435.1	17953.1	6934.96	11987.8	14320.5	9637.24	31243.8	12723.1	24075.8	16426
O14684	O14684	PTGES_HUMAN	PTGES		33759	9721.41	7753.23	13785.9	25045.6	37454.8	4665.79	20937.5		17540	17448.3	15370.6	17306.1	20942	24936.1	24081
O14686	O14686	KMT2D_HUMAN	KMT2D		72861.8	55999.9	60118.2	58851.8	43464.9	45299.7	39387.6	54112.6	46168.9	56423.4	52891.7	54068.4	54587.1	56115.4	57919.5	55089
O14717	O14717	TRDMT_HUMAN	TRDMT1		2032.17	1825.76	2740.59	1656.05	7022.82	1566.75	7807.76		1860.07			3315.17	762.856
O14727	O14727	APAF_HUMAN	APAF1		16483	12358.6	32615.6	17853.9	23966.9	15825.8	40094	28759	17296.6	16559.9	28542	16438	18788.4	20819.8	15105.8	15622.9
O14730	O14730	RIOK3_HUMAN	RIOK3		8327.03	41320.9	4966.77	7094.87	9846.38	5708.15	6519.08	6838.26	11949.4	6777.29	6210.26	4949.34	7721.45	4406.86	6088.53	3831.66
O14732	O14732	IMPA2_HUMAN	IMPA2		2966.93	32690.2	1622.76	8110.59	11136.8	3859.84	4042.69	5534.38	61132.9	6824.57	1723.25	2757.43	6128.84	1906.98	3378.58
O14733	O14733	MP2K7_HUMAN	MAP2K7		6697.87	9858.87	7461.05	7669.11	16877.3	18008.7	10424.3	10678.8	8590.58	12788.2	8783.35	6602.3	10234.3	6451.88	11155.8	7825.76
O14734	O14734	ACOT8_HUMAN	ACOT8		10437	10312.6	18940.1	17030.1	13696.7	9009.81	4256.48	3263.96	20911.9	10123.1	10907.1	7072.29	12300.5	7456.54	14093.5	3713.1
O14735	O14735	CDIPT_HUMAN	CDIPT		16156	26384.1	23328.6	25340.3	21127.4	20841.3	26762.9	21847.8	26801.2	18819.6	25032.7	16707.6	17662.4	15153	19656.9	21299.4
O14737	O14737	PDCD5_HUMAN	PDCD5		60413.2	81162.3	69555.5	59380.2	47295	70272	68641.6	61118.2	79431.2	35103.4	54795	36932.8	60732.1	52123.5	60782.6	35597.6
O14744	O14744	ANM5_HUMAN	PRMT5		56360.2	103835	90611.7	100203	61326.4	81082.4	92781.3	50152.8	77073.7	52451.2	55074.6	36726.8	68339.3	40210.3	40969.6	43777
O14745	O14745	NHRF1_HUMAN	SLC9A3R1		32936.4	70383.9	37089.2	46271	69323.2	55349.8	14032.3	41839.3	107660	53943.8	34651.5	24229.2	74210.6	27803.2	81941.4	19456.6
O14757	O14757	CHK1_HUMAN	CHEK1		1681.48	2752.92	6897.63	3611.72	12785.4	6732.6	3388.04	4301.81	2143.32	3729.07	2770.16	1157.72	1884.71		1998.97
O14763	O14763	TR10B_HUMAN	TNFRSF10B		72365.7	34801.7	63063	21922.9	43331.6	25415.8	20086.4	31080.2	63518	41713.8	44564.7	85992.7	43166.5	65325.9	68007.5	101841
O14770	O14770	MEIS2_HUMAN	MEIS2			687.972		641.183	2369.75		564.511	949.328	746.908	707.681	555.356	1113.95			488.176	930.493
O14771	O14771	ZN213_HUMAN	ZNF213			202.421	299.823	222.788	169.116	357.196	366.055	241.384		495.747	436.562			113.42
O14772	O14772	FPGT_HUMAN	FPGT		6188.17	5596.29	5390.26	7914.32	5588.64	5853.46	11972.7	6694.38	9594.96	3882.63	6460.32	7098.94	7666.47	6438.81	6060.32	6071.62
O14773	O14773	TPP1_HUMAN	TPP1		432242	201299	163737	241155	137493	308992	223411	281412	662482	237666	303085	452880	256002	364834	350072	297853
O14775	O14775	GNB5_HUMAN	GNB5			578.567	621.193			438.272	4848.37	403.463	713.093		1679.55	764.77	594.349	1393.78	558.04	418.393
O14776	O14776	TCRG1_HUMAN	TCERG1		67426.4	74883.9	125123	90771.8	100916	96798.3	65938.5	121222	53752.7	90968.8	102609	61197.6	74716.9	52946.9	91960.6	52337.8
O14777	O14777	NDC80_HUMAN	NDC80		14623.8	20759.5	23086.6	21607.9	68008.8	23536.6	9750.14	20063.7	6760.57	20072.1	12987.5	36154.5	10260.7	13867.7	15637.9	9614.08
O14786	O14786	NRP1_HUMAN	NRP1		48874.5	31307.9	11980.5	27052.3	16001.7	53803.5	27527.3	24582	67426.8	35976.2	45249.4	66810.8	40898	69085.4	58355.4	61945.8
O14787	O14787	TNPO2_HUMAN	TNPO2		12468.2	32169.5	49593.8	33728.6	26596.3	38548.9	21838.4	29461.5	20071.7	17912.9	22436.6	14731	16955.1	10993	21867.6	17019.7
O14791	O14791	APOL1_HUMAN	APOL1		199712	31137.5	31983.8	26853.7	14460.8	37531.1	15212.3	23570.4	75072	22965.6	50490	185216	16258.8	106854	61619.3	131924
O14795	O14795	UN13B_HUMAN	UNC13B		3706.11	4607.04	1593	5084.68	4118.6	4666.75	6082.57	3529.27	3844.13	4483.57	4552.83	7422.89	3786.32	5216.63	3445.57	5024.65
O14802	O14802	RPC1_HUMAN	POLR3A		8578.67	10243.6	14330.5	12422.3	11841.3	13960.4	11484.4	8850.25	8413.99	11722.1	10616.9	8198.18	10903.5	8337.45	9090.69	8409.62
O14807	O14807	RASM_HUMAN	MRAS		5779.7	6834.96	2318.59	6737.74	2452.38	2888.49	3127.85	2339.25		3252.37	5544.83	7510.35	4230.34	10075.4	5182.53	5798.32
O14817	O14817	TSN4_HUMAN	TSPAN4			1215.46		3435.59	1481.18			1894.76	5008.24				4148.38	3648.15
O14818	O14818	PSA7_HUMAN	PSMA7		183633	183967	177745	169725	207430	210580	147578	169846	269305	181031	220737	151358	184720	173477	191651	112992
O14827	O14827	RGRF2_HUMAN	RASGRF2		1027.32	2226.2	591.448	1179.39	760.905	1781.02				1908.62	2184.18	1326.19	1579.74	1583.04
O14828	O14828	SCAM3_HUMAN	SCAMP3		63103.1	139382	27558.3	80360.3	70498.8	67369.9	68792.7	80293.3	86915.9	106896	63129.2	64192	68848.1	69108.1	128474	57393.5
O14832	O14832	PAHX_HUMAN	PHYH		4714.43	3895.23	4572.24	5334.25	17066.7	3310.3	5437.99	7504.03	17219.5	5680.57	4739.63	4419.62	9554.93	6405.58	5993.36	6751.3
O14841	O14841	OPLA_HUMAN	OPLAH		19040.9	179009	66210.6	82901.9	48107.2	57946.2	59826.2	35141.3	102186	364247	72809.8	34899.9	56748.1	40294.6	77305.5	22103.3
O14867	O14867	BACH1_HUMAN	BACH1		74074	103673	63472.3	66949.9	78115.3	82395.2	74981	94304.7	115410	58150.8	87114.9	73784.3	99597.3	77652.7	74505.8	101816
O14874	O14874	BCKD_HUMAN	BCKDK		23819.3	29660.3	26539.2	37836.9	20873	27588	22035.7	17977.8	81199.9	18253	21984.3	23350.8	22201	19032.5	21048	21067.1
O14879	O14879	IFIT3_HUMAN	IFIT3		130652	61556.9	91992.4	49784.3	12518.1	33903	34020.9	23493	49157.2	18649.6	55227.6	81633.5	13396.1	31045.6	63881.8	36961.3
O14880	O14880	MGST3_HUMAN	MGST3		10150.5	34134.5	11355	20301.6	14628.1	18671.2	23753.3	19309.6	14363.3		21637.7	36750.8	17395.8	24970.6	25605.3	20234
O14893	O14893	GEMI2_HUMAN	GEMIN2		2565.04	4672.39	6343.24	8325.82	6846.27	6073.96	3487.26	5105.68	3916.13	4886.35	5102.83	2365.85	5245.13	3262.79	3891.18	2039.1
O14896	O14896	IRF6_HUMAN	IRF6		8784.86	97886.5	13425.4	15324.6	25127.9	33037.3	35347.4	28784.7	8607.67	14404	22949.4	2451.19	10652.1	4703.63	13471.3	3010
O14907	O14907	TX1B3_HUMAN	TAX1BP3		21291.7	21771.2	12351.7	18201.9	5761.05	11303.9	15277.6	19177.7	28265	19658.9	15147.9	30181.6	51281.4	43307	36295.5	42785.1
O14908	O14908	GIPC1_HUMAN	GIPC1		16126.2	25748.6	67980	23377.1	41873.8	22909.1	16145.8	34961.1	11802.1	13785.7	20369.6	16128.1	37770.7	13746.3	39672.1	15550.8
O14910	O14910	LIN7A_HUMAN	LIN7A										14354.8			4985.29	8393.15	11448.2		10172.5
O14920	O14920	IKKB_HUMAN	IKBKB		15509.5	9444.14	9107.58	12898.6	13083.1	11842.9	11195.7	11612.3	13312.6	11173.4	17068.9	14436.1	11271.6	11590.1	11890.9	15458.6
O14924	O14924	RGS12_HUMAN	RGS12			1883.1	3830.27	1575.97	2423.09	2006.29	4392.03	2243.3	1010.46		2488.89	2032.49	1513.4		4010.19	4189.42
O14925	O14925;Q5SRD1	TIM23_HUMAN	TIMM23		6403.76	19570.3	14973.9	18365.7	16616.2	16547.8	13623.1	15852.9	12549.8	17163.4	15108.1	18128.1	16841	11512	17681.7	14098.2
O14929	O14929	HAT1_HUMAN	HAT1		56030.1	50632.8	57971	117117	86126.7	124096	69530.7	241038	20187	36301.7	91996.6	48737.9	94006.1	68712.4	76081.2	53074
O14933	O14933	UB2L6_HUMAN	UBE2L6		227450	129625	208703	79183.8	42841	50169.7	74502.9	161687	68960	78800.9	160965	125387	81270	109952	83126.3	102270
O14936	O14936	CSKP_HUMAN	CASK		29014.7	43240.2	66499.1	67828.7	60775	81548.1	72734.5	79626.5	38450.5	57515.8	73084.6	45583.6	49545.5	30411.8	38631.8	59988.1
O14939	O14939	PLD2_HUMAN	PLD2		8907.4	7567.36	7936.93	7976.26	11325.2	10924.2	16436.5	17830.3	9419	11268.3	12103.4	11277.7	12268.9	18363.6	13161.5	16225.6
O14949	O14949	QCR8_HUMAN	UQCRQ		52841	77659.9	80936.2	100120	59584.1	62650.1	39977.5	38226.4	103023	67983.8	89829.7	55114.7	105770	74696.1	98387.6	51752.8
O14950;P19105	O14950;P19105	ML12A_HUMAN;ML12B_HUMAN	MYL12A;MYL12B		80750.2	33518.9	13131.5	46676.1	25843.9	56019.1	43649.8	52234.8	43702.5	26232.5	27256.3	104615	126809	101590	56466.8	130678
O14960	O14960	LECT2_HUMAN	LECT2			1290.8		1033.51		2046.23		1354.46		950.083	1950.27	2018.29	1317.36	1498.75	1821	3831.86
O14964	O14964	HGS_HUMAN	HGS		37359.6	53261.5	33626.5	51769.8	35298.9	40395.5	29741.1	40656.9	45087.3	35421.7	38817.5	34018.1	38828.1	35538.1	31259.5	28402.6
O14965	O14965	AURKA_HUMAN	AURKA		2047.52	2382.25	1823.02	2261.04	2339.83	1845.16		2908.19		4101.38	3105.68		2058.83
O14966	O14966	RAB7L_HUMAN	RAB29		2317.99	3934.37	1905.01	3751.11	4620.59	4066.28	11756	2306.7	4093.97	4212.08	4576.73		1732.44	2495.71	3727.72	2562.93
O14967	O14967	CLGN_HUMAN	CLGN		4347.78	3261.9	4185.13			4346.71	4605.75		2412.58			4318.63	5261.62	5052.46	2161.44	2655.38
O14972	O14972	VP26C_HUMAN	VPS26C		39077.3	44186.1	43629.8	44520.4	46658.6	43335.8	57499.3	37495.8	50824.7	38070.7	51194.2	51363.7	52524	50001.5	42249.8	33167.3
O14974	O14974	MYPT1_HUMAN	PPP1R12A		95573.9	114698	101393	67599.6	71292.6	76851.9	79963.1	149786	55396	60658.4	80780	93903.9	82553.5	82876.5	64350.1	127014
O14975	O14975	S27A2_HUMAN	SLC27A2		9040.48		3780.99	2019.35	3089.68			4185.4	75919.7	3577.41	4295.94	7586.41	5420.68	5463.75
O14976	O14976	GAK_HUMAN	GAK		49855.7	82276.2	55417.5	48385.9	70114.9	68464.6	46313.1	51246.7	64920.2	108794	70571.1	42973.7	104453	47819.1	66077.8	41078.8
O14979	O14979	HNRDL_HUMAN	HNRNPDL		94297.3	108665	190465	89448.4	107851	132950	112655	136503	52582.2	103587	125245	81637.7	123948	88646	133564	84399.7
O14980	O14980	XPO1_HUMAN	XPO1		161100	220805	299414	328347	219063	230458	149295	278986	148689	192728	212501	139614	179382	115620	188545	115644
O14981	O14981	BTAF1_HUMAN	BTAF1		12262.8	8451.74	19072.8	14409.8	14466.1	13192.7	8301.63	19472.2	10022.6	15052.1	16552.6	8902.05	16793.5	10995.6	12367.4	11224.7
O15013	O15013	ARHGA_HUMAN	ARHGEF10		11600.6	23060.8	14427.4	20374.9	9809.17	15077.1	23556.8	18451.5	17855.9	14357.2	13839.7	17892.6	10188	13047.2	9302.57	15549.1
O15014	O15014	ZN609_HUMAN	ZNF609		2443.25	2522.63	6437.04	2461.32	3429.5	4168.4	4221.2	2642.85	1920.4	3092.34	2152.37	2911.87	3209.25		2098.91
O15015	O15015	ZN646_HUMAN	ZNF646		1568.45	1603.68	2876.31	2627	2406.52	1563.54	1076.97	2444.95	939.534	1420.62	2375.6	1323.07	780.86	1181.15	1637.21	981.231
O15018	O15018	PDZD2_HUMAN	PDZD2		16719.3	14337.9	7811.41	14630.6	11965.6	12714.8	13684.1	18203.8	5810.29	8609.96	14674.3	12011.9	15593.6	10738.6	11135	13334.4
O15020	O15020	SPTN2_HUMAN	SPTBN2		20227.7	43315.5	55259.4	57445	49517.9	32909.8	59460.3	34157	8119	19651.9	29924.3	9056.54	58683.9	15166.5	41493.7	8849.04
O15021	O15021	MAST4_HUMAN	MAST4		7382.31	2270.06	3712.12	3061.7	2647.44	2438.45	4458.03	2001.66	4199.96	3547.19	3031.45	3472.38	2981.17	4418.5	3188.22	5112.48
O15027	O15027	SC16A_HUMAN	SEC16A		39932.6	42265.6	31218.6	38500.5	23988.9	36779.6	28784.6	34137.6	30580.2	45870.6	32520.9	26899.5	39125.5	31196.1	54838.4	28351.6
O15031	O15031	PLXB2_HUMAN	PLXNB2		34334.2	44947.9	38724.9	33574.6	32407.3	31911.4	47605.6	27471.5	50089.1	41136.1	36859.9	35595.6	50496.5	36456.8	53008.5	32750
O15037	O15037	KHNYN_HUMAN	KHNYN		8905.42	5508.92	5428.63	7220.01	4778.24	10452.1	5753.09	7705.75	9184.99	8739.73	7513.92	4096.9	10004.8	8578.28	8748.24	7562.94
O15040	O15040	TCPR2_HUMAN	TECPR2		4990.2	5620.64	8089.41	8423.08	3467.82	3943.64	4186.84	7055.33	3874.8		4666.36	5357.38	5302.97	3140.88	3183.23	5539.23
O15041	O15041	SEM3E_HUMAN	SEMA3E			7545.76	12268.4	15724.7					2547.28			3028.67	5334.88
O15042	O15042	SR140_HUMAN	U2SURP		22589.2	44602.9	52170	46137.2	42430.5	33224.2	27987.8	45811.4	20321.1	35797.7	41679.1	25008.2	30967.7	24745.9	30777	35581.2
O15047	O15047	SET1A_HUMAN	SETD1A		5571.37	10508.2	11442.8	10375.7	6329.85	7683.9	6252.58	11076.2	4779.36	7126.04	7805.14	7651.36	6495.67	5619.76	7994.61	6852.64
O15049	O15049	N4BP3_HUMAN	N4BP3		859.692	2015.68	2450.35	849.905	4608.61	1141.34				2108.79			3141.64		3083.47
O15050	O15050	TRNK1_HUMAN	TRANK1		27507.3	23852.1	27400.3	18649.6	16970.8	12498.5	8525.12	22286.2	19343.4		28820.9	24267.1	12358.3	35213	18641.6	19664.7
O15056	O15056	SYNJ2_HUMAN	SYNJ2		3971.24	10065	1784.53	2142.65	3645.23	3271.97	3774.2	4015.44	1380.49	4508.14	4263.2	3503.93	6380.97	2818.89	3312.19	3417.84
O15060	O15060	ZBT39_HUMAN	ZBTB39				3520.34		954.015
O15061	O15061	SYNEM_HUMAN	SYNM		28021.3	237153	2506.01	18358.5	15651.9	66699.3	51628.5	7061.83	15773.4	6850.87	41375.4	29576.9	4632.47	53477.3	11328.5	52195.9
O15062	O15062	ZBTB5_HUMAN	ZBTB5				1297.47	1614.82	1413.9		1146.26	564.806		2729.94	2669.49			2441.58
O15063	O15063	GRRE1_HUMAN	GARRE1		5502.43	5961.71	2401.69	4619.94	2234.3	5111.58	3789.1	4719.68	4258.1	2668.69	4077.53	4109.39	4010.01	5211.56	7041.4	6973.77
O15066	O15066	KIF3B_HUMAN	KIF3B		15387.3	19958.3	22757.4	18906.4	10961	14613.8	14527.5	11511.7	23089.8	14938.3	19651.7	12650.5	15944.8	13749.4	19024	12697.8
O15067	O15067	PUR4_HUMAN	PFAS		53439.4	35657.9	65584.8	47277.2	40812.1	39831.6	37007	47772.9	57597.4	42626.2	48197.2	46782.5	40708.8	51615.7	43061.4	53673.7
O15068	O15068	MCF2L_HUMAN	MCF2L		5243.07	8136.69	11481.7	5016.72	7851.99	9261.59	9674.77	9603.61	20227.6	6161.34	6851.35	3481.78	8276.57	5317.83	11075.1	4699.84
O15069	O15069	NACAD_HUMAN	NACAD		1348.59	1133.03	4562.34		606.1	1871.41			2544.97		1017.81	1468.43		1405.08		1015.53
O15072	O15072	ATS3_HUMAN	ADAMTS3			1546.13				928.61	2028.51	2429.12						3765.54
O15075	O15075	DCLK1_HUMAN	DCLK1		32589.4	11827.2	32423.3	8193.64	5623.84	26320.4	39948.4	16673.1	22760.9	18640.1	28753.1	147925	34746.7	89138.3	53533.6	98254.9
O15078	O15078	CE290_HUMAN	CEP290		13849.8	10203	12990.4	8706.26	3723.67	8081.58	7021.18	9731.8	170571	9579.61	12154.1	10502.5	14024.2	21537	25254.6	13079.8
O15084	O15084	ANR28_HUMAN	ANKRD28		11851.6	17710.6	17992	18313.5	15983.1	41223.4	10023.2	14035.9	8673.98	15671.2	9480.15	11037.6	12884.6	8827.22	11351.1	11299.4
O15085	O15085	ARHGB_HUMAN	ARHGEF11		9160.15	13034.9	9541.74	11331.9	10777.5	11088.5	10576.2	16659.3	7326.05	9806.57	15385.8	11213.4	9285.61	10207.2	12200.5	11247.4
O15091	O15091	MRPP3_HUMAN	PRORP		15057.8	29121.7	39390.1	58286.9	33402.9	71367.1	12177.2	14799.1	10579.9	14221.8	27022.8	14147.1	22651.3	11673.5	14946.8	13161.1
O15111	O15111	IKKA_HUMAN	CHUK		10211.8	4898.3	4089.73	7627.93	6566.06	8309.58	6099.9	10510	6106.69	12487.3	8686.17	7766.24	10092	8804.23	6734.12	8624.51
O15116	O15116	LSM1_HUMAN	LSM1		5659.31	7745.17	17651.2	6994.21	21972.2	12531.3	11036.2	10976.3	7745.49		11052.1	5936.57	4235.54	7512.72	11228.6	9196.79
O15117	O15117	FYB1_HUMAN	FYB1		22993.3	11540.8	3587.25	28186.3	11881.8	10106	12665.9	38536.4	11515.1	19119.3	34640.2	37535.4	11132.9	32773.9	20244.3	18925.5
O15118	O15118	NPC1_HUMAN	NPC1		20964.5	134939	5921.81	23220.3	48116	24063.3	27956.9	12753.9	8740.54	30951.7	22374.2	11262.7	31427.2	13759.8	18562	15547.4
O15119	O15119	TBX3_HUMAN	TBX3		3954.69	2860.26	6130.91			2710.03	1486.81	4244.01	1175.31	6775.4	3709.79		2488.22	1675.16
O15120	O15120	PLCB_HUMAN	AGPAT2		10939.1	25500.5	4862.6	9220.23	6983.21	5478.23		11784.5	8434.98	6460.86	16608.3	12371.6	12900.1	24833.3	13124.2	13537.7
O15121	O15121	DEGS1_HUMAN	DEGS1		12710.7	9274.63	11340.9	10586.9	18402.1	18153.7	12677.5	8627.48	17473.9	4901.9	28747.5	9940.75	11854.2	9449.75	5984.75	8517.61
O15123	O15123	ANGP2_HUMAN	ANGPT2		1613.9	1358.6	1191.28	1448.74	1115.11	2557.71	687.9	1377.89	2314.04	1052.14	1534.39	2283.72	1060.39	1594.86
O15126	O15126	SCAM1_HUMAN	SCAMP1		45430.5	38641.6	33600.9	52914.1	32949.5	65434.9	42331.3	33530.2	54027.6	35467.3	61625.4	51631.7	43747.2	41011.9	80592.3	49349.4
O15127	O15127	SCAM2_HUMAN	SCAMP2		64553	149275	35991.2	122215	27363.6	69925.6	43611.4	62405.1	166366	106948	105364	63508.3	103715	109720	88617.1	71384.3
O15143	O15143	ARC1B_HUMAN	ARPC1B		490859	321342	148259	254651	287251	368059	325771	430917	196177	297057	496119	414256	420034	367639	267205	253930
O15144	O15144	ARPC2_HUMAN	ARPC2		584003	464353	313152	500695	354889	553918	474413	535534	309400	482733	765700	498660	688032	641500	559581	417568
O15145	O15145	ARPC3_HUMAN	ARPC3		222290	210439	120150	238408	131581	184482	136614	256641	141813	156541	272354	203003	255995	238580	214344	177601
O15155	O15155	BET1_HUMAN	BET1		29577.3	44607.1	15056.9	50819.9	29166.5	23932.4	22855.2	28426.6	46062.9	24202.6	61185.6	19239.6	94079.2	25838.6	15778.2	15069.9
O15156	O15156	ZBT7B_HUMAN	ZBTB7B		1549.24	3118.1	1731.4	3908.12	5200	1844.68	2678.29	5631.53		4023.15	3761.39	1099.55	7317.04		1631.57
O15160	O15160	RPAC1_HUMAN	POLR1C		12078	27731.8	20909.3	21216.7	19365.8	21739.8	10760.5	16050.6	9439.95	9740.64	20015.5	15426.7	18244.4	9618.74	25196.8	15901.1
O15162	O15162	PLS1_HUMAN	PLSCR1		24459.3	22748.9	19947.4	10970.2	15483.7	12830.3	25523.1	6476.42	9694.64	9420.44	23796.2	10045.6	3638.41	14540.3	9300.16	15241.8
O15164	O15164	TIF1A_HUMAN	TRIM24		3383.35	9040.14	20805.3	11930.5	11587.6	14054.3	7435.57	14556.3	4234.44	8202.21	15086.4	4594.08	8825.08	6047.31	9811.33	4679.25
O15169	O15169	AXIN1_HUMAN	AXIN1		2010.93	4594.29	2709.05	9882.71	3620.03	5426.72	3974.27	4007.94	2569.59	6383.17	3924.62	1570.21	5376.33	1903.84	3603.1	1248.27
O15173	O15173	PGRC2_HUMAN	PGRMC2		70009.3	93651.4	93799	106735	93759.3	93688.9	121881	80285.9	127171	70629.6	101007	64581.5	110939	85323.8	76837.4	94254.8
O15182	O15182	CETN3_HUMAN	CETN3		5220.42	8977.83	13415.4	7120.13	18028.3	6936.54	10235.3	4080.07	9996.76	5056.19	4243.52	2171.1	2593.66	4097.09	5665.46	5836.96
O15194	O15194	CTDSL_HUMAN	CTDSPL					2509.5	2470.55					2988.09	1447.88		3753.13		4204.28	2870.39
O15195	O15195	VILL_HUMAN	VILL		2789.28		3539.38
O15204	O15204	ADEC1_HUMAN	ADAMDEC1					426.273	247.063	818.573		1058.28	949.514		1362.92	1687.24				610.853
O15211	O15211	RGL2_HUMAN	RGL2		8648.5	13149.7	5910.74	9135.67	14716.5	9311.74	10415.5	7025.39	9713.76	10028.1	10003.4	12474	12089.1	13162.5	22202.7	11057.1
O15212	O15212	PFD6_HUMAN	PFDN6		56712.3	67164.7	50250.3	44227.5	57440.9	45691.5	49675.2	50787.5	63499.9	59015.6	43552.3	46309.3	38549.6	54036.2	61067	29414.4
O15213	O15213	WDR46_HUMAN	WDR46		9622.68	10203.4	13669	12796.7	19761.5	16831.5	14177.7	13696	4921.78	12748.7	11066.7	6026.75	9611.42	7764.37	7892.01	7857.42
O15217	O15217	GSTA4_HUMAN	GSTA4			7634.98	5654.86	8708.82	4777.93	6149.34	39164.6	7554.32	7575.24		7507.54	6000.66	5914.05	5099.33	7719.52	7480.84
O15226	O15226	NKRF_HUMAN	NKRF		15006.3	15443.4	20563.7	27214.3	42828.7	23079.6	12182.8	19412.5	6179.59	19773.6	21276.1	7635.7	11504.5	7820.53	16586.2	7527.76
O15228	O15228	GNPAT_HUMAN	GNPAT		7850.35	8879.84	9738.54	10068.6	9043	14703.9	6683.36	8240.12	10444.2	8177.27	14880.5	6060.84	4054.14	5978.24	10016.3	7316.63
O15229	O15229	KMO_HUMAN	KMO		11075.8	2820.82	6051.44	5549.07	18165.4	8562.62	2369.46	4550.4	106457	7920.59	13138.9		107767	6083.38	2448.06	4549.46
O15230	O15230	LAMA5_HUMAN	LAMA5		51016.6	26286.6	122154	24154.7	18309.2	36888.6	46692	21114	127076	39514.8	35182.9	102503	16444.6	96711.2	40835.4	192208
O15231	O15231	ZN185_HUMAN	ZNF185		34894.2	45263	34680.3	46206.3	81286.8	23045.4	70968.6	140620	40074.3	26198.8	38226.3	13974.3	22925.2	22002.4	73275.8	18131.3
O15232	O15232	MATN3_HUMAN	MATN3			5497.97	924.929	3181.43		4354.95	7924.85	2927.02	2325.19		3992.4		3966.74		4941.64	5155.48
O15234	O15234	CASC3_HUMAN	CASC3		13646.4	11099.5	12721.2	12263.1	11082	9248.65	12540.3	13793.3	5727.98	16225.9	9148.52	9145.62	10153.4	8295.01	8726.45	7451.39
O15235	O15235	RT12_HUMAN	MRPS12		10478.9	23729.8	19937.1	20778.2	9580.19	21012.2	11766.5	15082.1	12405.8	18672.4	15524.1	10782.1	10622.1	10837.3	24631.2	9247.5
O15239	O15239	NDUA1_HUMAN	NDUFA1		22031.1	18621.5	6377.08	19027	10805.6	16067.1	13560.4	17509	29903.3	40687.4	33983.2	14175.9	23247.2	24251	47038.8	15105.1
O15244	O15244	S22A2_HUMAN	SLC22A2			15456	9166.86				16191.7		9234.59	15056.2	9373.9
O15247	O15247	CLIC2_HUMAN	CLIC2		22745.7	9404.09	2039.78	15677.4	7145.1	10063.6	8713.8	22253.9	16232.3	12096.3	33390.3	45459.6	13747.1	39407	37582.6	40703.1
O15254	O15254	ACOX3_HUMAN	ACOX3		16632.8	25675.2	16305.4	15894.4	25233.7	20235.7	11225.5	10117	39032.8	36233.7	32033.8	13624.1	83763.7	23444.6	48994.3	15767.4
O15258	O15258	RER1_HUMAN	RER1		79907.8	85343.2	68606.9	72863.8	69240.3	56172.7	54366.9	49077.3	106738	136882	102201	78591.3	189619	55807.6	133154	90609.4
O15260	O15260	SURF4_HUMAN	SURF4		388262	362726	287469	437349	289498	320470	237566	212739	285668	504615	390260	241129	304269	341538	273874	443115
O15264	O15264	MK13_HUMAN	MAPK13		14241.7	16024.3	4676.09	22230.4	30093.1	10046.8	16129	22291.4	4058.37	20030	22959.6	10215	28367	10694.3	24853.1	11084.9
O15269	O15269	SPTC1_HUMAN	SPTLC1		33500	47713.3	32622.4	46080.4	39825.6	39985.6	40444.1	27251.9	34107.1	63802.7	39909.1	27286.2	46429.1	25621.4	38977	24852.3
O15270	O15270	SPTC2_HUMAN	SPTLC2		6121.41	8766.51	8189.45	11481.1	6959.38	5732.99	6085.75	8181.43	13547.5	9763.28	11151.6	9048.52	17717	7787.42	15341.7	7105.87
O15294	O15294	OGT1_HUMAN	OGT		19609.6	22775.6	33542.7	30664.3	47669.5	34687.7	24853.4	41779.1	15936.3	28063.7	28329.5	20312.1	26327.6	20466.2	31227.1	18191.8
O15296	O15296	LX15B_HUMAN	ALOX15B		4022.47	33159.7	994.056			1194.33		3360.44	1467.61	114734	2807.56		150054		5723.69	1670.61
O15297	O15297	PPM1D_HUMAN	PPM1D		76659.9	30293.4	16075.1	32124	9627	34698.6	13428	31300.4	58920.5	53397.6	27959.2	91123.8	11129.3	67565.3	87966.9	71475.2
O15305	O15305	PMM2_HUMAN	PMM2		98369.1	118365	57952.4	107886	97157.3	137046	163722	90129.6	137678	85920.7	119082	75274	152922	87291.9	93400.6	93972.6
O15321	O15321	TM9S1_HUMAN	TM9SF1		13273.7	24819.3	11350.1	9252.33	10864	9413.82	10143.2	5673.38	16242.7	19036	8455.83	4406.27	17363.3	12041.9	8668.37	7773.16
O15327	O15327	INP4B_HUMAN	INPP4B		20343.2	9234.95	8769.77	4173.22	7033.64	4510.59	6831.14	5520.09	21461.9	4123.58	8963.79	11715.5	55699.1	19884.3	13157.6	27873
O15344	O15344	TRI18_HUMAN	MID1		8208.84	17887.8	6192.57	14299.1	14715.7	11611.8	7628.1	11857.6	3924.84	11758.3	29893.3	8676.42	3960.07	10037.3	20130.1	7468.85
O15347	O15347	HMGB3_HUMAN	HMGB3		26315.2	36773.4	49731.2	59908.3	33849.7	24712.5	15675.2	57591.4	20680.2	43021.7	44264.4	27747.6	39588	18522.5	31796.9	20986
O15350	O15350	P73_HUMAN	TP73				1224.23
O15355	O15355	PPM1G_HUMAN	PPM1G		49594.4	53897.1	100558	74829.5	101449	84918.1	42578.1	66810.2	26860.9	71548.8	73604.9	34763.9	62209.1	29781.1	50061.2	35289.2
O15357	O15357	SHIP2_HUMAN	INPPL1		22895.2	23807.3	27288.7	24032.5	21773.8	33301.7	25454.2	22933.2	17408.7	36252.6	21180.8	21762.2	18349	13036.9	17811.8	14378.8
O15360	O15360	FANCA_HUMAN	FANCA			1503.92	3573.49	2676.02	5724.38	4043.67	26045.2	3046.73		3656.32	4094.73
O15370	O15370	SOX12_HUMAN	SOX12				6773.85	7689.57
O15371	O15371	EIF3D_HUMAN	EIF3D		46608.5	77157.7	46564	72775.2	49254.2	56577.7	38694	79563.7	34992.9	44289.1	75174.4	43627.5	84366.7	50515.4	47145.1	34321.5
O15372	O15372	EIF3H_HUMAN	EIF3H		85329.8	146244	107476	137016	109011	93847.5	89475.5	147829	59613.8	95819.5	106867	87178.7	115071	88775.6	126242	84919.2
O15374	O15374	MOT5_HUMAN	SLC16A4								882.961		5993.19
O15379	O15379	HDAC3_HUMAN	HDAC3		4842.63	7057.35	10498	8253.99	6402.88	6918.55	6699.41	8638.2	7591.92	4760.86	7130.88	5147.57	7283.48	4676.52	5432.05	6053.29
O15381	O15381	NVL_HUMAN	NVL		6733.97	4932.28	9121.61	6944.96	11297.9	7905.82	7096.3	7307.09	2652.73	6020.31	10238.1	3586.87	8908.82	4527.57	4955.65	3212.56
O15382	O15382	BCAT2_HUMAN	BCAT2		31719.4	119528	142282	88436.4	30655.5	40538.2	60809	69568.9	101303	45437.5	69001.9	48420.1	86080.6	57726.9	58787	54086
O15392	O15392	BIRC5_HUMAN	BIRC5			3798.62	3689.85	4306.7	4993.48	14031.2		4663.74
O15397	O15397	IPO8_HUMAN	IPO8		10206.5	12739.5	23285.4	19102.1	17826.9	25805.9	21874.7	15617.3	9719.93	9024.13	16576.4	11584.1	8429.18	9315.3	10012.4	10323.1
O15400	O15400	STX7_HUMAN	STX7		16294.7	11747.9	6318.23	9218.38	10981	8761.8	10763.3	10224.8	34265.9	7779.19	12802.1	20608.6	12049.8	14987.4	23301.2	11203.1
O15417	O15417	TNC18_HUMAN	TNRC18		111058	86922.4	123306	69107.2	87646.3	90809.5	87331.3	104418	97589.6	84546.6	95621	97836	94346.3	177840	120529	70310.1
O15427	O15427	MOT4_HUMAN	SLC16A3		31095.6	10549.4	8611.04	11215.9	6931.37	17175.3	8068.29	11861.6	76412.7	17510.3	19092.6	10820.2	11982.8	13345.4	4939.2	16914.9
O15431	O15431	COPT1_HUMAN	SLC31A1		5503.13	11090.3	1846.52	8984.91	4823.1	6792.05	786.675	5371.61	10649.6	16295.9	15969.7	5038.59	19433.1	1662.38	9748.9	4119.84
O15438	O15438	MRP3_HUMAN	ABCC3		3730.77	2328.83	2950.02	4130.97	2049.5	3038.2	3223.63	1167.98	14498	4840.27	3674.28	2963.23	4234.1	4030.52	2678.46	4646.72
O15439	O15439	MRP4_HUMAN	ABCC4		8290.4	8424.8	11279.3	3227.9	8835.94	10755.2	6276.46	5397.41	9143.72	9554.17	9310.47	5892.7	6472.28	7281.08	23736.7	7736.27
O15440	O15440	MRP5_HUMAN	ABCC5		15380.8	10436.7	8649.12	7001.47	13428.9	8378.77	9223.56	7604.27		7426.98	6618.69		9484.5		6238.69
O15446	O15446	RPA34_HUMAN	POLR1G		9979.46	7605.37	6674.69	12684.3	4672.86	5247.56	4415.46	10601.7		9849	10817.9	4753.54	7978.12	4663.88	11558.8	10110.7
O15455	O15455	TLR3_HUMAN	TLR3		3240.61	2567.58	4601.51	2972.01	1529.07	2990.34	4077.11	2216.73	14140.7	3762.83	3552.24	4691.76	2116.89	3339.31	5036.13	1237.58
O15460	O15460	P4HA2_HUMAN	P4HA2		77438.7	39698.9	13990.5	14112.2	18586.3	67706.8	28550.2	30186	45221.4	26915.1	35433	49859.1	33610.5	25710.2	18425.8	31890.8
O15479	O15479	MAGB2_HUMAN	MAGEB2		13371.1		31907.3	5618.75	4014.67	5799.45	5472.75	5761.51			11837.5	22339.8	10133		60796.9	65915.5
O15481	O15481	MAGB4_HUMAN	MAGEB4						4432.65						2915.64
O15484	O15484	CAN5_HUMAN	CAPN5		16809.2	6154.12	23966.4	5445.54	7816.58	7757.92	7565.65	6144.73	12422.5	9725.13	11449.2	14340.8	6370.23	11326.3	14489.1	16953.2
O15488	O15488	GLYG2_HUMAN	GYG2		1532.65	5475	4284.63		1231.69	2620.89	2166.22		2281.27		4359.45	2507.03	3449.04	5000.73	3608.61	1806.47
O15498	O15498	YKT6_HUMAN	YKT6		144580	119025	143404	140568	137764	161085	95390.3	70954.9	95744.2	104626	154945	84943.1	204721	117663	118986	99201.6
O15504	O15504	NUP42_HUMAN	NUP42		7779.99	8821.38	12047.4	8683.33	13318.8	12010.8	8762.56	12799.8	6607.01	8720.86	7986.22	6492.24	8895.63	5527.58	10600.9	5745.06
O15511	O15511	ARPC5_HUMAN	ARPC5		107747	77107.8	42756.1	74462	56526	69226.9	58768.1	94750.4	51723.5	60001.1	89961	107476	79645.3	92060.5	80812.9	75084.4
O15514	O15514	RPB4_HUMAN	POLR2D		17735.5	30803.5	35756.5	19778.1	12935.9	21906.5	24743.4	34561.5	13971.9	13574.6	20342.1	13639.1	17236.8	19797.7	24550.4	18545.3
O15519	O15519	CFLAR_HUMAN	CFLAR		2317.29	5747.99	5276.95	2802.82	4090.44	3507.34	6407.3	4238.76	5021.87	3252.95	7243.7	4144.63	3674.05	4663.4	3402.09	5332.41
O15525	O15525;O60675	MAFG_HUMAN	MAFG		2225.45	6297.39	4365.27	5172.84	2685.09	5170.83	7060.34	9535.02	5552.19	15155.7	7172.95	5320.42	7703.17	4103.18		3309.4
O15527	O15527	OGG1_HUMAN	OGG1				1851.93	1314.3	4551.66	1742.34	4012.48	2177.73	1953.58		1628.52		1542.07	1915.86	3243.44
O15530	O15530	PDPK1_HUMAN	PDPK1		19822.1	22771.3	10491.8	20146.8	10465	16368.8	21000.7	17722.5	35868.7	17858.8	20786.4	14671.1	25986.3	11812.9	16639.9	14063
O15533	O15533	TPSN_HUMAN	TAPBP		291308	166925	65683.4	241486	94710.6	59575.7	86869.7	278618	196570	269956	459531	90720.8	62583.3	124912	71628.7	121034
O15534	O15534	PER1_HUMAN	PER1			4638.47	5105.48	2012.81	3945.81	4493.51	8410.65	6164.32	3915.98	5482.16	3411.79		4240.5	3647.16	5590.68	4440.02
O15540	O15540	FABP7_HUMAN	FABP7			251635			318821	129182	46635.3	27140.7		8215.44	205865	142287	2416840	68260.7	6591.55	39379.8
O15541	O15541	R113A_HUMAN	RNF113A		11513.5	10367.6	6432.65	11962	11900.1	7243.76	6342.71	9561.12	7652.83	9795.22	11597.6	8684.59	9539.83	6651.74	8400.75	7752.73
O15550	O14607;O15550	KDM6A_HUMAN	KDM6A		60677.6	70669.9	94012.6	84249.3	62109	34075	75639.3	70639.6	81133.7	73698	84503.8	97182.3	91890.2	99366.1	90229.3	159729
O15551	O14493;O15551;O95484;P56747	CLD3_HUMAN	CLDN3			18330.2	21435.4	17156.9	4280.54			28929.3	11864.6	14683.6		9079.36	15951	9481.7	17864.1
O15554	O15554	KCNN4_HUMAN	KCNN4		139386	129095	110234	598164	233425	179680	68999.2	252712	181761	368876	54121.9	45301.9	79116	99565.2	259494	42382.1
O43143	O43143	DHX15_HUMAN	DHX15		131401	181979	353508	231852	212445	218104	155487	224706	133392	241695	182504	110129	184147	126944	174569	97357.7
O43147	O43147;Q2NKQ1	SGSM2_HUMAN	SGSM2		26136.9	10931.7	7306.95	9664.92	7191.31	4812.04	4849.33	4948.57	8258.71	7920.11	6836.81	13580	8644.59	16603.7	24843.9	11656.9
O43148	O43148	MCES_HUMAN	RNMT		15605.6	21076.2	31141.4	17985.8	24499.7	20380.5	13233.8	25569.9	11658.6	21857.7	13621.8	18473.2	18821.6	13911.2	23409	11231.1
O43149	O43149	ZZEF1_HUMAN	ZZEF1		25422.7	22986.4	11850.7	19271.2	18602.5	18712.6	17948.4	24424.8	31280.5	21400	28800.9	24282.9	33737.9	27816.1	20260.3	26153.2
O43150	O43150	ASAP2_HUMAN	ASAP2		12026.3	8320.95	19867.5	4001.98	13310.3	6813.73	11541.3	11836.5	15831.4	6212.83	7924.75	12999.8	7606.71	11857.4	12628.9	13796
O43155	O43155	FLRT2_HUMAN	FLRT2				2946.64					2267.92			3335.07			3446.11	2300.79	5756.66
O43156	O43156	TTI1_HUMAN	TTI1		44676.1	128673	156606	77295.4	180035	161671	77145	62724.2	81271.1	125046	115667	45031.8	70724.7	55582.7	66947.8	38432.1
O43157	O43157	PLXB1_HUMAN	PLXNB1		1964.23	2450.52	3666.67	2874.05	2050.58	2769.02	1435.4		3945.46	1935.67	2050.83	3064.15	2540.79	3040.87	3935.29	3673.55
O43159	O43159	RRP8_HUMAN	RRP8		11025.2	13570.5	16933.5	15141.7	18833.7	11020.4	10130.7	15340.3	9949.92	14284.1	7005.22	8011.91	11514.7	9195.88	13167.9	5637.18
O43164	O43164	PJA2_HUMAN	PJA2		8164.68	6684.81	5196.94	8096.03	6651.81	6840.35	6425.33	13542.6	11161.9	3458.8	8721.02	8146.54	9499.35	8031.02	6659.29	9735.02
O43166	O43166	SI1L1_HUMAN	SIPA1L1		13950	14029.9	43036.9	15288.4	11053.5	10798.9	13295.8	14336.6	11551.2	8365.29	11059.1	10963	12715.3	7400.11	5309.86	11591.9
O43167	O43167	ZBT24_HUMAN	ZBTB24		22711.1	5571.3	8391.95	6509.94	9770.59	5020.82	8073.25	8146.87	8666.34	6503.92	4822.17	30155.3	10328	13531.3	13865.1	17008.9
O43169	O43169	CYB5B_HUMAN	CYB5B		97768	112220	110198	79069.5	88623.3	139529	105894	46975.8	91156	119295	109657	49871.1	99876.3	78059.4	25443.5	56602.7
O43172	O43172	PRP4_HUMAN	PRPF4		32228.4	51417.9	69338.5	54816.5	43844.4	51464	41661	57591.7	20013.3	40431.5	46772.4	25680.6	42210.8	27315.1	42801.4	27162
O43175	O43175	SERA_HUMAN	PHGDH		61085.2	159995	138274	533728	415186	314111	199715	130804	41214.6	145329	119141	49304.5	229703	94046	60642.4	49898.4
O43181	O43181	NDUS4_HUMAN	NDUFS4		51075	50318.2	23084.6	43211.4	23046.2	35531.3	36121.8	64535.9	63421	81372.2	59438	47330	29864.7	68275.9	66129.1	49962.3
O43182	O43182	RHG06_HUMAN	ARHGAP6		5522.1	3236.15	2018.78	1564.09	2031.33	2443.53	3309.84	2721.85	4018.97	3096.96	3835.33	7354.46	3798.09	6272.95	4626.26	7530.86
O43184	O43184	ADA12_HUMAN	ADAM12		9950.75	4193.09		3277.74	1692.33	6336.49	5823.73	3731.12			6835.56	11880.5	5955.22	6756.63	4535.99	9470.07
O43189	O43189	PHF1_HUMAN	PHF1		4659.49	8599.7	8356.03	7573.12	9054.65	7155.72	8199.1	9970.61	5888.63	7976.2	10865.4	4554.24	6249.68	5468.75	4647.9	4087.49
O43236	O43236	SEPT4_HUMAN	SEPTIN4		9469.47	13641.8	3353.38	9828.78	11027.9	11987.4	16573.2	7431.78	15531.4	9626.32	11281.1	14784.4	7638	27569.3	21420	20975.9
O43237	O43237	DC1L2_HUMAN	DYNC1LI2		72211.3	155730	71434	89771.4	58357.9	104477	107599	81572.2	109616	133812	104743	111455	107502	95357.1	77175.3	106130
O43240	O43240	KLK10_HUMAN	KLK10			2969.49	10383.2		21757	9176.8		47217.5			32715.6	13021		5489.98		7705.15
O43242	O43242	PSMD3_HUMAN	PSMD3		154843	162590	160125	208539	169999	163416	124213	175230	174369	177602	210970	138034	201775	143509	151158	143080
O43251	O43251	RFOX2_HUMAN	RBFOX2		14137.5	12797.8	13093.1	12196.1	8377.4	13455.2	7881.81	12406	7383.8	8394.89	11176.5	12489.7	11808.1	11239.6	12294	13415.4
O43252	O43252	PAPS1_HUMAN	PAPSS1		122372	685271	210316	316983	338985	198271	184632	471750	45616.9	280111	185278	90522.3	250760	91868.3	103479	100016
O43264	O43264	ZW10_HUMAN	ZW10		101067	110439	107171	121351	162312	129589	137269	114092	87345.1	116226	118898	65703.9	128284	77258.4	112211	86662.8
O43272	O43272	PROD_HUMAN	PRODH		32783.6	7128.94	16668.6	1648.35	7937.67	14607.9	12260.7	6781	304503	6869.43	2206.71		5048.87		2024.91
O43278	O43278	SPIT1_HUMAN	SPINT1		12471.4	16962.5	15782.7	24814	25459.6	13446.4	15221.2	8813.26	22796.5	38098.7	20284.3	3766.62	31877.4	14527.8	21441.5	10205.1
O43281	O43281	EFS_HUMAN	EFS			4874.43	1396.36	5603.88	4053.53	7585.23	4993.18	6204.42		3548.86	3250.06	3749.25	4643.22	2582.03	2471.65	4952.39
O43283	O43283	M3K13_HUMAN	MAP3K13		52528.4	24031.8	15504.8	17803.5	7753.41	21507.5	17319.3	18846.5	19292.2	18306.3	32073.6	50843.5	23195.3	68988.1	31299.2	33574.2
O43286	O43286	B4GT5_HUMAN	B4GALT5				4729.89	1906.77	3413.5	1868.04	2015.46	1414.86	2819.17	8655.21	1716.3		2952.07		6240.52
O43290	O43290	SNUT1_HUMAN	SART1		105570	115472	154945	140260	96130.9	95181.2	94894.8	168891	85574.9	87934.3	110556	115108	118506	113296	137801	92803.2
O43291	O43291	SPIT2_HUMAN	SPINT2		16549.2	116064	22553.8	41341.8	31807.1	25533.7	40430.8	16505	15323.4	105326	22154.3	8440.58	34801.3	8493.04	33121.9	5057.8
O43292	O43292	GPAA1_HUMAN	GPAA1		8544.12	17235.4	7020.93	7947.66	7824.89	8556.75	6794.22	4602.52	8286	12711.9	10875.6	8208.82	9433.48	7743.09	5909.94	11375.5
O43293	O43293	DAPK3_HUMAN	DAPK3		13724.8	10923.7	6279.14	7082.27	8087.22	12365.3	7731.68	7592.83	4558.21	9576.71	13390	7845.36	10658.3	8613.05	6802.1	16533.7
O43294	O43294	TGFI1_HUMAN	TGFB1I1		217344	123186	35373.7	85753	55059.1	126444	58101.8	98067.8	93590.9	81616.9	121605	167140	167095	141316	102164	409812
O43295	O43295	SRGP3_HUMAN	SRGAP3		7760.26	10985.9	38543.4	25033	7280.89	9928.69	11785.5	12295.8		9719.94	16194	9851.49	12701.2		11163.3
O43296	O43296;Q5CZA5	ZN264_HUMAN	ZNF264			1953.96	5496.67	3386.1	1421.98	777.938	2533.55	1695.94			3395.39	1818.95			1696.88
O43299	O43299	AP5Z1_HUMAN	AP5Z1		17659.4	15419.4	18572.3	13475.7	21367.3	19457.7	22304	14091.5	15889.1	35877.8	25319.9	14995.3	19985.5	14461.9	13349.7	13767.5
O43301	O43301	HS12A_HUMAN	HSPA12A		35131.8	17153.3	11718.4	10048.6	5779.37	12509.2	21130.8	11661.5	41963.4	21153.5	25889.2	52024.4	14283.9	67159	34051.1	45978
O43303	O43303	CP110_HUMAN	CCP110		5703.26	8345.76	5550.29	10358.4	11057.8	4013.68	7472.35	9572.36	2255.71	4550.49	8946.53	2189.92	4676.53	3106.25	2583.12	3395.88
O43306	O43306	ADCY6_HUMAN	ADCY6		8638.99	4730.96	10552.1	5432.81	5963.58	5751.19	4913.41	5733.34	7025.11	10972.4	6938.77	7160.72	7858.79	12766.6	9699.84	7851.9
O43309	O43309	ZSC12_HUMAN	ZSCAN12			1082.72	2843.19			1150.9	1026.52				1592.8
O43310	O43310	CTIF_HUMAN	CTIF		6780.26	4577.34	2590.1	6152.67	5099.03	6332.6	5777.11	4640.42	4238.26	6235.93	5984.29	5953.96	5857.85	6283.71	6988.01	6550.72
O43312	O43312	MTSS1_HUMAN	MTSS1		4425.59	4455.87	1641.69	4485.17	4743.08	5381.27	7098.82	1659.59	3280.27	3989.63	3957.93	6267.84	2327.64	6610.44	2651.32	4490.35
O43314	O43314;Q6PFW1	VIP2_HUMAN	PPIP5K2		12595.2	11832.2	8367.2	11852.6	15525.9	14391	12073.7	17587.4	23635.1	12840.9	14770.2	13037.4	12126.9	10030.2	12567	10997.4
O43318	O43318	M3K7_HUMAN	MAP3K7		10672.9	13211.3	9106.57	9010.25	9851.02	10533.5	9862.41	15836	8714.67	8732.57	11442.8	8889.86	11924.1	7251.95	15233.1	8864.47
O43324	O43324	MCA3_HUMAN	EEF1E1		22547.5	30260.7	24452.3	28218.7	29885.6	29696.3	31080.8	19778.6	29794.3	39144.3	31904.7	18879.7	30465.6	14137	31964.9	18973
O43347	O43347	MSI1H_HUMAN	MSI1				12418.8	1500.19	1985.73	1073.04	1516.86	2118.1
O43353	O43353	RIPK2_HUMAN	RIPK2		8505.75	25541.5	5098.94	17598.2	6878.9	9695.19	8534.71	16944	8732.28	12848.2	10575.8	6177.05	9670.65	7288.67	8045.43	5600.05
O43379	O43379	WDR62_HUMAN	WDR62			1990.64		1468.62
O43390	O43390	HNRPR_HUMAN	HNRNPR		98694.8	111923	188990	162413	81318.5	102074	97242.7	163935	68055	147837	144299	95477.6	136696	93454.6	101154	70444.4
O43395	O43395	PRPF3_HUMAN	PRPF3		19613.7	30972.1	47075.8	29221.7	37265.9	30714.8	26092.3	43221.9	11995.7	28625.4	27303.2	14964.4	25060.9	15643.7	29152.7	17729.8
O43396	O43396	TXNL1_HUMAN	TXNL1		32811.4	39263.2	25273.7	64845.9	30484	24611.8	9595.25	33485.7	40940.8	33939.7	36268.7	30278	39956.7	33035	43431.3	28144.2
O43399	O43399	TPD54_HUMAN	TPD52L2		109850	150730	122809	130026	128292	142431	127221	107214	184868	89865.4	123803	113909	160567	110833	113503	77864.7
O43402	O43402	EMC8_HUMAN	EMC8		7575.66	11486.9	9720.98	11001.7	10028.3	12075.1	5631.83	9308.89	5155.63	16869	9731.52	6596.82	11770.8	5506.57	7108.44	6730.63
O43405	O43405	COCH_HUMAN	COCH			2839.11		25284.1		1339.71	1491.77	2539.35		40054.3
O43414	O43414	ERI3_HUMAN	ERI3		15446.6	18883.1	25456.7	18549.8	22565.2	23127.5	35643.3	21429.5	17093.7	21364.7	20917	18672.2	17247.5	14012.4	15990.3	16039.9
O43422	O43422	P52K_HUMAN	THAP12		9021.55	6307.58	6237.23	7716.51	6947.19	6246.48	4562.1	9593.71	3285.59	6956.05	5658.03	4114	4867.25	5102.78	5774.26	5880.59
O43426	O43426	SYNJ1_HUMAN	SYNJ1		8030.74	6308.03	3134.88	4761.33	6676.26	6383.12	7830.32	5673.14	6023.96	5756.02	7708.72	6787.83	5168.18	7746.67	4829.47	8143.78
O43427	O43427	FIBP_HUMAN	FIBP		10962.3	9532.92	14085.2	14422.3	7580.22	12180.5	10666	16837.3	14663	8194.39	11017.9	10739	7878.61	9679.81	11559.5	13259.9
O43432	O43432	IF4G3_HUMAN	EIF4G3		18558.4	15290.5	20299.5	19333.4	13693.6	15751.6	13989.2	12773.9	13504.7	17763.2	21952	18418.3	17338.9	15555.7	14268	18378.1
O43439	O43439	MTG8R_HUMAN	CBFA2T2			929.945		1013.06	2126.76	1481.47		2327.75	1085.6	1967.98	943.058		926.228		2246.57
O43447	O43447	PPIH_HUMAN	PPIH		28779.9	30239.2	34762.8	39351.9	32955.7	38214.4	29510.2	40910.2	15672.7	30844.1	27198.5	19461.1	25079.6	22092.7	27456.5	18522.1
O43464	O43464	HTRA2_HUMAN	HTRA2		31352.2	25398.4	13738.4	32978.5	10502.3	9939.93	28006	23697.9	38145.1	24144.5	16609.4	45998.4	24746.2	34527.5	52113.7	33299.3
O43474	O43474	KLF4_HUMAN	KLF4		2767.96	1619.02	750.813	1422.21		1298.89		901.089	1174.4	5606.38	928.398	2372.85	855.053	1301.32
O43488	O43488	ARK72_HUMAN	AKR7A2		99308.7	116918	59523.4	92090.4	46975.1	46689.7	47471.5	74022.8	391950	147059	74992.3	74452.4	110843	99876.6	76367.8	55195.5
O43490	O43490	PROM1_HUMAN	PROM1			24953.9	8459.3	5179.23	32175.1	12779.9	12468.9	6665	9129.76	52681.8	10245	2107.15	3274.49	15091	10759.3	10565.4
O43491	O43491	E41L2_HUMAN	EPB41L2		94937.1	81032.6	38662.5	40833.9	104215	114625	210824	148698	57322.6	76576.3	96798.9	159064	70013.5	156975	96020.8	125491
O43493	O43493	TGON2_HUMAN	TGOLN2		36674.8	42585.4	13317.2	36836.9	17512.6	18570.7	23265.3	16694.2	34608.3	26728.7	20952.8	42940.1	57939.9	29156.8	31292.4	36377.7
O43504	O43504	LTOR5_HUMAN	LAMTOR5		54257.3	69358.5	70168	61615.9	62855.1	66046.5	67483.8	53418.5	124531	112358	64706.9	61976.3	65655.9	51487.3	71821.2	54761.5
O43505	O43505	B4GA1_HUMAN	B4GAT1		4164.18	7392.63	4317.66	6665.72	9122	3829.4	5091.7	5210.73	5809.4	3775.29	3931.15	4257.81	6446.53	3836.77	8151.77	5015.63
O43516	O43516	WIPF1_HUMAN	WIPF1		26649.4	11563.1	3980.54	12601.8	13777.7	15304.2	15898	27304.6	9244.97	15664.7	28962	24961.9	11401.4	18076.2	8802.18	14986.7
O43520	O43520	AT8B1_HUMAN	ATP8B1		21148.6	22849.6	13959	17979.6		13403.3	19023.5	25152.2	6286.92	35484.9	15953	15372.6	26574	12122	16956.6	10960.6
O43524	O43524	FOXO3_HUMAN	FOXO3		7940.79	10410.6	7444.07	11758.4	6944.94	7490.02	14523.1	24644.8	6640.82	8071.43	16772.9	10604.4	16639.9	11509.6	31907.5	15466.2
O43542	O43542	XRCC3_HUMAN	XRCC3				470.745	530.315	900.152			945.75					216.288
O43548	O43548	TGM5_HUMAN	TGM5		3435.19	15033.4	11118.7	806.338						7114.89	5003.99		8283.49		7937.18
O43556	O43556	SGCE_HUMAN	SGCE		4780.2	4737.13	2737.09	5278.03	3897.94	4952.9	7495.2	2618.17	2133.81	9963.97	4109.48	5515.89	6255.67	5604.61	5252.46	12203.9
O43566	O43566	RGS14_HUMAN	RGS14		8477.38	3551.11	3758.76	3771.17	2620.94	6206.23	2449.63	7016.47	2024.74	4840.19	9859.26	3054.52	3095.96	10298.7	4737.81	6759.51
O43570	O43570	CAH12_HUMAN	CA12		14212			4832.25	3793.61	5874.53			71397.5	2478.77	5894.02	5320.76	14896.3	4895.44	23647.6	9071.52
O43572	O43572	AKA10_HUMAN	AKAP10		4821.24	4444.63	2840.69	2888.44	3376.07	3546.66	2879.72	5384.03	7860.05	4648.3	4799.56	4814.73	4912.48	5271.16	4127.44	5902.78
O43581	O43581	SYT7_HUMAN	SYT7		2405.66	1776.85		2085.15	2372.71	2573.91	2264.06	1404.21		7231.54			3245.39		6298.22
O43583	O43583	DENR_HUMAN	DENR		54865.6	42230.2	40561.2	24942.2	57962.4	34800.8	34001.5	35552.9	40437.2	26327.5	34129.7	23711.8	41732.9	29054.2	36428.4	26593.9
O43586	O43586	PPIP1_HUMAN	PSTPIP1		8962.32	3936.66		5699.13	5919.01	6289.26	8185.24	8848.46	4235.71	6749.7	9670.06	10367.8	5597.12	12605.4	7240.47	9597.56
O43592	O43592	XPOT_HUMAN	XPOT		34661.8	30683.5	27760.2	17400.1	36354.8	29061	16695.1	22158.2	14935.8	42215.2	26833.5	17985.8	20187.9	18841.6	19974.3	22985.1
O43598	O43598	DNPH1_HUMAN	DNPH1		97590.9	175733	84308.7	170867	176223	115464	131452	129807	393358	154786	231552	82947.9	59528.7	95221.9	159883	61373.1
O43602	O43602	DCX_HUMAN	DCX		4770.35	4436.05		5659.65	3150.03	17079.2	7037.51	2492.86	1837.32	2033.82	30158.2	4227.79	8735.85	5567.43	26341	11366.1
O43615	O43615	TIM44_HUMAN	TIMM44		29503.4	53190	28038.5	46393.5	62065.9	108978	47746.1	54013.8	67991.2	55770.8	34142.5	22066.3	65160.5	28991.2	35377.2	24566.7
O43617	O43617	TPPC3_HUMAN	TRAPPC3		14000.1	24462.8	16747.4	19743.9	31920.9	24874.9	27458.8	18503.8	19528.2	19643.2	19689.9	14930.2	21020.5	14368.3	25087.6	21706.6
O43623	O43623	SNAI2_HUMAN	SNAI2					631.57		1516.58					1994.76	2806.88	378.112
O43633	O43633	CHM2A_HUMAN	CHMP2A		54790.6	77681.7	77066.2	69682.6	50612	65442.6	57696.5	66757.2	75054.2	48739.1	80601.3	50294.6	59651.8	44116.2	82287.5	31877
O43639	O43639	NCK2_HUMAN	NCK2		24656.9	67042.4	49162.7	46762.7	27164	52519.9	60507.6	35481	59583.2	37352.4	28218.9	30622.5	26014.4	35560.9	29547.8	31835.5
O43657	O43657	TSN6_HUMAN	TSPAN6			12200.9	3722.4		6734.62	2234.73	43825.3	1957.06	3370.09	8187.71	5767.49		19474.2		9934.92
O43660	O43660	PLRG1_HUMAN	PLRG1		23488.2	26444.7	43240.7	38333.4	28403.2	31164.2	14866.5	36922.8	21585.2	29305.5	31508.6	22435.2	36704.1	20844.5	40392.5	20916.3
O43663	O43663	PRC1_HUMAN	PRC1		5312.15	11178.5	4064.8	6635	8697.95	5265.6	2299.18	7960.23		10336.1	4306.65	3544.48	5207.01		3702.44
O43665	O43665	RGS10_HUMAN	RGS10		15377.4	30452.6	18454.5	15980.4	23712	14272.1	20252.6	54543	12814.4	20833.8	21091.3	25139.4	23029.2	29813.7	37765.2	18579.6
O43670	O43670	ZN207_HUMAN	ZNF207		85206.1	112041	125147	120623	99220.5	101860	96331.7	145060	64824.1	68249.3	120278	81217.2	124273	56147.4	97877.4	68548.8
O43674	O43674	NDUB5_HUMAN	NDUFB5		35481.9	60366.7	23230.3	52795	57240.1	41582.8	36564.6	35256.6	47158.6	64511.1	68696.2	33801.6	32316.6	39368.1	56342.5	39189.4
O43676	O43676	NDUB3_HUMAN	NDUFB3		12514.2	22120.9	10454.4	23976.3	12394.8	16952.2	10064.8	20177.8	21170.9	33018.4	32959.4	17674.1	13706	21621.1	24697.2	24771.1
O43678	O43678	NDUA2_HUMAN	NDUFA2		19181.2	25430.7	17552.5	19639.3	11722.4	23051.8	19349.8	23714.8	25135.6	26061.1	28344.6	18124.9	15651.1	19074.8	33356.1	18167.7
O43681	O43681	GET3_HUMAN	GET3		78455.8	63330.6	322389	71118.5	112690	98324.1	90249.5	92376.4	92051.1	64361	79808.5	48213.9	69019.5	48801.8	106091	53182
O43684	O43684	BUB3_HUMAN	BUB3		50095.1	62648.1	83332.5	75692.3	61587.1	59598.6	73211.5	98447.4	39302.7	53540.9	67297.5	46705.5	61751.2	53771.3	66720	35455.5
O43688	O43688	PLPP2_HUMAN	PLPP2			4752.38		1617.55	1479.4					6459.78					2867.04
O43692	O43692	PI15_HUMAN	PI15		3110.56			1955.57	1846.38	5109.53	3470.95				4899.01	3777		2592.27	1736.78	9466.06
O43704	O43704	ST1B1_HUMAN	SULT1B1		3080.78			2816.46	1735.31				11760.8			5845.65		7093.48		8817.51
O43707	O43707	ACTN4_HUMAN	ACTN4		1695570	2311870	1172540	1699230	1335140	1582770	1415090	1761840	2028410	1196800	1614210	1449530	1598260	1505350	1801030	1943660
O43708	O43708	MAAI_HUMAN	GSTZ1		19221.2	83192.4	38823.9	44788.7	17675.4	16589.6	41252.6	25291.4	40044.2	44936.4	26222.2	18962.7	43514.6	23693.1	27175.3	20276
O43709	O43709	BUD23_HUMAN	BUD23		4226.41	3779.64	9337.75	12821.3	9681.94	5914.57	6027.8	8252.91	4754.21	4588.5	4039.81	5489.7	3463.53	5755.58	9611.79	3492.53
O43715	O43715	TRIA1_HUMAN	TRIAP1		7790.17	12754.2	16535.4	6996.12	6783.71	6393.28	4600.73	7187.29	13592.8	7092.77	8215.18	5832.82	13671.3	3765.45	5295	7920.05
O43716	O43716	GATC_HUMAN	GATC		4481.14	7757.99	15600.6	9118.39	8764.75	6019.72	9154.74	9512.55	8412.99	5354.47	6075.7	3585.28	9427.78	4677	11309.7	4495.02
O43719	O43719	HTSF1_HUMAN	HTATSF1		37807.3	63197.7	63425.9	78946.2	155982	43466.8	64562.9	106962	32392.1	57849.8	57637.7	47530	45597.8	57641.5	72212.9	46930
O43731	O43731	ERD23_HUMAN	KDELR3		11593.7	56086.6	6742.24	5458.66	8091.42	18084.4	15462.1	8990.75	10211.3	22086.5	13941.5	8599.69	8225.89	9126.82	5672.74	16690.6
O43734	O43734	CIKS_HUMAN	TRAF3IP2			156.249	755.926		1000.44						269.939		288.488
O43739	O43739	CYH3_HUMAN	CYTH3		10035.2	12696	7837.38	12794.5	6108.35	9799.8	8559.19	15437.3	5825.87	9896.02	10120.7	10262.2	9232.33	14036	12419.2	15512.8
O43741	O43741	AAKB2_HUMAN	PRKAB2		24594.9	28634.5	12550	12289.7	7497.26	34604.5	34069.8	20720.8	35587.2	16552.8	17398.3	18425.2	27239.1	21242.3	13680.9	29640.4
O43747	O43747	AP1G1_HUMAN	AP1G1		30567.9	68908.5	40925.8	38364.7	32646.5	48235.3	49397.6	39230.4	61359.7	52700.2	63403.3	38938.8	67640.6	26425	31205.2	26412.7
O43752	O43752	STX6_HUMAN	STX6		10499.8	12044	5539.95	15373.1	8523.62	5760.45	6096.53	5846.87	7919.54	16701.3	10474.7	8097.75	12151.6	9863.66	10934.7	6117.84
O43759	O43759	SNG1_HUMAN	SYNGR1		31672.4	179743	29488.1	241633	98393.4	104677	81669.6	34690.6	38808.4	117595	85079.1	57567	47723.6	53487.3	83407.5	47027.2
O43760	O43760	SNG2_HUMAN	SYNGR2		272458	393848	150305	193443	165957	201616	172427	243917	187870	216540	181091	145739	230875	151303	305923	127224
O43765	O43765	SGTA_HUMAN	SGTA		52716.3	47594	30003	47403.9	40673.7	47972.5	35132.7	49957.8	41899.5	45811.3	39024.2	29060.6	54887.2	32363	59797.4	24182.4
O43766	O43766	LIAS_HUMAN	LIAS			2052.47	2917.6	1479.96	696.95	1727.18	1463.99		1956.59	2306.85			1272.97	2161.06
O43768	O43768	ENSA_HUMAN	ENSA		17881.1	29811.7	16299.3	16108.8	27150.6	22571.1	19444.1	23264.3	27362.1	22805.3	22520	11653.9	21689.6	17274.3	19298.5	11733.5
O43772	O43772	MCAT_HUMAN	SLC25A20		21888.2	28404.9	46873	16174.1	19266.8	31777.5	24995.8	25757.7	37533.4	21780.1	42625.9	30349.4	35171.7	36089.1	29683.9	30773.3
O43776	O43776	SYNC_HUMAN	NARS1		45236.6	69733.6	46769.4	106361	54364.2	77966.6	46812.7	71264.3	81863.6	62148.8	68883.9	58197.1	65858.5	52869.3	75600.6	51808.1
O43790;Q14533	O43790;Q14533	KRT81_HUMAN;KRT86_HUMAN	KRT81;KRT86		6436.94				27122.9	1806.74
O43791	O43791	SPOP_HUMAN	SPOP		3635.85	6007.33	4547.47	4992.95	1967.58	2546.89	1784.66	5872.71	3726.55	3348.49	4253.05	2766.65	3814.13			3839.9
O43795	O43795	MYO1B_HUMAN	MYO1B		60533.1	68769.4	46108.3	40206.4	40654.1	93280	62835.3	58441.5	31962.9	59953.6	87006.6	73203.9	96472.2	72750.9	58703	72044.7
O43805	O43805	SSNA1_HUMAN	SSNA1		1903.55	1933.02	2643.81	2213.6	1636.29	1456.93	1339.42	4009.71	2245.93		2704.11	1890.69	1718.19	2905.08	4056.25	2337.67
O43808	O43808	PM34_HUMAN	SLC25A17			14450.9	7059.32	12273.9	17505.2	15366.5	13919.4	10972.1	12228.4	4049.15	14587.1	3074.05	12568		6117.2	7430.71
O43809	O43809	CPSF5_HUMAN	NUDT21		119344	166156	256573	176236	202736	189499	155573	200851	96850.6	184428	158815	109307	167420	100613	131934	86829.9
O43813	O43813	LANC1_HUMAN	LANCL1		17563.6	28308.2	19519.1	27382.1	12317.4	25898.2	32970.2	27223.3	22665.5	14991.8	32090.5	16547.4	13520.6	20021.4	22001.8	20454.5
O43815	O43815	STRN_HUMAN	STRN		50938.1	53364.5	36536	73119.6	64011.7	49372.4	65604.9	92243.8	37312.8	53163.8	47754.5	48605.2	62576.4	56482.3	62739.7	43522.2
O43818	O43818	U3IP2_HUMAN	RRP9		19817.1	13386	36004.1	29086.1	26311	22036.4	17492.5	12736.2	6349.95	16688.3	16986.6	14103.6	17701.4	13120.5	22042.2	18312.2
O43819	O43819	SCO2_HUMAN	SCO2		8948.12	102570	19939.4	34104.6	55106.4	72430	18764.5	15340.3	29449.9	51721.3	28193.1	19994.6	26785.7	10114.9	19906.8	11936.5
O43822	O43822	CF410_HUMAN	CFAP410			8920.25	7505	6014.2	6826.91	7381.08	13360.5	10891.3	8503.63	1400.39	7352.32	4920.06	9103.91	5617.96	5892.6	8143.03
O43823	O43823	AKAP8_HUMAN	AKAP8		14576.3	17719.4	48813.6	20806.8	27457	21087.8	13606.9	23566.3	17470	19871.3	23199.8	13421.5	21746.2	14467.2	15403.8	14578.5
O43824	O43824	GTPB6_HUMAN	GTPBP6		4447.06	11582.9	8824.53	26665.1	8050.08	1281.78	13333.4	7323.5	13394.6	15304.4	13506.6	7653.59	9066.02	6752.94	11891.4	7527.88
O43826	O43826	G6PT1_HUMAN	SLC37A4		8763.06	9869.25	10177.8	4102.25	7548.95	8585.28	15034.5	3174.45	83692.2	15879.4	6939.86	4088.31	4911.59	5747.3	6745.66	4185.62
O43829	O43829	ZBT14_HUMAN	ZBTB14			2881.48	4416.48	4858.31	2511.65	3203.27		6016.05	2224.3	1788.9	4095.04		2572.11	5910.61	6162.46
O43837	O43837	IDH3B_HUMAN	IDH3B		26626.2	78780.5	28024.9	28222.9	21547.6	24121.4	23376.6	33186.8	59435.9	40208.3	35021.3	25199.8	38177.6	34485.7	25272.4	28756.9
O43847	O43847	NRDC_HUMAN	NRDC		31904.4	29163	27050.6	29745	86188.9	48308.5	31904.9	32402.9	15251.8	33904.2	35839.7	19223.7	47715.1	21299.7	20752	25059.7
O43852	O43852	CALU_HUMAN	CALU		176348	380645	120494	355762	187245	293605	315202	280202	112625	101178	363751	160277	170157	182006	160365	186356
O43854	O43854	EDIL3_HUMAN	EDIL3		3154.33	3342.25		1536.35	739.473	7963.63	11334.1	740.544	557.66	2912.44	412.926	1222.44	3002.98	1157.33		1632.75
O43861	O43861	ATP9B_HUMAN	ATP9B		3931.61	3257.09		3440.59	1858.26	3561.71	1890.02	3851.99	4970.29	4365.34	5294.68	4798.19	3882.15	4001.52	5193.99	4790.8
O43865	O43865	SAHH2_HUMAN	AHCYL1		58389.5	81263.4	98896.2	116524	95360.9	49532.9	83816.1	83253.3	180161	61067.8	75847.4	75515.3	93691.1	74347.4	89698.9	57899.9
O43866	O43866	CD5L_HUMAN	CD5L		41897.1	6371.95	5030.89	16334.7	3368.8	3935.02	3231.35	3673.93	5113.33	4111.28	15114.3	26097	1066.5	20755.2	11508.3	58460.2
O43896	O43896	KIF1C_HUMAN	KIF1C		11446.4	11123.2	7605.2	7680.18	8004.31	10113.8	6538.03	8287.88	9408.37	7577.1	9001.37	7634.06	11924.9	8050.25	12528.6	9903.79
O43903	O43903	GAS2_HUMAN	GAS2			3402.75			1325.07	2291.03			3764.81		1548.63
O43909	O43909	EXTL3_HUMAN	EXTL3		2377.83	2364.98	6331.95	1647.55	4575.97	3946.33	2029.04	1481.98	1698.83	3093.84	2614.72	2876.05	1613.5	2535.74	2617.46	3417.19
O43913	O43913	ORC5_HUMAN	ORC5		3225.84	4607.04	10004.7	8167.41	7536.62	9020.83	7544.56	9805.32	4553.33	3520.8	7636.86	2891.15	6505.65	3558.61	6233.52	3362.31
O43914	O43914	TYOBP_HUMAN	TYROBP		8547	1328.95		2500.67	311.789			957.757	4337.55		1891.93	4605.25	2023.72	7455.91	3382.27	3561.32
O43916	O43916	CHST1_HUMAN	CHST1				2576.97		2999.4	3761.46	3260.11			4929.61	2578.92		23864.8			1526.86
O43920	O43920	NDUS5_HUMAN	NDUFS5		23097.8	20038.7	10300.3	24921.4	12186.6	15110.2	9408.49	22799.4	30052	26251.1	36365.5	31041.1	24473.4	44246.2	41569.2	26711.7
O43924	O43924	PDE6D_HUMAN	PDE6D		16472.9	17363.3	8776.65	13900.4	9478.87	20613.8	17285.5	14401.3	10060.6	5944.87	9817.64	19412.8	18888.7	23168.4	24905.8	34851.9
O43929	O43929	ORC4_HUMAN	ORC4		18015.1	21768.5	67110.2	35180.4	30401.9	41782.6	38637.4	42664	15503.9	20801.6	35207.1	14664.1	20343.4	13403.5	26000.5	20845.4
O43933	O43933	PEX1_HUMAN	PEX1		33988.9	30937.3	15925.2	20149.8	31835.1	27107.3	23807.3	20157.6	32609.9	14575.5	21764.9	31338.7	36186.8	16896.8	36805	20453
O43934	O43934	MFS11_HUMAN	MFSD11		1593.64	3797.04	1610.22	2389.74	2890.67	2104.24	1949.53	1510.95	1933.66	4922.58	2396.63	1635.21	4238.37		1202.77
O60216	O60216	RAD21_HUMAN	RAD21		33451.8	56774.5	56257.3	67471.2	48284	38932.7	41505.6	68255.1	29832	53222.2	45493.8	37839.7	41986.4	34506.7	49668.7	36167
O60218	C9JRZ8;O60218	AK1BA_HUMAN	AKR1B10		6190.75	2736.47	3483.83	2424.31	1905.3		7958.91	6234.6	68811.4	5208.4	9209.16	10903.3	18510.6	6587.14	3510.11	5226.68
O60220	O60220	TIM8A_HUMAN	TIMM8A		8820.46	7941.87	4514.53	19245.5	2632.38	4388.16	7233.69	5880.78	11912.6	10957.8	8134.43	5580.83	12260.3	6942.13	11424.3	5073.48
O60231	O60231	DHX16_HUMAN	DHX16		7848.66	11102.2	9885.52	10580.6	11536.4	9907.06	7731.65	17368.4	5586.85	9956.22	11243.4	5061.94	7229.3	4463.35	8396.71	4619.31
O60232	O60232	ZNRD2_HUMAN	ZNRD2		7903.13	15652.4	8581.89	14507	22465.6	13273.4	20985.7	9108.52	6521.53	18252.6	10034.6	5069.47	11743.2	5453.51	13459.8	6817.06
O60234	O60234	GMFG_HUMAN	GMFG		83623	28093.1	15352.4	52849.8	26822.6	22652.6	29987.1	70315.2	33268.2	57079.4	81399.3	67362.9	36216.2	111006	43355.7	77334.4
O60235	O60235	TM11D_HUMAN	TMPRSS11D		39126.7	57978.3	18879.3	37606	17233.9	58972	44685.6	24228.4		33963	52978.9	47339		50064.9	26347.3	64734
O60237	O60237	MYPT2_HUMAN	PPP1R12B		12884.7	9792.88	4742.19	6742.89	5448.57	5245.1	8149.13	5176.89	8766.76	7091.96	13316	20501.9	8277.22	14477.1	9801.16	53085.9
O60238	O60238	BNI3L_HUMAN	BNIP3L		3871.89	2546.55	8660	963.781	7706.34	4789.86	9689.86	2367.32	9587.96	3668.73	2657.16	5763.36	4049.51	3494.64	5406.38	1310.52
O60239	O60239	3BP5_HUMAN	SH3BP5		15273.7	8287.41	12097.3	13097.7	8583.6	16160.8	11038.3	9112.09	12160.4	14871.4	12902.6	21680.1	10300.7	9080.25	12709.9	12654.6
O60240	O60240	PLIN1_HUMAN	PLIN1		262996	3361.94		5367.1		1785.33	7526.14	741.142		89379.1	251017	231733	22598.3	1149140	118962	65076.8
O60243	O60243;Q8IZP7	H6ST1_HUMAN	HS6ST1			3866.15	7118.96	3126.73	3078.38	4672.6	1904.66	2058.49	1677.02	6279.13	3507.29	4952.4	7126.15	2670.53	3239.25	9765.51
O60244	O60244	MED14_HUMAN	MED14		6850.27	10280.6	15872.4	8258.21	10353.2	10262.1	9571.74	12184	5341.89	11599.9	11346.1	6696.69	6436.27	6507.39	8540.97	4222.12
O60245	O60245	PCDH7_HUMAN	PCDH7		5830.32	4532.69	22767.5	1417.64	2080.56	3300.91	5813.92	1490.49	1471.02	4459.81	4288.32	3979.99	5951.03	3264.32	2730.24	9307.91
O60256	O60256	KPRB_HUMAN	PRPSAP2		43229.2	50993.8	32596.1	77363.8	53391.2	45359	47342.1	87969.5	90565.8	62478.4	57105.9	30225	42623.2	56678.5	33300.4	27045.3
O60259	O60259	KLK8_HUMAN	KLK8		2773.52	11198.3	4291.66	3915.15	4663.53	8224.26	13767	6970.46	5284.98	3913.89	5436.86	5393.49	1835.93	1899.26	1449.22	2145.43
O60264	O60264;P28370	SMCA5_HUMAN	SMARCA5		64574.9	71056	156467	95425	103642	91951.4	69323.4	128025	35737.7	77120	79313.9	47763.9	73143.1	51129.6	66776.2	47043.4
O60266	O60266	ADCY3_HUMAN	ADCY3		2871.28	4082.72	3951.61	4623.52	7639.31	3337.08	4443.79	2087.63	1751.65	5093.78	8864.15	5477.31	2294.11	9767.49	4052.54	17215.2
O60268	O60268	K0513_HUMAN	KIAA0513		3610.79	3627.46		2314.54	3027.85	5785.2	1793.64	3245.14		4685.82	6229.18	9131.21	3822.79	4157.13	3482.39	2980.25
O60271	O60271	JIP4_HUMAN	SPAG9		39719.5	82244.3	13669.9	33749.7	32399.9	45078.8	47352.2	45993.2	94419.6	29171.1	41807	50057.9	33423.2	44304.4	44997.4	42453.4
O60279	O60279	SUSD5_HUMAN	SUSD5											1043.4
O60281	O60281	ZN292_HUMAN	ZNF292		20884.6	17456.8	61366.2	44694.7	57231.5	21444	27418.6	38504.1	19041.1	13461.3	19500.9	27358.8	16972.5	17854.6	26137.6
O60282	O60282	KIF5C_HUMAN	KIF5C		1739.34	1064.96	15511.6	1392.23	2606.34	874.141		1185.24	4458.86	1934.05	1512.94		1018.42	1562.84	3619.16
O60287	O60287	NPA1P_HUMAN	URB1		10811.3	16077.1	17994	19788.6	17805.5	19527.8	14304.8	11841.6	9663.16	13698.5	12756.4	7809.72	8712.81	8234.72	12504.3	7489.07
O60291	O60291	MGRN1_HUMAN	MGRN1		3999.18	5943.94	6332.1	9849.31	5406.95	6758.96	9593.6	4872.86	4813.66	7765.51	6462.69	4733.95	5540.38	4295.87	5493.84	4757.19
O60292	O60292	SI1L3_HUMAN	SIPA1L3		4691.51	14124.3	5705.27	6054.67	5120.69	7272.26	6398.2	5191.53	8247.24	7202.57	7825.27	5046.27	9996.8	8070.48	11320.1	4592.9
O60293	O60293	ZC3H1_HUMAN	ZFC3H1		3255.54	3763.54	7234.3	3254.25	7417.03	4930.79	3393.35	5800.39	2509.32	3908.3	3665.01	1899.35	2683.13	1766	3017.47	2757.18
O60294	O60294	TYW4_HUMAN	LCMT2				3954.39	2669.13			1801.13						2869.08		1821.99
O60303	O60303	KATIP_HUMAN	KATNIP		2688.99	2206.27	3648.69	4835.33	4550.32	2811.95	3639.41	4100.72	5170.38	18954.3	4017.37		2628.23	3472.38	2743.49	3360.05
O60306	O60306	AQR_HUMAN	AQR		11499	17633.1	20196.3	21126.8	22263.2	18914	20608	24448.9	11452.8	20593.6	20865.2	10664	18277.2	15731.9	20450.3	8962.55
O60307	O60307	MAST3_HUMAN	MAST3		6602.18	4433.36	9265.12	6333.79	8777.29	7218.52	11700.4	7890.49	12853.9	10995.2	12237.9	6319.32	3779.11	11496.6	6226.87	7565.71
O60313	O60313	OPA1_HUMAN	OPA1		62912.3	83905.5	91451.6	165131	77413.7	61393.1	89612.4	84964.5	98724.1	58129.5	62307.5	62259.3	49758.5	71026.1	83054.6	47092.7
O60315	O60315	ZEB2_HUMAN	ZEB2		3969.99	2497.41	796.027	1710.14	1545.38	3164	1740.34	2632.63	1900.12	2277.07	3132.29	3828.53	2448.24	4608.85	3224.73	4723.86
O60318	O60318	GANP_HUMAN	MCM3AP		5281.81	6738.04	7816.54	7960.92	9316.16	6696.47	6528.2	7600.66	5595.57	5478.49	8240.22	4806.37	6102.93	5543.85	7597.61	6658.58
O60331	O60331;Q99755;A2A3N6	PI51C_HUMAN	PIP5K1C		11035	8321.73	3326.37	6840.81	6298.7	10388.5	11208.2	9835.81	13480.2	8935.08	9940.28	22488.8	12429.2	14813.6	17272.3	18760
O60333	O60333;Q12756	KIF1B_HUMAN	KIF1B		13315.2	18676.5	12361.1	7923.61	13919.4	17774.2	14462.7	14612.6	19274.1	18987.1	17623.2	17730.3	15760.2	11697.1	11112.3	11139
O60337	O60337	MARH6_HUMAN	MARCHF6			4706.79	2015.27	4933.34	2585.13	4008.22	1661.89	1208.33	2992.62	4086.18	4217.82		3134.3		3074.84	1207.24
O60341	O60341	KDM1A_HUMAN	KDM1A		29225.2	42614.3	83614.9	53853.6	54586.8	55805.2	36206.8	59519.3	24559.3	58795.9	50016.3	32870.4	55394.8	23713.2	46728.8	29377
O60343	O60343	TBCD4_HUMAN	TBC1D4		242242	770959	447469	995576	1124410	891062	445186	371533	174091	377367	845567	289580	744134	340499	450248	224131
O60346	O60346	PHLP1_HUMAN	PHLPP1			3944.31		4494.55	2232.76	1369.49	1699.16	2555.83	1418.96	2320.68	724.732	1173.03	1190.93	935.92	1843.43
O60347	O60347	TBC12_HUMAN	TBC1D12		6831.7	5648.3		6419.63	4510.08	3781.29		5519.41	7453.35	12552.6	4399.18		6934.8		5920.06
O60353	O60353	FZD6_HUMAN	FZD6		26273.5	67409.2	50884.8	20855.7	48665.7	33296.6	159937	20656.5	27880.9	347969	36452.4	30247.4	17149.7	19903.1	38422.1	25805
O60356	O60356	NUPR1_HUMAN	NUPR1									937.232	865.435	1457.09			2379.66
O60361	O60361	NDK8_HUMAN	NME2P1			7350.24	3459.88	19553.8	2693.52	5745.46	8627.81	9825.92	10099.8		4338.65	8832.09	14052.5	11436.1	5505.85	8832.94
O60381	O60381	HBP1_HUMAN	HBP1			1799.51	3526.87	1361.36	1147.34	2023.36	3287.91	3103.74	1801.67	1499.4	2070.42	2089.25	2117.12		1936.15
O60383	O60383	GDF9_HUMAN	GDF9		4047.56	831.174				1306.07	1180.94	1469.1		2476.32	4747.69	5967.13	1521.23	7141.52	1982.89	4597.21
O60422	O60422	ONEC3_HUMAN	ONECUT3		13139.7	5098.57	1777.36	8037.92	6434.41	2516.4		1810.95	3654.32	5597.88	6580.78		6451.17
O60423	O60423	AT8B3_HUMAN	ATP8B3			66164.6	73545.1	56263	52951.4	61439.4	51291.6	69832.4	31668.9		61704.1	46406.3	41969.1	52194.1	73580.3	52112
O60427	O60427	FADS1_HUMAN	FADS1		3687.22	3904.34	18117.9	2169.99	17667.5	9477.34	7552.43	1731.08	821.542	19493	4447.36	2184.75	1488.48	840.944		3822.73
O60437	O60437	PEPL_HUMAN	PPL		30735.8	38129	73027.4	33969.6	33803.8	16587.1	116906	86606.1	30572.7	14180.2	22319.4	47218.4	69702.7	30080.8	93815.1	36160.3
O60443	O60443	GSDME_HUMAN	GSDME		9206.68	5785.33	9114.19	4293.9	2923.04	8308.25	5594.74	10106.9	10438.3	6093.22	5157.07	9586.98	7061.28	4448.33	11068.5	17439.2
O60447	O60447	EVI5_HUMAN	EVI5		4755.81	4493.2	5373.52	3162.09	3515.49	3814.18	4373.63	3577.25	2471.01	5282.12	5262.24	4337.3	4709.7	4003.09	2868.89	4465.99
O60449	O60449	LY75_HUMAN	LY75		53964.5	165674	44064	185463	47750.6	40754.7	91837.1	80895.1	25595.8	61173.1	120261	60251.7	37036.5	98819.4	60802.1	69311.9
O60462	O60462	NRP2_HUMAN	NRP2		11021.8	16497.2	3898	7376.23	15196.9	15110.1	10420.2	8090.4	4859.49	11885.2	11778.9	11567.8	9872.68	10169.9	5442.68	9943.71
O60476	O60476	MA1A2_HUMAN	MAN1A2		23405.6	62142.3	18817.1	36196.6	46156.9	40050.8	37158.1	22982.7	17495.1	38621.6	53172.7	15618.3	53790.9	25634.7	28436.8	37856.7
O60486	O60486	PLXC1_HUMAN	PLXNC1		17004.6	9869.61	8064.14	7692.28	8348.98	17014.4	16184.5	16745	5171.68	12013.7	19112.3	16001.7	12632.3	11002.4	16718.7	14158.7
O60488	O60488	ACSL4_HUMAN	ACSL4		17465.3	11927.7	9487.59	12456.6	12611.7	19879.1	14437.4	15699.1	11573.8	11119.4	32377.7	18802.6	8931.65	22282.5	10047.6	18743
O60493	O60493	SNX3_HUMAN	SNX3		108157	76636.8	40081	82170.2	66258.5	82471.1	124204	98711.7	122284	87350	93829.1	135710	98358.6	145046	110648	90297.8
O60494	O60494	CUBN_HUMAN	CUBN			1297.69			1306.38		1772.46		75735.3	5874.34	24189.1	281.153
O60496	O60496	DOK2_HUMAN	DOK2		17707.9	1922.32		9943.13	5585.05	5261.4	5495.78	12460.1	7149.83	5191.18	16328	19879.4	4805.33	16772.7	10579.3	12063.9
O60499	O60499	STX10_HUMAN	STX10		13506.9	13027.7	11569.9	18434.5	13881	11744.4	9178.67	12479.6	7588.32	8527.44	18035.5	8521.94	15144.2	12151.3	13631	11103.6
O60502	O60502	OGA_HUMAN	OGA		30002.3	15324.3	36559	53659.2	22237.9	24078.8	20265	32146.8	25631.3	26481.5	28883.1	23864.9	26536.3	20990.3	28941.7	17083.6
O60503	O60503	ADCY9_HUMAN	ADCY9				362.307	1363.46					1785.73		553.414		856.622	1616.89
O60504	O60504	VINEX_HUMAN	SORBS3		25604.5	17518	18927.8	12826.5	15262.5	14434.1	18334	20850.4	30160.5	13426.3	19710.6	36457	20467.3	26611.6	21245.7	40952.9
O60506	O60506	HNRPQ_HUMAN	SYNCRIP		464582	465493	448820	578875	502467	374507	349813	693008	274151	326084	416593	390285	566016	386102	541433	364051
O60507	O60507	TPST1_HUMAN	TPST1		6826.18	8288.75	5773.15	2139.86	5950.98	9994.68	5416.62	3149.24	851.159	4111.92	5983.35	7885.02	4063.18	4782.02	4845.16	6927.92
O60508	O60508	PRP17_HUMAN	CDC40		15753	18186.1	21096.7	25440.7	29705.8	18523.8	39403.4	46806.8	15801.7	15917.2	19103.2	12116.6	20743.6	14173.1	23932.6	12246.3
O60512	O60512	B4GT3_HUMAN	B4GALT3		5084.54	9215.96	2812.77	5566.16	9576.8	8139.31	5506.4	5414.31		10273	11774	2360.6	11058	3257.44	9283.61	2983.23
O60513	O60513	B4GT4_HUMAN	B4GALT4		3896.48	10721.1	2636.09	2083.61	6481.5	3526.4	4558.55	2609.36	3960.8		6086.64	1076.64	6470.79	6146.49	3625.31	4323.32
O60518	O60518	RNBP6_HUMAN	RANBP6		6601.76	20969.8	18506.5	29487.9	12200.5	17159.6	19490.2	25664.9	17612.2	12637.8	26923.3	13308.7	11114	11198.5	15376	19335.3
O60524	O60524	NEMF_HUMAN	NEMF		20183.6	11847.1	14270.7	10358.4	25204	28566.1	15800.3	14973.6	8496.33	13099.7	15233.3	10157.1	15929.9	9974.89	10991.6	10936.9
O60547	O60547	GMDS_HUMAN	GMDS		58500	169895	17798.2	123869	98680.2	104028	217994	100938	52835.4	80580.3	102545	42190	174876	57401.5	89101.9	55262.3
O60551	O60551	NMT2_HUMAN	NMT2		12716.2	13921.4	10433.6	18073.4	10732.5	10871.9	22477	24361.2	18365.7	9922.51	18703.6	14678.2	8226.56	38283	14579.4	14289.7
O60563	O60563	CCNT1_HUMAN	CCNT1		7218.99	8378.14	12013.6	6645.74	8187.01	6617.44	5753.03	9829.69	6062.56	11079.2	8662.95	4460.12	6343.37	4583.13	6519.44	5151.6
O60565	O60565	GREM1_HUMAN	GREM1		19784	1279.65	1211.98	1393.15		3343.28		7120.43			5103.85	13878.3	2647.27		4017.98	40316.5
O60566	O60566	BUB1B_HUMAN	BUB1B			2503.16	3648.01	2919.85	13364.9	6216.69	2151.56	2900.52		3933.44	2042.81	3107.97	1670.13	2860.4	1719.89
O60568	O60568	PLOD3_HUMAN	PLOD3		70675.7	92406.7	25538.9	54741.2	89724.5	109807	84749.1	45809.1	46570	34153.8	130639	53632	39950.6	44557.6	54124.3	52632.3
O60573	O60573	IF4E2_HUMAN	EIF4E2		7961.52	10871.5	9112.55	14148	7405.59	6048.5	6296.14	14271.3	8395.21	10697	8923.21	7099.95	12236	5953.1	7831.65	7485.04
O60583	O60583	CCNT2_HUMAN	CCNT2		2514.3	7209.04	7755.89	5318	3052.82	4993.77	5397.74	6229.08	2276.06	7654.05	5233.65	4392.46	6676.13	2859	4856.47	3746.93
O60602	O60602	TLR5_HUMAN	TLR5			13077.1	4286.81	4207.42	2957.38	4139	4445.5	7003.98	3922.84	9504.05	8466.82			6136.32	7064.95	9515.51
O60603	O60603	TLR2_HUMAN	TLR2		25303.2	9804.77	5875.18	7885.43	7425.72	14545.8	22376.6	11184.7	9478.08	13290.6	19281.7	12103.2	9092.36	14496.6	7294.05	9280.14
O60610	O60610	DIAP1_HUMAN	DIAPH1		70898.2	53694.8	52129	69529.2	87980	64338.7	52562.3	63303.5	180846	46748.7	71525.2	50078.9	47435.7	50212.1	52406.1	46357.2
O60613	O60613	SEP15_HUMAN	SELENOF		18629.9	32943.5	11498	23192.2	18679.1	16783	17751.2	24591.4	21854.5	9629.79	25977.9	21905.1	17045.4	37100.9	28780.6	42187.9
O60635	O60635	TSN1_HUMAN	TSPAN1		13169.5		74639.5						187990				6042.53
O60641	O60641	AP180_HUMAN	SNAP91										7471.73	1532.76	1894.04
O60645	O60645	EXOC3_HUMAN	EXOC3		11862.6	12877.7	13402.9	12798	11825.9	13845.6	20525	18556.8	17094.3	16953.9	17782.6	15340.7	16704.4	16577.6	16650.7	14735.5
O60656	O60656;Q9HAW7;Q9HAW9	UD19_HUMAN	UGT1A9										100391
O60658	O60658	PDE8A_HUMAN	PDE8A		1998.13			948.672	1375.84	2686.81	1161.95	2062.29	3346.29	2583.69	2290.91	2387.34	2412.9	2640.62	2073.48	2660.77
O60664	O60664	PLIN3_HUMAN	PLIN3		648928	398467	145280	375400	209618	342133	280320	539467	422096	246643	391853	578589	746965	488501	563496	470851
O60669	O60669	MOT2_HUMAN	SLC16A7		12323.9	11409.4	14954.8	15067.9	9967.16	21530.3	15761.2	10112.8	17271.9		11070.2	15066.7	4973.2	15458.5	9120.61	14422.1
O60671	O60671	RAD1_HUMAN	RAD1			1971.89	2047.66	1412.68	2294.83	1685.78	2242.57	1192.76		971.653	1474.51		831.082	789.844	2115.29
O60674	O60674	JAK2_HUMAN	JAK2			3243.64	1415.72	2859.28	948.725	1488.34	3560.79	2862.31	1771.9	2045.5	4791.29	3993.03	1981.5	4355.71	2774.46	3504.85
O60678	O60678	ANM3_HUMAN	PRMT3		5103.07	10200.3	7128.2	10139.2	13550.9	14539.6	9677.21	12911	5759.84	8487.96	7339.73	5570.25	5676.75	5088.76	7469.55	6145.21
O60683	O60683	PEX10_HUMAN	PEX10		5510.07	15814.8	15829.1	11984.3	6331.17	8981.25	26439.2	10503	18364.4	18623.7	13822.4	5257.36	6487.41	5461.25	7193.87	5431.87
O60684	O15131;O60684;P52294	IMA7_HUMAN	KPNA6		40530.7	46345.7	51419.4	51983.4	69006.4	44619.5	58792	45217.1	34800	40108.7	45717	26726.5	44694.2	32739.2	40885.6	44682.5
O60687	O60687	SRPX2_HUMAN	SRPX2		14257.5	30195.2	3628.39	6988.29	1642.62	9983.4	8574.8	11480.7		6817.64	8444.38	12851.9	14062.4	5356.06	15128.8	19552.3
O60701	O60701	UGDH_HUMAN	UGDH		191797	97930.9	66732.5	48336.3	44972.1	107479	61279	79571.3	135210	87166.3	89474.4	133443	393694	78109.1	57046.3	82925
O60704	O60704	TPST2_HUMAN	TPST2		9257.24	6183.23	2333.99	7018.38	4200.84	5559.62	3428.36	3863.1	6827.77	8548.4	8126.59	8823.96	8016.69	9304.49	6947.63	7955.86
O60706	O60706	ABCC9_HUMAN	ABCC9		6448.94	2003.33		3117.37	2224.45	2056.44	3919.02	3139.66	3547.57	4058.33	6765.66	7467.03	4249.23	11679.6	2459.62	13918.6
O60711	O60711	LPXN_HUMAN	LPXN		26455.7	20731.9	4050.36	53432	30888.8	19732.6	29854.8	40086	11332	21534.7	43082.5	19687.4	26734.4	31426.1	18709.2	20095.4
O60716	O60716	CTND1_HUMAN	CTNND1		176574	426215	349937	279658	310079	237894	268601	209477	262456	192530	201533	122657	253835	155388	234916	163872
O60721	O60721	NCKX1_HUMAN	SLC24A1					4773.52	9735.39	11357.4				11167.3
O60725	O60725	ICMT_HUMAN	ICMT		22093.9	19389.1	16922.2	16431.4	14223.3	16675.2	11269.4	12360.7	11129.7	10655.8	24583.8	19855.3	27714.4	15604.4	14349.7	13957.9
O60733	O60733	PLPL9_HUMAN	PLA2G6			2471.52	2804.09	2558.36	1654.35	2209.51	1547.85	1508.93		2393.48						4004.6
O60739;P41567	P41567;O60739	EIF1B_HUMAN;EIF1_HUMAN	EIF1;EIF1B		33435.9	31333.4	26437.2	26012.6	35111.7	29742.4	35492.1	48383.2	27639.6	47160.2	33973.5	30068.3	24630	32819.3	38842.8	27409.3
O60749	O60749;Q13596	SNX2_HUMAN	SNX2		84851.3	51899.6	34894.8	52831	37592	43954.5	54035.8	62413.5	118807	60203.8	84872.1	133727	69262.7	97240.2	76329.3	87345.1
O60760	O60760	HPGDS_HUMAN	HPGDS		13104.2	13497	5792.73	5021.83		6405.78	12060.4	9006.9	11587.3		15068.3	14784	9469.36	20589.3	7333.94	5124.37
O60762	O60762	DPM1_HUMAN	DPM1		59622.5	80775.9	72128.8	90561.8	60633.5	57226.3	59004.6	105797	49233.5	75734.3	80155.3	51596.5	53145.1	63162.2	84691.6	68142.8
O60763	O60763	USO1_HUMAN	USO1		163694	363729	147343	186363	170273	173180	212260	243710	208736	407228	228710	152003	239488	138229	164205	166432
O60765	O60765	Z354A_HUMAN	ZNF354A				1813.02	1077.18	1100.14	1210.28	779.2	1102.53	1253.31	4371.06	1424.22		1093.74		1662.94
O60783	O60783	RT14_HUMAN	MRPS14		7817.05	21183	16625.2	20181.3	8820.15	17042.7	9408.71	16257.1	9964.72	16509.4	15687.2	8770.54	10995.9	10999.7	15195.5	7268.25
O60784	O60784	TOM1_HUMAN	TOM1		192725	255430	69321.1	182435	161041	146242	244097	199464	231638	220583	162180	270192	298995	209721	136405	157734
O60825	O60825	F262_HUMAN	PFKFB2		15322.6	32280	10264.2	76093	22011	29658.6	28555.4	15914.6	6482.64	30160.2	28963.5	13374.2	33166.6	12020	19172.4	9438.51
O60826	O60826	CCD22_HUMAN	CCDC22		38569	48496.3	38271.8	47631.6	45204.1	39312	33745.6	36190.5	55910.6	41798.4	50805.6	48853	49061.1	44303.6	38937.6	34503.1
O60828	O60828	PQBP1_HUMAN	PQBP1		34418.1	27826.9	56232.1	54468.3	58785.1	57373.2	42207.7	62601.4	26485	36876.9	38392.5	28102.7	44699.4	35724.9	57863.5	26288.5
O60829	O60829	PAGE4_HUMAN	PAGE4			1354.06
O60831	O60831	PRAF2_HUMAN	PRAF2		9414.33	10993.3	10516.8	10178.6	8621.93	12536.2	4342.82	8476.64		4240.62	11207.7	27434	10518.1	26171.5	17192.8	42182.8
O60832	O60832	DKC1_HUMAN	DKC1		63921.3	57268.9	103233	143984	95195	84247.5	88876.4	81590.4	33417.7	96194.8	73230.2	50866.4	71076.9	35874.8	108633	63942.9
O60840	O60840	CAC1F_HUMAN	CACNA1F		40724.6	22749	5439.62	16132.2	2743.02	10507.4	16717.2	22133.9	47412.8	7187.06	10205.1	45469.2	13753.5	36874	27172.2	109298
O60841	O60841	IF2P_HUMAN	EIF5B		25869	35334	29895.8	43749.2	32277.3	42810.8	30785	36494.5	21003.9	26461.7	41405.1	26428.9	41527.6	26551.1	31607.5	42394.4
O60858	O60858	TRI13_HUMAN	TRIM13			1795.92	1194.56	1846.68		982.526					1708.84		1987.18
O60861	O60861	GAS7_HUMAN	GAS7		17719.5	15218.2	29078	11762.8	5630.53	9402.8	15644.4	17894.3	7503.55	14723.4	17581.9	25576.6	15370.5	26573.4	24136.1	27254.2
O60869	O60869	EDF1_HUMAN	EDF1		35594.6	40935.3	50939	43617.7	50103.1	52558.7	47198	64532.8	34208.5	53310.5	44435.1	30364.2	25632	26926.9	48675.7	22334.9
O60870	O60870	KIN17_HUMAN	KIN		9446.09	6463.41	13657.8	9029.49	13656.1	8570.86	11510.1	13201.5	2414.35	5674.71	5893.08	3688.67	5179.98	5126.98	4817.18	1949.65
O60879	O60879	DIAP2_HUMAN	DIAPH2		16107.3	11555.6	5154.24	6775.97	17024.2	17704.9	20118.2	10833.7	12184.8	12465.8	19231.2	26990.4	10268.9	20598.9	14654.3	23693.9
O60880	O60880	SH21A_HUMAN	SH2D1A		13697.3	2665.73		11513.6	5696.51	1409.51	2326.97	18445.3	8153.89	4124.41	24613.4	27966.6	3126.66	23085.9	14719.8	13318
O60884	O60884	DNJA2_HUMAN	DNAJA2		79398.5	64585.2	51804.5	110871	87277.5	71909	45639.5	71169.7	71713.3	96311.4	78979.6	62263.5	72335.4	51854.7	37925.4	43853.9
O60885	O60885;Q15059	BRD4_HUMAN	BRD4		6997.47	7146.46	39157.9	17574	13926.3	14037.5	12926.5	32291.1	5667.89	10267.8	10907.3	11032.8	7670.3	11453.3	15011.5	14319.5
O60888	O60888	CUTA_HUMAN	CUTA		13535.8	28264.9	15575.1	26589.5	28918.6	16146.2	17124.2	24846.5	20903.6	17821.2	22700.6	18225.5	21521.6	23648.4	35587	21788.1
O60890	O60890	OPHN1_HUMAN	OPHN1		28287	30765.1	22269.9	35624	38267.1	23384.8	37296.1	34330.1	20782.5	31327	39798.3	24598.6	28294.8	28731	39812.4	30347.8
O60906	O60906	NSMA_HUMAN	SMPD2		5623.55	2301.29	4501.87	4474.61	5499.64	3742.23	10963.2	3426.5	5130.69	3732.2	4259.61		6458.89	3334.29	7856.63	3514.17
O60907	O60907	TBL1X_HUMAN	TBL1X			4270.99	3172.1	8101.75	7022.47	5820.34	4277.79	4647.14	9092.92	4888.09	8555.23	3932.31	4054.91	4806.11	8469.07	3810.7
O60909	O60909	B4GT2_HUMAN	B4GALT2			1330.03	759.122		1228.78	3148.48							991.642
O60911	O60911	CATL2_HUMAN	CTSV			3409.43	1210.84	766.738	2043.59	1111.32	534.379							867.123
O60921	O60921	HUS1_HUMAN	HUS1		10373.8	12935.5	17274	11634.4	12285.9	11213.7	10921	11753.7	10034.5	11154.3	12163.3	9536.78	10488.7	6306.63	12541.8	6697.25
O60925	O60925	PFD1_HUMAN	PFDN1		55501.1	56786.7	74238.5	55234.5	68456.3	68244.7	61551.7	57491.1	76758.8	68151.3	62966.9	47727.9	51732.6	46313.8	59583.2	41275.8
O60927	O60927	PP1RB_HUMAN	PPP1R11		11428.4	26924.4	14348.9	16182.1	21230.1	14151.4	14388.1	22762.5	19786.8	10731.1	15659.1	10135.3	13445.8	7560.1	23321.6	8684.4
O60930	O60930	RNH1_HUMAN	RNASEH1		2318.18	3853.49	4342.7	4529.47	10387.3	4195.9	3545.45	5621.36	2494.08	4385.99	4219.99	4096.95	3265.52	3345.93	4450.26	3044.32
O60934	O60934	NBN_HUMAN	NBN		10411.7	14458.1	22983.8	14491.6	14489.1	16759.5	14195.7	16678.1	11721.1	15185.9	13638.1	10279.3	13328.2	10329.5	17857.8	11935.3
O60936	O60936	NOL3_HUMAN	NOL3		38217.9	46102.6	13066.4	16769.6	24922	22365.8	24219.3	11799	165849	62309.1	35063.5	11415.6	24626.5	26695.4	14670.6	12533.4
O60938	O60938	KERA_HUMAN	KERA		16696.5					6818.8	5840.29	4543.59			9882.5	10695.4	11412.1		18517.9	12557.9
O60941	O60941	DTNB_HUMAN	DTNB		6424.14	9104.91	9004.07	10054.9	6964.12	7592.52	13221.3	6159.03	8852.4	13699.6	8666.37	6358.36	5718.9	6850.53	8708.4	11576
O60942	O60942	MCE1_HUMAN	RNGTT		5184.01	9687.96	6974.09	9229.75	11434.8	8683.64	3587.52	13418.2	5373.84	6796.25	7258.04	5120.78	7145.61	4674.46	9504.68	6780.29
O71037;P61565;P61570;P61571;P61572;P61573;P61574;P61575;P61579;Q69383;Q69384;Q902F8;Q902F9;Q9UKH3	Q69383;Q69384;O71037;P61565;Q902F8;Q902F9;Q9UKH3;P61570;P61571;P61572;P61573;P61574;P61575;P61579	EN113_HUMAN;ENK19_HUMAN;ENK21_HUMAN;ENK25_HUMAN;ENK6_HUMAN;ENK8_HUMAN;ENK9_HUMAN;ERK25_HUMAN;RE113_HUMAN;REC19_HUMAN;REC21_HUMAN;REC6_HUMAN;REC9_HUMAN;RECK8_HUMAN	ERVK-19;ERVK-21;ERVK-25;ERVK-6;ERVK-8;ERVK-9;HERVK_113		29248.9	100559	85827.6	81853.8	101387	113001	49176.3	104508	68388.7	116233	90531	54257	78298.4	32417.7	87362.6	34114.5
O75022	O75022;P59901;Q8N423;Q8N6C8;Q6PI73	LIRB3_HUMAN	LILRB3		22609.9	13526.9	1173.74	7857.23	6130.19	4658.63	8860.51	10514.1	8121.91	8265.97	12907.9	16011.2	4776.94	21879.6	7793.36	15690.2
O75023	O75023	LIRB5_HUMAN	LILRB5		12586.3	1040.43	3531.95	1441.87	4351.67	6023.83	3672.02	3287.14	3989.18	14401.8	9161.05	25928.9	5391.13	26389.6	5817.03	27844.2
O75027	O75027	ABCB7_HUMAN	ABCB7		16131.8	18778.3	19860.9	22454.2	18441.3	19832	32507	15387.5	40490.6	13172.1	17079.6	13550.1	17146.2	14576.4	16420.3	15195.6
O75030	O75030	MITF_HUMAN	MITF			2113.2		2149.78		2120.73		2085.94	1753.11	2138.86	3697.23	3369.61	2617.31		3576.91
O75044	O75044;Q7Z6B7	SRGP2_HUMAN	SRGAP2		51158.4	60294.2	50304.4	61735.1	35783.4	64184.1	84251.9	48777.5	39966.1	43806.3	49563.4	63736.5	41665.7	40815.2	42955.4	36821.2
O75051	O75051	PLXA2_HUMAN	PLXNA2		2088.83	4364.09	2364.1	1184.68	2420.5	4551.92	6452.66		2253.96	4424.94	2248.45	2446.11	2809.85	2858.68	1707.11	4127.91
O75052	O75052	CAPON_HUMAN	NOS1AP		5127.99	4804.36	14929.7	6382.39	3083.67	3389.32	8094.62	1188.07	2151.25	7267.2	8462.23	4677.98		5324.12	4263.55	3954.76
O75054	O75054	IGSF3_HUMAN	IGSF3		3786.72	4573.26	4943.73	9282.9	8692.27	4930.26	5541.75	6137.11	4622.7	5553.63	5801.94	17153.9	7305.49	5191.05	3973.28
O75061	O75061	AUXI_HUMAN	DNAJC6				1522.67		4779.88	1333.27	2177.93		6014.98				764.983
O75063	O75063	XYLK_HUMAN	FAM20B		5238.99	16670	4849.15	7862.67	8348.89	5801.17	5698.94	8154.67	5708.7	8237.24	7067.74	3064.45	7656.42	3932.74	8704.94	5306.75
O75064	O75064	DEN4B_HUMAN	DENND4B		9960.57	3014.25	5310.55	6581.37	4387.8	6562.48	8964.06	6690.87	4123.48	10614.8	8069.55	6567.39	4462.01	9178.5	6289.32	5955.61
O75069	O75069	TMCC2_HUMAN	TMCC2		15145.9	11416.1	5470.84	10027.9	3480.45	7225.6		3932.68	4392.38	10372	7871.6
O75071	O75071	EFC14_HUMAN	EFCAB14		1724.46	3959.88	1001.58	2467.72	2807.47	1900.09	1421.81	1062.21		2607.39	1954.22	2130.9	1998.31	2610.15	2751.95
O75083	O75083	WDR1_HUMAN	WDR1		440068	568763	257080	546857	422145	360883	313680	408876	359274	511119	448243	393926	530995	405643	395217	447032
O75084	O75084	FZD7_HUMAN	FZD7		9177.31	6411.16	4986.69	17625.4	7714.4	11084.9	11798.5	4776.06		5993.33	11769.1		3479.18	7763.72	1786.4
O75094	O75094	SLIT3_HUMAN	SLIT3		10679.6	3610.93		2244.57		5551.59	5028	5624.01	5450.21	4427.64	8250.67	25339.7	5833.2	12964.4	7231.98	31052.7
O75095	O75095	MEGF6_HUMAN	MEGF6		4421.93	3643.63	5263.97		1110.37	2565.68	1584.21	2121.47	1931.72	2332.46	3338.23	5392.55	2629.02	4557.85	7252.92	6289.18
O75096	O75096	LRP4_HUMAN	LRP4		63610.9	12032.1	14032.4	4728.02	1396.42	5145.8	10235.7	12762.1	29642.2			180509	11095.9	64582.6	121582	138988
O75110	O75110	ATP9A_HUMAN	ATP9A		20111	17429.2	14283.3	19188.7	14729.7	21653.9	17967.6	8655.57	39929.3	35504.8	18032	9519.29	26281.5	14302.6	10190.9	11491.3
O75112	O75112	LDB3_HUMAN	LDB3										954.113			3477.16		1856.52	2650.43	6526.73
O75113	O75113	N4BP1_HUMAN	N4BP1		20418.8	21059.4	9606.99	26145.3	22709.4	28314.4	21948.7	23273.9	12119.9	23417.1	22735.8	20785	17629.7	21377	14738.4	15619.5
O75116	O75116	ROCK2_HUMAN	ROCK2		43190.5	55069.5	33866.1	47643.2	50433.3	46341.5	59114.5	47237.5	40406.4	45714.6	46550.1	54341.1	48028	48598.7	43178.4	68748.5
O75121	O75121	MFA3L_HUMAN	MFAP3L			1276.16		2163.47		617.162	637.662			3538.78			1166.32
O75122	O75122	CLAP2_HUMAN	CLASP2		6730	5050.59	6805.16	9792.14	6373.66	7399.02	8513.96	7509.77	6881.86	9157.71	7430.38	7914.68	9305.68	8394.42	9575.2	8297.77
O75123	O75123	ZN623_HUMAN	ZNF623			2366.92	4483.45	3082.41	2729.78	3852.36	2421.85			5128.26	2916.58				4960.99
O75127	O75127	PTCD1_HUMAN	PTCD1		16973	24331.3	23113.3	24516	23031.9	29947.4	35833.8	22157.1	8883.24	18017.4	19364	23554.7	22064.7	14080.5	20000.4	21708
O75128	O75128	COBL_HUMAN	COBL		6152.02	24983.5	6595.86	24519.4	19329.8	2546.64	21058.1	12754.5	16522.4	4834.17	5845.91		7575.29	9225.67	8563.25
O75131	O75131	CPNE3_HUMAN	CPNE3		149855	238745	109007	230954	142507	302028	185388	248469	253897	294190	213338	185950	347468	147235	307606	190820
O75140	O75140	DEPD5_HUMAN	DEPDC5		6497.89	12071	9807.22	10886.4	10075.4	10741	10463.3	11415.7	15099.8	9896.87	10471.5	7563.63	7090.92	10723.2	4729.89	7499.94
O75143	O75143	ATG13_HUMAN	ATG13			4329.22	2215.8	3227.05	2769.26	2293.83	2087.91	4795.83		2716.89	3603.79		2462.69		3626.65	3720.66
O75145	O75145	LIPA3_HUMAN	PPFIA3			4135.38	4846.11	2792.22	2279.62	3297.41		3739.57		2655.37	2747.41	2797.47	1967.72	11292	3043.21
O75146	O75146	HIP1R_HUMAN	HIP1R		17365.8	22155.9	26931.4	31862.5	53593	10975	15199.6	20931.9	50966	21311.1	27167.9	28631.7	30480.1	16079.4	20104.2	10895.1
O75147	O75147	OBSL1_HUMAN	OBSL1		7446.77	16707.1	40109.5	10209.5	36930.9	43583.7	34625.7	12080.7	11747.4	23591.6	22456.3	14006.4	26022.2	8360.86	20078.7	7979.61
O75150	O75150	BRE1B_HUMAN	RNF40		16923	23598.3	29822.8	24417	13633.3	18966.4	20942.7	27671.7	10299.6	19033.3	21307.5	13547.3	19014.9	12100.6	15718	11007.7
O75151	O75151	PHF2_HUMAN	PHF2		9156.23	7117.04	6258.97	13146.2	5702.89	5882.69	10252.9	10580.3	5248.29	12096.7	7292.17	8036.17	5424.41	6116.54	9572.55	8689.57
O75152	O75152;A0A1B0GTU1	ZC11A_HUMAN	ZC3H11A		12061	15776.9	15393.8	17909.6	14020.4	14854.8	11995	19595.3	10429.4	21224.3	15153.2	9656.59	12449.8	9896.37	10023.5	9531.69
O75153	O75153	CLU_HUMAN	CLUH		26507.9	46199.1	28448.1	51906.4	54299.2	53079.3	32865.8	51825.3	41864.4	48506.5	37261.8	24980.2	70512.7	20431	44299.7	16558.2
O75154	O75154	RFIP3_HUMAN	RAB11FIP3			3394.92		1867.9		1858.15		3049.91	31639.3	3500.26			3905.11		1923.74
O75155	O75155	CAND2_HUMAN	CAND2		21731.1	86864.5	43944.3	38998.9	24678.9	40746.2	31103.3	38770.6	35118.8	31240.1	25676.8	31139	15020.4	31137.9	25537.3	49510.6
O75157	Q15714;O75157	T22D2_HUMAN	TSC22D2		13746.3	16847.2	7143.64	11571.8	5427.06	7391.26	10816.8	10735	10726.7	5658.78	12389.6	17465.3	12293.6	17612.4	15043.8	19860
O75161	O75161	NPHP4_HUMAN	NPHP4		2618.95	3603.76	8746.27	1825.21	3245.23	2173.42	1949.88	1473.75	2053.68			1922.98	1712.01	1644.86	3547.89
O75164	O75164	KDM4A_HUMAN	KDM4A			2139.3	13780.9	5686.52	7682.42	11241.2	5504.44	8340.74	951.818	8231.18	5310.68	3095.22	4650.01	2325.01	2866.44	2358.61
O75165	O75165	DJC13_HUMAN	DNAJC13		62867.6	73156.8	50906.8	63276.9	56848.4	47789	52489.6	59260.7	92385	65954.8	92754.5	76407.3	91635.1	66638.8	53310	73094.5
O75167	O75167	PHAR2_HUMAN	PHACTR2		4194.75	1887.68	1457.61	1973.68	2064.54	2816.02	6876.31	6560.58	4985.11	2782.67	3291.19	6311.18	2844.91	6783.15	5616.6	5114.17
O75170	O75170	PP6R2_HUMAN	PPP6R2		9919.91	26967.2	7389.5	14501.8	13932.9	17746.6	6705.68	12883.1	15691.8	15560.3	15368.9	9716.46	11524.1	12317.5	11607.6	11151.7
O75173	O75173	ATS4_HUMAN	ADAMTS4		19276.4	6176.3	3418.91	13315.7	4797.49	11684.3	3905.49	6009.12		9077.62	10529.4	9423.71	5151.47	7284.57	4778.46	18991
O75175	O75175	CNOT3_HUMAN	CNOT3		12671.9	15594.5	17872	10008.4	10056.6	14203.5	8321.41	13458.3	8019.47	19492.7	14286	10624.8	11233.7	9217.61	9413.15	7981.32
O75177	O75177	CREST_HUMAN	SS18L1			6583.09	18418.7	5954.46	4588.28	4125.87	2360.94	5058.02	3948.67	5924.47	4920.57	3660.86	7469.95	1873.55	5189.37	1478.86
O75179	O75179	ANR17_HUMAN	ANKRD17		12403.9	17088.7	12016	17782.7	12683.4	20369.9	13014.7	14922.1	9022.57	21778.7	15939.5	13922.2	14268.6	8398.17	11860.2	10710.1
O75182	O75182	SIN3B_HUMAN	SIN3B		6109.07	5060.73	27648.5	7119.68	9927.88	7002.57	10120.5	9425.98	5115.28	5761.13	10182.1	5744.72	8758.45	6431.78	8718.93	6816.38
O75190	O75190;Q8WWF6	DNJB6_HUMAN	DNAJB6		12434.2	21932.3	16287.2	16472.8	55289.8	36410.6	14597	25516.2	5415.67	24400.7	15247.9	9763.16	10669.1	11998.4	14768.5	11279.6
O75191	O75191	XYLB_HUMAN	XYLB		5410.19	10570.3	2897.51	28074.8	11438.2	22257	8562.86	6629.83	23870.7	20145.7	5822.64	5906.33	16484.3	6621.23	5204.99	8736.52
O75197	O75197	LRP5_HUMAN	LRP5				983.413	2105.33	1646.17	617.174	5794.72			5162.26
O75208	O75208	COQ9_HUMAN	COQ9		13736.7	48752.8	47054.3	68850.3	19936.5	37193.1	46095.4	17340.4	120841	48903.6	30549.3	32007.5	19610.5	39515.4	24390.2	24339.8
O75223	O75223	GGCT_HUMAN	GGCT		45220	35437.7	52717.3	65890.4	85082	61070	44199.3	34222.5	23651	42794	59280.8	27307.4	151094	41431.9	156200	32695.5
O75251	O75251	NDUS7_HUMAN	NDUFS7		20843.3	27288.1	11202.3	31152.4	14757.7	14809.9	18084.4	20867.8	32417	25269.1	27133.9	18789.4	20807.7	21033.2	29982.6	21950
O75264	O75264	SIM24_HUMAN	SMIM24				1407.83						9231.02
O75298	O75298	RTN2_HUMAN	RTN2		7731.03	38094.4	7849.8	12492.5	27212.2	6331.92	8483.37	8382.42		14148.5	10193.6	12881.9	24740.5	10168.1	10008.7	10380.5
O75306	O75306	NDUS2_HUMAN	NDUFS2		71090.8	84374.4	42802.4	100368	57799.3	59484.7	71483.4	66368.7	72357.2	83894.2	84537.4	81498.7	49855.7	64991.8	100516	57883.7
O75309	O75309	CAD16_HUMAN	CDH16										62309.2
O75310	O75310;Q9BY64	UDB11_HUMAN	UGT2B11										18031.2				10510.2
O75311	O75311	GLRA3_HUMAN	GLRA3			8146.22	9182.49		8905.29	11118	21161.4	16692	35265.8		12514.2	14942.3	15410.6		13232.3	9524.94
O75312	O75312	ZPR1_HUMAN	ZPR1		31234	27014.9	24348.3	32719.5	33746.3	29675.2	25800.1	21466.3	21491.4	29946.7	28606.9	19761.2	31309.7	25816.1	36778.8	20965.9
O75319	O75319	DUS11_HUMAN	DUSP11		8472.17	5474	8646.06	8012.62	6722.27	6611.33	8453.93	10718.1	5965.54	5192.37	5612.6	7631.24	7306.45	6955.01	8801.58	7969.42
O75323	O75323	NIPS2_HUMAN	NIPSNAP2		55666.2	144629	101028	207283	68778.6	54622.1	147549	74730.8	80267.6	53533.5	78384.1	79416.3	103766	98647.1	101771	70312.1
O75326	O75326	SEM7A_HUMAN	SEMA7A		3584.74	2894.4	1401.22	3269.38	982.846	1879.22		2169.83		3516.75	2778.31	2289.91	1371.5	2898.36
O75330	O75330	HMMR_HUMAN	HMMR		3529.98		3703.66	2587.04	5829.65	4470.73	2806.1	2688.12	2386.78	2026.19	4797.7	11443.2		9403.39	12827.1	28704.1
O75339	O75339	CILP1_HUMAN	CILP		89306.1	83756.9	2381.38	65215.7	7332.46	85221.2	36070.9	50845.7	44484.1	14921.9	82947	110762	186273	54281	55652.8	78243.7
O75340	O75340	PDCD6_HUMAN	PDCD6		124244	87533	145450	102626	169448	172918	260779	179139	166906	163987	153240	90961.8	195247	121881	149414	113982
O75342	O75342	LX12B_HUMAN	ALOX12B		4955.6	4000.37	1763.22		1828.52	4564.61		3046.26	18494.8	5424.5				5807.69	4806.71	7636.7
O75347	O75347	TBCA_HUMAN	TBCA		139656	74322.7	134702	99000.1	168130	142875	119622	105632	238818	145383	138053	76807.2	105023	88374.6	123256	73093.3
O75348	O75348	VATG1_HUMAN	ATP6V1G1		61738.5	47602.8	39566.7	34388.6	54188.9	53898.4	55058.1	82132.6	89757.2	53499.3	45780.7	48569.8	44911.1	56882.7	60398.8	48513.7
O75351	O75351	VPS4B_HUMAN	VPS4B		36059.5	67910	29414	66888.5	60187.3	51133.7	46623.4	67455	50294.8	59056.7	51110.2	39666.3	42127.6	41359.2	64778.1	30649.8
O75352	O75352	MPU1_HUMAN	MPDU1		139821	141363	65398.6	124150	55113.9	61900	34398.2	57546.7	235712	107827	145531	108878	168216	138585	94765.9	125412
O75354	O75354	ENTP6_HUMAN	ENTPD6		4631.14	10503.9	3241.72	6654.02	2506.5	2571.09	3043.3	2022.89	3888.48	7853.92	1367.27		3146.65		8785.74	2342.42
O75355	O75355	ENTP3_HUMAN	ENTPD3				799.244	2555.39		986.536				1660.99			1586.61	2186.95	2400.96	1653.93
O75356	O75356	ENTP5_HUMAN	ENTPD5			2454.15	3421.65	6776.15	2540.17	3355.37	3760.73	2943.91	53279.8	4159.08	3632.36	4823.29	17125.6		5058.12
O75362	O75362	ZN217_HUMAN	ZNF217		2762.08	3590.3	7684.43	3068.82	6261.11	4202.5	1508.54	6407.64	1100.37	13641	3706.32	1981.8	4562.59	2863.31	4880.43	1638.49
O75363	O75363	BCAS1_HUMAN	BCAS1		5259.95	2470.93			1997.56	2939.06			2369.82				4419.62	5332.97	17901.6	2813.06
O75365	O75365	TP4A3_HUMAN	PTP4A3			8896.99	6033.72	1870.17	4712.29	5486.84	13037	1671.5	2071.08	15026.4	4761.11	4691.15	2219.15	3552.22	5190.03	6004.2
O75367	O75367	H2AY_HUMAN	MACROH2A1		387000	231510	607742	270152	268448	299797	288901	297565	239362	324453	553573	321972	352512	307908	538898	252725
O75368	O75368	SH3L1_HUMAN	SH3BGRL		43386.5	33090.9	21774.6	27645.7	21964.4	43197.3	59584.2	45316.1	31940.4	25946.9	40755.6	46104.8	39921.2	63041.1	66107.1	50109.4
O75369	O75369	FLNB_HUMAN	FLNB		395371	391258	168653	150815	390920	586865	455476	297243	376826	289182	468529	207617	592055	358624	660401	274524
O75376	O75376	NCOR1_HUMAN	NCOR1		8505.63	13894	13455.6	18170.7	11175.4	6720.52	8833.67	24498.1	13920.4	10468.4	12705	11191.2	11538.4	9267.02	14603.3	8785.97
O75379	O75379	VAMP4_HUMAN	VAMP4		4679.69	6436.13	3701.15	5610.19	5471.45	5737.07	7692.08	9669.12	2313.49	4791.05	6234.56	3602.44	8198.72	5322.3	5174.91	4646.38
O75380	O75380	NDUS6_HUMAN	NDUFS6		9032.91	12176.5	3741.74	8766.52	5024.55	10442.8	7946.07	15835.8	11926.6	17972.1	22825.1	11228.5	10270.9	15241.9	21834.5	10574.9
O75381	O75381	PEX14_HUMAN	PEX14		22215.8	19871.5	52286.3	19724.9	20155.5	25457.8	16336.7	9739.78	27652.5	35219.1	17356	17404.5	25349.5	18883.1	31330.2	17990.3
O75382	O75382	TRIM3_HUMAN	TRIM3		16434.2	8756.83	5246.7	6346.52	8076.96	7886.91	7925.86	7814.92	11063.2	9351.66	7816.06	11986.5	18223.9	9616.01	28199.6	8439.59
O75385	O75385	ULK1_HUMAN	ULK1		11652.5	8758.05	6554.48	4939.13	7675.66	9743.46	12502.9	6837.97	10943.6	8486.81	8898.57	6061.81	7747.52	9827.86	8110.24	8956.21
O75386	O75386	TULP3_HUMAN	TULP3		3138.14	4050.77	5437.29	4059.7	5271.15	6198.25	7349.73	5021.67	3398.63	3250.97	2114.31	5990.01	3035.86		3877.41	5179.71
O75390	O75390	CISY_HUMAN	CS		350158	673855	813635	509358	514489	369003	445692	600561	681615	744687	437489	309525	626667	518816	570275	328524
O75391	O75391	SPAG7_HUMAN	SPAG7		8789.53	12036.7	19999.8	8000.74	12938.4	11262.1	10059.9	16363.8	10109.8	9401.83	11494.7	8926.82	11067.4	6450.73	6858.44	6121.92
O75394	O75394	RM33_HUMAN	MRPL33		2893.36	8496.49	3606.36	9266.52	2099.65	5118.98	2439.06	5089.89	5298.95	4143.47	3550.84	4544.92	6303.26	3456.91	11497.7	3146.34
O75396	O75396	SC22B_HUMAN	SEC22B		203404	376717	174730	278146	211020	235556	241106	216042	222605	249615	308725	161426	321633	211715	190019	203528
O75400	O75400	PR40A_HUMAN	PRPF40A		17385.3	21924.8	28316.6	27728.4	25054.4	25512.9	21186.4	28195.2	13945.2	27069.8	25376	16832.3	24412.6	13947.1	18510	15946.7
O75410	O75410	TACC1_HUMAN	TACC1		27915.5	13741.6	11493.8	13801.5	14522.1	18786.6	22325.5	20167.2	14705.6	20032.2	23551.2	29240.9	22109.5	25438.6	20753.5	27529.7
O75414	O75414	NDK6_HUMAN	NME6		4100.02	5034.01	6777.5	3881.89	3036.64	4405.32	5573.74	4280.8	3729.53	2311.75	4940.38	5112.62	11546.9	4704.73	4755.65	3590.57
O75417	O75417	DPOLQ_HUMAN	POLQ		19340.9	19888.5	8987.16	15821.2	9065.37	13749.1	7188.56	10613.4	18782.7		23686.7	27210	16369.1	19914.9	14104.2	37044.5
O75419	O75419	CDC45_HUMAN	CDC45			2180.68		1643.14	3082.84	3229.59		2715.17		2727.82	1913.96		1825.74
O75420	O75420	GGYF1_HUMAN	GIGYF1		10460.5	10433.6	15307.4	15312.6	7879.35	8469.28	13653	13493.7	9602.42	10378.2	12580	13366	9431.66	10461.8	14620.8	14157
O75425	O75425	MSPD3_HUMAN	MOSPD3			3457.95		2677.01	1634.71	1812.02	3768.97	1507.09			2951.44		2344.15		1600
O75427	O75427	LRCH4_HUMAN	LRCH4		5585.5	7780.65	8046.52	7695.96	13434.3	8566.11	8346.73	11108.6	3693.2	4128.3	11121.4	5380.7	6377.12	7630.7	7864.08	6057.03
O75431	O75431	MTX2_HUMAN	MTX2		54721.6	143132	128718	175381	54853.9	107087	92894	99664.5	229406	126351	118645	85986.3	95923.5	88154.7	131457	92824.2
O75436	O75436	VP26A_HUMAN	VPS26A		58126.4	36360.5	51231.1	41988.4	45248.5	45098.4	41764.4	48842.1	44280.9	65010.4	55732.7	42142.4	59459.9	57349.2	54432.5	42567.7
O75438	O75438	NDUB1_HUMAN	NDUFB1			4965.61	2460	5764.25	3262.33	3176.2	3553.01	3371.72	5326.2	5779.55	5541.58	9203.65	3863.59	2656.64	4464.96	3464.57
O75439	O75439	MPPB_HUMAN	PMPCB		22595	74904.8	77400.1	56001.8	42743.3	58436.2	60717.7	30613.6	47025.2	31137.2	36310.2	20806.1	53673.3	27233.5	59140.5	26590.2
O75443	O75443	TECTA_HUMAN	TECTA		65510.3	61303.8	43535.8	49142.6	53714.7	52824.5	41028.6	36026.7	51195.4	61485.9	66403.3	172603	57410.4	102354	104246	136392
O75444	O75444	MAF_HUMAN	MAF								8762.43	11281.8	10470.1		7462.8	11835.2
O75446	O75446	SAP30_HUMAN	SAP30		4767.34	11411.5	13106.4	8831.74	8812.19	8815.92	6856.65	9914.74	5233.89	7714.25	5891.16	4346.54	8459.23	3420.13	4901.62	2553.69
O75448	O75448	MED24_HUMAN	MED24		11962.3	16807.8	28223.1	14345.4	11998	15554	14258.3	17000.4	8769.13	17290.1	14273.5	11601	12166.8	11822.3	17123.4	15656.2
O75449	O75449	KTNA1_HUMAN	KATNA1		12345.2	11161.8	11083.6	9391.44	14235.9	12628.7	12204.1	12533.3	10912.6	11459.6	12512.5	4968.06	10566.1	8644.78	8041.53
O75460	O75460	ERN1_HUMAN	ERN1		1263.68	3828.1		3637.04	2194.89	2860.59	3095.68	1997.32	920.095	3553.11	2697.21	2373.07	3406.89	2685.29	2274.47	4197.81
O75462	O75462	CRLF1_HUMAN	CRLF1							4861.74		2839.79				7848.26				9055.08
O75467	O75467	Z324A_HUMAN	ZNF324				4653.34			1731.93					1980.27
O75473	O75473	LGR5_HUMAN	LGR5				6335.76
O75475	O75475	PSIP1_HUMAN	PSIP1		77138.5	203329	391216	150894	110468	61112.1	115386	305323	68548.6	108006	105773	99007.2	37402.9	95004.7	110005	90043.1
O75477	O75477	ERLN1_HUMAN	ERLIN1		17490.2	12511.8	18290.4	15108.1	17657.9	12345.9	8136.7	13818.2	19324.5	11810.3	19809.2	20559.3	16969.3	18907.7	14918.5	21559.8
O75486	O75486	SUPT3_HUMAN	SUPT3H		4638.15	19783.6	8095.29	17729.7	18181.2	10977.4	24504.6	21708.2	6956.5	9938.14	14738.5	9914.52	8262.13	9693.27	12123.5
O75487	O75487	GPC4_HUMAN	GPC4		11395.3	12629	15472.9	4576.92	1787.42	9778.79	16185	8085.56		14557.8	12635.5	5038.31	7566.19	9078.16	12713.7	7315.95
O75489	O75489	NDUS3_HUMAN	NDUFS3		37664.7	70978.4	37774.9	76835.3	41526.3	35086.9	37188.8	59200.4	62253.3	55974.4	74780.1	41773.8	45164.6	55725.3	85588.8	54915.2
O75494	O75494	SRS10_HUMAN	SRSF10		51327.2	69803.2	78813.9	52267.9	68444.4	64908.4	66463.4	79809.7	43220.9	54160.8	60365.4	38394.3	59997.5	33310	51945.9	40010.9
O75496	O75496	GEMI_HUMAN	GMNN			37637.1	22995.3	51599.7	103363	25147.2		65795.8		33484.8	32673.5	19982.4		29043.7		18535.3
O75503	O75503	CLN5_HUMAN	CLN5		12099.6	16946	19875.3	10485.7	15562.1	10414.5	8830.54	7829.87	14081.7	7116.7	10258.8	11945.5	14124.8	10885.6	13648.5	21026.8
O75506	O75506	HSBP1_HUMAN	HSBP1		9267.46	13831.1	9859.65	9859.75	10907.6	21170.2	14943	9312.12	7539.59	8247.93	8646.83	10480.7	13701.5	7358.97	10315.2	19202
O75508	O75508	CLD11_HUMAN	CLDN11		333.042	464.32	2590.79	546.186						553.732	1621.78	6709.47		2292.78	4104.14	2640.83
O75509	O75509	TNR21_HUMAN	TNFRSF21			5147.81		2180.15			1125.72			16318.5				2406.47		1022.85
O75521	O75521	ECI2_HUMAN	ECI2		34948.6	46321.1	54172.1	34168.3	13002.4	35729.5	64720.1	23475.3	277693	16652.7	82701.4	37399.8	108524	35963	33961.7	30008.7
O75525	O75525	KHDR3_HUMAN	KHDRBS3		8227	33530.7	24090.3	63991.4	44647.5	40556.7	21104.4	14994.1	6788.56	39943.2	32045.6	24234.5	19337.4	10260.3	13492	13313.1
O75526	O75526	RMXL2_HUMAN	RBMXL2		7487.06		13269.3			8007.96		20582	9935.46	12392.3	14637.3	31142		16300.6		9081.78
O75528	O75528	TADA3_HUMAN	TADA3		3356	5902.21	6288.2	5588.87	8342.88	4019.94	4140.58	5970.19	1427.13	3147.82	4007.82	2320.83	4645.58	2055.33	4968.18
O75529	O75529	TAF5L_HUMAN	TAF5L			2608.61	3543.14	2258.48	1761.5	1387.99	2164.07	4015.12		2540.17	1725.89		1801.13		1949.73
O75530	O75530	EED_HUMAN	EED		11949.4	13463.5	15223.3	13688.9	13669.9	12195.9	13411.6	17733.6	7364.07	10431.6	12631.2	13364	8410.63	9849.35	13367.2	8551.22
O75531	O75531	BAF_HUMAN	BANF1		260532	274807	226587	352912	131256	145262	240868	289640	104127	129933	132351	239506	303494	238033	371178	200367
O75533	O75533	SF3B1_HUMAN	SF3B1		104472	140845	217345	186260	147482	156167	146972	198251	82203.2	143694	139550	84625.3	122830	96214.4	134440	80525.2
O75534	O75534	CSDE1_HUMAN	CSDE1		41465.4	45659.5	37897	44394.4	50472.7	38645.7	31787.1	43389.6	39269.2	58364.7	56771.5	31245	70663.4	37825	49284.2	38358.6
O75553	O75553	DAB1_HUMAN	DAB1		4208.59	10641.1	9489.67	8405.91	13201.5	8375.37	15347.9	5852.26	9188.99	5339.53	4960.46	8987.59	5539	2063.84	2576.05
O75554	O75554	WBP4_HUMAN	WBP4		24885.6	25644.9	11760	22729.8	8038.09	14125.5	8073.2	30352.5	15712.2		11219	11004.4	15254.6	10412.9	16497.2	14956.2
O75558	O75558	STX11_HUMAN	STX11		17863.8	4476.35	2637.38	8938.99	4424.6	4368.49	4866.39	7320.45	6539.54	8955.32	19374.7	9584.49	4489.49	27017.1	6627.04	8723.33
O75563	O75563	SKAP2_HUMAN	SKAP2		14985.2	6039.23	1217.15	9831.85	5922.97	6917.02	10583.6	12159.5	10339.9	8897.98	12158.5	15528.9	6411.2	19415.7	10524.6	9521.49
O75564	O75564	JERKY_HUMAN	JRK			2354.02	3096.04	1841.35	2396.49	2245.26		1094.63		5647.88	1980.48		1256.69	1103.34	2938.77
O75569	O75569	PRKRA_HUMAN	PRKRA		61689.7	84328.1	118883	94717.2	65836.5	80079.8	143510	147603	45965.9	84980	103764	47237.3	78030.5	48500.6	90678.9	62080.5
O75570	O75570	RF1M_HUMAN	MTRF1		6949.85	23661.4	28477.7	9086.68	7683.82	12631	14365.9	14540.2	9329.43	9318.6	5634.94		6353.33	4966.66	12562.1	6113.26
O75575	O75575	RPC9_HUMAN	CRCP		4449.64	6721.67	3794.44	6778.03	4104.32	4203.89	3337.27	4047.2		4864.48	6497.16	5127.62	6093.65		5168.42
O75578	O75578	ITA10_HUMAN	ITGA10			16620.2		464.508		869.309	2722.06						654.74
O75581	O75581	LRP6_HUMAN	LRP6			2420.12	2906.92	3251.2	2942.8	4479.14	2228.72	2264.01		4306.01		7348.13
O75582	O75582;O75676	KS6A5_HUMAN	RPS6KA5		8370.41	10438.1	12205.9	8558.46	10353.1	7025.03	13823.8	16076.7	11419.6	12862	23296.7	15051.3	27024.4	11565.8	47604.1	10761.8
O75586	O75586	MED6_HUMAN	MED6		3966.9	2801.62	6881.24	3617.5	3170.86	2650.36	5424.49	3433.36	1663.09	4496.05	2795.03	2889.95	2702.3	1256.46	2765.74	1581.29
O75592	O75592	MYCB2_HUMAN	MYCBP2		10186.3	9609.4	9890.57	9788.96	12856.4	10727.6	7786.03	9340.73	7491.39	9083.94	20900.3	11653.3	12100.9	12670.5	11351.9	12371.2
O75594	O75594	PGRP1_HUMAN	PGLYRP1				1770.46	942.647	3819.8	6411.74			2463.94		4774.09			7297.4	1926.72
O75600	O75600	KBL_HUMAN	GCAT		4203.08	5513.59	2280.24	4916.87	1451.21	3175.86	9833.56			4226.63	10475.8	2730.9	17222.2		4165.36	4812.5
O75607	O75607	NPM3_HUMAN	NPM3		30723	74232	68110.9	101489	201204	220901	39702.6	92203.5	13027.9	155871	91109.4	50740.3	71125.6	32669.1	57678.6	43433.4
O75608	O75608	LYPA1_HUMAN	LYPLA1		99633.5	282100	57420.7	156113	122856	262531	98431.7	114800	151503	169164	132580	87168.6	301756	65105.2	136589	78605.5
O75616	O75616	ERAL1_HUMAN	ERAL1		2781.94	3550.18	3823.85	3405.15	4718.71	4347.92	4074.71	2490.99		3714.53	4043.62	3566.3	2083.58		2773.85
O75628	O75628	REM1_HUMAN	REM1		2194.74	1342.35	1446.17	1865.26	1917.56	1979.48	1616.96		1242.73		2024.81	5227.34	939.573	2471.52		5901.81
O75629	O75629	CREG1_HUMAN	CREG1		23877.8	20434.8	7098.49	31014.6	9593.58	8946.08	18532.4	16394.9	22235.7	20558.3	19617.5	26374.4	19480.5	21808.2	18324.1	28884.1
O75635	O75635	SPB7_HUMAN	SERPINB7		70094.3	150903	114179	76510.3	212789	282369	145235	73565	43656	52201	155581	42964.5	66540.2	43657.4	58208.4	67306
O75636	O75636	FCN3_HUMAN	FCN3		40181.4	7646.09	12282.4	7981.32	3368.24	11114.2	4204.93	5963.34	15912.6	7511.49	10031.9	50975.5	4276.83	25385.3	9411.18	33644.1
O75638	O75638	CTAG2_HUMAN	CTAG2			3272.61						15028.4
O75643	O75643	U520_HUMAN	SNRNP200		83860.9	113617	184880	139282	123809	129315	98044.4	140196	74506.6	103353	123781	79636.3	113260	78343.3	116968	76268.3
O75648	O75648	MTU1_HUMAN	TRMU			4828.25	4164.69	3993.02	4435.06	4047.92	2457.61	1999.34	4593.02	5502.31	3131.9	2048.71	3202.34	1299.81		2127.65
O75663	O75663	TIPRL_HUMAN	TIPRL		98768.7	225529	124469	104511	162796	172758	172805	281841	112986	135589	168198	90889.6	141830	72507.7	98127.4	104025
O75665	O75665	OFD1_HUMAN	OFD1		5136.64	4835.89	4633.28	6823.09	5674.94	3685.43	3608.86	2961.15	5121.87	4618.47	6214.93	10551.1	3144.52	4157.75	4585.39	5799.71
O75674	O75674	TM1L1_HUMAN	TOM1L1		3632.84	18288.2	8231.17	6002.05	5298.91	3396.83	13426.6	9585.82	30746.7	6325.03	4272.47	4915.92	13327.3	4241.27	13063.8
O75676	O75676	KS6A4_HUMAN	RPS6KA4		15833	18112.3	8015.67	17096.8	9612.24	10191.5	15492.6	23181.1	12632.1	21424.8	15672.8	14771.6	13025.5	17711.7	17449	12241.9
O75683	O75683	SURF6_HUMAN	SURF6		26972.2	32390.6	30845.3	38797.1	58476.4	48037.3	46045.4	57804.2	39066.4	47533.5	26367.3	16602.5	18354	19665.2	32873.7	19972.7
O75688	O75688	PPM1B_HUMAN	PPM1B		26855.1	36135.1	26058.7	26372.3	26790.6	20671.4	22984.5	38736.7	21307.3	39040.6	34775.1	31421.1	29898.5	31190.9	33153.4	25967.4
O75689	O75689	ADAP1_HUMAN	ADAP1		15604.5	7574.61	12144.2	7274.51	6417.36	15588.1	18522.9	21483.5	19835.7	18218.8	17620.1	15233.3	7339.09	17920.1	24828.6	17501.4
O75691	O75691	UTP20_HUMAN	UTP20		14848.3	22815	38407.9	23550.4	39952.7	32121.9	35846.4	33152.1	13433.2	34956.4	24709.3	12976.9	15652.6	17103.6	19071.9	17808.9
O75694	O75694	NU155_HUMAN	NUP155		38462.6	44490.4	55952.6	56065.5	53031.5	61552.4	35390.7	48085.3	32462.8	37071.7	51033	31433.8	44306.9	30542.8	51115.4	27179.6
O75695	O75695	XRP2_HUMAN	RP2		56734.6	37487	32580.8	40596.3	47240.2	46605	61572.2	32989.9	48012.7	53305.5	62845.6	45754.1	49509.4	50976.7	47062	54963.7
O75711	O75711	SCRG1_HUMAN	SCRG1			3936.38		1383.71	495.044	976.81					1196.12
O75716	O75716	STK16_HUMAN	STK16		4028.95	9320.87	5417.97	5028.43	5087.48	8264.31	8236.7	4561.79	6240.85	12387.3	8091.3	5302.04	7574.62	6197.36	6344.01	5683.38
O75717	O75717	WDHD1_HUMAN	WDHD1		5979.9	5850.66	4655.55	10458	16049.2	11331.9	6442.6	15338.5	6636.81	8843.47	4250.68	6799.5	3134.02	5033.66	6911.71
O75718	O75718	CRTAP_HUMAN	CRTAP		104400	70391.6	42967.4	67815.5	75828.4	124259	72055.9	64476.3	31183.5	68338.7	90808.8	137992	108674	82617.3	61096	93766.5
O75746	O75746	S2512_HUMAN	SLC25A12		22241.6	29040.5	25389	41791.9	22083	26941.1	31714.2	48375.8	23508	22811.8	36683	25836.6	22753.5	24961.9	18808.7	29469.4
O75747	O75747	P3C2G_HUMAN	PIK3C2G						990.915		2582.3
O75764	O75764	TCEA3_HUMAN	TCEA3		1729.82	3327.46	4781.63	5158.93	7586.27	3505.98	1181.91	5781.15	9111.6	3835.98	3248.45		4654.42	1018.78	6039.31
O75781	O75781	PALM_HUMAN	PALM		20184.3	8150.94	11841	2919.9		8228.04	10232.6	8243.55	6717.33	8892.7	14899	26791.6	11438.5	43882.4	21017.2	24223.5
O75787	O75787	RENR_HUMAN	ATP6AP2		20032.8	18022	11157.1	28465.6	38176.6	26733.1	19782.9	11158.2	13482.3	34516	25401.3	8975.1	14722.2	9405.7	24677.5	11464
O75791	O75791	GRAP2_HUMAN	GRAP2		11821.7	2585.24	2170.33	5995.62	6771.53	2934.06	3914.49	10497.7	3988.96	5805.32	9670.26	7735.32	2093.24	9660.9	4933.21	5481.41
O75792	O75792	RNH2A_HUMAN	RNASEH2A		6060.65	10074.7	12032.2	11421.8	27246.5	12108.2	12008.9	13563.1	4307.92	4807.19	12389.3	7749.68	5966.37	7013.66	11978.7	9104.75
O75794	O75794	CD123_HUMAN	CDC123		11635	12473.7	13637.2	26301.4	44813.5	18385.1	16325.8	16504.1	7355.33	8713.62	14400.9	9291.25	10405.3	9583.74	11765.6	7655.69
O75795;P54855	O75795;P54855	UDB15_HUMAN;UDB17_HUMAN	UGT2B15;UGT2B17										34007.1				1356.71
O75800	O75800	ZMY10_HUMAN	ZMYND10			323.234	1794.71
O75808	O75808	CAN15_HUMAN	CAPN15		1980.87			2894.31	3934.68	5214.2	3369.12	3868.5	5040.24		3000.03		1753.17
O75815	O75815	BCAR3_HUMAN	BCAR3		4992.86	2794.19	3479.01	1596.49	4886.66	4307.02	4791.32	7170.88	2911.78		4210.78	4208.31	2790.95	5948.66	5504.04	3940.97
O75817	O75817	POP7_HUMAN	POP7		12414.9	11396	19098.2	15536.5	14134.8	16437.4	12313.9	13817	8331.57	13124.9	15187	9570.57	12138.3	7139.24	16029.7	5919.71
O75818	O75818	RPP40_HUMAN	RPP40		8308.99	7014.77	17172.8	12945.9	13440.3	11902	8756.72	13753.5	9258.54	18175.7	18387.7	8237.15	14416.9	7216.71	18841.7	6516.28
O75820	O75820;Q8TF45	ZN189_HUMAN	ZNF189			1203.07	3036.23	1918.91	1129.86	1726.29	3678.76	1320.48		1982.93	2174.87
O75821	O75821	EIF3G_HUMAN	EIF3G		125856	144686	100393	149382	111254	118657	97277.5	171137	77795.7	91614.8	131605	98094.7	143684	104357	153286	87482.1
O75822	O75822	EIF3J_HUMAN	EIF3J		76350.9	53757.8	43801.3	62492.8	56772.6	67846.8	41400.4	66156.4	66763.6	129373	62755.8	53735.7	95892.7	60253.4	68811.7	54875.4
O75828	O75828	CBR3_HUMAN	CBR3		21809.2	21628.3		15926.7	9507.43	6844.39	26366	45051	3680.47	7299.77	18628.4	17647.3	20541.8	12763.2	22524.6	8655.59
O75832	O75832	PSD10_HUMAN	PSMD10		95832.1	88598.3	78889.3	131677	107252	108605	95976.6	130333	111915	147391	134971	85939.8	140596	133271	111121	105760
O75843	O75843	AP1G2_HUMAN	AP1G2		10830.5	16957.2	12638.6	11124.7	14801.9	11849.9	8433.51	13863.7	22809.7	8058.23	14579.7	10134.1	24474.6	11426.9	19280.6	10391.9
O75844	O75844	FACE1_HUMAN	ZMPSTE24		64612.3	78516.9	42887.2	73968	93748.3	80901.6	51458.3	59215.6	45424.3	102782	71421.5	24248.1	77518.2	42679.4	48109.9	60248.2
O75845	O75845	SC5D_HUMAN	SC5D		2668.21	2437.91	2488.13	2635.97	2822.66	2178.84	2661.52		2740.92	3321.53	1640.51		9024.08	1749.86	2797.3
O75864	O75864	PPR37_HUMAN	PPP1R37		9247.23	5200.39	4418.32	7822.4	4567.03	5763.13	3982.34	3742.05	9125.77	6610.42	5657.99	5581.61	11476.7	4271.2	10078
O75874	O75874	IDHC_HUMAN	IDH1		491491	739914	309780	609472	302958	471138	688277	607802	512506	490170	685770	576074	1212560	655398	569958	454837
O75879	O75879	GATB_HUMAN	GATB		3540.22	9757.61	18399.7	11830.2	8778.67	11478.5	14101.9	7347.52	11984.2	15249.6	10335.8	8328.62	13413.5	10970.6	12545.2	10336.1
O75880	O75880	SCO1_HUMAN	SCO1		39700.6	71820.2	50448.1	49521.8	44058.3	56176.8	46024.5	59060	45614.7	44955.4	40416.6	26635.1	46954.6	44115.1	35600.4	27332.8
O75881	O75881	CP7B1_HUMAN	CYP7B1		30229	22475.9	5823.33	24010.2	28809.4	58781.6	50478.7	20522.9	18148.5	56580	65977.3	64440.9	31281.4	63944.9	43761.6	79890.4
O75882	O75882	ATRN_HUMAN	ATRN		28926	11071.6	16951.8	13613.6	8417.55	13285.6	11573.5	8037.09	17506.5	12941.5	12988.6	43504.4	7388.88	28989	23522.2	42708.5
O75884	O75884	RBBP9_HUMAN	RBBP9		23566.9	32388.7	186342	81737.9	28651.9	40764.1	62055.7	23834.5	27024.3	33228	57638.6	20207.2	33121.9	33108.7	42325.6	35645.9
O75886	O75886	STAM2_HUMAN	STAM2		8213.61	10079.1	7397.36	10883	4026.31	6334.8	9628.11	13184.1	13302.9	5988.09	7912.95	9357.27	8562.25	10211.1	6878.44	10981.5
O75888	O75888	TNF13_HUMAN	TNFSF13		10740.2	2421.14	1607.97	2313.76	1553.67	2806.69	3617.06	3496.84	2266.01	3166.22	3129.46	7948.48	6397.41	3690.67	3485.81	5359.63
O75891	O75891	AL1L1_HUMAN	ALDH1L1		25826.5	14534.9	4367.57		20996	43586.9	13571.7	19718.7	539216	13833.1	24078.7	22530.9	8680.32	78276.9	15680.1	18255.5
O75896	O75896	TUSC2_HUMAN	TUSC2		18446	8220.36	9697.96	9150.53	7411.84	10318	3534.63	7290.26	10001	4318.05	11608.5	7496.61	21513.7	10333.2	10092.8	6542.63
O75899	O75899	GABR2_HUMAN	GABBR2		10644.6	5387.6			6965.6			10417.3	3730.13
O75900	O75900	MMP23_HUMAN	MMP23B								1279.84					5772.14			3918.31	7481.37
O75907	O75907	DGAT1_HUMAN	DGAT1		5259.58	23617	7825.67	19544	9667.19	8293.66	7103.35	2416.17	5171.92	41355.7	13678.2	4586.53	8675.11	13475.3	12706.2	6906.59
O75909	O75909	CCNK_HUMAN	CCNK		6574.76	9242.88	16699.4	9597.54	9997.68	12729.3	7511.94	12552.6	6923.84	7779.39	11558.2	7032.45	9402.06	4511.85	8742.6	5169.3
O75911	O75911	DHRS3_HUMAN	DHRS3			18582.3	6821.31	12071.4	5372.4	23158	8111.19	3584.2	33064.1	19896.7	10837.9	6192.79	9284.52	15015.7	42540	8919.09
O75914	O75914	PAK3_HUMAN	PAK3			2916.97			1286.85	2490.46	5267.75	3010.81		1940.73	2589.81			1100.7	730.942	2072.07
O75915	O75915	PRAF3_HUMAN	ARL6IP5		399234	317935	117050	428948	274876	266706	216600	315592	250288	287570	403706	328611	373122	404044	289787	336803
O75923	O75923	DYSF_HUMAN	DYSF		31266.8	20807.2	8637.59	31171.7	31053.5	45466.5	19443.7	16683.7	97874	34702.4	44306.4	34169	30949.5	51535.7	23391.5	55795.1
O75925	O75925;O75928	PIAS1_HUMAN	PIAS1		3756.59	4403.8	3872.22	6834.13	5542.24	5448.15	5743.48	4876.83	4070.43	4825.09	4898.14	3571.12	4920.86	4713.96	5309.08	4791.02
O75928	O75928	PIAS2_HUMAN	PIAS2			99240.6	149161	63500	31828.7	77767	110713	77431.2	46122.2	71449.9		240580	79032	170226	187480	338428
O75934	O75934	SPF27_HUMAN	BCAS2		16722	15000.8	27721.2	21253.8	19122.3	16236.7	14699.2	18628	10847.4	16562.3	16006.7	11662.5	18661.8	13033.1	18497	11337.6
O75935	O75935	DCTN3_HUMAN	DCTN3		66229.8	48935.6	55501.7	34486.6	53815	51781.4	65283.9	54272.7	41966.6	57974.1	54462	42726.6	42819.5	45313	49941.5	41497.4
O75936	O75936	BODG_HUMAN	BBOX1		2328.71	11921.8			7887.11	1714.93	3694.76		280084	5061.68	4784.6		2795.03	6121.53		11190.5
O75937	O75937	DNJC8_HUMAN	DNAJC8		47327.8	47766.5	82840.4	63793.2	42732.8	39448.3	68589.2	56208.7	33188.2	57008.5	47140.2	48556.7	45656.6	47041.2	50098.7	39462
O75940	O75940	SPF30_HUMAN	SMNDC1		8290.54	8455.02	10363	12335.6	6565.2	7397.07	4974.9	13374.1	4290.99	10662.7	7970.42	5136.05	6516.46	9980.65	11065	8022.34
O75943	O75943	RAD17_HUMAN	RAD17		2416.28	2203.83	3770.35	3106.32	2520.74	2415.41	2661.88	3435.33	3019.66	2998.59	3352.15	1542.46	1032.24	2308.51	3690.71	1153.62
O75947	O75947	ATP5H_HUMAN	ATP5PD		131152	202311	125642	159197	64135.2	121574	115186	170183	264546	153175	147448	133293	165596	150571	167895	103507
O75952	O75952	CABYR_HUMAN	CABYR			1453.58								467.637
O75953	O75953	DNJB5_HUMAN	DNAJB5		7439.89	7592.85	5702.22	1598.51	11184.2	2642.92		3652.63		5846.05	9821.32	5596.56	11429.9			18539.2
O75954	O75954	TSN9_HUMAN	TSPAN9		2253.27	4887.44	2773.8	4712.04	2678.98	3849.87	3346.92	2833.56	4826.01	5502.5	4042.3	1737.72	3582.33	2747.32	4151.19	4129.39
O75955	O75955	FLOT1_HUMAN	FLOT1		98712.6	56077.4	67552.7	71388	43707.1	48702.8	48548.4	63598.6	176483	103079	84240.8	82818.6	57448.6	134678	149743	111675
O75962	O75962	TRIO_HUMAN	TRIO		15638.5	13420.8	10115.4	8324.97	9915.59	24477.2	16823.2	12665.3	12041.5	19234.4	16428.2	12508.8	15466.1	11933.1	14234.9	13114.2
O75964	O75964	ATP5L_HUMAN	ATP5MG		28504.1	99994.4	64725	100425	45162.8	65672.4	60056.2	55014.8	141442	54208.1	72799.4	50751.7	85541.9	52477.1	74162.9	52583
O75970	O75970	MPDZ_HUMAN	MPDZ		5496.05	9829.43	8294.01	6824.5	3834.81	4339.03	8023.64	6095.93	10720.4	6043.1	5501.67	5733.91	3776.25	5215.7	4185.52	6780.84
O75976	O75976	CBPD_HUMAN	CPD		8799.88	13594.6	8015.95	10236.6	8715.99	17951.1	26893.8	12966	6249.67	19008.5	20464	9062.79	16135.6	8271.51	17089.5	10718.7
O75995	O75995	SASH3_HUMAN	SASH3		45471.3	23140.7	8845.65	39140	25197.9	24313.2	39035.8	62891.9	20577.7	38048.9	67961	52012.3	22503.3	65462	36861.8	46621.6
O76003	O76003	GLRX3_HUMAN	GLRX3		69514.8	30200.1	42683.1	92741.6	68282.6	53306	54863	70823.4	35426.8	86937.1	59487.3	28314.1	69727	40406.9	46227.6	34182.6
O76021	O76021	RL1D1_HUMAN	RSL1D1		58716.2	65667.2	65411.3	83845.7	128804	131489	75768.6	104892	48715.8	96644	72347.3	41814.7	57400.7	35564.8	47540.4	25487.9
O76024	O76024	WFS1_HUMAN	WFS1		42178.5	24762.3	66594.1	12464.4	27789.4	21329.6	12399.1	12353	10390.2	48810.1	31234.6	11878	28287.1	26892.3	17196.4	30299.3
O76027	O76027	ANXA9_HUMAN	ANXA9				5064.59		5652.61				5122.7				12956.1	1736.16	5723.18	8159.31
O76031	O76031	CLPX_HUMAN	CLPX		23205.2	24665.2	43025.5	29702.4	24432.4	26324.8	20129.1	24541.9	23370.9	29227	21339.2	19053.3	30214	22587.3	27819.7	18894.4
O76038	O76038	SEGN_HUMAN	SCGN										7011.54				1304.57
O76039	O76039	CDKL5_HUMAN	CDKL5		33332.3	29692	27456.4	37090.7	40412.8	48113.3	30245.8	35274.9	50852.3	37405.3	35258.5	40915.9	36361.3	30460.8	30154.9	29882
O76041	O76041;P20929	NEBL_HUMAN	NEBL		59599.7	379867	26913.3	18274.8	68469.9	29365.5	27410	138542	228433	108329	60808.8	48749	110261	52709.8	92568.4	40047.3
O76054	O76054	S14L2_HUMAN	SEC14L2		35361.8	41723.2	4421.4	10713.9	23931.7	11587.8	9499.11	12256.9	52779.5	15985.5	9111.21	6669.19	28836.2	9043.05	9399.8	6385.37
O76061	O76061	STC2_HUMAN	STC2		4861.67	1580.46	1366.07	1665.48	2435.85	8327.1		2266.88	2296.45	2951.98	1880.55	4431.94	2507.31	9562.07		12271.1
O76062	O76062	ERG24_HUMAN	TM7SF2		1988.47	1503.55	4658.95	4146.82	816.228		5003.71		1180.44	2841.4	1914.12	1416.77	4622.45	7667.08	4397.92	1135.43
O76070	O76070	SYUG_HUMAN	SNCG		24933.4	5083.26	9093.94	8030.26	4691.7	3101.25	6201.67	4855.32	8690.42	7169.49	13428.1	34579.1	3138.61	70185.8	17340.7	44351.3
O76071	O76071	CIAO1_HUMAN	CIAO1		22487.3	26852.5	13365.5	23168.1	13354.4	24688.8	20201.5	25763.4	27098.8	32495.9	24151.4	22960.4	26025.7	24483.9	19157	22310.2
O76074	O76074	PDE5A_HUMAN	PDE5A		3572.45	2972.76	6438.29	6237.73	2288.4	2681.8	6867.2	3032.91	2745.88	1568.35	5016.94	4341.77	1678.88	4227.74	2195.67	4936.08
O76075	O76075	DFFB_HUMAN	DFFB			853.359	2148.46	811.941	1409.45	2130.54		1580.61	1036.76	1699.75	1332.15	1743.27			2339.53	1783.59
O76076	O76076	CCN5_HUMAN	CCN5		14217.6	6697.95		2711.52		15340.6	5130.5	1485.42		4909.84	2872.19	23362.9	6594.11	8438.48	6410.53	13627.1
O76080	O76080	ZFAN5_HUMAN	ZFAND5		2832.71	6677.86	3189.02	3911.2	4848.4	5617.74	3449.22	3418.1		4621.59	4784.99		2913.65		6284.99	4751.26
O76082	O76082	S22A5_HUMAN	SLC22A5			341.2	757.781	887.506	974.252	822.771	1325.06		6742.33	884.376	1814		1996.28	393.095	1403
O76094	O76094	SRP72_HUMAN	1972-08-01		82629.2	148794	66159.4	81906.3	68714.7	75323.4	64069.3	107040	72544.1	116253	106875	71573.4	137607	82060.5	76951	95359.4
O76095	O76095	JTB_HUMAN	JTB		4518.54	9005.44	8810.36	6946.76	8542.03	7730.53	5261.34	4295.46	6426.27	3937.38	8203.11	3803.4	14544.3	2727.7	8949.86	5608.43
O77932	O77932	DXO_HUMAN	DXO			5815.18	9592.5	6764.84	18409.4	5395.44	3195.4	5018.89	2497.14	4911.45	5489.26	1225.3	4639.8		4647.76	3013.52
O94760	O94760	DDAH1_HUMAN	DDAH1		76252.3	257044	139124	261626	193585	69858.7	546066	171419	1173400	132184	56570.1	128846	168829	137181	309474	109482
O94761	O94761	RECQ4_HUMAN	RECQL4			8820.83	3035.55	7889.34	6820.57	5901.51	1786.87	3143.2		9651.79	2922.58		1735.66		4175.51
O94762	O94762	RECQ5_HUMAN	RECQL5		136548	106692	88997.2	54071.4	53332.4	69517.9	50641.8	68038.7	37985.2	63722.6	57481.8	81070.6	59726.7	73052.7	58219.1	163519
O94763	O94763	RMP_HUMAN	URI1		4207.44	10213.1	7707.9	7413.37	4731.7	9199.99	4783.11	7810.62	4698.34	5126.03	6752.26	4845.48	6353.34	5154.87	11976.2	4048.49
O94766	O94766;Q9NPZ5	B3GA3_HUMAN	B3GAT3		12344.5	32200.5	8391.06	16347.6	7712.91	7076.56	13002.3	9476.08	11074.2	13880.5	9515.97	7409.82	8663.7	9170.28	17567.2	8225.92
O94768	O94768	ST17B_HUMAN	STK17B		2811.97	5763.96	723.07	4083.3	2882.44	6947.07	6406.81	4869.81	1164.11	4814.45	3807.85	2547.01	3978.33	4772.39	4266.66	2655.37
O94769	O94769	ECM2_HUMAN	ECM2		13859.7	16950.8	3630.86	5582.14		12254.4	25334.1	10068.9	2359.85	9096.83	10946.2	16124.7	19056.9	9695.4	16502.2	7630.77
O94772	O94772	LY6H_HUMAN	LY6H				12666.8							501.824						3670.57
O94776	O94776;Q9BTC8	MTA2_HUMAN	MTA2		55661	95647.2	84012	98535.5	103407	87244.1	61031.9	109176	37338.5	53151.2	80714.2	53386.2	69229.5	49184.3	95295.7	45217.9
O94788	O94788	AL1A2_HUMAN	ALDH1A2		3241.46		3816.34	4842.01	4940.81	6993.37	3969.68	5657.21		7317.99		13082.7		9589.97	4293.04
O94804	O94804	STK10_HUMAN	STK10		22598.3	10689.2	6250.18	13368.7	15149	13231.6	14743.2	18748.8	11508.9	16898.6	20943.2	23133.7	11265.8	25759.6	16508.4	17065.7
O94806	O94806	KPCD3_HUMAN	PRKD3		4941.2	6230.01	6060.25	17115.7	6730.75	6696.44	8204.45	8847.91	2506.32	10980.2	6481.86	6711.58	4022.73	5071.64
O94808	O94808	GFPT2_HUMAN	GFPT2		7720.4	9931.42	1176.29	4598.17	3061.34	6316.22	2578.5	4387.14		6834.92	7321.83	7631.72	5178.02	6485.72	2016.86	9192.9
O94811	O94811	TPPP_HUMAN	TPPP		3651.71		11455.9		1496.44		5319.64	13610.3	48154.9	3575.87	3619.79	4012.61	2336.12	3198.66	4196.02	4244.73
O94813	O94813	SLIT2_HUMAN	SLIT2		10996.5	10519.5	6196.5	6771.96		11396.7	10840.7	5882.08		10653.7	10897.3	22668.9	9004.16	8584.84	9205.25	18309
O94817	O94817	ATG12_HUMAN	ATG12		8174.52	5748.67	5504.86	7733.28	9567.13	9337.53	9207.32	7151.45	5446.03	4148.52	7329.96	7869.13	8328.92	6883.94	10575.9	7429.41
O94819	O94819	KBTBB_HUMAN	KBTBD11		13809	53624.5	18536.8	15009.7	24961.3	16265.5		15961.1	67516.3	4865.01	41394.9	36080.6	18058.6	20274.6	19663.2	22713.8
O94822	O94822	LTN1_HUMAN	LTN1		17397.8	31254.2	12374.5	16772.6	26283.2	26399.1	27790.4	20968.6	15464.6	16176.8	21227.8	10936.3	20305.1	13579.5	14553	18506.2
O94826	O94826	TOM70_HUMAN	TOMM70		102861	157097	94120.4	138180	86405.7	66921.9	106047	105971	146658	78780.2	111443	70666	142339	76480	115885	63632.5
O94829	O94829	IPO13_HUMAN	IPO13		10193.4	8310.85	9879.46	11280	9333.12	13149.7	9982.8	10234.5	6753.5	9261.18	11459.1	10093.9	9457.79	6245.77	9357.3	7332.55
O94830	O94830	DDHD2_HUMAN	DDHD2		6144.11	6838.93	15905.2	5876.51	9061.12	6455.76	12279.9	6358.8	13046.3	5936.06	12275.9	10590.4	6758.23	13552	6398.46	10253.6
O94832	B0I1T2;O94832	MYO1D_HUMAN	MYO1D		139484	143694	52603.4	91659	43154.2	118703	257274	141716	56350.5	101484	148195	218931	164649	105469	218284	190157
O94842	O94842	TOX4_HUMAN	TOX4		9893.03	20150.5	20759	13965.4	20004.6	20604.9	14405.8	19814.5	7213.74	15072.3	12903.2	8662.06	14941.6	9863.67	13173.5	9326.05
O94851	O94851	MICA2_HUMAN	MICAL2		20654.5	12505.2	3362.11	8477.85	7315.99	13291.3	6210.11	11389.2	5056.88	7314.96	10378.6	6123.75	14436.3	3259.01	4841.9	10942.8
O94854	O94854	K0754_HUMAN	MACF1			5450.21	2830.99	2344.33	1445.39	2297.15	3394.32	1499.08	2506.62	1737.68	1753.35	1464.1	1789.85	2078.84	1817.95	1637.14
O94855	O94855	SC24D_HUMAN	SEC24D		24912.4	34158.2	16190.5	20298.5	18547.4	23368.1	15523	16402.8	11701.8	26315.9	26541.2	28341.4	33654.6	16148.3	22034.7	30856.2
O94856	O94856	NFASC_HUMAN	NFASC		3740.22				14444.8			2577.21	4356.94	2867.09	14602.1			4904.12	4755.86	6544.36
O94864	O94864	ST65G_HUMAN	SUPT7L		5971.64	8980.88	8681.02	8789.11	4436.75	5231.81	3659.24	10377.5	4586.42	5291.5	7806.16	6149.79	7940.28	3581.26	5293.81	3863.55
O94868	O94868	FCSD2_HUMAN	FCHSD2		8541.66	3463.72	8699.45	5144.71	5389.63	4692.05	4803.53	5954.71	3131.83	5006.12	7700.04	9165.77	2292.28	9989.89	4189.9	7174.63
O94874	O94874;Q92845	UFL1_HUMAN	UFL1		69363.1	53810.5	27949.7	61567.2	61593.7	44341.9	58139.1	76754.2	79874.2	42421.3	72731.9	51842.1	47900.3	49591.2	67727.3	57328.8
O94875	O94875	SRBS2_HUMAN	SORBS2		13096.6	59116.6	32703.2	23003	26897.7	12466.2	36831.7	57438.9	43677.1	25285.2	14215.2	27882.5	13368.5	27827	37109.9	30112.6
O94876	O94876	TMCC1_HUMAN	TMCC1		9282.06	8303.82	7356.94	9824.46	7085.7	6551.89	6557.65	7023.66	4299.58	5564.6	6461.93	4115.85	9864.14	6450.02	6308.86	5462.09
O94880	O94880	PHF14_HUMAN	PHF14		9076.05	10491.3	11634.8	3388.45	12531.3	11702.9	5010.66	22882.4	6889.36	13208.5	13002.5	9202.97	9824.6	4048.4	11462.5	8612.77
O94885	O94885;Q9NSI8	SASH1_HUMAN	SASH1		5027.05	10053.8	2764.91	5080.94	4198.16	3796.25	6642.78	5865.51	5478.13	6838.22	5979.12	8385.19	7776.64	6242.44	6599.28	7835.13
O94886	O94886	CSCL1_HUMAN	TMEM63A		7922.42	12958.6	3226.83	8747.67	5140.69	4227.87	5755.84	4574.13	13673.1	7519.86	7855.7	7763.96	10687.8	11624.7	11241.1	4662.27
O94887	O94887	FARP2_HUMAN	FARP2		4135.51	8608.53	6372.88	5650.18	5307.37	5602.51	10591.7	6250.65	3391.96	7052.89	4673.15	3390.13	5508.03	4508.68	3937.95	5925.17
O94888	O94888	UBXN7_HUMAN	UBXN7		36470.1	23257.9	68096.6	51885.8	55405.9	31186.4	45984.8	51600.5	16638.1	24849.2	23670.3	20899.1	16031	22049	34558.5	18197.5
O94900	O94900	TOX_HUMAN	TOX		1633.41	3432.89	424.053		895.401	1459.46	2209.06	1362.93	1053.76		970.712				1497.17
O94901	O94901	SUN1_HUMAN	SUN1		50622.9	54210.8	44886.9	62469.9	42065.5	70978.5	58457.4	82627.2	39902.6	45116.6	66021.4	39189.7	58205	53760.4	50179.2	62706.7
O94903	O94903	PLPHP_HUMAN	PLPBP		62861.1	54954.9	108782	43206	71639.5	54125	119959	56626	89381.9	56640.4	78104.5	50133.2	50045.2	72688.9	66826.5	69446
O94905	O75477;O94905	ERLN2_HUMAN	ERLIN2		74437.5	71425.7	95345.3	67875.4	73113.4	38649.9	53360.1	54556.4	165141	52571.8	84874.4	80117.9	60879.5	87676.9	88841.8	85947.6
O94906	O94906	PRP6_HUMAN	PRPF6		21969.8	27356.5	60257.9	33965	31117.6	32227.7	23979	34881.5	18940.3	18813.2	29871	19869.5	31506.5	18638.1	28565.5	17307.2
O94910	O94910	AGRL1_HUMAN	ADGRL1			2244.18	11029.4	1479.39	1908.16					2734.08	2073.35	1516.36	758.846		7072.01	2583.45
O94911	O94911	ABCA8_HUMAN	ABCA8		4701.35						3070.28			1981.75	4608.21	6010.92	3198.59	24044.6	10896.7	17672.7
O94913	O94913	PCF11_HUMAN	PCF11		11632.9	16575.7	23110.6	20762.2	23944.6	17601.2	13215.3	22165.2	12248	23143.7	17023.4	8523.1	15656.7	12880.8	14281.5	11748.7
O94915	O94915	FRYL_HUMAN	FRYL		19292.6	43750.9	19178.6	40607.9	15078.2	15839.6	18844.4	23234.3	27242.1	23697.3	26148.3	22025.6	22941.7	24043.8	19434	24853.3
O94916	O94916	NFAT5_HUMAN	NFAT5		3671.34	4745.67	1971.47	5734.08	1605.32	4291.08	1518.17	3518.98		4214.79	2750.57	3925.59	3245.88	4332.61	1737.32	4865.67
O94919	O94919	ENDD1_HUMAN	ENDOD1		28778.1	39630	25767.6	58187.9	25650.5	30514.4	49375.3	16281.7	45990.7	23659.4	16983.6	23148.5	36317.8	23080.6	40496.5	22710.7
O94921	O94921	CDK14_HUMAN	CDK14		3946.16	5145.56	2171.7	2118.97	2433.24	7100.8	7603.05	3119.95			5292.78		3427.6	3004.77	6263.11	7477
O94923	O94923	GLCE_HUMAN	GLCE		8833.11	15291.4	6571.7	8936.8	5150.18	9461.83	10027.2	5897.06	5583.28	9428.73	6784.51	2471.53	6051.01	3957.35	2892.38	4402.57
O94925	O94925	GLSK_HUMAN	GLS		31171.6	229335	18018.1	114868	72239	186061	76154	69162.6	215550	130264	83203.1	33908.7	25110.6	36075.9	15447.5	40112.7
O94927	O94927	HAUS5_HUMAN	HAUS5		5950.46	8178.33	6445.98	12924.2	7428.32	6689.57	4604	9473.64	6755.23	6296.88	7585.63	10618.8	5594.96	7135.7	8674.77	5212.71
O94929	O94929	ABLM3_HUMAN	ABLIM3		2283.75								25717.9			2986.2	2366.35	3253.88		2977.53
O94941	O94941	RNF37_HUMAN	UBOX5			5277.38	5492.06	5380.96	8675.76	5507.6	4710.19	4427.44	2247.58		4868.64	4949.04	5963.04	6015.42
O94952	O94952	FBX21_HUMAN	FBXO21			4963.43	20358	3442.61	3124.99	4336.15	8883.76	4791.97	20319.7	5050.92	5282.4		4718.74	6167.06		7358.62
O94953	O94953	KDM4B_HUMAN	KDM4B		45647.5	43177.1	82491.5	37500.7	59761.1	64196.3	35291.2	99229.2	44909.9	46544.4	71311.7	14979.1	113323	41137.8	69688.3	36491.2
O94955	O94955	RHBT3_HUMAN	RHOBTB3		14247.8	9227.98	8841.41	7628.91	7391.09	12468.9	8910.35	4224.92	5112.87	10349.7	7258.7	17768.9	10217.8	14440.9	19215.1	15635.5
O94956	O94956	SO2B1_HUMAN	SLCO2B1		4530.72	2059.02		2825.77	2611.32	2783.89	4661.83	2167.71	2116.74	3763.15	3950.69	5751.79	1803.59	4372.25	5760.29	4975.74
O94964	O94964	SOGA1_HUMAN	SOGA1		6133.1	12457.3	13806.6	11914.8	11065.9	8650.39	5118.37	8831.87	4727.59	10620.9	9648.32	3961.24	10977.2	7126.13	16264.5	6848.92
O94966	O94966	UBP19_HUMAN	USP19		8751.62	5945.63	9189.72	7872.62	6741.33	6409.65	4340.81	6361.09	5423.46	6568.29	7755.32	6114.75	7978.55	7051.87	10119.1	5688.76
O94967	O94967	WDR47_HUMAN	WDR47		2789.26	3551.95	2578.29	2607.01	3659.19	2758.03	2435.64	3109.29	2389.03	2104.74	2482.73	2340.07	2462.15	1238.09	2670.59	2346.99
O94973	O94973;O95782	AP2A2_HUMAN	AP2A2		97032.4	78988.8	70756.1	77200.2	99490.7	96304.5	132263	90524.3	144332	105210	120440	144827	95069.6	125047	131602	123778
O94979	O94979	SC31A_HUMAN	SEC31A		161496	218785	163784	189992	154358	179318	173589	196530	173262	222321	235284	194349	275931	159087	192921	184411
O94985	O94985	CSTN1_HUMAN	CLSTN1		20236.6	76913.4	27825.6	21859.9	11817.5	33720.9	16397.6	24823.5	5617.24	49246.3	15066.7	35627.9	25862.5	19135.6	23536.5	30188.1
O94988	O94988	FA13A_HUMAN	FAM13A		4632.43	9145.05	3969.32	4749.3	5042.37	3625.21	6241.73		24309.7	5264.49	6574.9	6302.11	7271.83	7306.02	5946.39
O94989	O94989	ARHGF_HUMAN	ARHGEF15		9482.86	8512.81	13203.6	9258.8	9476.81	9970.94	5037.86	12702.4	5475.52	13169.5	6803.88	5592.19	7742.3	4060.12	8200.09	7036.55
O94992	O94992	HEXI1_HUMAN	HEXIM1		25351.8	18687.2	45318.3	17411.7	15941.5	15457.5	19928.9	28350.7	23223.1	18822.9	18983.3	14969.1	19071.5	14971	31867.3	15070.1
O95049	O95049	ZO3_HUMAN	TJP3		10830.3	16310.6	18275	14219.2	24069	3683.42	2520.5	21128.3	13242.8	9571.5	4526.16	5666.5	27198.9	6170	47394.3
O95050	O95050	INMT_HUMAN	INMT																	35604.4
O95067	O95067	CCNB2_HUMAN	CCNB2		795.8	3950.82	2743.69	4500.04	8408.09	6996.04	1078.2	4036.82	542.169	5908.94	4210.92		2977.25		1397.78
O95069	O95069	KCNK2_HUMAN	KCNK2			1286.13		5048.04						4213.32	1859.79	2971.19			4280.24	5223.47
O95070	O95070	YIF1A_HUMAN	YIF1A		22947.9	17928.5	8219.52	17176.1	10487.9	13927	7835.81	10265.2	24257.5	19507.6	21921.3	12511.2	17191.2	21342.5	23461.5	18293.2
O95071	O95071	UBR5_HUMAN	UBR5		15328.3	24092.5	26558.8	23582.5	37896.2	33848	18771.9	29343.3	9829.73	27990	21071.5	12440.3	18993	9929.54	14259.7	11158.4
O95072	O95072	REC8_HUMAN	REC8				2817.46
O95081	O95081	AGFG2_HUMAN	AGFG2		7850.72	7473.46	7025.66	6799.39	9921.09	5849.17	10658.9	6643.24	6897.06	4553.03	11983.3	4464.25	9891.21	6927.92	4945.51	8211.94
O95084	O95084	PRS23_HUMAN	PRSS23		4164.19	4801.58		3950.55	1876.09	9173.82	4180.26	954.731	2161.59	6392.77	3970.18	4409.23	3140.17	3841.26	2618.75	3842.96
O95096	O15522;O95096	NKX22_HUMAN	NKX2-2		33664.9	88793.8	70974.2	54274.5	42506.6		22017.4	49689.7	311025	61535.7	57412.8	27645.8	68504.3	68968.1	63969.8	28632.2
O95104	O95104	SCAF4_HUMAN	SCAF4		12150.6	39160.2	27743.2	24272.9	33008	27350.2	21094	44190.5	15781.8	25614.5	27995.9	19387.1	25901.2	13309.4	38301.7	22163.2
O95136	O95136	S1PR2_HUMAN	S1PR2		2142.54	861.447	1500.9	3367.81	1391.25	2236.3	2825.01	1187.69		1740.73	3092.87	4034.28	2395.83	5760.93	2319.19	4392.75
O95139	O95139	NDUB6_HUMAN	NDUFB6		47903.9	81087.1	32794.3	92446.7	45028.2	56343.6	54774.5	66688.5	83311.8	70817.4	95878.4	80335.5	53161.2	58033.2	114248	59173.4
O95140	O95140	MFN2_HUMAN	MFN2		13696	22465.7	37916.7	20815.9	15701.4	24705.7	21883.9	18452	20217.1	20781.5	26949.1	12921.2	23678	16740.3	14242.4	16085.3
O95147	O95147	DUS14_HUMAN	DUSP14		8696.24	4961.75	2845.15	3184.87	3803.3	2402.91	6105.56	6238.43	8937.77		2553.13	5985.29	2056.79
O95149	O95149	SPN1_HUMAN	SNUPN		11512	10844.5	4631.46	11086	8432.7	4447.27	3550.13	7166.6	8577.75	8199.13	8214.36	15548.8	10105.2	7903.9	6155.04	7956.81
O95154	O95154	ARK73_HUMAN	AKR7A3		71277.3	17958.9		7716.58	2243.46	6222.95	5659.24	2448.29	967519	10743.3	3539.05		115335		5239.31
O95155	O95155	UBE4B_HUMAN	UBE4B		13341.8	30242.8	27983.1	18927	17838.3	20138	16372.4	17681.4	12421.4	25653.1	23673.1	14441.6	20263.2	13766.2	14956.6	14497.7
O95159	O95159	ZFPL1_HUMAN	ZFPL1		10141.6	22802.3	7276.2	8431.62	13758.8	7721.44	11079	8508.04	6259.79	16028.1	8083.93	4685.9	11402.9	4409.64	5303.87	3444.17
O95163	O95163	ELP1_HUMAN	ELP1		18461	21239.2	17981.8	23066.2	19212	15827	14335.7	15432.7	18640.9	18798.8	16167.1	16735.2	13570.6	18065.8	16563.1	14023.2
O95164	O95164	UBL3_HUMAN	UBL3			3989.69		2380.45	2765.92	2144.13	2654.89	2041.68	3115.56	3474.66	2689.31		9166.57	5549.16	2833.77	2360.42
O95166	O95166;Q9H0R8	GBRAP_HUMAN	GABARAP		22082.9	44170	26439.4	39228.5	21673.8	18505.1	27541.8	46986.2	24576.9	28950.8	30425.4	36458.2	40822	35876.8	36251.7	21944.7
O95167	O95167	NDUA3_HUMAN	NDUFA3		24150.4	42363.1	14989.7	38320.4	28854	31609	25049.7	32964.2	39016.2	46661.4	39802.2	23451.5	27265.7	30388.8	69096.6	38750.6
O95168	O95168	NDUB4_HUMAN	NDUFB4		21398.7	41974.6	14379.4	41074.4	22209.9	31645.8	39609.4	36747.6	44940.2	51714.8	51922.7	28158.1	37842.9	39031.6	70050.1	39646.6
O95169	O95169	NDUB8_HUMAN	NDUFB8		25641.2	42604.2	14183	34327	25493.8	28719.4	28707.5	21794.9	41214.5	51145.5	72290	17154.9	24431.9	39395.4	37076.1	44801.9
O95182	O95182	NDUA7_HUMAN	NDUFA7		29008.7	26529.8	12940.3	24090.6	14345.7	19455.5	12525.2	25297.1	33484.2	35375	32233	33718.9	18306.6	31043.8	48126.5	28069.8
O95183	O95183	VAMP5_HUMAN	VAMP5		25609.7	19272.9	5927.86	25521.7	22900	12499.7	16586.9	15515.6	30799.4	22484.6	45532.6	32896.4	11041.7	37234.7	26698.1	25196.2
O95197	O95197	RTN3_HUMAN	RTN3		100428	125488	146911	204607	138326	90716.2	147725	127191	80174.9	130363	97077	64834.2	232545	138269	202200	92939.7
O95202	O95202	LETM1_HUMAN	LETM1		40584.3	91827.3	77712.5	75372.9	48255.6	70054.4	54574.1	41700.1	71042.4	147882	64588.3	25831.6	68543.1	43000	62451	36838.9
O95208	O95208	EPN2_HUMAN	EPN2		7678.64	9521.01	10796.3	7918.83	3809.08	3743.4	2842.87	14223.6	11032.3	8554.83	5947.83	8481.97	10641.8	7949.01	6700.17	11841.2
O95210	O95210	STBD1_HUMAN	STBD1		12554.4	6188.77	6145	3506.65	10207.5	10810.8	10440.2	5002.56	39271.6	4943.35	7255.98	9011.79	15932.6	13097.3	7125.24	17407.3
O95218	O95218	ZRAB2_HUMAN	ZRANB2		8025.62	6707.04	16384	10336.5	15261.3	9579.76	11698.4	21995.1	7076.06	10601.1	8205.99	8403.72	7785.93	6077.22	9251.8	18809.8
O95219	O95219	SNX4_HUMAN	SNX4		72980.3	115693	50342	58367.8	103581	108244	147740	74631	300474	70474.6	85776.6	82914.4	84675.3	77627	89322.4	71956.6
O95229	O95229	ZWINT_HUMAN	ZWINT		4557.29	7230.98	3171.01	4666.88	5136.41	3950.83	2887.01	4963.11	3296.15	6715.81	4443.35	4300.07	10456.6	5527.46	5689.14	5654.09
O95232	O95232	LC7L3_HUMAN	LUC7L3		26854.6	39932.1	60366.9	40883	39448.6	31967	26608	51327	25273.4	36579.8	32713.9	24609.5	35456.3	23806.4	30327.3	43292
O95235	O95235	KI20A_HUMAN	KIF20A			2196.09	1806.3	2711.34	4210.86	2004.25	511.807	2484.53	577.478	2330.41	2104.52		764.062	1414.99	1909.65
O95236	O95236	APOL3_HUMAN	APOL3		8097.81	2502.5		3603.3	3795.44	2134.88	4720.8	6598.83	4216.32	1977.25	8289.67	4419.93	2154.36	3673.42	4384.03	4019.68
O95238	O95238	SPDEF_HUMAN	SPDEF		37662.4	53612	34265.4	30996.3	37463.1	27743.6		29350	30629.4		35052.8	14283.4	40021.3	13503.3	44582.9	16666.2
O95239	O95239	KIF4A_HUMAN	KIF4A		7464.81	7156.85	7510.44	12091.4	17661.7	11551.5	3581.8	13395.2	1851.27	10216.7	8108.03	3331.01	6349.65		5975.38
O95243	O95243	MBD4_HUMAN	MBD4		3460.1	4250.69	4352.44	5278.5	9006.64	3134.2	2296.07	5603.3	3545.71	4043.05	5862.87	2794.81	3506.91	4836.84	4935.85	3192.29
O95248	O95248	MTMR5_HUMAN	SBF1		35763.5	53584.6	22305	37615.2	33604.6	39198.1	31712.6	37976.2	29290.2	40440.3	44820.7	29810.5	32054.4	38266.5	36797.6	36421.2
O95249	O95249	GOSR1_HUMAN	GOSR1		22855.6	56135.2	25430.2	28028.5	31027.6	22172.7	40079.3	30722.4	23276.5	25968.7	34638.1	19632.7	40603.7	21750.5	24242.7	25443.5
O95251	O95251	KAT7_HUMAN	KAT7		24544.2	43017.1	42826.3	30688.1	41951.4	30155.7	26096.3	55217.2	21693.4	41142.7	31439.9	20605.7	18153.4	17812.1	27883.5	15221.4
O95255	O95255	MRP6_HUMAN	ABCC6			1986.15			2242.45		4294.3	2106.98	27632.4				1682.92	3523.77
O95260	O95260	ATE1_HUMAN	ATE1		16821.5	15209.7	16793.1	19267.1	10320.9	12042.1	19307.9	24838.6	9436.28	14647.8	12863.2	13195.8	13094.4	20240	12968.2	13204.7
O95263	O95263	PDE8B_HUMAN	PDE8B		2228.41								2512.45					2563.29	4539.1	2520.96
O95271	O95271	TNKS1_HUMAN	TNKS		27054.8	18256.2	18666.8	13824.5	19295.4	17334.8	21356.4	16196.5	16427.1	23349.7	21971.4	22626.7	16602.7	22030.6	20029.4	35115.5
O95273	O95273	CCDB1_HUMAN	CCNDBP1		2095.04	1477.41		1727.12					3059.89		898.781	2155.53	2126.74
O95274	O95274	LYPD3_HUMAN	LYPD3		17608.8	6726.66	1846.24	3454.16	20076.2	15602.5	13650.8	21067.2		4742.82	60657.2	7678.4	11108.3	14965.9	16817.7	16054.2
O95278	O95278	EPM2A_HUMAN	EPM2A			1966.85	1879.2	5735.06	2718.95	1430.47	10374.9	2099.38	6667.39	4868.72	1706.9	3954.66	3050.6	1326.48	3122.54	2834.78
O95292	O95292	VAPB_HUMAN	VAPB		192724	132577	156411	125583	180860	109395	146897	74241.5	206831	252055	138881	60162.8	146591	81802.1	72557.9	62496.8
O95294	O95294	RASL1_HUMAN	RASAL1		5142.62	15824	35427.6	32490	19603.5	5935.8	5506.72	14668.3	84127.6	3204.31	9000.12	3136.38	1225.11	5135.11	4967.4
O95295	O95295	SNAPN_HUMAN	SNAPIN		8237.01	12167.9	8657.64	8774	10035.7	12635.7	12647.2	12641	13449.2	13542.3	10645.2	16215.1	14763.7	12595.4	10173.7	11440.9
O95297	O95297	MPZL1_HUMAN	MPZL1		17871.8	53283.4	9837.14	51656	24699.1	32792.2	40751.3	38275.1	15782.2	31250.8	38802.7	26637.9	49499	32073.8	33444.7	29715.4
O95298	O95298	NDUC2_HUMAN	NDUFC2		50917.3	65778.6	30825.5	82239.6	49301.7	45254	48052.6	49296.2	74556.3	81842.5	97555.7	54218.8	54457	76933.7	108921	69912
O95299	O95299	NDUAA_HUMAN	NDUFA10		23788.1	33909.4	15798.2	38347.4	16450.2	21243.2	19789	29677.3	35036.4	31012.5	51380.1	24722.6	31523.5	38000.3	47628.9	32067.6
O95302	O95302	FKBP9_HUMAN	FKBP9		47258.1	48176	40535.6	41772.7	21013.3	62844.7	38344.2	33235.2	25355.2	30745.7	74124.8	70117.3	55349.2	46122.3	49953.9	62980.8
O95319	O95319	CELF2_HUMAN	CELF2		13365.4	11993.1	7778.09	9345.48	24578.7	10662.3	14274	16340.8	5085.65	11023	18169.8	20597.3	7031.33	21131.6	13647	12412.6
O95336	O95336	6PGL_HUMAN	PGLS		327209	267028	292510	478037	176849	213847	289960	349319	443212	150768	357201	378509	470139	268992	359837	292196
O95340	O95340	PAPS2_HUMAN	PAPSS2		45323.9	85737.8	7646.15	15662.2	21904.6	54710.4	40174.9	35949.4	25443.1	34599.9	36986.2	37422.4	370027	26972.4	109520	28636.8
O95343	O95343;O95475	SIX3_HUMAN	SIX3		2220.98	356.026	1604.75	1643.75	9204.77	2856.53		2449.28
O95347	O95347	SMC2_HUMAN	SMC2		12783.3	18558.6	24133.2	25278.7	25551.1	20265.4	8817.53	24958.9	5428.25	16849.9	16957.3	6523.97	6839.59	5404.48	10899.3	5482.98
O95352	O95352	ATG7_HUMAN	ATG7		49993.2	45961.7	38289.7	65393.6	38440	34781.2	38604.5	58488.2	34703.9	60188.4	78439.3	47840.8	70280	47252.8	48053.3	45591
O95359	O95359	TACC2_HUMAN	TACC2		34398.9	146965	45075.8	152432	41075.2	38230.2	65748	102553	55730.9	78115.3	44597.5	39170.9	97402.6	54772.3	105802	44329
O95361	O95361;Q309B1	TRI16_HUMAN	TRIM16		6716.33	3698.1	4109.75	5601.5	7169.93	8746.98	2070.23	10680.7	2073.77	5619.6	7338.89	7070.29	15021.3	9922.87	7021.15	4778.18
O95363	O95363	SYFM_HUMAN	FARS2		11245.7	18836.3	16499.3	23773.1	15449.6	11480.9	17122.8	12452.3	26377.5	25572.3	21909.6	12549.6	16105.9	15355.9	18807.8	13340.2
O95365	O95365	ZBT7A_HUMAN	ZBTB7A		4793.51	2244.45	2785.58	2115.89	2721.31	4863.74		3925.11		5514.52	3058.54		2859.19	6621.74	3173.28	3216.75
O95372	O95372	LYPA2_HUMAN	LYPLA2		43811.8	65569.3	84628.1	84613.3	39746.3	51554.6	86479.2	44819.6	50784.3	53663.8	61751.9	38163.3	72780.1	54551.1	74020.1	36827.6
O95373	O95373	IPO7_HUMAN	IPO7		82849.8	97106.4	100429	162963	194197	168753	74645.2	50084.3	62682.3	119909	76932.9	50252.5	86293.4	44312.8	75112.1	58775.4
O95376	O95376	ARI2_HUMAN	ARIH2		7895.14	5804.26	9995.72	5621.38	7425.25	9422.93	3768.43	6601.93	2749.19	5605.24	7129.6	6573.39	7517.08	6954.92	6504.35	4811.91
O95379	O95379	TFIP8_HUMAN	TNFAIP8		26808.2	14094.7	4931.34	17654.4	20983.2	16851.9	19256.7	25606.6	33812.8	17044.1	29660.8	31067.4	10849	33737.9	20876.6	23194.2
O95382	O95382	M3K6_HUMAN	MAP3K6		6784.85	13265.3	2405.65	5933.44	5120.36	6465.5	7917.12	7583.98	9762.47	9443.52	10281.5	7055.58	8297.04	8000.36	6758.93	9478.79
O95388	O95388	CCN4_HUMAN	CCN4			820.285				8246.8	1432.32	1595.21					657.643		1835.19	2101.78
O95391	O95391	SLU7_HUMAN	SLU7		4788.73	5037.34	6899.47	5756.68	7234.49	5481.76	6514.91	10508.8	3759.92	7546.1	5676.43	7117.63	4193.43	4021.65	7299.61	10680.1
O95394	O95394	AGM1_HUMAN	PGM3		390632	465937	240208	386418	331194	362890	595878	575008	639923	258342	373035	434098	811337	326745	596271	381001
O95396	O95396	MOCS3_HUMAN	MOCS3		17757.4	9325.44	29485.7	8792.8	8032.06	8444.47	9462.13	6132.34	18318.6	18854.6	9235.01	8553.4	13755.5	8812.4	10536.8	8974.46
O95398	O95398	RPGF3_HUMAN	RAPGEF3				4360.16						661.879				785.683
O95400	O95400	CD2B2_HUMAN	CD2BP2		16048.6	17541.7	31131.5	27287.7	17388.9	11640.3	17006	24844.3	18517.5	14456.8	16897.1	20011.8	17264.9	15916.1	15379.5	10516.4
O95405	O95405	ZFYV9_HUMAN	ZFYVE9			3890.1	3965.86	4345.58	5492.59	4459.72	5124.46	2852.56	2166.74	5719.06	4050.72	2939.25	2429.19	2460.45	2244.7	1467.67
O95425	O95425	SVIL_HUMAN	SVIL		21750	39043.2	15072.3	13519.6	19628	26409.5	40430.2	32295.7	17058.7	19727.4	30499.9	28889.5	23711.7	28952.9	28342.6	35204.5
O95427	O95427	PIGN_HUMAN	PIGN		4898.2	10317.7	3774.33	6685.58	5074.49	10209.9	7203.24	3024.55	4629.34	9749.48	12037.9	5554.95	7938.29	7861.74	10269	7645.18
O95428	O95428	PPN_HUMAN	PAPLN		8396.77	3728.21	3125.67	4486.32	2399.71	4046.66	4131.94	4254.61	11150.6	3416.65	7834.27	12079.5	3255.03	16571	9730.15	10350.7
O95429	O95429	BAG4_HUMAN	BAG4		6518.77	5298.84	13787.6	8207.38	6787.17	6310.85	8305.51	12456	8787.99	6328.8	9482.76	9153.73	5513.41	10302.4	7190.78	10832.1
O95433	O95433	AHSA1_HUMAN	AHSA1		80881.5	82434.9	67842	107791	105428	89954.3	66747	65496.5	42155	86236.1	90049.7	70442.8	67224.9	56717.3	68769.2	39534.7
O95436	O95436	NPT2B_HUMAN	SLC34A2			11017.5	30636		8435.16	4120.07	4810.29	6312.56	3550.74	19373.5	10123.5	6331.15		3022.99
O95445	O95445	APOM_HUMAN	APOM		61968.9	18744.4	18324	14841.3	4882.12	13742.8	7120.84	14904.8	49914.3	15068.5	22996	76047.4	9842.56	52765.5	23528.4	70167.6
O95447	O95447	LCA5L_HUMAN	LCA5L		10153.6	4817.91		5027.77	2311.08		5884.2	3762.37	7156.75	4680.25	6233.18	28934	7633.42		27959.1	48561.5
O95450	O95450	ATS2_HUMAN	ADAMTS2		10155.1	4233.32	3654.53	4202.6	5402.33	6586.5	5860.62	4525.74	7734.98	7590.66	7903.57	10578.6	8450.87	6333.06	5455.26	9634.8
O95453	O95453	PARN_HUMAN	PARN		15410.1	16506.9	16878.6	16789.7	34030.4	23148.7	14807.1	18350.3	8732.98	17924.4	14406.4	11850.3	13935.1	7999.99	13703.8	9000.7
O95456	O95456	PSMG1_HUMAN	PSMG1		14730.7	7231.67	5303.56	7751.64	5636.04	9093.47	2714.73	5882.75	10139.6	2303.45	6913.73	8293.46	13479.1	7713.1	9125.11	7441.87
O95460	O95460	MATN4_HUMAN	MATN4			11669.9		2517.29	1544.67	4482.77		2698.47			2570.5
O95466	O95466	FMNL1_HUMAN	FMNL1		29975.1	15068.7	6702.86	21258.2	15540.4	14651.7	25339.1	28115.6	12638.4	19518.9	32788.3	28206.2	13051.1	34533.9	19512.2	27988.8
O95467	O95467	GNAS3_HUMAN	GNAS							3324.58	2637.51				889.027
O95470	O95470	SGPL1_HUMAN	SGPL1		82256.5	38978.1	75300.4	52358.3	47456.6	40572.4	18140.3	52352.4	53222.3	84659.5	95114.2	31038.8	70420	40129.7	82039.5	29414.2
O95476	O95476	CNEP1_HUMAN	CTDNEP1		1701.39	1446.23		1151.5	477.243				1818.19	525.313	1349.68		1866.5		1463.79
O95477	O95477	ABCA1_HUMAN	ABCA1		21605.4	8986.78	11017.4	7950.2	7928.49	16360.1	14903	6094	18190.2	15129.2	20206.9	17596.5	8008.69	25537.8	11472.9	19622.7
O95478	O95478	NSA2_HUMAN	NSA2		23675.8	19581.8	16119.2	24080.4	35946.2	26319.1	20337.9	27245.1	17647.7	18478.2	21564.3	13031.9	22320.1	13971.5	22110.6	16617.7
O95479	O95479	G6PE_HUMAN	H6PD		88145	90303.8	107443	84698.1	75950.4	109681	127754	117147	127649	65888.2	127984	144933	79194.7	117669	98450	178519
O95486	O95486	SC24A_HUMAN	SEC24A		49138.6	12269.4	13508.3	26365.3	33010	33286.6	19523.1	43189.7	54178.4	25254.1	66479.9	34401.7	45279.7	35514	45434.6	56167.8
O95487	O95487	SC24B_HUMAN	SEC24B		44257.8	77748.6	52691.4	62274.3	38989.6	49603	32779.5	69299.1	56674.5	73700.7	57738.9	41436.5	62378.8	44308.4	51516.5	45793.1
O95490	O95490	AGRL2_HUMAN	ADGRL2		2710.84	3915.88	19773	3649.05	12135.3	22846.4	54810.6	3685.43	12337.2	6285.41	9241.71	4400.49	3246.17	5419.81	6623.01	7267.52
O95497	O95497	VNN1_HUMAN	VNN1				2271.18	1581.98		1542.77	1552.54		4257.55		2218.21	2671.92				1149.44
O95498	O95498	VNN2_HUMAN	VNN2		33698.8			7023.9	6966.04	9403.7					11509.4	13243.2		32536.4	37199.3	49801.2
O95502	O95502	NPTXR_HUMAN	NPTXR			5791.19	3280.39		2106.36					2340.6			819.424
O95503	O95503	CBX6_HUMAN	CBX6		4540.98	3528.27	2660.24	4120.71	991.835	1448.86	2532.18	5428		4855.53	4322.65	5360.5	3652.46	6762.05	6056.77	5713.84
O95528	O95528	GTR10_HUMAN	SLC2A10		12726.2	12708	10102	3786.52	1667.32	8869.65	5187.58	3043.41		3340.39	9307.28	3124.13	10084.7	9702.83	6265.57	7343.59
O95544	O95544	NADK_HUMAN	NADK		42597.7	32119	16332.5	10627.5	11702.6	11385	13468.5	29080.3	24882.5	20803.2	32077.3	39068	6647.15	15390.1	20258.9
O95551	O95551	TYDP2_HUMAN	TDP2		12335	12088.6	13996.8	16710.8	24195.4	18470.4	14571.1	26401.7	18340.5	14134.2	10474.4	9784.91	9905.55	9210.43	9546.37	7752.37
O95562	O95562	SFT2B_HUMAN	SFT2D2			12980.9	1818.39	10792.5	3704.64	3415.13	3494.96	7919.93	4651.52	5663.76	3329.55		3268.1		1967.5
O95563	O95563	MPC2_HUMAN	MPC2		68762.4	384625	25146.7	110719	74528.4	79182	206839	165321	406368	105316	146577	76612.3	225372	128315	101167	108515
O95568	O95568	MET18_HUMAN	METTL18			3747.22	1343.77	4044.74	1668.43	586.747	826.684	2610.47	2878.79	1096.36	2377.24		1802.85	1512.56	2302.02
O95571	O95571	ETHE1_HUMAN	ETHE1		35966.5	47532.2	18102.2	62118.9	17659.9	26615.5	27452.1	35434.5	18397.3	17618.8	43500.4	37388.5	53814.4	45318	57372	38695.4
O95573	O95573	ACSL3_HUMAN	ACSL3		77810.7	106568	30481.3	132669	77098.4	60945.5	46969.8	72840.1	42305.2	76473.8	76745.3	54152.2	100531	64865	46897.7	53387.4
O95602	O95602	RPA1_HUMAN	POLR1A		8672.11	12508	15897.4	16710.4	15065.9	23829.2	8511.64	13595.5	5314.56	10915.4	13134.5	5999.17	10673.5	8574.38	9260.77	8800.99
O95613	O95613	PCNT_HUMAN	PCNT		29727.8	33697	24229.6	22634.3	44145.9	24404	22107.2	33401.5	30548.2	23391.4	29587	25639.5	25034.9	30333	30187.3	31191.6
O95619	O95619	YETS4_HUMAN	YEATS4		6969.2	15643.3	30881.4	15639.4	21661.2	12481.8	11670.5	18243.6	7973.13	14431	13270.1	9436.41	9211.92	7446.72	9667.89	8620.76
O95620	O95620	DUS4L_HUMAN	DUS4L			1782.53	2235.3		1471.81	2478.55	4838.97	1499.07					1124.78	601.455
O95625	O95625	ZBT11_HUMAN	ZBTB11		730.055	1050.24	1611.37	1039.48	1176.44	971.259	1595.13	1285.01		1454.01	1223.26		1747.85	631.843
O95628	O95628	CNOT4_HUMAN	CNOT4		10042.1	22139	20209.7	16019.4	21318.5	19942.7	19472	20424.6	10514.3	17051	20165.9	13493.6	10861	16663.1	14824.3	10772.5
O95630	O95630	STABP_HUMAN	STAMBP		12019.7	21890.8	13203.3	16633.5	10724	12951.6	20172.8	27665.6	21472.6	17062.8	17942	11336.4	22474.9	10940.3	12212.1	5408.77
O95639	O95639	CPSF4_HUMAN	CPSF4		49990.2	96208.3	99002.5	84457.9	60845.9	61361.2	56255.1	85227.9	40022.6	73573	77103.7	48370.7	82087.2	45633.3	69315.6	40884.2
O95644	O95644	NFAC1_HUMAN	NFATC1		6621.41	15360.8	3125.96	12769.8	8549.12	15035.3	15187.8	13486.6	2970.14	8086.53	9323.1	6227.15	3767.3	6990.86	4093.46	3634.68
O95661	O95661	DIRA3_HUMAN	DIRAS3		8077.28	6647.54	13715.1	6993.32	15897.4	11464.5	20767.8	4111.29	6397	10894	5236.58	2156.41	7081.11	4964.31	5482.38	4289.53
O95671	O95671	ASML_HUMAN	ASMTL		23848.2	21019.5	20235.9	50645.3	24747.3	39321	37631.8	40219	33438.4	25405.9	108718	43849.2	50479.2	36745.5	47886.3	38837.1
O95674	O95674	CDS2_HUMAN	CDS2		31181	30176	30314.6	41023.5	29170.4	22996.1	27784	16677.7	36700.3	33713.8	35796.4	17149.6	18777	33168.8	30948	31775.4
O95678	O95678	K2C75_HUMAN	KRT75		3039.56	9558.8	3611.69	3565.83	5723.06	4276.41	5787.29	5094.98	4145.12	10644.2	5941.95		6684.34	3774.81	2331.68	2404.64
O95684	O95684	CEP43_HUMAN	CEP43		7246.56	7393.41	7253.45	9553.56	8173.27	3525.66	6507.17	5840.65	19376	4019.55	8193.13	5225.24	7388.34	5400.56	9632.1	4667.99
O95685	O95685	PPR3D_HUMAN	PPP1R3D		6251.78	7455.18	5113.04	12329.9	7959.24	5165.83	6037.1	6435.28	5827.8	16946.4	8188.25	5409.34	13758.7	3987.35	9897.34	4136.52
O95696	O95696	BRD1_HUMAN	BRD1		3731.15	12667.5	15945.7	7274.62	12469.5	10683.6	5916.66	9878.65	8486.22	16797.9	6666.46	6349.24	4879	8027.81	5867.62	8656.33
O95707	O95707	RPP29_HUMAN	POP4		13693.1	13330.5	38375.2	23243.2	20276.6	25996.9	21215.5	19576.8	15072.9	30567.2	22533.3	14403.3	26481.3	9076.43	22889.5	16220.9
O95714	O95714	HERC2_HUMAN	HERC2		21156.2	23770.5	20836.5	23449.8	26644.3	24871.5	20116.5	17614.9	16447.9	21259.6	22637.7	15208.6	24533	14311.2	15492.2	15576
O95715	O95715	CXL14_HUMAN	CXCL14		2649.21						9875.1		3121.4		5154.31			3704.28
O95716	O95716	RAB3D_HUMAN	RAB3D		69712.4	56209.7	58395.4	77260.3	80331.4	49535.6	43630	25413.3	55093	89260.5	72183.3	33995.6	204958	35063	123346	27976.5
O95721	O95721	SNP29_HUMAN	SNAP29		24108.7	30128.2	11726.7	25205.5	37054.2	27578.2	24924.8	25499.3	20596.4	25943.8	24169.1	24146.5	31988	25234.5	23132.5	17525.5
O95747	O95747	OXSR1_HUMAN	OXSR1		59748.5	36775.8	70021	68573.4	32123.9	40322.8	42465.7	46313.9	66839.8	74110.7	41811.1	44308.7	58549.4	52748.2	41171.2	37603
O95749	O95749	GGPPS_HUMAN	GGPS1		12849	25111.2	30569.4	17078.7	29712.9	23205.3	40639.9	18700.2	15249.2	13679.2	19887.5	10521.5	25548.4	10735.1	38701.3	8666.21
O95750	O95750	FGF19_HUMAN	FGF19				8822.13
O95757	O95757	HS74L_HUMAN	HSPA4L		7179.4	32508	7263.39	49167.6	24205.3	22326.7	23904.2	17354.9	62656.2	8206.42	5249.51	10398.8	5240.7	9213.69	7217.37	15875.5
O95758	O95758	PTBP3_HUMAN	PTBP3		48402.6	91520.4	46656.7	60645.1	45557.2	50117	32344.6	60082.2	32179.1	64220.5	65346.7	50595.8	50966.3	36919.3	54907.2	38057.1
O95759	O95759	TBCD8_HUMAN	TBC1D8		14406.4	21332.2	3890.9	12349.4	6499.38	5268.04	6494.15	12755.9	11749.2	6711.6	11896.9	13140.6	11841.3	17211.9	11665.6	12486.8
O95760	O95760	IL33_HUMAN	IL33		10630.6		643.231	6128.62					3886.03	17751.3	11420.4	22605.7		36256.9	20196.3	28988.8
O95772	O95772	STR3N_HUMAN	STARD3NL		2731.76	2313.44	9721.41	6249.63	9065.91	6991.14	7343.62	2578.56	6123.37		7494.95	3255.76	5372.52	7045.53	5007.06	4629.38
O95777	O95777	LSM8_HUMAN	LSM8		26849.4	33462.7	51098.4	31781.7	26274.2	27618.1	26243.1	37551.6	20426.3	28758.2	34332.2	24331.9	39765.3	30107.8	46263.8	27132.5
O95780	O95780;Q9H8G1	ZN682_HUMAN	ZNF682							1207.58		1840.64	1396.81						2898.5
O95782	O95782	AP2A1_HUMAN	AP2A1		64038.7	56167.2	27641.2	66766.8	16016.4	35154.2	45321.2	50818.3	48787.8	36300	67528.8	127994	61736.8	82043.8	70482.3	97115.3
O95785	O95785	WIZ_HUMAN	WIZ		34941.2	47210	157152	77337.2	48221	51676.6	30500	72618.7	22972.5	44789.8	49354.5	33792.7	40969.1	26603.4	42841.8	34562.8
O95786	O95786	DDX58_HUMAN	DDX58		79156.9	124519	117360	56380.8	28475.4	32705.1	66714.8	45716.2	51863.1	33311.5	75682.7	46259.8	21257.9	49112.6	71682.4	45909.8
O95793	O95793	STAU1_HUMAN	STAU1		71266.5	69197.1	87794.5	62189	83374.7	66769.7	50503.1	53931.6	55360.6	45240.2	57324.9	36265.5	92126.3	35751.2	44311.6	34115.4
O95801	O95801	TTC4_HUMAN	TTC4		25884.1	23446.2	26223.1	35486.8	43013.5	27031.8	25721.3	32806.2	21781.8	17356.5	25691.1	28151.6	28891.6	20080.5	20179.4	20878.3
O95807	O95807	TM50A_HUMAN	TMEM50A		25537.8	29898.2	41681.4	21476.9	39585.5	39499.5	66317.6	17216.4	26268.1	88465.5	31594.4	11884.9	16288.4	14258.7	20752.1	25943.8
O95810	O95810	CAVN2_HUMAN	CAVIN2		62070.7	4415.01	6494.58	7737.57	2762.55	8191.51	15071.3	8692.46	61872.8	31126.3	53500.2	88355.4	9159.39	203733	52632.6	95870.5
O95816	O95816	BAG2_HUMAN	BAG2		29840.5	37024.7	21249.9	17385.5	35613.5	29888.5	21288.2	20776.2	14397	21113.4	27718.9	43131.7	12808.6	22061.9	16572.3	72757.5
O95817	O95817	BAG3_HUMAN	BAG3		51217.9	66270.6	11842.9	54567.7	34424.3	27070.4	16626.3	42189.2	50364.1	39281.2	35423.6	40744.6	33583.5	45916.5	37092.5	53398.8
O95819	O95819;Q8N4C8;Q9UKE5	M4K4_HUMAN	MAP4K4		42173	48935.3	36379.7	52903	30399.9	64398.1	51358.2	44793	30123.3	49261.8	67751.2	69077.9	42780.2	51835.8	42479.4	52765.7
O95822	O95822	DCMC_HUMAN	MLYCD		14171.3	14657.8	13893.5	17936.7	6733.29	21585.1	21079.6	12874.8	97680.5	18274.8	24131	22263.4	29007.6	25110.4	19566.2	15756
O95825	O95825	QORL1_HUMAN	CRYZL1		11739.6	14328.8	9851.68	9576.74	12809.8	12127.1	16164.2	11860.2	16385.7	9301.97	10319.8	11106.9	11564.9	12780.7	12480.3	10644.3
O95831	O95831	AIFM1_HUMAN	AIFM1		100552	108821	128006	177954	85767.5	90184.1	87648.3	99663.4	476001	121399	124074	103925	228906	135369	155316	96348.5
O95832	O95832	CLD1_HUMAN	CLDN1				7505.01		3475.44		1480.56						3689.13	1069.86		1058.08
O95833	O95833	CLIC3_HUMAN	CLIC3		4840.35	3596.87	6698.74	5352.12	9407.27	13535.7	4608.32	18307.2	2115.08	15552.2	11504.6	4451.3	13789.7	5080.75	6104.98	3441.68
O95834	O95834	EMAL2_HUMAN	EML2		15642.3	44417.5	11458.1	44896.2	19362.5	31341.8	45017.1	69945.8	19866.5	19815.1	44634.6	16803.3	30508.3	24491.1	15750.3	21000.7
O95835	O95835	LATS1_HUMAN	LATS1		1846.09	2453.56	2059.26	2522.26	2672.88	1904.95	2437.58	3761.51	1869.55	1857.05	3303.52	2805.73	1956.92	1760.39	3058.87	2407.09
O95837	O95837	GNA14_HUMAN	GNA14		10710.2		8430.9	4383.07	5611.57	3598.95	11956.8			11137.1	17616.7		5838.4	18464.5	11850.6	11966.8
O95841	O95841	ANGL1_HUMAN	ANGPTL1		3731.66	1928.6	4120.06	2361.58	1079.48		5857.09	4967.2	14161		12804.9	794.109			3469.33	2209.92
O95848	O95848	NUD14_HUMAN	NUDT14			1490.5		3150.85				1374.86	2592.35				825.064
O95858	O95858	TSN15_HUMAN	TSPAN15		8594.03	4813.06	6988.9	3101.98	5035.04	7357.87	5262.72	3190.52	2747.99	7448.42	6874.99	5058.9	12717	10175	9399.25	6353.89
O95861	O95861	BPNT1_HUMAN	BPNT1		93948.8	224348	198780	177350	432915	254580	491334	200399	191284	124207	185529	73891.7	193041	81115.5	168858	70653.4
O95864	O95864	FADS2_HUMAN	FADS2		11012.7	13924.7	33088.6	46558.3	100538	37573.3	14111.7	7591.89	2772.81	94278.7	17609.3	15179	8167.94	4974.51	18144.7	10614.9
O95865	O95865	DDAH2_HUMAN	DDAH2		134076	84004.4	423215	58700.9	117395	128241	295232	161951	67001.6	69503.4	147610	185932	110541	229883	198542	199102
O95870	O95870	ABHGA_HUMAN	ABHD16A		14207.3	14596.9	15102	14946.4	29058.2	19365.4	17410.5	9685.56	11480.5	17236.6	17756	6557.84	11756.6	12770.1	13759.1	12769
O95873	O95873	CF047_HUMAN	C6orf47		8386.34	6434.37	2851.19	5011.48	5036.04	4288.79	3150.67	7153.29	6860.45	4258.43	4591.92	8947.9	5132.33	5801.27	5534.01	4670.55
O95881	O95881	TXD12_HUMAN	TXNDC12		101377	103459	61376.3	131223	149440	109807	157059	132907	72531.7	65496.9	84677.8	65591.4	90873.3	90384.7	93539.8	80149.1
O95900	O95900	TRUB2_HUMAN	TRUB2		5525.93	8952.26	11159.9	8695.88	8127.87	11749.7	6661.09	6898.58	4919.55	10228.6	4718.67	3825.53	7734.77	4329.95	8119.83
O95905	O95905	ECD_HUMAN	ECD		2467.62	2664.86	2761.7	2796.83	2799.37	3801.2		3982.68	2240.42	1778.68	4545.35	2681.87	5769.31	2723.89	4231.3	3547.46
O95926	O95926	SYF2_HUMAN	SYF2		7399.09	9083.37	12753.9	10483.9	10252.8	5116.69	9672.47	11858.5	4664.64	8236.01	8268.36	6391.48	8417.46	6195.12	8673.96	4836.64
O95931	O95931	CBX7_HUMAN	CBX7		3348.22	3298.01	2763.36	1865.39	2519.86	1421.26	7484.57	9211.37	5198.25	1735.68	3157.46	4113.37	1044.79	5470.75	3503.68	4275.36
O95954	O95954	FTCD_HUMAN	FTCD		641999	207746	260365	193824	94833.2	181893	203087	175365	508636	135213	247723	628099	158035	460059	252597	695431
O95967	O95967	FBLN4_HUMAN	EFEMP2		25344.2	24529.2	18524.6	11307.7	5753.94	30742.4	19772.8	19013	6236.78	12546.5	24935.9	24114.2	16473.9	22099	16660.2	58160.8
O95969	O95969	SG1D2_HUMAN	SCGB1D2		46436.1			12596.6				11113.4							7492.52
O95976	O95976	IGSF6_HUMAN	IGSF6		4190.78	2461.46		2446.2	2896.52	2288.74	4164.67	4555.99	2104.06	5008.35	5342.06	4114.27	3778.23	4559.09	2894.5	2515.26
O95980	O95980	RECK_HUMAN	RECK		25153.5	18790.4	4404.25	14716.7	5084.29	9302.97	61708.3	11376.4	15234.3	13373.2	27852.9	30363.2	18411	43247.8	30289.2	61313.6
O95983	O95983	MBD3_HUMAN	MBD3		10624.3	35476.4	53412.2	28144.5	40515.5	35108.3	29925.3	61090	8016.39	19601.5	26561.2	11320.2	21225.7	13978.2	17157.3	11990.3
O95985	O95985	TOP3B_HUMAN	TOP3B		4488.31	6176.67	5316.08	7797.11	4699.96	4762.75	3794.46	5203.72	4300.85	4155.06	8189.39	4746.79	5586.74	6837.01	7278.15	5177.47
O95989	O95989	NUDT3_HUMAN	NUDT3		20794.6	25217.1	12659.4	25358.1	22574.4	21642.1	22026.4	20271.1	16134.5	16983.6	20243	18146.9	17530.9	16275.9	29471.4	13682.5
O95994	O95994	AGR2_HUMAN	AGR2		1156330	15290.1	3646.9	5275.8	10943.2	6285.18	4518.95		52987.2	34828.7	8382.85		256406	16091.1	15029.4	22472.2
O95995	O95995	DRC4_HUMAN	GAS8		199649	28071.3		24994.8			44902.7	98265.7	19832	16284.5	107603	445426	74253.9	108195	194810	335669
O95999	O95999	BCL10_HUMAN	BCL10		13134.8	11364.1	10663.6	12075.3	10284.1	9646.39	12909.1	13612.2	11365.3	11563.5	12297.1	12649.4	14824.3	11065.8	14111.2	13367.1
O96000	O96000	NDUBA_HUMAN	NDUFB10		31181	60591.3	21914	64023.4	43757.1	39679	26204.4	45977	60577.5	42192.8	77290.2	54597.6	51077.4	60751.7	69703.4	56856.4
O96005	O96005	CLPT1_HUMAN	CLPTM1		27589.8	42155.1	30729.1	50634.8	29581.6	39825.9	28253.6	17899.8	35171.2	41541.6	41482.9	22763.2	39924.7	24774.1	42569.1	35166
O96006	O96006	ZBED1_HUMAN	ZBED1		4031.56		8673.65	4249.94	3444.74	2804.4	5646.16	4596.63	2735.79	5623.4	5084	3363.63	2330.3	4515.25	6259.91	3688.41
O96007	O96007	MOC2B_HUMAN	MOCS2		32343.2	41681.7	13869.3	22479.9	33686.3	19241.6	38023.7	18205.7	72445.1	24054.9	30354	24074.8	54170	26215.8	25765.2	37599.1
O96008	O96008	TOM40_HUMAN	TOMM40		53400.8	164649	110871	190387	107902	140923	104946	95956.4	77574.8	160825	98002.9	53350.2	101445	35598	95723.3	40502.7
O96009	O96009	NAPSA_HUMAN	NAPSA									2183.58	5191.16		435.906	4131.31	2624.67
O96011	O96011	PX11B_HUMAN	PEX11B		15596.4	18925.8	15040.8	26737	14326.2	16511.9	11193.6	13666.6	30083.9	16213.3	17133.1	8394.39	27636.2	11934.2	16422.8	11462.2
O96013	O96013;Q9P286	PAK4_HUMAN	PAK4		23884.1	36062.1	47024	61424.2	32942.5	47172.6	28729.1	31857.9	29579.5	40531.1	44010.1	25756.1	59482.1	16556.4	55775.5	17201.6
O96014	O96014	WNT11_HUMAN	WNT11				818.68			920.686		897.03
O96015	O96015	DNAL4_HUMAN	DNAL4		4290.98	6586.35	6658.95	4274.85	3202.39	4795.54	3484.61	2463.63	10173	6290.37	3947.72	1986.69	3996.81	4360.46	4407.47	2967.5
O96017	O96017	CHK2_HUMAN	CHEK2		1793.61	5095.2	7487.65	5066.92	12858	13267.1	4767.57	7931.56		3730.23	8763.06	2315.58	4717.68	4281.32	6000.51	3622.88
O96018	O96018	APBA3_HUMAN	APBA3			3969.19	337.033	1301.47				3019.47	1395.16		1879.78		2764.07		3197.12
O96019	O96019	ACL6A_HUMAN	ACTL6A		39788.6	62779	66344.2	60104	57946.3	40277.3	47820.2	74954.5	20911.2	34545.8	45111.4	37395.2	40196.6	37346.6	52577.3	29974.9
O96020	O96020	CCNE2_HUMAN	CCNE2						1925.1		1130.5			1740.22
O96028	O96028	NSD2_HUMAN	NSD2			6674.05	7240.51	3892.62	10573.3	3183.77	3271.88	4795.7	1038.57	8599.28	3921.98		2596		3544.07	1191.33
O96033	O96033	MOC2A_HUMAN	MOCS2			2439			2329.09		4681.97		4305.67	2689.42			2094.04	3833.19	3356.77	3521.11
P00156	P00156	CYB_HUMAN	MT-CYB					20944.9	16573.2		8820.31	6601.86	21250.1	21255.3				8609.3
P00167	P00167	CYB5_HUMAN	CYB5A		152446	43737.6	49517.2	22445	31167.3	35606.9	190082	60464.1	754764	41026	134407	76476.5	382495	337572	308048	126867
P00325	P00325;P00326	ADH1B_HUMAN	ADH1B		937631	7692.86	12010	14141.9	7207.1	13468.2	56171.8	9848.46	120424	254630	903478	878254	237363	2602310	1021520	734939
P00326	P00326;P07327	ADH1G_HUMAN	ADH1C		9491.71	4462.64	18218.1	11785.7	22386.9	13832.4	7605.2	8329.98	4873.64	2658.4	12322	21109.9	8258.75	13332.1	18230.4	14601.6
P00338	P00338	LDHA_HUMAN	LDHA		767317	544838	612447	705556	811396	854919	355914	739483	2641160	535403	692873	555880	713040	639406	378637	680062
P00352	P00352	AL1A1_HUMAN	ALDH1A1		545741	95065.1	451542	140699	76428.1	58881.4	120769	262833	3312630	309362	349201	785882	117469	546478	573917	671421
P00367	P00367;P49448	DHE3_HUMAN	GLUD1		260290	203867	188164	179072	158165	226821	393253	361337	715975	263677	250523	273580	439035	298346	284407	266089
P00374	P00374;Q86XF0	DYR_HUMAN	DHFR		16085.1	45087.6	46830.2	33598.6	24380.7	26381.3	16765.3	24779.6	18515.8	41002.1	39227.5	33490.6	14631.5	53248.1	35696.8	28206.4
P00387	P00387	NB5R3_HUMAN	CYB5R3		176338	404681	102508	229679	207798	215404	139472	176137	400367	239943	215260	187692	154512	267787	150003	222217
P00390	P00390	GSHR_HUMAN	GSR		186229	99775.5	293859	142538	130692	108293	60656	119748	396364	112974	124502	165367	182867	140481	200432	118987
P00395	P00395	COX1_HUMAN	MT-CO1			8828.31	4979.19	13994.9	1263.2		2415.85	3574.31	9190.68	6743.71	11573		10186	12152.1	4298.7	12610.2
P00403	P00403	COX2_HUMAN	MT-CO2		127374	131979	83762.3	171974	69090.4	58102.7	104225	59887.5	199432	80609.9	152966	119433	188121	182058	92479	107004
P00414	P00414	COX3_HUMAN	MT-CO3		14386	16956	22138.6	27512.1	15555.4	12666.8	13672	7406.99	19492.7	27396.2	33316.8	8371.69	25173	19158.9	12286	13866
P00439	P00439	PH4H_HUMAN	PAH			6757.43			1570.77				23897			16639.8				23522.6
P00441	P00441	SODC_HUMAN	SOD1		228664	284524	117754	117841	76939.6	115455	205251	179127	366247	204047	137245	190231	273397	221025	235215	156000
P00450	P00450	CERU_HUMAN	CP		799259	365193	380033	265657	106206	174625	162276	175201	658255	143272	262260	1440240	128751	733391	548852	949622
P00451	P00451	FA8_HUMAN	F8		4095.65			1496.34			36292.9		1113.83	695.551			3096.88	2115.11	2452.56	3670.27
P00488	P00488	F13A_HUMAN	F13A1		426380	115941	60741	125443	56762.5	235178	138776	155482	46193.8	206095	664726	1001470	126597	1019230	373958	805334
P00491	P00491	PNPH_HUMAN	PNP		279232	177696	68079.8	301579	205643	175242	83338.8	166458	288790	318753	250823	194558	344804	200678	104945	148374
P00492	P00492	HPRT_HUMAN	HPRT1		143063	155730	56393.4	213187	274723	159403	200471	227699	182598	109736	166823	152420	61296.3	207907	113131	96278.8
P00505	P00505	AATM_HUMAN	GOT2		103733	228240	165766	176736	170266	166162	182125	107882	214744	196622	187681	117304	250765	114006	108406	94311.7
P00519	P00519;P42684	ABL1_HUMAN	ABL1		329836	299150	202688	312507	177397	252620	184951	214393	297721	296779	307911	248014	219368	280152	328826	363551
P00533	P00533	EGFR_HUMAN	EGFR		13247.8	16120.8	11773.4	41715.6	18411.3	19107.7	31621.1	15671.5	76839.5	15502	27628.3	17245.9	40787.4	30217.4	21921.4	22953.2
P00558	P00558	PGK1_HUMAN	PGK1		1104430	670363	511369	740868	491006	710732	577488	741695	2335460	717937	902753	717300	893929	747353	791647	599763
P00568	P00568	KAD1_HUMAN	AK1		137594	95232.9	76607.9	50214.7	40507.6	56418.8	97266.1	68070.6	53636.9	127816	78245.8	142872	61580.1	138008	70264.4	125872
P00709	P00709	LALBA_HUMAN	LALBA						1342.82						3029.19	19206.6
P00734	P00734	THRB_HUMAN	F2		291242	77881.3	103850	76748.9	34219.4	79256.8	48994.5	66252.2	183071	82337.4	113035	418347	42921	161176	212676	383980
P00736	P00736	C1R_HUMAN	C1R		191807	92022.8	62812.7	68326.3	38433.8	137021	70760.1	85346.5	35901.4	50563.9	100358	250491	59690.8	189837	141857	249918
P00738	P00738	HPT_HUMAN	HP		2171710	443913	587558	614644	136087	391481	135274	375123	1318220	122473	723815	3002740	296055	1423730	1175610	1719100
P00739	P00739	HPTR_HUMAN	HPR		102561	24750	19581.2	9486.36	10399.1	15119.3	11961.4	14785.4	44774.9	7933.79	44142.6	103028	11372.9	142999	32292	116806
P00740	P00740	FA9_HUMAN	F9		22313.2	23183.4	14949.7	22125.6	8643.1	38458.4	26416	11499	64608.6	21947.1	23394.8	44717.4	12158.7	24120.1	17616.8	51597
P00742	P00742	FA10_HUMAN	F10		12688.8	4977.65	4936.63	6822.4	2995.53	4464.08		3025.2	7646.12	5280.77	6139.17	12116	1025.79	11083.7	11085.6	18152.2
P00746	P00746	CFAD_HUMAN	CFD		104371	69640.2	33191.7	48255.8	10250.2	54851.2	45058.3	53719.5	36850.3	42031.9	85187.5	293472	51629.6	177454	164404	381323
P00747	P00747	PLMN_HUMAN	PLG		303237	86411.8	85576.7	115764	46356	152072	47519.4	41364.6	127906	122528	156256	378179	60814.2	244528	175675	373503
P00748	P00748	FA12_HUMAN	F12		166082	44254.4	50300	46694.5	15855.1	26909.9	54545.8	55331.9	116547	25984.9	94533.1	200074	41935.8	107965	158010	277214
P00749	P00749	UROK_HUMAN	PLAU		9243.81	6122.1	1618.06	4475.4	2726	7802.78	2999.88	6849.35	1321.08	6571.74	6461.95	3267.07	8156.85	6215.4	2860.9	4401.96
P00750	P00750	TPA_HUMAN	PLAT		2843.58	1704.76	3618.76	1069.29	558.432	2252.1	1139.08	979.975	2625.91		2469.95	2129.19	1467.64	4028.07	3599.89	4672.55
P00751	P00751	CFAB_HUMAN	CFB		952886	340556	283712	404739	132804	325864	98716	203317	399062	178096	354482	1872910	243932	880681	651091	1154970
P00813	P00813	ADA_HUMAN	ADA		91005.9	24689.9	47706.1	69364.3	28782	37330	15531.2	61379.8	24860	49886.5	86395.8	103331	50874.7	93581.3	80834.9	68969
P00846	P00846	ATP6_HUMAN	MT-ATP6		4113.62	3698.6	4205.13	4485.96	2738.71	4626.29	4034.47		6293.5		4336.27	11922.4	29054.9			9551.12
P00915	P00915	CAH1_HUMAN	CA1		2236790	142078	182466	165160	92134.3	52609.1	83791.1	194889	973871	1591750	73214.9	250048	105719	648492	275983	227263
P00918	P00918	CAH2_HUMAN	CA2		924716	167092	88764.5	218329	61176.8	105387	178843	104849	886938	905705	141029	87895.5	64336.6	190739	151755	92856.7
P00966	P00966	ASSY_HUMAN	ASS1		90636.9	335399	601099	68886.3	145783	84306.9	164239	422649	178409	356379	195313	140462	122180	230757	115207	107514
P00973	P00973	OAS1_HUMAN	OAS1		14312.7	9042.92	65432	15309.4	12870.2	5714.37	5722.96	3770.99	6961.85	4902.31	8281.98	21580.8	2586.06	19963.3	5154.26	3505.98
P01008	P01008	ANT3_HUMAN	SERPINC1		812733	367191	319831	382523	126162	286101	271159	255628	597854	293280	443296	1324530	212418	875727	910407	1165590
P01009	P01009	A1AT_HUMAN	SERPINA1		2977910	1072090	1190200	1099690	415658	1023900	643845	910980	2131740	829326	1355620	6332830	911913	2789540	2513820	3499030
P01011	P01011	AACT_HUMAN	SERPINA3		552483	468846	339044	356202	342202	277785	186045	244080	622365	384182	505739	1697430	217558	551526	678122	1062230
P01019	P01019	ANGT_HUMAN	AGT		224732	123764	122414	90673.2	38062.1	119781	95403.5	115970	246764	40287.9	113900	504389	58735.1	143577	317668	493400
P01023	P01023;P20742	A2MG_HUMAN	A2M		2471730	741639	850132	769049	423278	1046630	414356	453794	1173110	412786	1079110	5136700	440774	2283700	1076240	3443780
P01024	P01024	CO3_HUMAN	C3		2376940	623245	717094	832086	252331	554077	339629	459583	1616160	340702	926524	4162990	419524	2261660	1771540	3246820
P01031	P01031	CO5_HUMAN	C5		336544	84879.7	89428.4	112909	36071.1	158722	55111.6	67297.8	156643	77027.3	126681	485229	53520.1	239869	136886	375638
P01033	P01033	TIMP1_HUMAN	TIMP1		96148.8	31395.2	39975.1	65029.2	20511.2	77049.5	16880.3	36446.6	8076.2	37260.1	57277.5	131521	38477.2	54744	51258	245634
P01034	P01034	CYTC_HUMAN	CST3		35617.4	15801.1	20976.9	81837.8	5531.45	18511.6	11010.7	14385.9	16220.9	17029.7	26201.4	23044.8	13539.7	14921	17050.8	24293.1
P01040	P01040	CYTA_HUMAN	CSTA		7241.84	3476.71	2651.75	3943.94	13970.7	8069.5	5831.83	6045.72	3905.18	6536.56	6995.28	6396.1	37136.8	8183.22	6478.27	3303.55
P01042	P01042	KNG1_HUMAN	KNG1		272027	89343.2	100239	121097	32427	105740	61808.2	68170.3	148185	75721.3	125445	403813	66996.6	203577	211849	420500
P01112	P01111;P01112	RASH_HUMAN	HRAS		11663.1	8958.44	6908.61	11085.4	9712.93	8802.13	8345.13	7459.11	15738.6	19024.6	16919.8	9586.92	13727.6	17222.2	16064.5	9458.31
P01116	P01116	RASK_HUMAN	KRAS		27205.6	19540.8	21827.5	33400.4	23114.5	24505.7	15976.7	30365.7	22155.7	24351.8	28241.3	36967.3	32470.4	22920.9	27208.6	17759.3
P01133	P01133	EGF_HUMAN	EGF		24889.7	45079.9	32984	12981.6	9559.4			13672.3	18068.6		4853.17	41618.2	16361.4	19738.1
P01135	P01135	TGFA_HUMAN	TGFA									51598.5	60625.2		46882.2	23881.9
P01137	P01137	TGFB1_HUMAN	TGFB1		15254.4	13519.3	6305.37	7338.38	5313.8	8819.41	7258.03	9406.66	6715.85	3784.47	12009.8	7230.96	4165.4	5430.11	5373.54	5673.72
P01213	P01213	PDYN_HUMAN	PDYN		5501.44	24989	14508.8	22888.4	30848.6	23637.1	32250.4	44593.3	23355	21749	40545.9		22022.5	8663.46	12682.1	7943.37
P01591	P01591	IGJ_HUMAN	JCHAIN		111320	23938.7	16375.3	141545	47781.4	16379.8	11948.3	61037.6	94948.6	16183.5	134935	288123	14725	236080	415829	560205
P01597;P04432	P01597;P04432	KV139_HUMAN;KVD39_HUMAN	IGKV1-39;IGKV1D-39		28965.2		6919.65	2649.55				14352.2			12396.3	20554.9		3723.76	2484.82	30212.9
P01599	P01599	KV117_HUMAN	IGKV1-17		1088.29			799.63				1903.14	1208.47		656.877	16955.2		6869.84	5206.96	8499.23
P01601	P01601	KVD16_HUMAN	IGKV1D-16		1906.1			621.764					1270.38		725.196	3913.94		3179.21	5673.3	11219.1
P01602	P01602	KV105_HUMAN	IGKV1-5		43967.6	7404.9	13442.8	11427.6	7122.19	6248.85	14016.7	13338.5	17307.7	3381.3	167042	75053.9	4309.57	21610.9	19854.7	106563
P01619	P01619	KV320_HUMAN	IGKV3-20		251729	35548.7	92195.2	64200.2	25564.9	45832.1	41104.9	90388.8	104225	17108.2	194294	417034	63406.2	232870	144036	304185
P01624	P01624;A0A075B6H7;A0A0C4DH55	KV315_HUMAN	IGKV3-15		28370.7	4502.25	5882.06	5838.16	3865.5	5487.15	6255.37	15277.3	8971.66	3098.68	13141.9	34459.5	4952.7	28300.8	19870.1	43079.3
P01700	P01700	LV147_HUMAN	IGLV1-47		90926.7	5852.65	5613.42	9087.08	1624.47	3422.77	2870.86	15633.5	45003.9	10308.5	46965.5	103525	6582.74	87236.2	10731.8	57283.9
P01701	P01701	LV151_HUMAN	IGLV1-51		255214	67885.6	112444	161676	39437.8	66535.4	67651.5	32067.7	103173	45840.4	222994	558160	54850	417401	272839	391488
P01704	P01704	LV214_HUMAN	IGLV2-14		16488.5	3879.78	4998.19	5028.22	4595.93		2919.95	1233.3	4689.05	2912.24	8790.06			36438.7	9360.09	35169.4
P01705	P01705	LV223_HUMAN	IGLV2-23		66758.2		5903.63		18904.7	8643.95	15515.5	5532.94	10177.5	3907.91	92661	54723.2	13809.6	29306.9	32270.3	57499.3
P01706	P01706	LV211_HUMAN	IGLV2-11		26816.9	8134.24	6050.81	26519.2	111661	10420.8	7737.33	7375.99	16275.3	6402.89	19837.4	74521.6	2312.65	18142.1	19149.2	39741.1
P01709	P01706;P01709;P0DOX8	LV208_HUMAN	IGLV2-8		431970	129529	216186	248464	239168	181724	86710.5	79564.2	207120	106449	564051	847004	51983.7	350927	591298	748226
P01714	P01714	LV319_HUMAN	IGLV3-19		53293.1	15100.8	16203.5	18285.1	6681.53	13304.2	9321.11	8933.3	27945.4	6138.41	30155.9	114203	11406.4	49170.6	42106.9	72504
P01715	P01715	LV301_HUMAN	IGLV3-1		414237	126885	145788	129485	286998	145339	176807	316642	266657	75104.1	262830	725562	49096.9	354196	580483	730239
P01717	P01717	LV325_HUMAN	IGLV3-25		706.907				2759.13							483.803		3084.06	377.258	371.818
P01718	P01718	LV327_HUMAN	IGLV3-27		120244	30431.5	35115.7	30961.4	81535.5	27387.6	18999.5	52376.6	58872.4	25245.6	69477.9	174124	21313.7	454349	113041	193139
P01721	P01721	LV657_HUMAN	IGLV6-57		36159.3	9127.35	10597.7	11010.4	18066.2	8576.95	3989.85	4174.09	13228.4	1573.67	5321.94	53396	6919.97	93377.7	13392.4	38347.1
P01730	P01730	CD4_HUMAN	CD4		8599.91	4000.07		5944.25	4095.4	4383.83	4924.81	5161.5	5910.36	6681.05	9767	6939.92	3186.75	8861.05	6616.13	5296.01
P01732	P01732	CD8A_HUMAN	CD8A		13692.5	3084.37		8287.49	5968.32		2565.49	10535.8	10178.3	5206.28	19826.6	8713.76	3904.1	14574.6	14516.2	8627.49
P01742	P01742	HV169_HUMAN	IGHV1-69		10869.5		2579.51					10515	8876.43		31865.1	30614.9		16348.1	30822	24278.9
P01743	P01743	HV146_HUMAN	IGHV1-46									6617.28			10282.8	1941.62
P01768;P0DP03	P01764;P01768;P0DP03	HV330_HUMAN;HVC05_HUMAN	IGHV3-30;IGHV3-30-5		36976.7	2838.72		10625.4					7898.27		7321.57	84876.2	4064.31	74435.4	15357.2	49115.2
P01772	P01768;P01772;P0DP02;P0DP03	HV333_HUMAN	IGHV3-33		269681	55903.4	126073	101255	49731.2	38187	46797.7	288006	167125	33575.4	172270	438190	29334.6	298305	208827	538449
P01780	P01780	HV307_HUMAN	IGHV3-7		270210	72010.4	75696.8	97010	48918.1	67302.7	46522.1	74385.2	174344	33836.4	227388	367659	43807.1	221904	200478	483863
P01782	P01782;P0DP04	HV309_HUMAN	IGHV3-9		27782.7	8406.86	2326.62	17681.7	3412.72	7151.02		4030.31	16996.1	4057.66	104093	5294.29	6232.59	57270.4	26085.4	333478
P01814	P01814	HV270_HUMAN	IGHV2-70		6059.05			2638.01					3381.23		8509.76	20896.1		4479.36	6364.45	27156.3
P01817	P01817	HV205_HUMAN	IGHV2-5		27909.2		6822.72			4450.33	13727.5	13006.2	24848	5648.52	27479.8	33466.1	3051.47	44410.5	21085	85629.4
P01833	P01833	PIGR_HUMAN	PIGR		16797.8	3369.66	4518.05	15730.1	3572.02	2976.84		19720.8	63817.3		4535.29	9756.92	10614.5	28134.2	29212.3	21711.3
P01834	P01834;P0DOX7	IGKC_HUMAN	IGKC		1233950	275301	278702	364427	91492.1	245116	149504	473848	742058	156964	791874	1882290	279582	1103880	902746	1573460
P01854	P01854;P0DOX4	IGHE_HUMAN	IGHE							2502.67			1361.02		4154.15	3766.03				24241
P01857	P01857;P01859;P0DOX5	IGHG1_HUMAN	IGHG1		2514470	1000840	901372	1135780	473897	665181	606302	1583240	1564050	604639	1935100	5352490	1196890	3291660	3085400	5429550
P01859	P01859	IGHG2_HUMAN	IGHG2		4278400	632095	1072420	1236570	472478	824551	278309	648467	2125840	477607	1883570	3588240	416898	2599690	1235850	3739690
P01860	P01860	IGHG3_HUMAN	IGHG3		3718890	567991	939813	2706620	582488	1193500	440206	593266	1305090	793039	1556310	3258950	382284	2714050	532158	4924790
P01861	P01861	IGHG4_HUMAN	IGHG4		805758	120365	193261	144130	51577.4	134185	95515.3	209349	639977	193522	215544	746266	96658.2	1013450	400896	1923440
P01871	P01871;P0DOX6	IGHM_HUMAN	IGHM		2177820	272125	276360	1233650	393389	204323	345356	392124	224402	109688	1304220	1353260	40883.8	1250220	1157750	2624570
P01876	P01876	IGHA1_HUMAN	IGHA1		823086	218076	306629	361650	132412	247711	133173	279704	668399	203349	872008	2146890	206494	998631	737319	1769630
P01877	P01877;P0DOX2	IGHA2_HUMAN	IGHA2		19881	2779.32	5443.91	3038.19	1208.26	2437.27	1487.89	4981.55	18288.5		19145.3	58967.2	1466.38	27209.3	24632.8	78870.8
P01880	P01880;P0DOX3	IGHD_HUMAN	IGHD		61988.9	7784.19	9048.79	6902.64	17441	55210.9	23027.9	13837.2	37421.7	19177.7	51156.1	29839.6		15260.8		94133.5
P01889	P01889	HLAB_HUMAN	HLA-B		171050	164579	50682.6	106171	103159	125066	128408	121654	181752	142843	217047	78474	115214	129374	52616.3	69532.6
P01893	P01893	HLAH_HUMAN	HLA-H		66837.5	50522.2	36499.9	93295.9	16666.2	23765.7	102787	63375	66324.3	88407.1	197001	40701.5	47623.9		43903.4	157314
P01903	P01903;P01906	DRA_HUMAN	HLA-DRA		647534	261803	41088	651071	197799	228146	498528	600845	358896	319695	778240	503176	230110	562242	386855	478590
P01909	P01909	DQA1_HUMAN	HLA-DQA1		14632.1	15242.8	705.436	24167.9	7030.2	4590.39	11767.9	60254.3	21729.4	25213	29752.7	34818.2	21236.6	19466.9	28638.6	18536
P01911	P01911	DRB1_HUMAN	HLA-DRB1		82312	37102	6183.05	146883	25507.4	23604.7	56947.6	111332	76226.9	135214	110945	122275	39161.1	96403	60153.3	76658.8
P01920	P01920;P05538	DQB1_HUMAN	HLA-DQB1		58566.1	30861.7	8025.13	72704.7	18047.8	17660.4	24396.6	138975	51798.3	96398.5	102522	43417	34478.8	36140.5	45365.8	34547.1
P02008	P02008	HBAZ_HUMAN	HBZ		5327.96		4212.83	2126.81	3816.66	1857.81	4121.54	2083.08	18690.8	3574.27		3079		8873.15	3008.16
P02042	P02042	HBD_HUMAN	HBD		1331340	105129	139338	74011.9	98565.3	63502.6	52025.6	155582	749480	1026260	60023.4	131253	147841	565615	164493	142346
P02100	P02100	HBE_HUMAN	HBE1		18692.4		1901.14	900.763			1796.58	1840.35	7829.52	26446.1		2770.73	1115.53	6689.47	2466.75	1179.99
P02144	P02144	MYG_HUMAN	MB		28181.7	110140	1785.7	12897.1	27131.6	23562.1	34109.6	90828.4	2950.85	24761.5	16989.4	28513.2	58657.8	76139.8	55653.3	4174.74
P02452	P02452	CO1A1_HUMAN	COL1A1		1589470	516891	167508	362924	80844.3	411115	502235	420855	492196	328610	451452	2133900	719441	1520810	1370640	1208310
P02458	P02458	CO2A1_HUMAN	COL2A1			47685.8	2770.45	13978.4	1741.93	5251.88	1275.19			3698.03	10799.7	220571	58243.6	127976	67996.1	37021.5
P02461	P02461	CO3A1_HUMAN	COL3A1		211747	85554.6	18207.4	62144.1	23068.3	92087.8	59257.8	70601.9	61577.5	60014.2	79189.3	307392	127437	186879	166103	206316
P02462	P02462;P29400	CO4A1_HUMAN	COL4A1		117744	117900	120542	200190	67315.3	160874	61716.6	49519.9	183453	119582	130861	132601	73196.6	278293	90850.7	379239
P02511	P02511	CRYAB_HUMAN	CRYAB		828514	5650560	126694	725335	1421340	633512	374510	419817	5325010	474559	536065	832185	734154	1541610	243494	502544
P02533	P02533	K1C14_HUMAN	KRT14		21779.9	7067.99	4327.79	178122	63525.5	118077	2815.23	1312390	54752.9	18644.6	349187	104748	11307.5	104444	14282.5	40933.8
P02538	O95678;P02538;P48668	K2C6A_HUMAN	KRT6A		35908.4			27785.2	2551.2	12649.3		9470.75			28211.3		7944.52			11961.6
P02545	P02545	LMNA_HUMAN	LMNA		735346	836892	366821	699086	478786	680840	1006240	959153	374037	459868	628064	1070370	817435	980611	875071	932415
P02549	P02549	SPTA1_HUMAN	SPTA1		337636	15550.2	19313.2	16375.7	12878.7	7582.3	11070.3	21060.7	134326	494009	8904.49	17826.7	16531.2	73610.7	23910.8	18852.3
P02647	P02647	APOA1_HUMAN	APOA1		2929880	980174	746540	603626	428140	1029720	631048	628000	1720700	547739	1091300	2576790	670615	2504330	1679580	2520510
P02649	P02649	APOE_HUMAN	APOE		194991	89699.5	68910.8	96405.8	29987.9	102096	65339.1	119699	168322	165947	67278.1	237044	39140.6	166442	204665	177313
P02652	P02652	APOA2_HUMAN	APOA2		1145020	215166	143605	238074	62930.8	224969	121975	175425	754582	175711	245374	1083210	166311	918292	713475	1238570
P02654	P02654	APOC1_HUMAN	APOC1		281476	57403.8	70942.7	50239.6	22415.8	72495.2	50795.5	58689.2	172128	89863.6	60439.2	166243	44890	138229	87588.9	153334
P02655	P02655	APOC2_HUMAN	APOC2		317751	66042.5	60709.1	31844.5	14211.3	47100	32545.1	36174.1	101346	36500.2	31486.3	102794	13441.3	144865	40087.2	333556
P02656	P02656	APOC3_HUMAN	APOC3		450038	66444.1	40469.9	53780.9	19953.1	90852.4	30222.4	79972.2	196771	41849.5	70816.8	328172	25767.1	207671	61911	338021
P02671	P02671	FIBA_HUMAN	FGA		1274630	405400	210889	503360	142192	301676	126589	253652	501904	321567	450515	2352930	296113	1537780	643436	1670330
P02675	P02675	FIBB_HUMAN	FGB		1664840	467954	377138	604896	166783	346680	146954	295503	602805	507545	490617	2814130	331524	1760310	830097	2120370
P02679	P02679	FIBG_HUMAN	FGG		2922160	879442	641747	1081500	305466	667282	297652	524205	1131400	890848	970611	4774940	615484	3145910	1475990	3542990
P02686	P02686	MBP_HUMAN	MBP		7332.66	8893.42	2333.27	4519.02	5129.24	5908.16	3665.74	20085.9	18852	12178.6	6638.93	11028.2	5221.42	8810.53	19707.7	6930.58
P02730	P02730	B3AT_HUMAN	SLC4A1		1248370	56717.8	56774.7	64028.5	31649.2	15869.7	23016.2	56566.6	539517	1552870	24366.9	70479.9	61058.3	344379	100126	84601
P02741	P02741	CRP_HUMAN	CRP			24744.1										29554.9		1679.81		1968.98
P02743	P02743	SAMP_HUMAN	APCS		577762	209129	33935.7	174462	42837.1	100587	67754.6	149348	1071390	56885.1	169666	928751	158805	453911	478374	1103800
P02745	P02745	C1QA_HUMAN	C1QA		182348	63401.1	39790.9	91620.8	23508.2	53960.8	60436.9	41156.6	24450.3	55945	102063	252791	35443.4	115160	107216	150939
P02746	P02746	C1QB_HUMAN	C1QB		249711	86653.1	57145.6	94717.4	29665.2	94081.4	126366	41324.6	33658.5	74245.5	106297	242266	34851.9	137237	119595	176589
P02747	P02747	C1QC_HUMAN	C1QC		161365	37087.4	21698.4	61753.6	2931.93	25324.9	33442.9	17557.9	21766.5	14380.2	43478.8	170524	19478	61772.8	72500.1	88712
P02748	P02748	CO9_HUMAN	C9		233252	79575.6	56747.6	114597	34815.1	142710	57366	68211.8	132221	95755.1	118728	560648	67082.7	222576	183659	391879
P02749	P02749	APOH_HUMAN	APOH		989186	318292	321167	278867	99273.6	429281	267607	225127	288034	173998	422420	1328370	115877	630992	454845	1656270
P02750	P02750	A2GL_HUMAN	LRG1		175862	64890.8	78615.5	61485.3	30789.8	51943.7	42487.9	38570.5	121542	45071.4	65070.5	539190	69123.8	166678	182029	312495
P02751	P02751	FINC_HUMAN	FN1		1069250	812082	189982	758914	145815	1388820	347585	627922	215305	565172	555292	1108870	828244	718607	282869	932385
P02753	P02753	RET4_HUMAN	RBP4		135744	47455.7	76148.1	63191.4	27818.4	65510.8	43522.7	40787.5	96095.7	51054.8	68066.1	140678	32706.9	66149.3	66888.7	121243
P02760	P02760	AMBP_HUMAN	AMBP		187290	140396	82022.2	107043	23487.3	150454	75086.8	97454.7	116902	68032	140913	416515	71774.6	169724	222576	424027
P02763	P02763	A1AG1_HUMAN	ORM1		2022180	556246	566914	746494	189813	285785	273427	528995	1349810	399684	990144	4715330	409727	1904970	1599640	2183670
P02765	P02765	FETUA_HUMAN	AHSG		1531690	541211	627903	586760	160584	494879	487731	462608	1171230	401288	864934	2490040	308137	1576130	1756350	2128700
P02766	P02766	TTHY_HUMAN	TTR		1476570	311325	377756	307980	117703	261282	275259	265928	916987	296056	412587	1637730	310059	1050890	1066870	1475690
P02768	P02768	ALBU_HUMAN	ALB		5394510	2334190	2868030	1637260	1027790	2165130	1857190	1758080	3805580	1517750	2833590	8388730	1478590	6016630	6734500	6549430
P02774	P02774	VTDB_HUMAN	GC		934569	310335	321676	287305	104044	294785	229511	225852	536133	259744	457953	1524310	209167	848775	915672	1257200
P02775	P02775	CXCL7_HUMAN	PPBP		37664.4		5821.66	2631.88	1221.62	2093.74		3186.34	7850.89	11746.2	2330.91	6185.59	2499.06	7291.82	2457.51	1621.57
P02776	P02776;P10720	PLF4_HUMAN	PF4		33070.2	2599.22	4147.64	7988.15	2777.47	1762.54	2139.14	3879.85	7636.56	15862.5	2235.16	4343.98	4084.91	28869.6	5665.82	6221.68
P02778	P02778	CXL10_HUMAN	CXCL10		11788.4	2780.28		4117.95				2745.08	3400.18	11528.2	4405.59
P02786	P02786	TFR1_HUMAN	TFRC		32373.9	52680.9	22121.9	76396.4	65761	38391.8	27217.7	20631.4	33867.5	48752.8	41597.6	20293.7	23131.5	20498.4	19677.5	20622.9
P02787	P02787	TRFE_HUMAN	TF		3363060	963860	1132300	814916	415795	1065290	686625	716985	1673280	635587	1465280	4039350	695273	2648890	3074500	3250260
P02788	P02788	TRFL_HUMAN	LTF		132610	184024	21629	33618.2	341197	207106	11267.8	88558.9	41210.3	34311	482553	205013	588274	403290	302153	189202
P02790	P02790	HEMO_HUMAN	HPX		3562660	1011360	1142690	1168010	310000	946626	627490	891588	2103200	639244	1628860	4923080	771458	3079800	3319330	4221360
P02792	P02792	FRIL_HUMAN	FTL		1243470	1070290	293709	439790	364689	1784680	924465	1027740	1120070	4527920	480162	3887720	840006	954028	196986	2614450
P02794	P02794	FRIH_HUMAN	FTH1		761653	396780	319613	328386	307572	614159	626077	513690	634225	909268	432054	967911	392839	815754	222293	1176030
P03372	P03372	ESR1_HUMAN	ESR1		986.304		3212.14		272.87							299.083		476.389	565.106	457.635
P03891	P03891	NU2M_HUMAN	MT-ND2		13567.3	4695.15	3277.59	10053.8	2043.03	2311.76	5065.15	1362.02	3613.14	17733.9	12752.5	7683.61	9364.39	19008.5	10878.3	8798.95
P03905	P03905	NU4M_HUMAN	MT-ND4		28870.3	34817.3	14269	37953.4	25218.9	26055.4	18061.3	15093.1	46140.3	27908.4	41782.9	20409	23669.6	19548.1	33513.8	31183
P03915	P03915	NU5M_HUMAN	MT-ND5		5491.09	7220.74	3460.94	7012.39	9220.69	5141.77	8805.83	2704.67	7934.15	10160.6	11260.9	2128.19	5793.93	5848.69	7597.71	5129.41
P03928	P03928	ATP8_HUMAN	MT-ATP8		35985.4	44611.8	50713.9	69047.7	30076.8	69229	47169.7	55492.2	85948.9	54474.3	61333.9	47190.3	83599	45475.4	57455.4	45660
P03950	P03950	ANGI_HUMAN	ANG		54131.9	59452.5	11016.1	39123.8	11372.7	71897.6	27531.6	60585.2	30613.5	43220.8	47006.4	145989	40673.4	56910.7	85638.4	121649
P03951	P03951	FA11_HUMAN	F11		24234.3	11090.1	11640.2	6387.18	4134.72	20102.3	6670.38	8794.38	9215.72	7060.25	12856	26878.9	5062.81	18268.5	10582.9	31636.3
P03952	P03952	KLKB1_HUMAN	KLKB1		345879	122148	135960	73725.2	35451.4	112888	49806.6	76815.8	169541	80010.6	151934	452955	54154.2	280058	209930	554984
P03956	P03956	MMP1_HUMAN	MMP1		39905.2	3675.75	2947.14	8270.29	6351.69	22027		7707.21		9531.06	9116.74	5690.43	34721.7	48150.7		24434.7
P03973	P03973	SLPI_HUMAN	SLPI		7597.96	9305.24	10142.9	6390.11	7679.8	5572.63	1324.07	6254.98		4690.41	9650.61	4264.14	18038.1	4524.9	5268.51	10421.8
P04003	P04003	C4BPA_HUMAN	C4BPA		297647	72281.5	74466.2	66153	20232.6	73585.6	21396.9	46070.6	42268.8	38418.4	77473.8	344741	33420.7	256752	98539.5	294014
P04004	P04004	VTNC_HUMAN	VTN		1284790	307261	282144	484420	132049	869651	141030	155181	410531	519535	358935	1600720	169107	683070	368141	1117360
P04035	P04035	HMDH_HUMAN	HMGCR			2457.93	5443.12	2000.29	5924.52	4111.94				5824.96	3015.32		4475.29		6820.94
P04040	P04040	CATA_HUMAN	CAT		1568200	247913	294574	177757	617701	300583	206798	450896	1049160	1850970	317102	435538	277794	1130710	321930	330457
P04049	P04049;P10398;P15056	RAF1_HUMAN	RAF1		7884.04	10186.5	7791.45	10056	9136.04	19864.3	7513.63	8982.06	8178.79	11464.6	11625	8804.72	8946.91	6680.36	8843.21	6198.24
P04062	P04062	GLCM_HUMAN	GBA		22581.3	64303	33682.7	41618.3	43718.1	39141.7	29533.2	45870.3	19688.9	58721.6	33997.8	45930.5	77315.7	24242.2	65107.3	36598
P04066	P04066	FUCO_HUMAN	FUCA1		19786.7	30519.2	30547.9	36168.3	25355.7	42101.6	68007.4	26675.7	39524.1	24965.8	34125.6	59684.5	27895.6	30796.7	71654.1	52088.8
P04070	P04070	PROC_HUMAN	PROC		13403	5965.01	6926.4	4601.02	3620.35	8479.23	4677.65	5482.19	8504.5	6606.91	9056.52	26105	2722.32	9586.32	11019.4	17609.5
P04075	P04075	ALDOA_HUMAN	ALDOA		595302	688374	274338	453171	351454	480424	213400	422088	593645	517985	478337	439081	697608	457065	492316	395159
P04080	P04080	CYTB_HUMAN	CSTB		480664	416760	312973	247902	338935	330447	292191	447225	642042	384752	311804	305558	539620	467295	741620	290561
P04083	P04083	ANXA1_HUMAN	ANXA1		1111780	1635430	613133	589673	536221	594853	803258	700254	982642	583826	694414	1276530	552120	1411690	867904	881409
P04114	P04114	APOB_HUMAN	APOB		1197960	322226	321657	310596	151223	210452	135229	225456	303350	250999	489918	1513650	137176	790351	270870	1831230
P04150	P04150	GCR_HUMAN	NR3C1		6503.15	5499.01	2513.44	3826.26	4647.73	4900.13	8276.73	6757.39	8122.71	5686.83	10634.4	9336.21	4432.26	9676.03	5845.41	9456.26
P04156	P04156	PRIO_HUMAN	PRNP		22394.7	50540	19811.3	36379	27533	12131.9	18583.5	8421.13	13070	25307.6	40122.4	10478.4	16606.8	31659.6	13260.3	27378.8
P04179	P04179	SODM_HUMAN	SOD2		1555940	1772980	331602	510453	744234	1034780	1706490	1402630	2901270	769264	1619100	1312790	732693	1354520	741231	1286850
P04180	P04180	LCAT_HUMAN	LCAT		4975.25	2628.99		2052.67					8713.3		3833.6	30093.6		17827.7		28504.7
P04181	P04181	OAT_HUMAN	OAT		135544	663874	263360	640313	605525	447983	682899	842504	12800.5	488890	298581	155354	393702	89159	459015	94933.9
P04183	P04183	KITH_HUMAN	TK1		7261.89	19225.9	3305.44	17399.7	10160.7	11979.9	3558.34	19107.2	3283.16	8208.81	7354.66	8528.69	20923.7	2540.83	7945.77
P04196	P04196	HRG_HUMAN	HRG		247084	114386	124352	87350.5	41567.9	195371	56355.4	140865	212243	57110.9	125051	578441	58964.1	197992	179994	660668
P04211	P04211;A0A075B6I9	LV743_HUMAN	IGLV7-43		196988	36215.2	49963.7	30322.9	19934.9	56556.3	22617.2	15859.7	48403.3	24350	68604.1	187639	16433.1	66615.2	120397	143862
P04216	P04216	THY1_HUMAN	THY1		1152760	334949	139755	320509	83459.9	191812	115369	115901	317359	161036	629862	856412	411890	1060610	243558	1428700
P04217	P04217	A1BG_HUMAN	A1BG		890416	205097	282396	271394	73054.2	170010	137943	139442	486839	159417	258923	1063960	166402	592180	636975	1056680
P04233	P04233	HG2A_HUMAN	CD74		39092.4	25706.7	16689.7	38898.1	17239	19396.5	38872.4	43545	63131.8	46396.5	66492.3	49165.2	20004	58397.4	41510.4	38521.7
P04234	P04234	CD3D_HUMAN	CD3D		8540.98	2662.76		6999.17	7129.83	1990.6	2663.05	8450.27	3627.51	4850.03	13737.9	8717.81	2929.2	14246.3	6663.33	6836.36
P04259	P02538;P04259;P48668	K2C6B_HUMAN	KRT6B		259671	13540.4	5257.93	223147	350080	271703	34902.2	400437			765065	20527.2	37404.2	70528.7	11798.8	63262.3
P04264	P04264	K2C1_HUMAN	KRT1		110479	96367.8	77548.7	124811	200223	51480.3	57399.6	81314	99335.3	42954.5	89123.2	89253.6	45817.8	283529	167343	209765
P04271	P04271	S100B_HUMAN	S100B		26998.8	595022	3968.47	117906	106837	17807.8	22372.5	9395.99	1654.98	21325.2	64134.7	19846.2	4956.35	86296.4	26935.4	11252.7
P04275	P04275	VWF_HUMAN	VWF		100205	28715	38119.4	44853.5	19285.3	35009.8	20568	23165.5	80963.8	36891.1	79171.3	176899	26104.7	135495	62123.6	116337
P04278	P04278	SHBG_HUMAN	SHBG		103261	28553	50751.3	26117.8	27458.3	107054	52663.4	38066.4	84165.7	41134	28899.8	224862	39756.7	66414.6	68048.9	229208
P04350	P04350	TBB4A_HUMAN	TUBB4A			38744.9	1470.77		1276.89									63987.8	248428
P04406	P04406	G3P_HUMAN	GAPDH		1445700	1452220	880622	1302730	812042	1711270	1139240	1211670	2284720	923571	769849	851164	846679	854298	910302	804121
P04424	P04424	ARLY_HUMAN	ASL		30016.9	35898.8	27014.4	18089.9	24596.5	24444.5	23069.7	17834.4	183314	20829.2	21776.5	27782	42067	24343.6	37399.3	29884.4
P04430	P04430	KV116_HUMAN	IGKV1-16		17605.2	2751.94	1612.88	6053.55	1810.93	1725.1	1249.26	5975.67	6817.05	1326.15	4433.39	18051.4		17728.4	8747.08	10653.8
P04439	P01889;P04439	HLAA_HUMAN	HLA-A		618526	416730	228304	507543	300857	212023	313817	485135	739359	568118	1009090	420487	195126	323059	353364	339618
P04440	P04440	DPB1_HUMAN	HLA-DPB1		66190.9	48124.3	7592.75	97154.4	32478.4	45688.7	92024.7	120206	66131.8	51396.8	179930	67336.1	41169.2	156366	79041.3	105671
P04626	P04626	ERBB2_HUMAN	ERBB2		8374.77	25123.5	11483.4	11428.9	9274.42	12792.1	29105.4	12314.9	11894.3	6933.61	9099.7	6679.94	9754.32	5000.98	30567.4	5258.92
P04632	P04632	CPNS1_HUMAN	CAPNS1		178119	167458	117618	142464	97104.2	131641	152864	188920	237332	107844	130069	233402	197208	188621	233040	215695
P04637	P04637	P53_HUMAN	TP53		6736.71	9775.38	10744.1		23074.7	17285.4	8912.04				10481.7	3311.45		962.448	4130.47
P04732;P04733;Q93083	P04732;P04733;Q93083	MT1E_HUMAN;MT1F_HUMAN;MT1L_HUMAN	MT1E;MT1F;MT1L			3016.08	498.779	1197.33	532.184	903.996	977.677			487.47	308.487			588.803
P04792	P04792	HSPB1_HUMAN	HSPB1		687001	1584050	400843	211170	655301	351245	195703	256531	1076630	358950	512057	666432	1358470	488861	814478	733466
P04808	P04808	REL1_HUMAN	RLN1		11904.7	9757.12	11910.7	24776.9	6687.31	7362.28	9997.06	9851.87			12856.3	10657.9	14566.4	16040.2	14430.6
P04818	P04818	TYSY_HUMAN	TYMS		7335.21	28407.8	9074.92	13588.5	45194.3	10390.6	7504.56	5127.59	6213.33	10677.7	7787.67		5244.63		3934.19	5457.41
P04839	P04839	CY24B_HUMAN	CYBB		201513	66346.3	40328.2	130569	85760.3	83998.2	124699	127130	70011.8	185936	262092	143031	67723.5	104485	105105	112373
P04843	P04843	RPN1_HUMAN	RPN1		573835	845203	513875	825577	923781	693852	413147	769982	530503	975791	1062710	490050	983692	681029	695290	881897
P04844	P04844	RPN2_HUMAN	RPN2		630052	682733	336685	668314	593355	597417	345897	591399	497191	882902	915062	537383	839804	632630	678439	810329
P04899	P04899	GNAI2_HUMAN	GNAI2		175725	106659	94092.9	105953	103072	126746	167309	102530	101185	117604	203217	172181	114041	243785	162323	182404
P04908;Q7L7L0;Q93077	P04908;Q7L7L0;Q93077	H2A1B_HUMAN;H2A1C_HUMAN;H2A3_HUMAN	H2AC6;H2AC8;H2AW		3133.84	4544.24	8021.64	6346.41	3985.24	3494.33	4721.12	15307.9	7320.93	4848.54	8287.14	9379.16	5424.72	6059.62	9965.76	2420.65
P04920	P04920;P48751	B3A2_HUMAN	SLC4A2		7043.26	6554.38	14704.9	10113.7	10227.3	8650.41	4607.05	4465.21	5855.09	19916.4	10875.6	5320.76	5012.33	6133.56	6032.9	6862.36
P05019	P05019	IGF1_HUMAN	IGF1		5076.19					2067.87	1333.36	1566.66			3153.24	7799.65	858.24	5110.22	8301.86	16084.7
P05023	P05023	AT1A1_HUMAN	ATP1A1		111728	346999	160338	405798	188757	116559	170864	91457.9	187373	240427	160375	69483.2	154890	107284	115945	109615
P05026	P05026	AT1B1_HUMAN	ATP1B1		30093.2	147915	55349.8	135628	35264.5	25777.4	83507.3	39862.8	110602	51140.6	31052.1	36560.1	46687.2	26643	44172	18373.9
P05062	P05062	ALDOB_HUMAN	ALDOB		14619.6	2086.03		2173.97		23218.4	6889.68	3591.63	1056280	11949.2	5253.4		9794.36	3028.68	76837	5959.75
P05067	P05067	A4_HUMAN	APP		11423.3	190381	10631.8	47014.4	20044.9	61288	39833.7	15581	22904.8	50689.3	31953.2	15916.5	12662.3	31809.8	25723.1	21814
P05089	P05089	ARGI1_HUMAN	ARG1		28191.7	2075.79	3693.14	3248.66	4938.05	5712.15	2329.67	4139.82	13324.1	27499.6	4160.33		1577.9	14281.5	2290.12	3233.67
P05090	P05090	APOD_HUMAN	APOD		577087	65893.8	43586	75878.6	16578.3	53639.3	19026.9	91108.3	351198	110888	110098	361158	1606960	239354	359357	522992
P05091	P05091	ALDH2_HUMAN	ALDH2		193912	102810	98031.9	43931.2	59970.8	81815.5	177832	101139	380390	109452	177501	144437	68770.6	426303	150050	123189
P05106	P05106	ITB3_HUMAN	ITGB3		15761.7	8312.94	4920.11	8886.11	2097.3	8066.19	4538.74	3577.28	8406.65	13119.3	6071.35	9846.94	9399.74	15522.4	3775.47	15195.9
P05107	P05107	ITB2_HUMAN	ITGB2		115431	46479.3	19487	73545.4	56035.8	52401.6	78531.3	88081.6	55005.1	82240.3	105493	63550.1	47105.4	73462.9	39957.2	30199.6
P05109	P05109	S10A8_HUMAN	S100A8		436141	41544.2	77412.9	325904	851131	560556	27883.8	134485	123508	183832	1377610	336062	962132	725720	90523.7	225444
P05114	P05114	HMGN1_HUMAN	HMGN1		117947	116328	55661	65974.6	45206.9	66206.6	146259	119949	110424	116185	44246.3	69341.3	82130.1	152406	122565	58668.3
P05120	P05120	PAI2_HUMAN	SERPINB2		4176.31		2077.88	2242.66	6678.25	20177.1	1637.76	31298.8		1940.86	7466.13	13667.6		2921.94	3166.16	4038.63
P05121	P05121	PAI1_HUMAN	SERPINE1		15410.9	5864.8	2388.12	6347.96	1875.51	12253.6	2202.64	7039.22	3324.92	10678.6	11300.9	9814.48	12085.9	3548		5574.55
P05129	P05129	KPCG_HUMAN	PRKCG				3122.13
P05141	P05141;P12235;P12236;Q9H0C2	ADT2_HUMAN	SLC25A5		1513570	2083370	988112	2798940	1558270	1403610	1514060	1585850	2093520	2549290	2257560	1305780	2323030	1309780	1777700	1082240
P05154	P05154	IPSP_HUMAN	SERPINA5		41651.8	25873.6	115805	16615.4	5387.37	20665.8	13361.6	20301.5	20710	15141.8	29696.2	53778.9	16719.5	29828.6	45927.1	83115
P05155	P05155	IC1_HUMAN	SERPING1		318806	123787	229362	152153	50566.7	116871	69328.9	101244	232271	77920.6	199760	484936	99386.3	239050	244132	487431
P05156	P05156	CFAI_HUMAN	CFI		134199	44511.8	87909.4	46552.7	19798.5	60414.1	32346.7	28524.4	81370.7	37125.3	55151.2	198795	26584.1	122700	96069.4	221442
P05160	P05160	F13B_HUMAN	F13B		46217	13788.8	15453.8	17137.3	5820.19	12841.1	8943.51	11122	30998.1	15730.4	20973	58410.4	9623.78	49504.3	43241.4	56537.3
P05161	P05161	ISG15_HUMAN	ISG15		365511	383023	892052	140704	61044.4	178152	133945	67309.5	59483	133743	169583	158093	59170.2	113444	166326	220831
P05162	P05162	LEG2_HUMAN	LGALS2					2060.04					98353.3	18239.2	1642.73			2812.21
P05164	P05164	PERM_HUMAN	MPO		81513.3	11555.1	15472.6	53370	81908.6	116022	4558.76	23504	25075.3	26559.3	92026.4	53808.6	15283	152395	17213.6	40044
P05165	P05165	PCCA_HUMAN	PCCA		30147.3	46598.1	103613	12258.9	53642.9	41371.9	43677.1	33219.7	245392	27855.1	36206.1	38496.4	148837	54062.1	102482	31401.2
P05166	P05166	PCCB_HUMAN	PCCB		46154	82904.7	188370	31768.8	89772.7	67045.4	86306.3	56473.9	341686	59985.4	65381.9	65115.8	226322	105906	164317	60733.8
P05186	P05186	PPBT_HUMAN	ALPL		25796.6	5104.62	92084.5	7671.45	22282.6	17576.2	8425.25	6600.41	9355.75	14359.9	119647	101908	10537.9	107142	12452	114908
P05198	P05198	IF2A_HUMAN	EIF2S1		141353	134926	112724	138958	146401	103787	98966.5	116759	108493	148201	141950	92518.1	171715	99221	109680	93317.2
P05204	P05204	HMGN2_HUMAN	HMGN2		10942	35846.4	39881.9	28993.1	10366.1	12470.6	41727.2	41941.3	28428	41293	16031.6	44111.8	13088.2	10545.1	10520	7293.9
P05230	P05230	FGF1_HUMAN	FGF1		917.894	1340.12	723.846	442.019	653.641	1967.55	1426.8	1280.12		2206.78	1097.19		984.382	2397.71		1177.16
P05362	P05362	ICAM1_HUMAN	ICAM1		30132.3	13243.2	6606.98	25518.5	15614.8	12478.6	18371.6	40234.4	43186.8	13103.6	19439.1	39746.7	17853.5	36336.2	19443.8	36823.3
P05386	P05386	RLA1_HUMAN	RPLP1		698353	373791	73141.2	532958	161977	200116	52939.7	393646	458155	69757.5	426217	873845	626389	883533	1059310	912757
P05387	P05387	RLA2_HUMAN	RPLP2		92374.5	73510.4	65186.6	143970	74436.2	103824	72301.8	98339.2	66490.4	68797.8	74656.9	95679.9	114263	130996	79945.8	65471.8
P05388	P05388	RLA0_HUMAN	RPLP0		284010	255933	212251	340020	217184	232635	147108	306279	223427	340243	322150	302477	376941	236560	380930	271733
P05413	P05413	FABPH_HUMAN	FABP3		74012.6	59799.1	77625.1	307224	28435.6	80261.5	69525.7	106855	761407	77238.3	42667.5	83233.2	56654.8	42738.5	81045	73209.4
P05423	P05423	RPC4_HUMAN	POLR3D		11902.9	11609	16090.7	10484.9	18617.4	16079.5	12091.1	9215.83	9133.77	13193.4	11362.1	5204.85	7768.23	9996.84	11085.2	10122.3
P05452	P05452	TETN_HUMAN	CLEC3B		176845	159340	54046.6	68008.1	12514.5	100702	59514.6	79111.2	45510	58735	143901	384480	60234.5	124520	134658	266718
P05455	P05455	LA_HUMAN	SSB		329597	335347	531983	454884	215020	334674	345395	514422	215306	317660	353106	307736	280295	286750	314753	214672
P05496;P48201;Q06055	P05496;P48201;Q06055	AT5G1_HUMAN;AT5G2_HUMAN;AT5G3_HUMAN	ATP5MC1;ATP5MC2;ATP5MC3		1057.55		725.125	1186.9			1707.49	1312.63	4643.26	200.639				1247.8	1066.77	2058.95
P05538	P05538	DQB2_HUMAN	HLA-DQB2					1274.75		2550.22					9405.31
P05543	P05543	THBG_HUMAN	SERPINA7		43596.7	13730	26261.1	19947.9	10964.7	16834.1	13663.9	11214.6	23324.1	12957.8	27843.6	89832.7	12687.3	11774.1	56036.8	90741.9
P05546	P05546	HEP2_HUMAN	SERPIND1		223099	80567.5	124750	61015.8	29487.1	85347.5	59716.6	60125.3	198747	47138.8	102186	434274	37036.7	109958	245116	368488
P05549	P05549	AP2A_HUMAN	TFAP2A			5933.08		19563.3	10016.9	3736.85	15533.8	19393.7		9363.46	9646.37		25024.4	2679.82	10973.6
P05556	P05556	ITB1_HUMAN	ITGB1		168508	104783	79666.2	127743	88403.8	152278	214549	75953.4	107049	111544	193417	139976	102606	176291	115935	230455
P05771	P05771	KPCB_HUMAN	PRKCB		19483.9	6951.59	6417.49	13383.1	8558.59	6854.13	9374.7	12862.4	7704.59	12448.5	23972.8	19100.7	4299.39	32625.4	12085.1	12531.9
P05783	P05783	K1C18_HUMAN	KRT18		127364	56495.4	433050	83413	130708	57007.3	21884.5	63786.6	349018	73552.4	22293.9	32743	283142	126596	260212	84038.4
P05787	P05787	K2C8_HUMAN	KRT8		315718	272370	419936	543912	323078	240702	245887	544661	402476	216593	123515	103627	643968	209584	572570	95891.4
P05981	P05981	HEPS_HUMAN	HPN		1346.42	2558.9	2164.03	2064.1	2813.73	1540.07	2265.25		16461.7	4094.26			4724.48
P05997	P05997	CO5A2_HUMAN	COL5A2		129799	90468.6	16063.7	58057	10206.4	68044	55448.3	69362.1	48209.8	65460.5	62700.4	275382	99489.5	122261	105259	125776
P06127	P06127	CD5_HUMAN	CD5		1149.29			2378.81	2518.87		773.541	2539.79	1251.21	1289.82	3194.39	1624.46	511.183	4125.32	1841.49	1847.89
P06132	P06132	DCUP_HUMAN	UROD		32388.8	38150.6	29190.4	47109.2	15560	28054.9	31041.4	33651.9	55242.5	48068.8	30770.6	35536.4	37263.1	26892.7	26717.2	27006.9
P06213	P06213	INSR_HUMAN	INSR		7714.24	10736	7099.9	12523.8	17241.6	16845.5	10724.7	14254.6	36966.7	16521.2	11902.9	4527.85	13136.5	9574.25	12745.1	9788.67
P06239	P06239	LCK_HUMAN	LCK				2373.2	6127.77	6099.1	3785.78	2287.23	3891.83	2183.62		11587.6	3400.35		6776.54	6438.34	5059.52
P06241	P06241	FYN_HUMAN	FYN		6291.17	4435.32	6631.26	4943.73	3946.35	4501.85	3673.11	3997.3	5836.53	5094.85	7418.64	6896.04	4165.23	8703.23	6810.51	11362
P06276	P06276	CHLE_HUMAN	BCHE		11155.7	1991.93	3576.52		2215.52	3276.87	2782.37		4263.98	4401.67	3769.5	9492.39	2078.99	6327.61	6015.85	11521.6
P06280	P06280	AGAL_HUMAN	GLA		20268.5	17987.3	14959.6	41730.7	25130.9	49838.9	18804.2	26606.9	6081.66	16387.6	43987.8	17762.4	33583	16096.1	40337.5	17792.2
P06312	P06312	KV401_HUMAN	IGKV4-1		503450	52546.5	62972.3	102146	16104.5	60443.3	36935.4	123999	99968	17640.1	159367	363604	52958.4	262269	166768	427731
P06396	P06396	GELS_HUMAN	GSN		1488900	1586220	690676	912175	481213	919506	862827	1047430	534751	765393	1290970	1476640	969689	1216660	1137720	1665900
P06400	P06400	RB_HUMAN	RB1		15629.8	34314.3	28260.3	40682.8	6813.24	22639.4	17373.1	29842.7	14320.3	14742.1	15270	15552.4	18891.1	18049.4	30732.6	15314.8
P06401	P06401	PRGR_HUMAN	PGR		3480.22							9976.34					8876.4		5644.22	2472.09
P06454	P06454	PTMA_HUMAN	PTMA		75756.1	17575.1	35076.8	60498.1	12200.3	14118.4	95615.5	223780	53135.7	87722.5	11972.3	129454	16358.4	155672	281344	182357
P06493	P06493	CDK1_HUMAN	CDK1		17562.8	16295.4	31484.4	26285.8	43519.6	34241.8	14884.4	39253.7	7138.18	46604.1	19394.5	20839.2	15931.4	7472.52	23727.2	8775.8
P06576	P06576	ATPB_HUMAN	ATP5F1B		672738	1006740	632309	855269	478486	544677	797154	722789	1299800	724999	685322	518076	740347	816965	788772	632991
P06681	P06681	CO2_HUMAN	C2		223827	84803	70791.8	96808.1	27635.2	76450.9	31491.4	51325	84008.6	71788	109781	451276	63186.6	173448	167061	381404
P06702	P06702	S10A9_HUMAN	S100A9		568929	56073.5	93940.3	340609	766527	482302	27764.5	158137	157753	215196	1477720	464328	1096000	951244	146483	305320
P06703	P06703	S10A6_HUMAN	S100A6		524532	490460	122517	202096	324925	440119	239985	718267	327953	331688	443570	685494	230702	549217	353466	635368
P06727	P06727	APOA4_HUMAN	APOA4		209609	142591	88909.8	118470	29680.5	196795	132421	109526	156175	130461	181487	381979	133895	280753	389378	632240
P06729	P06729	CD2_HUMAN	CD2		13258.3	3528.25		9327.94	9455.63	1975.5	2546.39	12390.2	6269.04	7798.25	11505.4	10566.3	5924.64	17934.7	12995.2	6491.11
P06730	P06730	IF4E_HUMAN	EIF4E		79030.8	135406	105755	150108	94485.2	90716.4	100658	89661.1	78757.3	212126	111057	87727.4	95179.8	74781.6	104402	84724.3
P06731;P40198	P06731;P40198	CEAM3_HUMAN;CEAM5_HUMAN	CEACAM3;CEACAM5		10101.2						3807.53	3869.78			1804.04
P06732	P06732	KCRM_HUMAN	CKM		665.907	6108.01	4628.69	1342.36					1185.75					3031.56
P06733	P06733	ENOA_HUMAN	ENO1		2070230	2002780	1396830	1490690	937791	1237740	1178500	1706940	6056160	1346390	1342510	1693740	1594710	1820970	1817170	1321100
P06737	P06737	PYGL_HUMAN	PYGL		292023	202687	96811.4	87741.8	51637.1	233305	404634	113678	1016770	124429	204444	317164	105886	405215	122723	243553
P06744	P06744	G6PI_HUMAN	GPI		784418	610687	396548	828286	297003	624254	333760	562407	2505860	491866	624591	450787	865817	535192	466377	378981
P06746	P06746	DPOLB_HUMAN	POLB		16912.9	9606.38	37686.3	18648.9	24754.4	31368.5	29769	31860.1	12436.2	11456.4	25579.9	18741.7	13208.1	20469.8	28706.7	18781.6
P06748	P06748	NPM_HUMAN	NPM1		627697	412722	399216	413181	472007	421217	364539	454070	518314	456167	368732	479146	605519	343627	539494	332534
P06753	P06753	TPM3_HUMAN	TPM3		173959	169882	73187.6	122159	122985	120360	171865	166814	145565	154604	123420	150854	224022	141137	147238	112092
P06756	P06756	ITAV_HUMAN	ITGAV		85188.7	80312.2	46166.2	55995.5	33387	100668	82282.3	32224.9	35170.6	57465.1	90285.3	85746.8	99645.8	69336.6	74319	87324.3
P06858	P06858	LIPL_HUMAN	LPL		2276.63				8022.87	5720.67	5815.45			4454.57	3447.56	3782.7	12219.5	10617.2	2996.75	4797.19
P06865	P06865	HEXA_HUMAN	HEXA		68713.6	109600	51694.6	107698	81552.9	130994	87584.8	66680.3	77386.8	115895	92006.3	128487	93193.4	97861.4	140770	143540
P06899	O60814;P06899;P57053;P62807;Q16778	H2B1J_HUMAN	H2BC11		346450	358833	371097	301000	200117	206399	368901	523841	308388	299781	276778	427620	226075	667068	589726	316732
P07093	P07093	GDN_HUMAN	SERPINE2		33400	291629	9856.58	11901.1	4451.53	32366.7	20976.5	14098.1	6178.46	55727.4	34030.7	88338.3	27012	66950.7	48095.2	90862.9
P07099	P07099	HYEP_HUMAN	EPHX1		116412	87169.3	39984	144934	186797	98517.1	61316.2	30707.5	209744	264752	156035	98872	200763	218868	107213	102251
P07108	P07108	ACBP_HUMAN	DBI		334600	2436680	139547	1431550	261628	325201	306210	433591	516140	1080920	419126	327679	1573070	434047	1044340	198336
P07148	P07148	FABPL_HUMAN	FABP1			3390.3	1263.48				5379.79	1584.02	91226.8
P07195	P07195	LDHB_HUMAN	LDHB		357138	656077	1009830	1052520	945221	1546020	710604	693504	1353070	792542	763900	490082	196362	587047	527474	592677
P07196	P07196	NFL_HUMAN	NEFL			3934.49	15031.5	5620.99		3881.76	2978.7	7847.61	5367.32				5471.23	5970.15	5759.77	12867.6
P07199	P07199	CENPB_HUMAN	CENPB		4664.62	11909.5	20531.7	16240.8	8277.84	7360.38	7729.53	10072.3	5449.85	11522.3	8026.72	4678.74	8221.91	8437.18	5390.17	4877.19
P07203	P07203	GPX1_HUMAN	GPX1		237386	140634	107505	157973	88183.2	136050	147222	270486	279151	170630	174068	216813	118500	337241	182779	249191
P07204	P07204	TRBM_HUMAN	THBD		22260.3	17114.6	8215.33	13322.1	8741.53	10543.4	14807.2	10654.3	16851.6	10997.6	13251.4	12691.7	13843	20476.4	16704.2	28022.4
P07205	P07205	PGK2_HUMAN	PGK2		30937.4	18856.9	12180.3	22800.1	9268.54	18216.8	15181	18233.9	86842	19567.1	27377	17216.7	26288.4	29062.7	23736.6	24163.1
P07225	P07225	PROS_HUMAN	2001-12-01		158165	42941.7	49281.3	29625.5	31785.1	54018.2	20637	27803.2	43550.8	31714.1	50275.1	145340	21661.1	100711	64564.6	163153
P07237	P07237	PDIA1_HUMAN	P4HB		764687	1658690	211530	894903	471439	849769	557198	802136	834524	1039000	925790	651952	1291970	680778	539842	654708
P07305	P07305	H10_HUMAN	H1-0		196160	414230	371715	317884	40566.5	131388	480145	489786	75517.2	398725	144038	272285	217209	127040	231858	205269
P07311	P07311	ACYP1_HUMAN	ACYP1		13902.9	9502.2	9494.26	20941.1	11048.3	4870.29	6434.57	17416.8	18748.1	27543.2	8358.06	9975.03	10566.1	11089.9	13589.1	10457.9
P07332	P07332	FES_HUMAN	FES		10146.5	14759.5	5331.54	6772.96	6904.41	9718.78	7973.2	10650.9	6350.26	9244.98	11498.5	16806.6	5568.05	12710.3	8767.49	12628.5
P07333	P07333	CSF1R_HUMAN	CSF1R		17582.5	9739.07		11408.5	2872.55	10395.7	10378.8	10845.5	8740.99	12670.1	16943.3	42535.8	10882.9	26170.7	17800.7	21716.9
P07339	P07339	CATD_HUMAN	CTSD		1057890	532681	527945	691180	573338	807841	531477	686145	1642160	926336	805545	677658	758121	557538	870115	519529
P07355	A6NMY6;P07355	ANXA2_HUMAN	ANXA2		891028	833113	303722	514201	355975	692984	656212	652553	634895	503241	674336	1140080	951534	1370470	767189	942516
P07357	P07357	CO8A_HUMAN	C8A		107965	43876.8	28196.8	40594.4	13836.5	61609.4	23831.4	28458.4	49481.1	24082.2	52472.2	178141	21115	82013.3	55161.8	142440
P07358	P07358	CO8B_HUMAN	C8B		212350	72435	48881.1	76084.1	19799.7	108260	36620.1	56471.5	84766	40294.2	97027.4	375381	41212.8	166029	106790	277517
P07359	P07359	GP1BA_HUMAN	GP1BA					848.986			1235.42				1456.57	6116.95		4045.93	3121.13	4485.38
P07360	P07360	CO8G_HUMAN	C8G		174684	84905	51775.6	74799.9	25188.4	110546	48111.2	53652.7	78888.7	44728.9	122907	424802	50520.7	156622	121904	263434
P07384	P07384	CAN1_HUMAN	CAPN1		153445	122238	118300	167606	121844	123968	185668	167576	226990	133702	120539	118347	159307	136015	155516	124408
P07437	P04350;P07437;P68371	TBB5_HUMAN	TUBB		711518	926942	873186	1092830	545509	667428	666258	855047	852881	465932	924258	909465	1009200	747764	902268	730271
P07451	P07451	CAH3_HUMAN	CA3		30586.4	6688.97	3942.83	2633.85	18492.8	3446.39	2013.26	2111.05	7529.17	11897.3	9464.76	7351.89	5614.35	31155.7	33814.6	15796
P07476	P07476	INVO_HUMAN	IVL		14973.7				7217.29	656.562					23994.9		3641.49		4248.07	2592.8
P07585	P07585	PGS2_HUMAN	DCN		649782	182707	25911.3	130569	18197.5	211188	253539	298871	43281.6	136789	401617	2038010	249337	623631	1065490	793484
P07602	P07602	SAP_HUMAN	PSAP		223920	191726	115140	161202	125418	214951	156751	209101	167256	347856	286088	191054	217070	174164	217655	165795
P07686	P07686	HEXB_HUMAN	HEXB		106477	80836	36407.7	106824	90383.2	188933	109877	91720.4	77407.1	133641	127344	185067	117189	105124	166092	144765
P07711	P07711	CATL1_HUMAN	CTSL		20300.2	7092.55	9997.92	4233	7532.36	13741.9	10557.4	8320.63	9730.25	15971.9	7603.31	7799.3	3560.83	11090.5	3972.07	6118.6
P07737	P07737	PROF1_HUMAN	PFN1		1993080	1700480	971024	1691340	1368900	1701990	1091730	2377270	1874130	1447580	2312620	1793140	2526110	2030300	1590140	1348860
P07738	P07738	PMGE_HUMAN	BPGM		221261	37176.7	21932.3	25886.3	19680.2	40135.9	43240	41019.5	105341	282204	32453.4	19687.2	24485.9	64808.7	25039.4	22782.5
P07741	P07741	APT_HUMAN	APRT		142264	245364	86203.7	179317	96385	217419	350589	146132	229546	311205	243978	187947	219327	160742	126598	132400
P07766	P07766	CD3E_HUMAN	CD3E		3481.38	799.83	475.606	1846.75	3872.62	869.932	1303.27	2978.98	1040.86	1474.74	5706.56	4142.95		4585.38	1469.24
P07814	P07814	SYEP_HUMAN	EPRS1		99755.3	170764	86074.5	175864	214131	170340	132938	142213	115765	140133	173182	115373	169324	94745.8	169071	108585
P07858	P07858	CATB_HUMAN	CTSB		644807	350206	642544	340190	366473	532252	389862	488819	722777	753281	494217	534905	376500	482742	361989	428239
P07900	P07900	HS90A_HUMAN	HSP90AA1		620995	836412	564536	922832	659085	674355	584716	867433	554636	825394	762733	675562	831563	574274	802216	436488
P07902	P07902	GALT_HUMAN	GALT		24138.1	22348.3	36094.2	27577.2	11777.9	14601.9	48835.8	30657.5	39258.1	30457.5	33079.5	31922	10323.8	35642.7	26424.4	24611.3
P07910	P07910	HNRPC_HUMAN	HNRNPC		303785	327230	429072	440293	260320	320775	306435	557802	256102	378980	318187	295132	416486	281468	367251	216597
P07919	P07919	QCR6_HUMAN	UQCRH		332148	1352630	653532	595990	502659	734060	491031	313283	535498	1339780	409360	251547	536799	391553	558427	235427
P07942	P07942	LAMB1_HUMAN	LAMB1		94002.4	63171.9	46770.7	64180.6	49764	102838	59992.2	40693.7	51084.6	68028.1	79703.7	87597.4	57571.9	200083	55087.2	184474
P07947	P07947;P12931	YES_HUMAN	YES1		18401.4	30703.6	13022.5	25633.2	26587.8	22944.4	16015.6	12804.3	23437	25055	21407.4	23880.9	31640.9	21377.5	21054.5	19202.9
P07948	P07948	LYN_HUMAN	LYN		26601.1	59560.3	8401.33	25457.4	15732.7	21928.9	24662.7	13280.8	13306.3	34628	32989.2	21908.2	11402.6	20889.8	12608.9	20515.9
P07951	P07951	TPM2_HUMAN	TPM2		379854	233785	95241.5	129855	58310.7	205179	238555	147325	197511	195481	188086	287955	238080	256712	124125	610638
P07954	P07954	FUMH_HUMAN	FH		134100	214868	114760	209453	207196	145470	224935	175663	308860	199687	187974	127137	232543	153619	206908	117760
P07992	P07992	ERCC1_HUMAN	ERCC1		5714.92	9164.13	8959.52	9258.76	11974.9	10061.2	9794.76	10216.3	5535.44	9227.17	10072	6446.49	4610.17	5779.49	7172.89	5193.47
P07996	P07996	TSP1_HUMAN	THBS1		1057850	1558870	103974	596457	58236.8	653342	1558660	888037	125993	667776	1440260	372995	1044410	691310	132206	409274
P07998	P07998	RNAS1_HUMAN	RNASE1		31392.3	9554.37	5560.37	8696.15	11549	21180.9	6983.43	7954.67	3844.67	9615.25	9717.47	47596.8	8158.12	17802.6	19366.2	36972.7
P08034	P08034	CXB1_HUMAN	GJB1										1832.44				8290.3		3705.79	1365.14
P08047	P08047	SP1_HUMAN	SP1		5065.52	7115.79	11886.2	5067.44	7077	4798	4072.21	12107.5	3956.99	9473.76	5378.34	4940.7	5201.54	4528.28	6370.28	4971.91
P08069	P08069	IGF1R_HUMAN	IGF1R		4431.89	6605.72	11898.1	1727.13	7271.69	3259.57	3444.85	2679.83	7294.68	8482.59	1458.58		2447.02		4344.5	2428.62
P08123	P08123	CO1A2_HUMAN	COL1A2		2974300	916450	336796	684826	225807	958741	875998	707736	690776	810198	1318450	3703510	1226330	2526480	2054700	1904380
P08133	P08133	ANXA6_HUMAN	ANXA6		1009340	697669	224183	551984	528805	902787	884499	783477	604775	634030	1167430	1191690	794700	1555720	890537	1581420
P08134	P08134	RHOC_HUMAN	RHOC			5744.78	1073.52	6451.72			1741.61	4716.08	6118.3	5525.36	4791.23	3693.44	8067.87		3419.93	7192.61
P08138	P08138	TNR16_HUMAN	NGFR		22080.6			24653.9		6484.74	8852.64		11966	9796.3	14115.9	43411.4	8657.02	62885.1	19135.3	18951.4
P08174	P08174	DAF_HUMAN	CD55		37270.2	37327.3	8080.59	11472.4	11654.3	21573.9	44720.9	10483.2	5470.39	21642.9	23404.4	6841.39	39756.1	10511.5	21290.3	15822.7
P08185	P08185	CBG_HUMAN	SERPINA6		83434.7	50792.3	51491.9	53552.6	17447.3	55116.4	36445.1	29437.9	107830	19955.9	55183.5	213304	28398	105852	117983	182933
P08195	P08195	4F2_HUMAN	SLC3A2		93618.9	88704.1	53766.2	235882	230769	224598	110188	107593	166235	700077	215516	83539.8	189579	95234.5	64844.1	80554.4
P08236	P08236	BGLR_HUMAN	GUSB		29078.3	75598.2	24732.5	39311	47404.3	65494.4	35305.3	44168.1	53533.6	33544.1	65814	51502.5	177252	40052.6	116990	77962
P08237	P08237	PFKAM_HUMAN	PFKM		39741	63550.2	62236.9	114592	28735.6	46754.4	50323.5	28766.5	89491.1	38719.6	49146.3	50441.4	22503.7	33259	31520.8	58600.7
P08238	P08238	HS90B_HUMAN	HSP90AB1		1007550	1087780	691542	1180180	961128	1006410	735754	622224	563691	1099530	950734	1021600	1096940	717047	1081400	627838
P08240	P08240	SRPRA_HUMAN	SRPRA		36591.2	34326.5	36379.2	44262	81828	66335.1	55507.2	43998.7	16898.3	78232.1	52219.1	27970.5	54883.2	32012.4	61425.3	38955
P08243	P08243	ASNS_HUMAN	ASNS		21341.2	58805.2	22764.9	55529.1	90425.3	103577	44509.7	75133.4	16815.6	26070.7	25912.9	11383.2	88004.6	14861.2	18780.6	15801.6
P08246	P08246	ELNE_HUMAN	ELANE		28362.2	3793.56	8702.27	31312.4	50300.7	66486	1225.44	15902.4	14421.9	14682.3	72549.6	21591.1	7657.1	85307.5	7279.38	16441.9
P08253	P08253	MMP2_HUMAN	MMP2		78687	39742.8	9092.46	17421.9	7230.83	72906.9	30441.6	43358.1	4226.48	26054.6	55335.8	154909	37819.8	51915.4	84134.7	154926
P08254	P08254	MMP3_HUMAN	MMP3		26647.8		10642.1	3551.42	8726.19	11490.9	4021.4	10431.9			10004.3	3992.15	8600.34	17523.5	17460.3	19304.5
P08263	P08263;P09210;Q16772;Q7RTV2	GSTA1_HUMAN	GSTA1		6122.34	42822.2	3393.52	3794.25	63329.2	4364.67	52089.2	8934.68	623262	4319.19	9346.88	6940.15	4314.02	8428.12		8322.45
P08294	P08294	SODE_HUMAN	SOD3		153337	697725	54774.8	51778.2	26435.7	80289.9	53095.8	38264.2	35446.7	22358	142682	497757	65117.9	172234	236378	837484
P08311	P08311	CATG_HUMAN	CTSG		100547	1408.32	3051.88	12164.1	20372.6	33994	3007.18	7437.07	7777.16	16112.3	76040	241359	14994.3	141787	36093.6	229059
P08397	P08397	HEM3_HUMAN	HMBS		76776.4	38256.4	68213.4	27814.8	66598.4	45672.1	63697.9	37306.5	40797.9	66672.3	39821.6	24841.4	37064.7	36910.9	38388.9	29580.5
P08473	P08473	NEP_HUMAN	MME		21431.7	9333.5	4917.31	2858.19	2737.52	21069	11924.4	10844.8	69748.3	6298.37	35816.6	18213.4	9968.06	47565	30083.7	22857.8
P08476	P08476	INHBA_HUMAN	INHBA		21393.9	12093.7	7028.68	6990.75	6741.1	27340.5	7498.54	11501.5	12844.8	14900.3	12961.7	10745.1	10059.4	7774.06	10414.9	13078.4
P08493	P08493	MGP_HUMAN	MGP		15801.7	125838		43840.5	143475	309066	23821.6	21881	3319.83		35962.5	16498.4	9392.96	35668.8	95489.3	69567.1
P08519	P08519	APOA_HUMAN	LPA		3814.9	1027.78	1310.44	443.244		983.506				4216.25	901.408	1607.65	2524.21	2487.14	2482.11	1110.5
P08559	P08559;P29803	ODPA_HUMAN	PDHA1		123158	174449	189934	178699	112509	96364	169681	131297	174895	128283	144542	129297	204906	182698	223445	145165
P08567	P08567	PLEK_HUMAN	PLEK		76046.5	40656	17673.6	67269.9	42787.7	30629.4	50294.9	105625	40360.2	49048.1	98945.4	89674.1	23549.6	79476	41198.7	51191.1
P08571	P08571	CD14_HUMAN	CD14		184046	58308.1	69018	60973.8	51204.1	81558.6	117931	60001.4	53228.1	70838.7	157346	216199	38047.9	186490	108486	191808
P08572	P08572	CO4A2_HUMAN	COL4A2		48787.1	24301	25849	49160.4	14226.2	22025.3	14514.6	13408.9	59580.6	17758.7	31436	49067.4	21786	102524	20543.8	108693
P08574	P08574	CY1_HUMAN	CYC1		188790	774196	295592	512734	285433	382873	276458	160819	329427	900444	287989	166753	378164	237762	295772	121968
P08575	P08575	PTPRC_HUMAN	PTPRC		110673	39949.7	13997.8	84620.6	53055.2	40208.6	64480.2	85507	44820	70106.8	163244	91214.5	41887.9	138899	68589.4	97771.2
P08579	P08579	RU2B_HUMAN	SNRPB2		93874.5	157512	223248	176087	115508	134865	175806	210481	82043.5	155080	130779	98972.2	135249	107383	139416	88823.9
P08581	P08581	MET_HUMAN	MET		12748.9	22336.8	15990.2	16894.9	28359.8	16378.3	69324.9	10703.4	54900.3	27284.3	15450.2	26175.6	14964.1	16588.6	21123.2	13616.9
P08582	P08582	TRFM_HUMAN	MELTF		4772.69	23866.4	2121.43	37095.5	11284.4	4361.44	39364.3	3526.07		8664.37	7154.1	8907.88	3051.12	13888	1641.01	12770.6
P08590	P05976;P08590	MYL3_HUMAN	MYL3		15882.5	16049.6	6707.8	7990.78	11124.7	15008.5	11400.8	11050.8	13828.3	5782.8	12226.7	12837.8	11481.7	8513.48	7958.06	12866.9
P08603	P08603	CFAH_HUMAN	CFH		1171020	365499	257025	462726	91992.1	338505	152156	259590	461006	168255	447761	1801970	224847	1056860	528941	1399570
P08621	P08621	RU17_HUMAN	SNRNP70		104738	169824	216305	193344	159330	156439	135259	240693	96962.6	180393	146211	112545	153459	96601.1	144248	106237
P08631	P08631	HCK_HUMAN	HCK		122114	60265.4	36147.4	69350.6	71624.5	78389.1	82513.1	74276.6	45159	126519	126921	82349.3	47465	107163	61570.1	82347.9
P08637	P08637	FCG3A_HUMAN	FCGR3A		69978.1	21901.9	13611	36693.3	30099.8	31907.7	54148.6	58234.5	30933	59800.8	58725.3	57773.4	23446.7	78072.6	26768.3	69368.5
P08648	P08648	ITA5_HUMAN	ITGA5		60907.8	24161.7	7941.37	15213.5	12159.2	29644.7	14116.7	17591.2	13627.1	16818	28426.9	27480.2	20423.1	23989.2	24326.1	60113.1
P08651	P08651	NFIC_HUMAN	NFIC		33257.6	60372.9	18094.7	42382.3	23315.2	35999.4	29224.3	69467.8	24222	31936.5	37033.8	39174.7	79004.2	25412.8	33202.6	29933.8
P08670	P08670	VIME_HUMAN	VIM		2558870	2661730	716321	1480000	703403	1907630	1997070	1483800	1460650	1254940	1904720	3806310	1764840	4035780	2001620	3614070
P08697	P08697	A2AP_HUMAN	SERPINF2		575874	141992	133096	173431	47742.9	139170	97659.3	99422.8	288828	131077	198702	791551	95065	383061	455593	836446
P08708	P08708	RS17_HUMAN	RPS17		226748	240215	172820	311217	196679	254465	198289	330393	162822	247234	308140	348213	342056	305117	314315	280753
P08709	P08709	FA7_HUMAN	F7		8314.52	2259.89	3020.06	5690.82	1825.34	4684.74	2346.21	1548.22	2925.5	4255.08	3858.74	10132.3	2886.19	5277.55	4660.35	13452.4
P08727	P02533;P08727;P08779;P19012;Q04695	K1C19_HUMAN	KRT19		530956	376019	286398	397123	548444	411461	769466	825363	113671	349415	156987	100538	986370	327218	987110	129109
P08729	P08729	K2C7_HUMAN	KRT7		1374940	833107	503686	1024580	1180770	596008	1917770	2519150	69599	186487	184037	74519	2077530	829363	1664230	249169
P08754	P08754	GNAI3_HUMAN	GNAI3		40620.3	26761.4	27255.9	32159.4	27992.5	28780.3	31289.2	32298.1	55249.3	31643.3	40308.8	54063.3	34694.1	62495.4	43421	42670.8
P08758	P08758	ANXA5_HUMAN	ANXA5		1203120	910321	502692	1042260	484948	818420	1064160	965246	1233740	968804	1098230	1449750	965081	1195920	950575	1033680
P08779	P08779	K1C16_HUMAN	KRT16		85205.4	25543.1	22050.3	88719.3	127490	206901	59773.9	226273	71822.5	14975.4	468226	15950.8	19066.9	43095.6	29545.8	27027.2
P08842	P08842	STS_HUMAN	STS					4030.61	4520.76				14136.6		4970.96	5571.84	2687.88	9133.59	3547.38	9318.47
P08865	P08865	RSSA_HUMAN	RPSA		326712	252486	185388	393221	191270	290501	219978	344661	194509	181569	342032	372991	311408	327476	459383	262293
P08962	P08962	CD63_HUMAN	CD63		5821.43	9210.94	10776.6	5207.72	5000.39	9884.65	5040.04	2845.95	10735.7	10120.1	7436.38	5464.39	11110.8	6490.89	6111.22	9237.96
P09001	P09001	RM03_HUMAN	MRPL3		14112.5	44205.3	22788	33134.4	25038.8	32141	21394.5	22731.1	16120.8	26257.2	21356.7	16436.1	20337.7	15354.8	39018.2	16579.1
P09012	P09012	SNRPA_HUMAN	SNRPA		73363.7	110825	136521	109651	87174.4	100699	83338.6	120356	53595.1	72624.3	78381.5	61385.8	82359.5	59600.8	86438.1	59016.8
P09038	P09038	FGF2_HUMAN	FGF2		4958.59	3980.9		6423.43	999.638	2393.18	4073.81	2370.81		6716.39	4207.42			3440.09	1912.67	1993.71
P09104	P09104	ENOG_HUMAN	ENO2		172219	62517.7	106749	77076.9	24743.1	149723	89588.8	124889	500076	46125.5	67659.3	116465	60656	94246.9	76881.5	131794
P09105	P09105	HBAT_HUMAN	HBQ1		52160.7	3046.44		1954.74	3725.24			2952.28	22706.8	29559.8				13225.9	10999.7
P09110	P09110	THIK_HUMAN	ACAA1		66520.7	42971.5	37752.6	76700.4	31801.4	43657.7	23695.5	34538.1	182902	78795	41180.1	38975.6	337872	51042.1	103606	23576.1
P09132	P09132	SRP19_HUMAN	2019-08-01		29004.5	21192.4	13595.8	15676.7	7773.71	9524.23	6316.47	20530.1	22112.8	13232.8	14073.7	21174.2	29468.9	12181.5	16778.8	12273
P09172	P09172	DOPO_HUMAN	DBH		15798.6	3370.05	7302.55	8157.73	3318.91	3599.64		2317.58	7270.76		5795.16	9989.91		10088.9	11198.8	22935.1
P09210	P09210	GSTA2_HUMAN	GSTA2										4892.57
P09211	P09211	GSTP1_HUMAN	GSTP1		808959	1340180	842356	924462	533226	482265	384737	898054	1546530	413422	800055	788850	546566	1057120	2426190	888203
P09234	P09234	RU1C_HUMAN	SNRPC		20119.3	22469	31778	22551.2	15749.5	17486.9	12828.9	30414.1	15256.9	14607.7	20194.1	17356.2	24162.4	11678.6	16393.3	12482.3
P09237	P09237	MMP7_HUMAN	MMP7		7326.23	31349.5	18419.5	24571.2	25259.4	195838	11816.2	49653.7	11317.9	19386.2	14286.9	23910.4				41290.1
P09238	P09238	MMP10_HUMAN	MMP10				9496.2					9274.46					2160.69
P09326	P09326	CD48_HUMAN	CD48		13269.5	6859.81		17660.1	7778.01	2370.84	6455.2	8149.13	4991.88	11023.1	19165.8	6407.54	4022.25	25624.6	9580.74	10271.7
P09327	P09327	VILI_HUMAN	VIL1		10591.5						1715.49	4308.93	130575	5526			1136.03			936.12
P09382	P09382	LEG1_HUMAN	LGALS1		598059	409224	276049	295133	322426	558604	381372	328099	133654	368880	568447	529621	469223	587218	309287	383091
P09417	P09417	DHPR_HUMAN	QDPR		136666	152997	172486	110238	109066	119797	158932	82376.9	534458	196190	160062	106175	164333	145960	121472	82600.5
P09429	P09429;P26583	HMGB1_HUMAN	HMGB1		343086	446068	416236	696239	427977	353474	262822	808795	319251	282118	474495	427562	419238	411421	756433	387245
P09455	P09455	RET1_HUMAN	RBP1		15426.8	26911.4	136274	272105	19444.2	16554.9	58811.7	218711	15453.4	7282.81	94718.3	16783.5	21357.9	34071.5	20151.8	41096
P09467	O00757;P09467	F16P1_HUMAN	FBP1		489681	76512.5	45174.7	182970	99708.7	134842	180113	366327	1227530	91511.2	315232	161949	240563	164477	212688	120102
P09471	P09471	GNAO_HUMAN	GNAO1		9458.54	1096.02	3464.56	1868.28	3469.68	3485.4	2440.35	1817.1	3559.1	5038.64	19928.1	6025.5	957.348	10358.6	3458.56	27358.4
P09486	P09486	SPRC_HUMAN	SPARC		325469	280294	104559	158747	90406.8	290382	187352	130032	73968.7	205708	593172	312918	305825	277884	203344	382157
P09488	P09488;P46439	GSTM1_HUMAN	GSTM1		4299.16		2801.85	21631	154351	4315.06	5698.64			5842.32	2957.34	2576.68	1504.16	92009.3	4669.34	10097.7
P09493	P06753;P09493	TPM1_HUMAN	TPM1		747471	500942	131633	323512	192505	360558	475381	315757	657667	389112	344001	675228	675869	753920	436076	1370390
P09496	P09496	CLCA_HUMAN	CLTA		34743	42917.2	29388.4	26452.2	23265.2	28961.3	31195.3	32400.1	38218.1	38145.8	35247.4	42073.6	32114.6	35185.2	44839.5	24610.4
P09497	P09497	CLCB_HUMAN	CLTB		59035.6	64323.6	18348.7	28396.5	38936.5	52846.6	46236	49985	55686.4	41066.2	60677	42379.1	62463.9	55891	42552.5	42795.4
P09525	P09525	ANXA4_HUMAN	ANXA4		315233	223612	450372	232203	68275.6	184855	274311	261837	2518610	114496	226348	267540	400707	235803	226388	200194
P09543	P09543	CN37_HUMAN	CNP		70702.4	83490.4	98294.1	82468.8	49848.8	64589.8	105034	74652.9	56381.8	80481.6	88178.7	82120.7	91041.9	122334	133017	88967.1
P09601	P09601	HMOX1_HUMAN	HMOX1		108667	56501.7	18722.3	42720	25539	45009.4	58524.9	43477.3	142836	124856	90462	87866.2	54673.6	99568.5	34581.6	82372.3
P09603	P09603	CSF1_HUMAN	CSF1		4214.67		4843.5	1108.26	5068.08		9500.55	2691.04	2494.26		2482.49	6161.14		3768.93		3383.62
P09619	P09619	PGFRB_HUMAN	PDGFRB		74662.7	46519.7	8344.3	39925.1	22282	62629.8	53766.4	38939.5	20922.2	44604.3	57869.9	113668	71477.8	81964.5	99663.8	102211
P09622	P09622	DLDH_HUMAN	DLD		381369	862114	651435	601327	462544	789576	1261930	574566	1095130	401659	700231	381191	1074880	547737	479975	400072
P09651	P09651;A0A2R8Y4L2	ROA1_HUMAN	HNRNPA1		491897	638998	859717	668202	534256	548735	452416	725257	380333	748675	574720	439146	694735	498031	480015	433646
P09661	P09661	RU2A_HUMAN	SNRPA1		40982.1	59020.5	76024.2	69824.4	49408	58034.1	41968.5	71961.8	35546	60108.7	50249.6	41661	57187.4	50537.3	50609	31445.8
P09668	P09668	CATH_HUMAN	CTSH		59994.8	103812	9741.76	84726	72829	91056.4	33383.9	125228	168259	89140	157593	107342	134954	100630	126219	57757.2
P09669	P09669	COX6C_HUMAN	COX6C		158604	201638	197962	192006	144821	109269	99595.6	155298	194718	248948	253266	139839	242504	189849	162625	131437
P09693	P09693	CD3G_HUMAN	CD3G		3529.45		5211.38	2076.53	3341.32	6020.74	4523.23	4201.71			5496.28			5398.83
P09758	P09758	TACD2_HUMAN	TACSTD2		26139	11393.4	24746.5	34191.8	46040.2	15650.6	6896.85	17583.8	5550.41	5739.1	29565.3	20197.7	78035.4	16864.2	19556.6	6045.41
P09769	P09769	FGR_HUMAN	FGR		4957.06			2664.46	2758.46	1600.86	2262.9	2413.12	2049.29	5988.25	4164.58	2384.11	1824.75	3661.44
P09871	P09871	C1S_HUMAN	C1S		97243.3	40648.6	32297.3	26000.5	21730.9	75254.4	33958.5	25865.2	13489.8	32280.6	40730.1	128055	23284	75695.8	55189.7	115419
P09874	P09874	PARP1_HUMAN	PARP1		108310	159393	262025	184611	262764	174703	183003	182353	59246.4	164354	225245	85718.2	97809.8	113118	167958	81680.5
P09884	P09884	DPOLA_HUMAN	POLA1		4277.73	4780.77	8680.69	8847.32	13357.6	5535.37	5700.58	6929.08	3497.04	4758.25	9680.22	3707.44	2688.79		4675.75	5610.67
P09913	P09913	IFIT2_HUMAN	IFIT2		39998.2	25057.6	26205.7	18979.4	5276.03	15252.8	21433.2	6823.82	26832	15917.6	15220.2	26905.2	3247.18	11848.6	22299	14288.2
P09914	P09914	IFIT1_HUMAN	IFIT1		109373	75006.9	92608.1	41175.4	10319.9	33839.3	45239.2	17473.5	54905.9	40384.9	49651.5	60516.7	11814.1	31719.6	63590.2	34915.2
P09917	P09917	LOX5_HUMAN	ALOX5		25882.3	10235.8	6868.03	12611.6	10259	15215.5	22522.7	27560.2	18043.8	16681.1	28303.8	18656	10221.8	19545.1	12388.2	20020.6
P09923	P09923	PPBI_HUMAN	ALPI						1663.24				20005.2	3473.3						550.104
P09936	P09936	UCHL1_HUMAN	UCHL1		54479.2	49750.8	448074	39785.4	20937.4	14486.4	79951.8	12935.4	17662.1	45148.8	56599	121890	69169.3	64168.6	26652.7	99370.9
P09958	P09958	FURIN_HUMAN	FURIN			7862.48	2354.87	5324.03	4662.35	5344.99		2590.08	4580.75	7832.26	9234.01		8269.61	3871.47	4520.18	4354.23
P09960	P09960	LKHA4_HUMAN	LTA4H		139443	61408.6	162281	137348	82188.6	85956.6	125149	130750	188709	98594.2	154938	101256	91186.6	121206	126984	113969
P09972	P09972	ALDOC_HUMAN	ALDOC		76531.3	69802.1	34043.8	39761.9	38142.8	24549.9	19244.8	38810.5	85438.7	37784.3	42144.4	32145	20461.5	77675.8	24318.2	42817.5
P0C0L4	P0C0L4;P0C0L5	CO4A_HUMAN	C4A		1002160	227082	396614	267020	75085.8	170847	106047	137278	646017	176221	359385	1157760	172039	598510	565740	1149990
P0C0L5	P0C0L5	CO4B_HUMAN	C4B_2		235354	49928.9	77920.1	106517	23188.4	57268.3	14475.1	44044.6	247364	31611	66932.6	242811	71200.2	106872	79475.4	188516
P0C221	P0C221	CC175_HUMAN	CCDC175		317068	175633	81014.2	117208	101435	138181	142662	150614	203992		192099	142575	153962			133785
P0C2W1	P0C2W1	FBSP1_HUMAN	FBXO45			3329.09	2847.91	3625.54	2892.89	1776.39	3640.81	3140.79	4700.26		2868.84		1735.6	2977.68	4580.59	3447.08
P0C7P0	P0C7P0	CISD3_HUMAN	CISD3		5121.73	8606.78		4535.28	2160.76	1095.14	1286.17	3061.31	5488.9	8806.89		3876.58	5634.85	5038.76	2387.65	3471.8
P0C7T5	P0C7T5	ATX1L_HUMAN	ATXN1L		4869.05	5946.84	15400.2	5000.61	4386.13	9797.61	10733.8	4921.3	5341.08	9781.71	8711.83	6276.34	5753.56	5908.28	4198.5	3444.23
P0C870	P0C870	JMJD7_HUMAN	JMJD7		16846.1	10131.5	29208.5	9872.36	9133.01	8163.52	28218.9	15321.4	14447.9	66648.1	16723.2	16108.4	17458.6	12188.4	15750.5	20659.4
P0CAP1	P0CAP1	MYZAP_HUMAN	MYZAP			2981.89									2608.64			3518.37		4272.93
P0CAP2	P0CAP2	GRL1A_HUMAN	POLR2M		3492.8	3905.22	4414.32	4245.99	2989	3692.86	2990.35	4194.92	5225.53	4388.7	3371.14	4147.35	4731.48	5307.73	4718.27	3276.51
P0CG12	P0CG12	DERPC_HUMAN	DERPC		8808.44	8998.93	5156.79	5270.61	3396.29	4238.54	3038.02	7546.61	6930.33	15475.2	7526.75	7983.5	4544.35	5858.28	6637.5	4331.89
P0CG13	P0CG13	CTF8_HUMAN	CHTF8		1677.67	4198.09	4242.04	4096.22	6867.7	4817.84	6646.65	5053.65		7285.89	2746.34	528.562	1163.85	366.572	500.24
P0CG29	P0CG30;P0CG29	GST2_HUMAN	GSTT2		13089.4	16142.9	12662.2	10345.1	25990.4	14647.6	5671.56	40016.9	11253		43358.4	3630.3	31885.6	5315	7392.14	34967.2
P0CG34;P0CG35	P0CG34;P0CG35	TB15A_HUMAN;TB15B_HUMAN	TMSB15A;TMSB15B			11507.5	4700.28	11200.6	9359.08	2769.59	12109.9	2864.28	3043.7		4186.36		6951.53	4650.59	13594.5	6077.83
P0CG39	A5A3E0;Q6S8J3;Q9BYX7;P0CG38;P0CG39	POTEJ_HUMAN	POTEJ		134717	161486	85796.3	137803	136724	179783	163629	162134	111067	136089	164504	179703	149162	206492	214337	145358
P0CG47;P0CG48	P0CG47;P0CG48	UBB_HUMAN;UBC_HUMAN	UBB;UBC				6131.26	4591.86		2700.52	2317.69			3405.78	3811.17	3343.93	4847.15		2475.22
P0CJ78	P0CJ78	ZN865_HUMAN	ZNF865		1073.71	2619.54	3567.18	2291.83	1191.2	1632.22	2597.55	2187.55	1451.84	1447.66	3205.18		2153.47	2196.89	2630.74	1333.54
P0CJ79	Q05481;A6NN14;P0CJ79;Q96IR2	ZN888_HUMAN	ZNF888			1909.63	4726.95	2108.48		2518.51	4048.19	1894.3	2839.71	2767.18	2357.4		1090.17	3449.31	4196.88	1104.4
P0CK97	P0CK97;P0CK96	S35E2_HUMAN	SLC35E2A		2678.74	1669.35	8594.21	1167.97	1225.11	2038.17	4824.72	1329.67	1351.62	5329	2883.52	1669.89	3339.72	1412.63	2385.41	2220.65
P0CW19;P0CW20	P0CW20;P0CW19	LIMS3_HUMAN;LIMS4_HUMAN	LIMS3;LIMS4				3147.69	1272.65				1002.71	2645.91		1504.72	3122.97	2187.59
P0DI81;P0DI82	P0DI81;P0DI82	TPC2A_HUMAN;TPC2B_HUMAN	TRAPPC2;TRAPPC2B		13341.1	17917.8	10653.2	12129.2	17074.7	14077.4	17535.9	12138.3	15123.1	16059.7	17889.5	12590.7	13781	9527.13	17649.6	13163.4
P0DI83	P0DI83	NARR_HUMAN	RAB34		2847.44	2386.13		1828.23				1373.8			1003.96		1028.73	1721.43		1095.57
P0DJ07	P0DJ07	PT100_HUMAN	PET100		7586.73	44008.2	9777.74	60710.5	27235.7	13963.8	12046.5	11901.3	12266.5	33756.2	18807.1	11963.8	13599	14862.6	10557.9	11685.9
P0DJ93	P0DJ93	SIM13_HUMAN	SMIM13		1978.82			2705.93							2312.48					2253.4
P0DJD0;P0DJD1	P0DJD0;P0DJD1	RGPD1_HUMAN;RGPD2_HUMAN	RGPD1;RGPD2		1186.82			1039.94				1425.26				949.455			1837.16	871.494
P0DJI8	P0DJI8;P0DJI9	SAA1_HUMAN	SAA1		33634.6	6095.01		11576.9	6254.87				5644.46		47125.9	67499.6	4481.7	65272.2	3913.79	18562.6
P0DMM9;P0DMN0	P0DMM9;P0DMN0	ST1A3_HUMAN;ST1A4_HUMAN	SULT1A3;SULT1A4		6105.48	17821.7	3948.99	9928.01	5412.81	6366.81	12758.1	11165.7	8686	8842.81	11356.6	21000.6	6200.29	55498	21889.2	29484.1
P0DMV8;P0DMV9	P0DMV8;P0DMV9	HS71A_HUMAN;HS71B_HUMAN	HSPA1A;HSPA1B		534297	1421930	350602	792927	641973	603677	667755	740747	588548	526566	778928	556530	765757	611929	676614	500792
P0DMW4;P0DMW5	P0DMW4;P0DMW5	SIL2A_HUMAN;SIL2B_HUMAN	SMIM10L2A;SMIM10L2B								373.165		1190.02	5805.03
P0DOX2	P0DOX2	IGA2_HUMAN			16929.3			11520.6					2601.83		4655.83	23703	14500.8	205112	17942.7	194586
P0DOX5	P0DOX5	IGG1_HUMAN				5736.96	2571.11	3771.06			1610.65			1999.5	10553.7	11540.9		2408.71	6269.88	15320.5
P0DOX7	P0DOX7	IGK_HUMAN			65587.4	13039	16273.1	19789.8	5540.91	8967.85	7263.26	26934.3	64391.4	7298.52	61825.9	240071	13365.1	91680.5	63079.3	302262
P0DOX8	P0DOX8	IGL1_HUMAN					2629.05		1524.46						2233.68	4864.84		588.403	5882.21	4546.11
P0DOY3	P0DOY3	IGLC3_HUMAN	IGLC3		1155820	321027	374555	346110	222452	279830	180461	581381	586187	220063	501353	1407710	235012	1264730	759301	1412760
P0DP01	P0DP01	HV108_HUMAN	IGHV1-8		3741.46										417.418			8461.12		2069.34
P0DP08	P01824;P01825;P06331;A0A0C4DH41;P0DP06;P0DP08	HVD82_HUMAN	IGHV4-38-2		292463	66538.5	157805	188832	174955	114305	173822	756456	147016	63503.3	185709	151695	55697.6	188978	254205	348446
P0DP23;P0DP24;P0DP25	P0DP23;P0DP24;P0DP25	CALM1_HUMAN;CALM2_HUMAN;CALM3_HUMAN	CALM1;CALM2;CALM3		468079	374497	251902	345147	308128	301290	420151	472830	407019	283388	286320	513346	297649	507070	553056	521485
P0DP91	P0DP91;Q8N328	ERPG3_HUMAN	ERCC6		2225.38		3400.74						2123.58	2362.3			2243.71
P0DPB5	P0DPB5	RPC22_HUMAN	POLR1D					20212.2				28916.4	12030.2	34270.3	11842.5		20780.3	16356.8
P0DPB6	P0DPB6	RPAC2_HUMAN	POLR1D		4119.2	6739.2	6411.15	5445.46	5148.6	7098.27	4326.17	5427.53	1960.34	3787.98	5581.73		5024.67		6738.68	3769.27
P0DPD7	P0DPD7;P0DPD8	EFMT4_HUMAN	EEF1AKMT4		9196.61		2693.63	13339.1	21650.9	7593.89	4193.5	2610.25		6224.23	5839.48		4581.85	963.661	12240.4	2019.85
P0DSE2	A0A5B9;P01850;P0DSE2;P0DTU4	TRBR1_HUMAN	TRB		4859.34			7740.2	5634.59			7731.95		3103.23	13520.1	8130.29	1993.18	3635.71	5047.68	1536.79
P0DTE1	P0DTE1	HV383_HUMAN	IGHV3-38-3		46301.9	12016.1	21422.2	20512.4	2667.81	6059.11	6308.52	14674.7	39340.7	4959.47	25749.8	88714.5	4095.44	24899.1	17060.4	128654
P0DTE4	P0DTE4	UD2A1_HUMAN	UGT2A1		2055.57	5693.13	5528.5	2735.27		2540.8	4481.67			5399.4	3306.58		6466.12	4131.69	7010.92	26921.8
P0DTE7;P0DTE8;P0DUB6	P04746;P0DTE7;P0DTE8;P0DUB6;P19961	AMY1A_HUMAN;AMY1B_HUMAN;AMY1C_HUMAN	AMY1A;AMY1B;AMY1C		2927.13	2426.06			5155.54	2915.15	6761.3	2709.87		4344.88	2075.18	4054.59			1891.23	3543.54
P10071	P10071	GLI3_HUMAN	GLI3		1133.56	440.219	706.671	561.091	632.916	1669.73	864.478	788.545		523.062	1132.47	649.658	638.077	923.755	1520.98	1219.71
P10074	P10074	TZAP_HUMAN	ZBTB48			2905.75	8459.26	1640.02	2045.8	1978.97	1469.51	2520.56	2164.23	4087.49	2800.98		2842.17	2849.67	1515.11
P10075	P10075	GLI4_HUMAN	GLI4			2316.13	2551.75	1030.43	1266.61	1151.61	1183.41			2927.08	793.569				932.428
P10109	P10109	ADX_HUMAN	FDX1		11016.9	11862.6	21164.8	17072.5	16033.2	14964.4	30939.9	17287.8	23961.9	11704.5	8289.98	11030.8	12770.4	12096.5	11641.4	8446.26
P10114	P10114	RAP2A_HUMAN	RAP2A		24149.2	24812.4	15435.1	20889.4	33849.4	25851.9	30934.5	23734	23523.6	46615.7	36036.8	27618.5	39611.5	29793.8	31947.3	28131.6
P10155	P10155	RO60_HUMAN	RO60		212726	243096	357165	320557	206990	363440	350200	237139	263149	271235	266696	206221	189895	223432	281585	202625
P10253	P10253	LYAG_HUMAN	GAA		173707	641430	59676.9	227318	143198	246027	201565	251786	202486	230555	179924	162204	382078	169698	270861	183698
P10275	P10275	ANDR_HUMAN	AR														7781.83
P10301	P10301	RRAS_HUMAN	RRAS		21044.7	17481.2	5715.95	11552.4	5349.7	14613.3	23186.1	8403.58	14151.5	12631	16089.4	21963.7	10881.4	29932.3	13363.3	40449.6
P10321	P10321	HLAC_HUMAN	HLA-C		90845.9	191431	8295.55	267901	35947.8	65324.8	81112.5	167854	208992	37904.8	114560	86394.8	47346.7	76984.8	52331.2	128343
P10398	P10398	ARAF_HUMAN	ARAF		13662.7	22920.8	14361.2	24654.4	26856.1	24091.2	25706.9	28623.6	34125.9	31164.2	28819	24111.7	23715.4	23354.5	24583.8	15318.2
P10412	P10412	H14_HUMAN	H1-4		7486.82	3883.69	1156.16	18268.3	877.925	792.453	438073	7139.61	9818.41	2981.44	8219	13002.1	7725.15	17791.6	4270.66	54461.9
P10451	P10451	OSTP_HUMAN	SPP1		5748.23	4786.41	5237.52	3525.26	887.699	8083.79	858.794	6563.27	4888.98	6973.57	3700.75	8128.17	1762.25	4997.86		2324.14
P10515	P10515	ODP2_HUMAN	DLAT		89286	220796	185355	256852	166766	178439	322314	119415	250376	265277	125158	73787.5	131408	77654.5	155593	86733.3
P10586	P10586	PTPRF_HUMAN	PTPRF		20969.1	80417.3	32766.8	92054.4	129165	71265.1	96093.2	35751.6	18752.5	135548	23705.1	26577.3	56639.7	41635.8	37360.6	20238.1
P10588	P10588	NR2F6_HUMAN	NR2F6		1378.19	2024.13	7408.2	2525.27	3728.26	2852.03	2499.75	2157.67	1658.54	2507.19	2411.48	1075.09	2013.63		4320.49
P10589	P10589;P24468	COT1_HUMAN	NR2F1		938.187	2766.25		2609.33	1437.1	1673.96	1096.13	1512.93	2264.17	7222.89	1406	2925.68	1744.57	1888.96	2690.19	1748.4
P10599	P10599	THIO_HUMAN	TXN		416181	621957	276451	299464	228602	290069	237164	335039	827020	511058	479483	362818	437887	332998	702815	237847
P10600	P10600	TGFB3_HUMAN	TGFB3		4401.3	4551		3729.51		4606.66	3214.27	1758.82		2430.51	5449.47	5458.8	3819.55	7065.91	9008.54	11608.6
P10606	P10606	COX5B_HUMAN	COX5B		125191	205500	166453	199858	127933	113763	76562.5	191747	226362	184646	223865	119088	225748	147686	155448	109754
P10619	P10619	PPGB_HUMAN	CTSA		37691.4	22403.6	22465.1	27919.4	25028.6	37822.3	26294.1	25714.3	76357.6	50838.2	34697.3	38527	32959.6	24552.7	36233.6	34615.4
P10620	P10620	MGST1_HUMAN	MGST1		26871.3	58342.8	1633.49	244416	113138	189741	146622	105310	127041	42420.3	74690.7	38946	169098	112858	71612.8	46235.5
P10632	P10632	CP2C8_HUMAN	CYP2C8		3577.3	2440.38	2020.33			5400.63	2755.76				2881.17	1916.39	2855.43	10255.3
P10636	P10636	TAU_HUMAN	MAPT		25559.1	3105.87	8458.1	2513.33	3596.07	3381.6	5411.4	4108.84	182801	3215.6	8779.22	9022.8	12356.5	11979.3	35889.3	8390.33
P10643	P10643	CO7_HUMAN	C7		64091.3	20833.8	30612.4	55332.5	7628.89	39907.7	18629.7	19515.4	47283.2	18366	40448.2	116291	24968	65779.9	37748.9	100091
P10644	P10644	KAP0_HUMAN	PRKAR1A		77470.8	138377	160379	113584	101267	86469	149439	104365	59406.5	93521.6	108392	87887	86583.9	86492.1	75147.3	91205.6
P10646	P10646	TFPI1_HUMAN	TFPI		4774.34	3368.02	2466.91	4370.22	1353.11	6716.74	4195.63	4985.68	13036.2	5911.69	7442.11	17518.3	2951.06	7597.62	10904.7	36245.6
P10696	P10696	PPBN_HUMAN	ALPG		3904.53	9836.98		6834.33	6781.22	7296.01	13029.1	3872.77	9799.15	7103.49			7519.86	4531.36	3318.11	4253.59
P10721	P10721	KIT_HUMAN	KIT		5046.68	11261	2806.66	27094.9	1635.35	6009.49	29457	10533.4	3615.73	24684	6766.75	11625.8	3984.45	9117.23	10193.8	12391.2
P10746	P10746	HEM4_HUMAN	UROS		20041.6	23787.7	10084.6	20535.6	7491.13	11456.2	8634.68	15507.6	12570.3	12213.8	17153.2	14164.2	22798.5	15024.4	13122.8	14877.8
P10768	P10768	ESTD_HUMAN	ESD		177593	203823	173858	189659	165665	227267	235689	152160	306617	174155	174835	192806	115280	198642	218605	176653
P10809	P10809	CH60_HUMAN	HSPD1		435954	897480	619171	959300	371536	656964	669054	422458	796969	1156430	477469	328608	777527	373351	461887	281390
P10826	P10826;P13631	RARB_HUMAN	RARB									6395.91	8758.14	9582.38	10336.8
P10909	P10909	CLUS_HUMAN	CLU		301700	165811	228561	182928	57794.1	337514	165850	69533.9	155218	228823	134544	267761	167790	202282	140623	370265
P10914	P10914	IRF1_HUMAN	IRF1		3389.03			2156.95				4096.93	1281.17		2215.31	4691.07
P10915	P10915	HPLN1_HUMAN	HAPLN1		82116.1	136291	50029.9	62133.2	62499.7	143158	81983.7	88473.7	194409	48253.9	197095	68548.9	23406.2	83351	57815.6	119707
P11021	P11021	BIP_HUMAN	HSPA5		791788	666077	352984	598673	489746	500012	338940	703349	415077	754846	1011330	514620	647433	696959	423348	701611
P11047	P11047	LAMC1_HUMAN	LAMC1		229160	106173	152214	120671	68288.5	170871	112090	70114.1	170587	134061	197061	247760	87092.5	490728	109263	503663
P11049	P11049	CD37_HUMAN	CD37		9926.74	2198.03		6268.87	4439.67	4825.57	6964.83	4954.16	3433.06	2082.09	15653.3	7458.95	2765.03	34675.4	9438.4	13885.9
P11055	P11055	MYH3_HUMAN	MYH3		14829.8	36786.2	17100	13253.9	48824.7	40726.7	76373.9	27776.3	21795.6	38149.3	44015.8	14064.9	14572.6	17752.4	30634.4	45436.8
P11117	P11117	PPAL_HUMAN	ACP2		34876.7	23789.6	35003.9	35200.2	32689.4	39334.5	16968.8	31904.9	15701.1	33292.1	35102.8	30076.8	81393.3	26869.7	38639.4	31360.8
P11137	P11137	MTAP2_HUMAN	MAP2		11811.4	100234	43134.9	154852	12085.4	15580.3	63840.2	75975.2	29532.5	29997.4	12988.7	22552.5	6501.05	24440.7	18742.1	20629.4
P11142	P11142	HSP7C_HUMAN	HSPA8		803316	655688	503623	784848	543230	577279	400034	561360	659937	746834	698281	629464	836855	687504	926592	595523
P11166	P11166	GTR1_HUMAN	SLC2A1		195226	33718.6	231273	82658	125039	309184	29135.2	85260.9	186246	358985	125101	10188.7	30652.6	69325.3	13219.7	13375.1
P11168	P11168	GTR2_HUMAN	SLC2A2										53200.5
P11169	P11169;Q8TDB8	GTR3_HUMAN	SLC2A3		33170.5	5261.52	9889.02	18399.2	16201.6	25796.1	6030	12001.5	8076.71	13533	18629.2	9136.2	7025.57	23110.7	7292.83	16192.5
P11171	P11171	EPB41_HUMAN	EPB41		102468	15504.3	18984.1	24143.8	17774	10748.9	21224.6	24740.9	77356.3	115582	18849.4	21094.9	18392	35413.3	22222.2	23007.2
P11172	P11172	UMPS_HUMAN	UMPS		38437.6	59222.8	46441	58115.5	83106.8	55213.5	31406.5	79291.6	52483.9	58478.6	60938.2	32631.7	63464.9	27574.2	48520.3	31148.7
P11177	P11177	ODPB_HUMAN	PDHB		324004	337683	430569	363287	247010	206500	296224	213551	323454	140295	249803	216819	340878	343251	374427	305434
P11182	P11182	ODB2_HUMAN	DBT		44362.6	141882	188233	170332	100179	147572	181418	77851.1	137887	101032	77616.6	56559.8	149707	64052.2	63864	52082.7
P11215	P11215	ITAM_HUMAN	ITGAM		74813.6	30245.2	17871.8	34410.5	33636.4	38625.5	81949.2	63130.6	23971.5	52872.7	66613	53425.4	32345.5	65947.5	37225	21375.4
P11216	P06737;P11216;P11217	PYGB_HUMAN	PYGB		229042	1751620	417296	642205	288674	416070	802095	300587	629519	954294	348070	275193	348098	375427	476133	231949
P11217	P11217	PYGM_HUMAN	PYGM		31455.6	28896.3	11283.9	12360.4	10503.1	9625.03	19836.5	32220.5	20007.2	47032.4	15137.5	43954.3	9924.07	42594.8	21318.8	58721.8
P11226	P11226	MBL2_HUMAN	MBL2		7332.44			3007.31					2833.4			3732.77	3740.78	5391.1		7252.28
P11229	P11229	ACM1_HUMAN	CHRM1			3422.2		7932.45						1778.37					3320.93	1974.96
P11233	P11233	RALA_HUMAN	RALA		69634	15283	26258.3	42443.3	30345.8	32524.3	22681.9	26043.9	32494	38052.7	34613.3	38096.3	48278.9	43674.5	66810.7	23234.8
P11234	P11233;P11234	RALB_HUMAN	RALB		71535.3	52325.1	68641.3	42952	46655.6	58142.8	39961.4	36078.5	138439	59136.2	74410.2	50153.5	88370	65903.5	69007.9	37230.8
P11274	P11274	BCR_HUMAN	BCR		5027.47	10557.3	9608.52	7209.28	10364.7	9627.79	9534.65	7840.57	6711.18	8612.44	9987.37	6257.57	8563.8	8126.94	8254.15	8842.58
P11277	P11277	SPTB1_HUMAN	SPTB		1313260	73959.9	92922.9	73805	66474.4	36329.5	51134.1	89467	570991	1856820	46815	83930.2	76550.5	329886	111939	110669
P11279	P11279	LAMP1_HUMAN	LAMP1		137642	174368	123347	127356	197676	178282	65473.8	116628	155349	366669	239140	198090	217880	124205	211019	135853
P11308	P11308	ERG_HUMAN	ERG		7284.1	4564.6		4989.78	4063.78	5074.97		5072.52	4736.65	2275.47	7086.39	9490.24	3965.65	12292.5	9808.21	14062.2
P11310	P11310	ACADM_HUMAN	ACADM		45363	80594.6	110862	103381	120833	66218	164520	57699.8	275907	26764.1	79181.1	50530.3	679839	88351.4	70483.2	54137.5
P11362	P11362;P21802;P22455;P22607	FGFR1_HUMAN	FGFR1		8003.6	7566.67	28030.3	5545.25	2016.88	5663.77	7803.64	5175.88		5908.96	6970.56	11326.8	4445.61	8109.2	6032.22	11395.3
P11387	P11387	TOP1_HUMAN	TOP1		54573.1	62243.4	131808	82907.7	84232.2	69182	43310.8	64760.7	41214.2	70768.8	83886.8	24051.9	72048.8	35506.2	46126.8	51258.8
P11388	P11388	TOP2A_HUMAN	TOP2A		33412.1	53879.3	31076.6	41263.4	39193.6	25927.4	20994.7	75836.3	7212.05	27871.3	23165.7	16879.3	9763.11	4633.53	12975.2	7382.99
P11413	P11413	G6PD_HUMAN	G6PD		370743	113805	66101	284402	253762	142039	121504	150631	115073	198810	250664	188588	487772	174116	245188	158916
P11441	P11441	UBL4A_HUMAN	UBL4A		37712.4	28514.3	22445.7	46302.8	38182.7	28575.2	20549	30126.1	41277.6	31395	26450.5	23489.5	32563	27522.7	38245.9	25004.9
P11465	P11464;P11465	PSG2_HUMAN	PSG2				5288.91		6769.8	6718.97	6041.86	2539.46			3432.99		6256.65
P11473	P11473	VDR_HUMAN	VDR		18512.4	19269.4	32638.9	22575.8	21417.7	15997.2	9387.88	22984.3	37597.7	21436.6	22030.1	28181.7	14637.5	32604.1	37024.8	15454.7
P11474	O95718;P11474	ERR1_HUMAN	ESRRA		2424.97	7798.39	1747.41	5636.09	1597.59	2751.31	3152.33	3968.32	6514.82	3706.9	3770.44	2329.5	6724.28		2983.38
P11498	P11498	PYC_HUMAN	PC		31518.5	356235	50021.4	119857	155245	39708	76898.8	43540.1	95434.4	109673	77701.8	49647.2	59272	109916	67385.4	35946.2
P11532	P11532	DMD_HUMAN	DMD		20673.9	33379.5	20925.6	26099.6	18418.4	27163	30555.6	16240.8	20423.9	24083.6	24171.5	26190.9	15221.9	54805	12842.1	80694.2
P11586	P11586	C1TC_HUMAN	MTHFD1		418479	276377	228813	603096	266777	230732	225321	355505	721772	333788	321045	252957	286003	349431	237198	213429
P11597	P11597	CETP_HUMAN	CETP		10667.8		3232.44	3330.76	1928.99	2694.09	2100.19	1738.72	4319.89	3775.76	2630.7	10780.1		8310.94	6146.24	13196.3
P11678	P11678	PERE_HUMAN	EPX		16770.9		8015.99	16758.1	10221.8	11058	16125.8	9254.2	19134.7	11243.3	24479.9	12554	12410.6	23148.6	9345.04	12819.1
P11717	P11717	MPRI_HUMAN	IGF2R		63863	43574.8	39843.4	58584.9	37663.7	66100.9	49851.1	36781.9	81138.1	55961.4	74008.4	60117.8	89255	61482.4	55804.2	66528.4
P11766	P11766	ADHX_HUMAN	ADH5		121484	231108	184360	173419	108471	135081	308238	101843	358576	283413	180660	178373	116093	199040	148459	222819
P11802	P11802	CDK4_HUMAN	CDK4		93820.8	123072	165090	84268.6	258766	83302.8	62386.6	80647.7	92348.7	115189	118363	98756.6	88266.7	83390.6	83913.1	98051.7
P11831	P11831	SRF_HUMAN	SRF		7281.35	11773		9385.49	7900.98	5131.01	7067.46	8345.75	4045.71	6143	11945.4	7137.33	5158.56	14079.2	17225.9	14660.9
P11836	P11836	CD20_HUMAN	MS4A1					15970.9	1592.99		20510.7		20203.2		1450.41	12005.6	17440.7	5878.53	2979.39	1656.27
P11908	P11908;P21108;P60891	PRPS2_HUMAN	PRPS2		66565.1	83865.7	39727.6	245172	95008.5	98824.6	51169.4	87437.7	91166.3	215764	87397.3	49138.1	60840.8	58166.1	65379.3	44979.5
P11926	P11926	DCOR_HUMAN	ODC1				1566.31
P11940	P11940;Q4VXU2	PABP1_HUMAN	PABPC1		264066	365420	291353	352362	369016	346884	254623	404328	217005	465722	408593	269552	382219	303067	319199	224724
P12004	P12004	PCNA_HUMAN	PCNA		123594	190869	361569	324506	471261	179487	133774	220490	75738.7	220612	200005	69999.1	143529	53330.4	125383	58689.8
P12035	P12035	K2C3_HUMAN	KRT3						1981.98	4598.98		8841.95			4193.75
P12036	P12036	NFH_HUMAN	NEFH		78403.3	31836.8	40919.7	28931.9	21780.1	34485.8	37332.4	41081.9	35691.9	28527.9	30187.7	50306.5	19036.6	48687.5	59225.5	71203.1
P12074	P12074	CX6A1_HUMAN	COX6A1		75486.5	57524.8	66093.1	55598	43569.4	31759.2	99173.8	72061.6	92420.8	46969.4	122237	78322.2	83601.2	44706.8	88943.2	53693.2
P12081	P12081;P49590	HARS1_HUMAN	HARS1		97390.2	65898.8	66346.3	80219.6	70626.9	76273.2	63821.2	86209.7	121401	82459.7	109196	77787.4	66730.7	76399.6	83867.9	87197.3
P12107	P12107	COBA1_HUMAN	COL11A1		81551.8	103086	19516.7	28513.9	9766.42	94514.9	48303.3	36093.4	60339.9	49646.5	38381.3	25271.4	79785.2	33653.3	14185.1	18281.6
P12109	P12109	CO6A1_HUMAN	COL6A1		2412820	881021	232804	661488	181964	1133040	1167520	766253	810990	843092	1454190	6670320	1014620	2582890	3098180	4878760
P12110	P12110	CO6A2_HUMAN	COL6A2		2301110	844127	251804	647130	225480	1422110	1373020	699727	663773	915209	1618790	5423910	1104140	2497070	3027440	4548490
P12111	P12111	CO6A3_HUMAN	COL6A3		2526230	1028930	266826	712127	235773	1497520	1395080	887576	740808	1047290	1588880	6312620	1225450	2534260	3475080	5070550
P12235	P12235	ADT1_HUMAN	SLC25A4		69972.8	213632	138012	217185	113657	79066.9	157320	122253	483796	35405.9	87300.3	43589.6	161515	81288.5	46733.1	121966
P12236	P12236	ADT3_HUMAN	SLC25A6		653647	1106780	503573	1650740	630560	690323	628696	647567	896117	1062230	1718000	606446	1200010	767372	634070	599682
P12259	P12259	FA5_HUMAN	F5		22846.3	6861.41	4690.65	4594.45	3399.42	5199.49	8054.93	2557.81	9470.76	5359.72	5682.76	10804.1	2695.67	14118.7	2202.79	14291.6
P12268	P12268	IMDH2_HUMAN	IMPDH2		209734	186594	200036	233392	250555	301953	262651	230238	72852.6	254717	187937	174857	235437	159785	207951	141741
P12270	P12270	TPR_HUMAN	TPR		63412.4	80693.9	121306	114742	106506	86197.9	74033.1	98039.3	59932.7	71856.6	91143.6	74733.4	77313.9	62532.1	95063.6	59089.5
P12271	P12271	RLBP1_HUMAN	RLBP1			3778.11			1415.35							2595.24
P12273	P12273	PIP_HUMAN	PIP		256624	1602.22	1029.31	23840.9		1909.25		55715.8	865.648		6175.89	4501.33	436101	17991	69466	120478
P12277	P12277	KCRB_HUMAN	CKB		106725	673639	411733	162878	68325.8	25920.1	16219.9	148958	171581	161229	26592.6	88352.5	155713	46485.8	23392.7	186959
P12314	P12314	FCGR1_HUMAN	FCGR1A		37158.3	26554.5	11197.5	33811.4	11184.9	23435.3	41377.2	35088.2	17455	46737.4	46925.6	68927.8	24495	63422.9	23757.2	46978.9
P12318	P12318	FCG2A_HUMAN	FCGR2A		12061.6	6428.55	3125.78	6963.84	6205.99	9360.79	19110.2	5378.2		14403.1	16815.6	10356.3	6703.9	22651.9	14927.8	16660.2
P12429	P12429	ANXA3_HUMAN	ANXA3		28980.9	114440	229327	98859.4	125482	45272.6	332778	90644	205178	15692.3	49237.8	42442.3	125208	87563.9	178036	28871.8
P12525	P12524;P12525	MYCP1_HUMAN	MYCLP1		207684	194506	251157	225848	145090	104716	216185	372507	135686	213686	187568	272006	108246	214370	325083	242502
P12532	P12532	KCRU_HUMAN	CKMT1B		121044	39403.6	19615.6	111760	177440	60883.5	12100.7	11438.6	20492.9	27412.5	51233.4	69134.5	155586	16274.1	166927	12741.1
P12544	P12544	GRAA_HUMAN	GZMA		42448.7	3314.77	2578.47	21951.6	23642.7	6954.67	10017.2	42922.7	22618.7	22028	36263.9	48519.5	7650.34	33516.9	31626.3	28385
P12694	P12694	ODBA_HUMAN	BCKDHA		28686.3	73278.2	66280.9	80568.1	36785.8	43787.2	54680.6	40178	58771.6	33881.3	40651.3	27187.7	83211.1	34498.9	61838	32255.2
P12724	P12724	ECP_HUMAN	RNASE3		3475.29		3904.71	9809.05	9237.09	17468.2		4991.29	5906.9		32644.2	8520.92	4118.04	24839.1	7934.59	3982
P12814	P12814	ACTN1_HUMAN	ACTN1		1028150	1081360	346481	789309	492494	638056	1107330	688501	291729	503866	753011	588012	818624	661358	412403	1404460
P12821	P12821	ACE_HUMAN	ACE		20291.9	32038.9	10003.2	12551.9	13389.5	21459.9	15659.9	12240.7	16572.3	23785.3	26272.5	55379.3	19409.2	23819.5	31232.9	26601.1
P12829	P12829	MYL4_HUMAN	MYL4		36006	9984.6	1626.15	6868.52	4537.28	8899.18	15576.5	8635.66	9954.02	25172.8	7738.26	47207	16267.4	15810.8	6901.23	51142.8
P12830	P12830	CADH1_HUMAN	CDH1		79872.6	225499	129291	143269	102645	93847	117388	67980.1	79515.9	140219	78134.5	70938.5	149686	48848.8	13225.4	45269
P12931	P12931	SRC_HUMAN	SRC		9000.33	11689.5	14433	22181.1	11244.8	11774.6	10850.9	7733.15	14030.6	13767.3	11981.4	8709.65	13208.1	9092.89	11636.6	8940.73
P12955	P12955	PEPD_HUMAN	PEPD		110577	148922	69026.2	65585.7	39515.3	111047	87345.9	98810.2	281291	120138	113906	118315	124714	146004	102117	103632
P12956	P12956	XRCC6_HUMAN	XRCC6		596844	930300	1169140	1110570	998927	1091880	1298640	1413510	520377	839553	1074470	641580	985746	702911	918388	589620
[truncated: 8,654 more rows]
