# Supplementary material for: A hybrid DDA/DIA-PASEF based assay library for a deep proteotyping of triple-negative breast cancer
Source: Sci Data. 2024 Jul 18;11:794. doi: 10.1038/s41597-024-03632-2 (PMC11258311; doi:10.1038/s41597-024-03632-2)
Supplement: Supplementary file 10 — Supplementary File 9 [file 41597_2024_3632_MOESM10_ESM.xlsx]

## Sheet: S9_ReplicateComparison
Supplementary Table S9. Comparison of peptide and protein identifications across individual 16 TNBC DIA-PASEF samples extracted in Spectronaut 18.5 software and DIA-NN 1.8.1 in library-based approach using our TNBC-specific hybrid library and in a library-free setting.
	Spectronaut 18.5 library-based		Spectronaut 18.5 library-free		DIA-NN 1.8.1 library-based		DIA-NN 1.8.1 library-free
FileName	Peptides	Proteins	Peptides	Proteins	Peptides	Proteins	Peptides	Proteins
4223_TIMS2_001_4_Slot2-1_1_2869.d	86747	8705	90657	8948	80961	8467	73340	8560
4223_TIMS2_002_2_Slot2-2_1_2864.d	100183	9255	101851	9263	98076	9121	89573	9330
4223_TIMS2_003_2_Slot2-3_1_2866.d	90674	9118	94294	9195	88224	8920	82974	9188
4223_TIMS2_005_2_Slot2-5_1_2873.d	112338	9530	106740	9410	106027	9271	94988	9465
4223_TIMS2_006_2_Slot2-6_1_2877.d	90134	9172	92376	9216	88096	8965	83210	9334
4223_TIMS2_007_2_Slot2-7_1_2879.d	92239	9136	94600	9197	90106	9002	85101	9299
4223_TIMS2_008_2_Slot2-8_1_2881.d	87121	8888	90714	9037	85279	8744	81256	9042
4223_TIMS2_009_2_Slot2-9_1_2883.d	103014	9260	102390	9262	99378	9101	91016	9234
4223_TIMS2_010_2_Slot2-10_1_2885.d	92954	8738	95842	8965	89015	8540	80803	8561
4223_TIMS2_011_2_Slot2-11_1_2887.d	80207	8742	83817	8871	76729	8503	71905	8666
4223_TIMS2_012_2_Slot2-12_1_2889.d	101190	9418	102173	9400	98035	9206	89929	9448
4223_TIMS2_013_3_Slot2-13_1_2892.d	87543	8604	90292	8837	81113	8289	72815	8256
4223_TIMS2_014_2_Slot2-14_1_2894.d	109502	9375	105954	9246	103416	9178	92323	9211
4223_TIMS2_015_4_Slot2-15_1_2923.d	93288	8876	94267	8984	87565	8560	78106	8533
4223_TIMS2_017_2_Slot2-17_1_2907.d	92243	8928	94774	9080	88454	8719	80501	8938
4223_TIMS2_018_2_Slot2-18_1_2909.d	83324	8597	87375	8818	79874	8323	70447	8267
